# Supplementary material for: Genes encoding cytochrome P450 monooxygenases and glutathione S-transferases associated with herbicide resistance evolved before the origin of land plants
Source: PLoS One. 2023 Feb 17;18(2):e0273594. doi: 10.1371/journal.pone.0273594 (PMC9937507; doi:10.1371/journal.pone.0273594)
Supplement: S1 Text — (TXT) [file pone.0273594.s010.txt]

>CMD096C
------------------------------------------------------------
------------------------------------------------------------
------------------------------------------------------------
------------------------------------------------------------
-----------M------------------------------------------------
------------------------------------------------------------
------------------------------------------------------------
------------------------------------------------------------
------------------------------------------------------------
-------------------------ILA------------RNLLHVP------RPSL---
----Y---------------VVAALG-------AFSLFQVGST---------------VA
KYALWF------------------------------------------------------
------------------WKQKRAGR----------------------------------
---------------------------------PVSRGLLEVV-TALG---P--------
-------------------------V-------P----------VPG--F----------
-------G-------------NA-LYL---------------------------------
-----------------------------------------------------SR-----
----------V-----G-------------------------------------------
------------F-FRALYESCLERQVTVFWL-----SS-------------------TP
---------LL-I----------VSAPD----------------L-V---EQVL------
T------------S--------RTF----------EK------------P----------
--------------Q-----------YFG-YR---------------SRT-VKTA-----
----------------L-ELH-QR---------AEL----------------LREKIETA
---------------DPD------------------------------------------
------------------------------------------------------------
--------------------------QQQ-------------------------------
------------------------------------------------------------
------------------------------------------------------------
----------------------------------------RV-----R------------
-----------------E------D----------------------------PSRAAL-
---LD-------------------------------------------------------
------------------------------------------------------------
-----------LI------------------------DRS--------------------
------------------------------------------------------------
----------------------LT-----E-----------IA------SSTEK--FLAE
LR-------------------------AEDN-----------------------------
------------------------------------------------------------
-------------------------------------------------V----------
-------GK------------D---A----------------------------------
-----------S-----K-LIQR-----FYV-----------------------------
------------------------------------------------------------
-----Q------------------LNCKV--LF-----G-------------L-------
----------------------------------------------------VV------
---D--------------------------------------------------------
-----------------------------------------N--AEATRI-----ASAIE
-------------------------------KAG------AEF-S---------------
-RRMILP-----------------------------------------------------
----------------QRAL---------------YA---WFAN-VSYIYH---------
------------TSV----LL---------------I--FGQKIL-RH-----LRIS---
------------------------------------------------------------
------------------------------------------------------------
------------------------------------------------------------
------------------------------------------------------------
------------------------------------------------------------
------------------------------------------------------------
----------------------SNSW--ING-WLG-------------------------
-----------------------------------K---------------------AGR
----LR------------------------------------------------------
------------------------------------------------------------
------------------------------------------------------------
------------------------------------------------------------
------------------------------------------------------------
-------------------------------------------RL-----AKVL------
----------------------------GLL---M-------------------------
-A----ATQTVP-I----------AASWALILV-SV--H-ED--V---------------
------------------REKLAC--------EARR---LLSEDLSVNGGRGVAQQ----
------------------------------------------------------------
----G--------SQTSQTTP---AQKA----N-----L------TA-S-----------
DI--------------------ATD---VNRL-----------S--KLLKKH--------
---------------------------------------SY-------------------
--------------------FD-------------------------AVIAETLRLFP--
PFPLIQ-R-Q-------AQ--CD-------TH---------L------------------
---------------------G--------D-----------------------------
-------------VFVPG--GT---LVAAVPWLQHH------------------------
---HP-AY----W--------------------------------------------K--
-----Q-------------------------------AES-FNPER-------------W
I-----------------------------------------------------------
------------------------------------------------------------
---SPT------------------------------------------------------
-------------------------------------------DNV---------AR---
-----------------H---G--------------------------------------
---------------DA-------------------------------------------
------------------PSD--------------------------------Y------
---CYIPFG-------RGR---------RMCAGNP--LAMVELKCL--------------
-----LLLVA-------LQEPDLLFD-L--------E--------P--------------
------------------------------------------------------------
--Q-------------------------------------------------E-------
--T----SP--------------EPQ--AG----------------M-------------
--------------------------------------------------R--------F
P----P----LT-------------------M----------------------------
--------------------------------R--------P------------------
--P---RF-------------------AVRQEEPIHRK-----LCQ--------------
------------------------------------------------------------
--------QNSNEL----------------------------------------------
------------------------------------------------------------
------------------------------------------------------------
>CMJ270C_CmCYP710A1
------------------------------------------------------------
------------------------------------------------------------
------------------------------------------------------------
------------------------------------------------------------
----------MIE-----------------------------------------------
------------------------------------------------TAS---------
--------------LTRSTPVAAAEWVVSVARH---------------------------
------------------------------------------------------------
-----------------------------CLRRA----DAALG----------IAGWGTA
SRA----------------------LAY-------------VAL------------LV--
---------------------L-----------GLAIA----------------------
------------------------------------------------------------
---E-----------QVRLRRWAGYGR---------------------------------
-------------------IP--------------------------G---PR-------
-------------------------F-----VIP----------L----I----------
-------G-------------S--IVE--M--------------------------VLSP
YGFWE------------------------------------------------RQR----
-RLNP----------CG-------------------------------------------
--------------LSW------------NAL--AG-------------------F----
---------FV-L--------F-VTDTD----------------L-S---RYVL------
S------------ENGPH-----AF-----------E--------MILHP------NG--
--------------WR----------ILG------------------RNN-IAFK-----
------S-----G-----E-E-HK----------LL-----------------RQSFLR-
---------LF----TPK------------------------------------------
------------------------------------------------------------
------------------------------------------------------------
------------------------------------------------------------
------------------------------------------------------------
----------------------------------------AL------------------
-----------------GM-YVS-------------------------------------
---IH----ER-------------------------------------------------
------------------------------------------------------------
-----------LI------------------------GEH--------------------
------------------------------------------------------------
----------------------LA-----A------W----LS-----GRGTDG------
---------------------------TAA------------------------------
------------------------------------------------------------
------------------------------------------A------F----------
---------------------E---V----------------------------------
-----------RP------RIRD-----LNL-----------------------------
------------------------------------------------------------
------------------------RTSQT--VFV----G-------P-----Y----L--
----------------------------------------RD---------------R--
---ERFCA----------------------------------------------------
-----------------------------------------D----------------YL
-----------------------------------------LI-T---------------
QGFLSFP----------------LA-L----------------------P----------
-------G----TGL-WRAI---------------RA--------RERVLR---------
-------------DL--------TAC----------V-RASK----ER-----FRKDA--
------------------------------------------------------------
------------EAEPQC------------------------------------------
------------------------------------------------------------
------------------------------------------------------------
------------------------------------------------------------
---------------------------------------LL-------------------
------------------------DF-WTVS-VLEEVA-----------------AAKRE
NRAPPKY-----------S--------------------------------------ADH
-E--MA------------------------------------------------------
---------------------------------------DA-------------------
------------------------------------------------------------
------------------------------------------------------------
------------------------------------------------------------
----------------------------------------------------ML------
----------------------------DFL---F-------------------------
-A----SQDAST-A----------SLVWTTVLV-AE--R-PD--V---------------
------------------LQRVRE--------EQ-Q---------RL-------------
--------RP--------------------------------------------------
----------------H-D-------EP----------I------TY-------------
EL-----------------------------L-----------E--Q-MV-Y--------
------------------------------------------------------------
--------------------TR-------------------------AVVLEVLRFRP--
PPVMVP-Q-----VA--SK---R----------VQ------LP-----------------
---N-----------------G--------------------------------------
---------YE----VPR--GA--------------------------------------
-LVVP-SL----WTACM--------------------QGF-----------------P--
-----S-------------------------------PER-FDPER-------------M
LP--PR-----------------Q------------------------------------
------------------------------------------------------------
-----------------------------------------------------E------
-------------------------------------------E-Q--------------
---------------K--------------------------------------------
------------------------------------------------------------
-----------------------------------------------------YRK----
---HFLTFG-------CGP---------HMCVGRN--YAINHLMCY--------------
-------LAV-------LAT---TVD-WTRVRT------------V--------------
-----------------------------------------------------HS-----
--D-------------------------------------------------EIIYLP--
--T--I-YP--------------A----DS----------------V-------------
------------------------------------------------------------
----------IR-------------------A----------------------------
--------------------------------R--------W------------------
-----------------------------RVADASTGAGTGAGTDTA-------------
------------------------------------------------------------
--------CTS-EAVPVV------------------------------------------
------------------------------------------------------------
-----------------------VAS----------------------------------
>CMJ284C_CmCYP710A2
------------------------------------------------------------
------------------------------------------------------------
------------------------------------------------------------
------------------------------------------------------------
----------MIRR----------------------------------------------
---------------------------------------------PRYALD---------
--------------ASGSSRVGG-----SVARH---------------------------
------------------------------------------------------------
-----------------------------CLRRATLRWDRRLGYRQPCAGVRCAAGARPR
DR----------------------------------------------------------
------------------------------------------------------------
------------------------------------------------------------
---R-----------QVRLRRWAGYGR---------------------------------
-------------------IP--------------------------G---PR-------
-------------------------F-----VIP----------L----I----------
-------G-------------S--IVE--M--------------------------VLSP
YGFWE------------------------------------------------RQR----
-RLNP----------CG-------------------------------------------
--------------LSW------------NAL--AG-------------------F----
---------FV-L--------F-VTDTD----------------L-S---RYVL------
S------------ENGPH-----AF-----------E--------MILHP------NG--
--------------WR----------ILG------------------RNN-IAFK-----
------S-----G-----E-E-HK----------LL-----------------RQSFLR-
---------LF----TPK------------------------------------------
------------------------------------------------------------
------------------------------------------------------------
------------------------------------------------------------
------------------------------------------------------------
----------------------------------------AL------------------
-----------------GV-YVS-------------------------------------
---IQ----ER-------------------------------------------------
------------------------------------------------------------
-----------LI------------------------REH--------------------
------------------------------------------------------------
----------------------LA-----A------W----LS-----GRGTDG------
---------------------------TTA------------------------------
------------------------------------------------------------
------------------------------------------A------F----------
---------------------E---V----------------------------------
-----------RP------RIRD-----LNL-----------------------------
------------------------------------------------------------
------------------------RTSQT--VFV----G-------P-----Y----L--
----------------------------------------RD---------------R--
---ERFCA----------------------------------------------------
-----------------------------------------D----------------YL
-----------------------------------------LI-T---------------
QGFLSFP----------------LA-L----------------------P----------
-------G----TGL-WRAI---------------RA--------RERVLR---------
-------------DL--------TAC----------V-RASK----ER-----FRKDA--
------------------------------------------------------------
------------EAEPQC------------------------------------------
------------------------------------------------------------
------------------------------------------------------------
------------------------------------------------------------
---------------------------------------LL-------------------
------------------------DF-WTVS-VLEEVA-----------------AAKRE
NRAPPKY-----------S--------------------------------------ADH
-E--MA------------------------------------------------------
---------------------------------------DA-------------------
------------------------------------------------------------
------------------------------------------------------------
------------------------------------------------------------
----------------------------------------------------ML------
----------------------------DFL---F-------------------------
-A----SQDAST-A----------SLVWTTVLV-AE--R-PD--V---------------
------------------LQRVRE--------EQ-Q---------RL-------------
--------RP--------------------------------------------------
----------------H-D-------EP----------I------TY-------------
EL-----------------------------L-----------E--Q-MV-Y--------
------------------------------------------------------------
--------------------TR-------------------------AVVLEVLRFRP--
PPVMVP-Q-----VA--SK---R----------VQ------LP-----------------
---N-----------------G--------------------------------------
---------YE----VPR--GA--------------------------------------
-LVVP-SL----WTACM--------------------QGF-----------------P--
-----S-------------------------------PER-FDPER-------------M
LP--PR-----------------Q------------------------------------
------------------------------------------------------------
-----------------------------------------------------E------
-------------------------------------------E-Q--------------
---------------K--------------------------------------------
------------------------------------------------------------
-----------------------------------------------------YRK----
---HFLTFG-------CGP---------HMCVGRN--YAINHLMCY--------------
-------LAV-------LAT---TVD-WTRVRT------------V--------------
-----------------------------------------------------HS-----
--D-------------------------------------------------EIIYLP--
--T--I-YP--------------A----DS----------------V-------------
------------------------------------------------------------
----------IR-------------------A----------------------------
--------------------------------R--------W------------------
-----------------------------RVADASTGAGTGAGTDTA-------------
------------------------------------------------------------
--------CTS-EAVPVV------------------------------------------
------------------------------------------------------------
-----------------------VAS----------------------------------
>Cre11.g467527.t1.1_CrCYP710B1 
------------------------------------------------------------
------------------------------------------------------------
------------------------------------------------------------
------------------------------------------------------------
------------------------------------------------------------
-------------------------------------------------MN---------
--------------ATGLLNDGL-------------------------------------
------------------------------------------------------------
---------------------------------------ASLG----------MSGFGDN
LASGPA------------------LVAA-------------GGA------------LA--
---------------------L-----------GYALW----------------------
------------------------------------------------------------
---E-----------QMKF-RWYRSDKNGN------------------------------
------------------MLP--------------------------G---PA-------
-------------------------S-----VTP----------I----I----------
-------G-------------G--IVE--M--------------------------VKDP
YGFWE------------------------------------------------RQR----
-LYSF----------PG-------------------------------------------
--------------MSW------------NSI--VG-------------------I----
---------FT-V--------F-VTDPA----------------L-S---RYVF------
S------------HNSSD-----SL-----------L--------LALHP------NA--
--------------EW----------ILG------------------KTN-IAFM-----
------S-----G-----P-E-HK----------AL-----------------RKSFLA-
---------LF----TRK------------------------------------------
------------------------------------------------------------
------------------------------------------------------------
------------------------------------------------------------
------------------------------------------------------------
----------------------------------------AL------------------
-----------------GL-YVL-------------------------------------
---KQ----DD-------------------------------------------------
------------------------------------------------------------
-----------VI------------------------RKH--------------------
------------------------------------------------------------
----------------------FN-----E------W----MQ-----------------
---------------------------TAG------------------------------
------------------------------------------------------------
------------------------------------------P------R----------
---------------------E---I----------------------------------
-----------RP------FIRD-----LNA-----------------------------
------------------------------------------------------------
------------------------YTSQE--VFV----G-------P-----Y----L--
----------------------------------------DDPT------------ER--
---EKFSD----------------------------------------------------
-----------------------------------------A----------------YR
-----------------------------------------AM-T---------------
DGFLAFP----------------LL-L----------------------P----------
-------G----TGV-WKGR---------------QG--------RQFIVK---------
-------------TL--------TRA-------------AAR----SK-----VRMAA--
------------------------------------------------------------
------------GQEPEC------------------------------------------
------------------------------------------------------------
------------------------------------------------------------
------------------------------------------------------------
---------------------------------------LL-------------------
------------------------DF-WTKQ-ILSDIK-----------------DAADA
GQEAPFY-----------A--------------------------------------DDK
-K--IA------------------------------------------------------
---------------------------------------ET-------------------
------------------------------------------------------------
------------------------------------------------------------
------------------------------------------------------------
----------------------------------------------------VM------
----------------------------DFL---F-------------------------
-A----SQDAST-A----------SLVWTITLM-AE--H-PE--V---------------
------------------LARVRD--------EQ-Y---------RL-------------
--------RP--------------------------------------------------
----------------NPE-------EK----------V------TG-------------
DM-----------------------------L-----------N--E-MH-Y--------
------------------------------------------------------------
--------------------TR-------------------------QVVKEILRFRP--
AAPMVP-M-----RA--KA---P----------FK------LT-----------------
---E-----------------T--------------------------------------
---------YT----APK--GA--------------------------------------
-LIVP-SL----VAACK--------------------QGY-----------------S--
-----N-------------------------------PDS-FDPDR-------------F
SP--ER-----------------A------------------------------------
------------------------------------------------------------
-----------------------------------------------------E------
-------------------------------------------D-I--------------
---------------K--------------------------------------------
------------------------------------------------------------
-----------------------------------------------------YAS----
---NFLVFG-------HGP---------HYCVGKE--YAMNHLTVF--------------
-------LAL-------LAT---SLD-FPRIRS------------K--------------
-----------------------------------------------------VS-----
--D-------------------------------------------------DIIYLP--
--T--L-YP--------------G----DS----------------I-------------
------------------------------------------------------------
----------FD-------------------L----------------------------
--------------------------------S--------W------------------
-----------------------------SAKK---------------------------
------------------------------------------------------------
------------------------------------------------------------
------------------------------------------------------------
------------------------------------------------------------
>Mp1g00490.1_MpCYP710A1
------------------------------------------------------------
------------------------------------------------------------
------------------------------------------------------------
------------------------------------------------------------
-----------METGG--------------------------------------------
----------------------------------------MEFGAPR--AS---------
-------------------SSWWAEW-----QL---------------------------
------------------------------------------------------------
------------------------------------------------------------
------------------------VVGV-------------ALA------------I---
----------------------------------WLVY----------------------
------------------------------------------------------------
---E-----------QLSYIWKGKH-----------------------------------
-------------------LP--------------------------G---PK-------
-------------------------F-----VVP----------F----L----------
-------G-------------D--VFR--M--------------------------VKDP
TKFWD------------------------------------------------DQA----
-KAATK-------V--G-------------------------------------------
--------------LSW------------NVL--FG-------------------R----
---------FV-L--------F-VRDSE----------------M-S---QKIF------
A------------NVKPD-----VF-----------H--------LVGHP------FG--
--------------KK----------LFG------------------EDN-LIFM-----
------F-----G-----D-E-HR----------DL-----------------RRRLAP-
---------NF----TYK------------------------------------------
------------------------------------------------------------
------------------------------------------------------------
------------------------------------------------------------
------------------------------------------------------------
----------------------------------------AL------------------
-----------------GV-YVS-------------------------------------
---IQ----ER-------------------------------------------------
------------------------------------------------------------
-----------MI------------------------RKH--------------------
------------------------------------------------------------
----------------------IA-----Q------W----LE-----MHKA--------
-----------------------------G------------------------------
------------------------------------------------------------
------------------------------------------P------M----------
---------------------T---M----------------------------------
-----------RL------LLRD-----LNL-----------------------------
------------------------------------------------------------
------------------------ETSQA--TFV----G-------P-----Y----L--
----------------------------------------DEAA-------------R--
---VQFKK----------------------------------------------------
-----------------------------------------D----------------YN
-----------------------------------------FF-N---------------
TGLMSFP----------------VN-L----------------------P----------
-------G----FAY-HEAT---------------KA--------VPRLIK---------
-------------AL--------SNC-------------SRM----SR-----ERMIQ--
------------------------------------------------------------
------------GEEPSC------------------------------------------
------------------------------------------------------------
------------------------------------------------------------
------------------------------------------------------------
---------------------------------------LI-------------------
------------------------DF-LVQE-TLREIQ-----------------EAEAA
GGPPPGH-----------S--------------------------------------SDW
-E--IG------------------------------------------------------
---------------------------------------AL-------------------
------------------------------------------------------------
------------------------------------------------------------
------------------------------------------------------------
----------------------------------------------------IF------
----------------------------DFL---F-------------------------
-A----AQDAST-S----------SLAWSCAFL-DS--H-PE--I---------------
------------------LQRVRD--------EQ-R---------RV-------------
--------RP--------------------------------------------------
----------------DVT-------AP----------V------TP-------------
EM-----------------------------L-----------K--E-ME-F--------
------------------------------------------------------------
--------------------TT-------------------------MVVKEVLRIRP--
PAPMVP-H-----IA--ST---D----------FA------IT-----------------
---D-----------------T--------------------------------------
---------YK----VPK--GT--------------------------------------
-IVFP-SL----LESSF--------------------QGF-----------------T--
-----D-------------------------------PYK-FDPDR-------------F
SL--ER-----------------Q------------------------------------
------------------------------------------------------------
-----------------------------------------------------E------
-------------------------------------------D-V--------------
---------------L--------------------------------------------
------------------------------------------------------------
-----------------------------------------------------YKR----
---NWLLFG-------AGP---------HQCVGQR--YALNHLTLF--------------
-------VAL-------FTT---LVD-MERLRT------------P--------------
-----------------------------------------------------GC-----
--D-------------------------------------------------DLLYTP--
--T--I-SP--------------K----DE---------------LM-------------
------------------------------------------------------------
----------CR-------------------M----------------------------
--------------------------------T--------A------------------
-----------------------------RVVS---------------------------
------------------------------------------------------------
------------------------------------------------------------
------------------------------------------------------------
------------------------------------------------------------
>Mp6g19120.1_MpCYP710A2
------------------------------------------------------------
------------------------------------------------------------
------------------------------------------------------------
------------------------------------------------------------
-----------MES----------------------------------------------
----------------------------------------------L--LH---------
-------------------IILVEKW-----RM---------------------------
------------------------------------------------------------
------------------------------------------------------------
------------------------ILGT-------------ALV------------L---
----------------------------------YMAY----------------------
------------------------------------------------------------
---E-----------QLSHKWKAKH-----------------------------------
-------------------LP--------------------------G---PR-------
-------------------------F-----VVP----------L----L----------
-------G-------------N--AYG--M--------------------------VADP
VKFWE------------------------------------------------DQA----
-KTAMK-------T--G-------------------------------------------
--------------VSW------------NVL--LG-------------------K----
---------FI-V--------F-VRDSE----------------L-S---RKIF------
M------------NVSPD-----GF-----------R--------MIIHP------FG--
--------------KD----------LFG-----------------AENN-FIFM-----
------F-----G-----E-E-HR----------DL-----------------RKRLGP-
---------IF----TFK------------------------------------------
------------------------------------------------------------
------------------------------------------------------------
------------------------------------------------------------
------------------------------------------------------------
----------------------------------------AL------------------
-----------------AL-YIS-------------------------------------
---IQ----ES-------------------------------------------------
------------------------------------------------------------
-----------LI------------------------RKH--------------------
------------------------------------------------------------
----------------------IA-----Q------W----IK-----LFETR-------
----------------------------NE------------------------------
------------------------------------------------------------
------------------------------------------P------L----------
---------------------R---M----------------------------------
-----------RF------LLRD-----MNL-----------------------------
------------------------------------------------------------
------------------------ETSQT--SFV----G-------T-----Y----L--
----------------------------------------TEEE-------------R--
---IQFNK----------------------------------------------------
-----------------------------------------N----------------YE
-----------------------------------------IF-N---------------
KGTMTLP----------------FN-I----------------------P----------
-------G----TTY-YKAK---------------NA--------APFLID---------
-------------AL--------AKC-------------AGL----SR-----ARMSK--
------------------------------------------------------------
------------GGEPAC------------------------------------------
------------------------------------------------------------
------------------------------------------------------------
------------------------------------------------------------
---------------------------------------VI-------------------
------------------------DF-ILVE-TLRVIE-----------------EAKAA
GKPAPSY-----------T--------------------------------------SDD
-D--IG------------------------------------------------------
---------------------------------------AQ-------------------
------------------------------------------------------------
------------------------------------------------------------
------------------------------------------------------------
----------------------------------------------------VF------
----------------------------DFL---F-------------------------
-A----AQDAST-S----------SLAWSIVFL-DA--H-PE--I---------------
------------------LAKVRE--------EQ-Q---------RV-------------
--------RP--------------------------------------------------
----------------DLL-------AP----------I------TP-------------
EQ-----------------------------L-----------L--R-ME-Y--------
------------------------------------------------------------
--------------------TT-------------------------MYVKEVLRFRP--
PATLVP-H-----LA--LTD--D----------FM------LT-----------------
---D-----------------T--------------------------------------
---------YK----IPK--GA--------------------------------------
-LVFP-SL----LESSF--------------------QGF-----------------V--
-----D-------------------------------PYK-FDPDR-------------F
SP--AR-----------------Q------------------------------------
------------------------------------------------------------
-----------------------------------------------------E------
-------------------------------------------D-V--------------
---------------V--------------------------------------------
------------------------------------------------------------
-----------------------------------------------------YKR----
---NWLLFG-------AGP---------HQCVGQR--YALNNLTLF--------------
-------TAL-------WST---MVN-LDRART------------P--------------
-----------------------------------------------------GC-----
--D-------------------------------------------------EMIYTP--
--T--I-SP--------------K----DD---------------VF-------------
------------------------------------------------------------
----------GR-------------------V----------------------------
--------------------------------T--------A------------------
-----------------------------RFAVA--------------------------
------------------------------------------------------------
------------------------------------------------------------
------------------------------------------------------------
------------------------------------------------------------
>Pp3c2_27810V3.1_PpCYP710A13
------------------------------------------------------------
------------------------------------------------------------
------------------------------------------------------------
------------------------------------------------------------
-----------MET----------------------------------------------
----------------------------------------------L--IG---------
-------------------AVSRIEW----------------------------------
------------------------------------------------------------
------------------------------------------------------------
------------------------RVGL-------------VLV------------V---
---------------------S-----------AYVVY----------------------
------------------------------------------------------------
---E-----------QLSFMTKRKH-----------------------------------
-------------------LP--------------------------G---PS-------
-------------------------F-----VLP----------F----V----------
-------G-------------N--VIA--M--------------------------VVDP
AGFWD------------------------------------------------QQA----
-NYALK-------V--G-------------------------------------------
--------------VSW------------NAL--LG-------------------K----
---------FV-L--------F-VRDSQ----------------L-S---QKVF------
A------------NVRPD-----AF-----------H--------LVGHP------LG--
--------------RK----------LFG------------------EHN-LIFM-----
------F-----G-----E-E-HK----------DL-----------------RRRLAP-
---------LF----TTK------------------------------------------
------------------------------------------------------------
------------------------------------------------------------
------------------------------------------------------------
------------------------------------------------------------
----------------------------------------SL------------------
-----------------GV-YIS-------------------------------------
---IQ----EK-------------------------------------------------
------------------------------------------------------------
-----------TQ------------------------KEH--------------------
------------------------------------------------------------
----------------------IA-----K------W----MA-----IAKDL-------
---------------------------GDD------------------------------
------------------------------------------------------------
------------------------------------------P------I----------
---------------------R---V----------------------------------
-----------RM------LCRN-----MNL-----------------------------
------------------------------------------------------------
------------------------ETSQN--VFV----G-------P-----Y----L--
----------------------------------------TPDM-------------R--
---RQFDE----------------------------------------------------
-----------------------------------------D----------------YK
-----------------------------------------NF-N---------------
TGLMSLP----------------IN-L----------------------P----------
-------A----FSF-YKAT---------------RS--------VRNIQN---------
-------------ML--------TKC-------------ATA----SK-----ARMAM--
------------------------------------------------------------
------------GENPSC------------------------------------------
------------------------------------------------------------
------------------------------------------------------------
------------------------------------------------------------
---------------------------------------LM-------------------
------------------------DF-WMIE-TVRELR-----------------DAEAA
NTPPPPH-----------S--------------------------------------SDY
-E--IG------------------------------------------------------
---------------------------------------CH-------------------
------------------------------------------------------------
------------------------------------------------------------
------------------------------------------------------------
----------------------------------------------------LF------
----------------------------DFL---F-------------------------
-A----AQDAST-S----------SLVWAITLI-ES--H-PY--V---------------
------------------LEKLRE--------EL-L---------CL-------------
--------RP--------------------------------------------------
----------------DPL-------AP----------Y------TP-------------
ES-----------------------------L-----------R--E-MK-Y--------
------------------------------------------------------------
--------------------TE-------------------------MVVKEVLRYRP--
PATLVP-H-----IA--NT---D----------FA------LT-----------------
---D-----------------T--------------------------------------
---------YT----VPK--GT--------------------------------------
-IVFP-SL----LDSSF--------------------QGF-----------------K--
-----D-------------------------------PEV-FDPER-------------F
SP--ER-----------------M------------------------------------
------------------------------------------------------------
-----------------------------------------------------E------
-------------------------------------------D-L--------------
---------------V--------------------------------------------
------------------------------------------------------------
-----------------------------------------------------YKK----
---NWLLFG-------AGP---------HQCIGQR--YAINQLMLF--------------
-------ISL-------FFT---QVD-VKRARK------------P--------------
-----------------------------------------------------GC-----
--D-------------------------------------------------DLVYTP--
--T--I-AP--------------K----DE---------------GL-------------
------------------------------------------------------------
----------VY-------------------L----------------------------
--------------------------------S--------P------------------
-----------------------------RIVKQKD------------------------
------------------------------------------------------------
------------------------------------------------------------
------------------------------------------------------------
------------------------------------------------------------
>Pp3c1_11690V3.1_PpCYP710A14
------------------------------------------------------------
------------------------------------------------------------
------------------------------------------------------------
------------------------------------------------------------
-----------MEG----------------------------------------------
----------------------------------------------L--FE---------
-------------------VMPGLGW----------------------------------
------------------------------------------------------------
------------------------------------------------------------
------------------------REGL-------------GLV------------I---
---------------------F-----------GYIIF----------------------
------------------------------------------------------------
---E-----------QLSFFSKRKH-----------------------------------
-------------------LP--------------------------G---PS-------
-------------------------F-----VLP----------F----V----------
-------G-------------S--VIA--M--------------------------VVNP
TGFWV------------------------------------------------NQA----
-KDASK-------V--G-------------------------------------------
--------------VSW------------NAL--LG-------------------K----
---------FV-L--------F-VRDSQ----------------L-S---QKIF------
A------------NVRPD-----AF-----------H--------LVGHP------LG--
--------------KK----------LFG------------------DHN-LIFM-----
------F-----G-----E-E-HK----------DL-----------------RRRLAP-
---------LF----TLK------------------------------------------
------------------------------------------------------------
------------------------------------------------------------
------------------------------------------------------------
------------------------------------------------------------
----------------------------------------AL------------------
-----------------GV-YVS-------------------------------------
---IQ----EK-------------------------------------------------
------------------------------------------------------------
-----------TQ------------------------KEH--------------------
------------------------------------------------------------
----------------------IT-----K------W----LD-----RADKL-------
---------------------------KNN------------------------------
------------------------------------------------------------
------------------------------------------P------I----------
---------------------R---I----------------------------------
-----------RL------LCRD-----MNL-----------------------------
------------------------------------------------------------
------------------------ETSQN--VFV----G-------P-----Y----L--
----------------------------------------TPDM-------------R--
---ERFNE----------------------------------------------------
-----------------------------------------D----------------YK
-----------------------------------------NF-N---------------
VGLMSLP----------------IY-F----------------------P----------
-------G----FSF-YKAT---------------KS--------VKNIQN---------
-------------SL--------ARC-------------AAA----SK-----ARMAT--
------------------------------------------------------------
------------GAEPSC------------------------------------------
------------------------------------------------------------
------------------------------------------------------------
------------------------------------------------------------
---------------------------------------LM-------------------
------------------------DF-WMVE-TVRELG-----------------EAEAA
GMPPPSH-----------S--------------------------------------SDF
-E--IG------------------------------------------------------
---------------------------------------CH-------------------
------------------------------------------------------------
------------------------------------------------------------
------------------------------------------------------------
----------------------------------------------------IF------
----------------------------DFL---F-------------------------
-A----AQDAST-S----------SLVWAITLT-ES--H-PH--V---------------
------------------LEKLRE--------EQ-S---------LL-------------
--------RP--------------------------------------------------
----------------NPL-------AP----------Y------TP-------------
ES-----------------------------L-----------R--E-LK-Y--------
------------------------------------------------------------
--------------------TE-------------------------MVVKEVLRYRP--
PATMVP-H-----IA--ST---D----------FA------LT-----------------
---D-----------------T--------------------------------------
---------YT----IPK--GT--------------------------------------
-IVFP-SL----LESSF--------------------QGF-----------------T--
-----D-------------------------------PEV-FDPER-------------F
SP--ER-----------------M------------------------------------
------------------------------------------------------------
-----------------------------------------------------E------
-------------------------------------------D-Q--------------
---------------V--------------------------------------------
------------------------------------------------------------
-----------------------------------------------------YRK----
---NWLLFG-------AGP---------HQCIGQR--YAINQLILF--------------
-------TSL-------FTT---FVD-YKRART------------P--------------
-----------------------------------------------------GC-----
--D-------------------------------------------------DLLYTP--
--T--I-TP--------------K----DE---------------GL-------------
------------------------------------------------------------
----------VY-------------------I----------------------------
--------------------------------S--------P------------------
-----------------------------RIVSEH-------------------------
------------------------------------------------------------
------------------------------------------------------------
------------------------------------------------------------
------------------------------------------------------------
>AagrOXF_evm.model.utg000018l.517.1
------------------------------------------------------------
------------------------------------------------------------
------------------------------------------------------------
------------------------------------------------------------
------------------------------------------------------------
----------------------------------------------M--LA-DQ------
--------------EGGMVALRSVEW----------------------------------
------------------------------------------------------------
-----------------------------------IL--GAAD---------VSV-----
------------------------LLAI-------------ALV------------A---
----------------------------------VLVC----------------------
------------------------------------------------------------
---E-----------QVTYARKGKH-----------------------------------
-------------------LP--------------------------G---PA-------
-------------------------L-----FWP----------F----L----------
-------G-------------G--VIA--M--------------------------VNNP
TNFWE------------------------------------------------AQA----
-ASAKK-------V--G-------------------------------------------
--------------LSW------------NVL--FG-------------------R----
---------FV-L--------F-IRDSD----------------L-S---HKVF------
A------------NVRPE-----FF-----------Q--------LVGHP------FG--
--------------KK----------IFG------------------ERN-LIFM-----
------F-----G-----E-E-HK----------DL-----------------RRRLAP-
---------LF----TVK------------------------------------------
------------------------------------------------------------
------------------------------------------------------------
------------------------------------------------------------
------------------------------------------------------------
----------------------------------------AL------------------
-----------------GV-YVS-------------------------------------
---IQ----EA-------------------------------------------------
------------------------------------------------------------
-----------TI------------------------RRH--------------------
------------------------------------------------------------
----------------------IQ-----K------W----IQ-----AAQES-------
---------------------------ACA------------------------------
------------------------------------------------------------
------------------------------------------P------V----------
---------------------Q---L----------------------------------
-----------RN------LCRD-----LNL-----------------------------
------------------------------------------------------------
------------------------ETSQN--VFV----G-------P-----Y----L--
----------------------------------------TQEA-------------R--
---VQFYN----------------------------------------------------
-----------------------------------------D----------------YY
-----------------------------------------LF-N---------------
VGLMSLP----------------IN-C----------------------P----------
-------G----FAF-YKAT---------------HA--------VQRLIN---------
-------------AL--------ADC-------------ARQ----SK-----RRMSE--
------------------------------------------------------------
------------GEEPSC------------------------------------------
------------------------------------------------------------
------------------------------------------------------------
------------------------------------------------------------
---------------------------------------LI-------------------
------------------------DF-WMVE-TVREIR-----------------EAEAA
GLPPPPH-----------S--------------------------------------SDS
-D--IG------------------------------------------------------
---------------------------------------QH-------------------
------------------------------------------------------------
------------------------------------------------------------
------------------------------------------------------------
----------------------------------------------------IF------
----------------------------DFL---F-------------------------
-A----AQDAST-S----------SLVWAATLL-ES--H-PE--V---------------
------------------LAKVRE--------EV-S---------SQ-------------
--------AS--------------------------------------------------
----------------SPS-------------------F------TP-------------
EQ-----------------------------L-----------R--Q-LK-Y--------
------------------------------------------------------------
--------------------TE-------------------------MVVKEVLRFRP--
PATMVP-H-----VA--TA---P----------FQ------LT-----------------
---D-----------------T--------------------------------------
---------YT----VPK--GT--------------------------------------
-IVFP-SL----FESSF--------------------QGF-----------------T--
-----D-------------------------------PDS-FDPDR-------------F
SA--ER-----------------Q------------------------------------
------------------------------------------------------------
-----------------------------------------------------E------
-------------------------------------------D-V--------------
---------------V--------------------------------------------
------------------------------------------------------------
-----------------------------------------------------FKK----
---NWLLFG-------AGP---------HQCIGQR--YAINHLMLF--------------
-------TAL-------FSS---SVD-WTRVRV------------D--------------
-----------------------------------------------------GC-----
--D-------------------------------------------------DLTYTP--
--T--I-VP--------------K----DG---------------GL-------------
------------------------------------------------------------
----------IC-------------------L----------------------------
--------------------------------T--------E------------------
-----------------------------LKDGEQVYGTRSH------------------
------------------------------------------------------------
------------------------------------------------------------
------------------------------------------------------------
------------------------------------------------------------
>AagrOXF_evm.model.utg000041l.125.1
------------------------------------------------------------
------------------------------------------------------------
------------------------------------------------------------
------------------------------------------------------------
-----------MKP----------------------------------------------
----------------------------------------------L--LGWKQ------
--------------WKGLSTLPAL-WSGSITQLP--------------------------
------------------------------------------------------------
-----------------------RRPPRTCLLWLQLL--RAIG---------GSVHLPAS
ISAGPR-----------------GLLLL-------------GLV------------AAE-
--------------------GE-----------GVLLHWSMYG-----------------
RSQLWLR--------------SPPPFKAIH--------------PL------------KP
GRKE-----------QLTYLRKGKH-----------------------------------
-------------------LP--------------------------G---PG-------
-------------------------F-----VLP----------F----L----------
-------G-------------G--LLS--V--------------------------VNDP
TGFWD------------------------------------------------AQA----
-IAARK-------V--G-------------------------------------------
--------------MSW------------NVL--FG-------------------R----
---------FV-V--------F-VRDSE----------------M-S---QKIF------
A------------NVKPE-----VF-----------Q--------LVGHP------FG--
--------------KK----------IFG------------------ERN-LIFM-----
------F-----G-----E-E-HK----------DL-----------------RRRLAP-
---------LF----TLK------------------------------------------
------------------------------------------------------------
------------------------------------------------------------
------------------------------------------------------------
------------------------------------------------------------
----------------------------------------AL------------------
-----------------GV-YVS-------------------------------------
---IQ----ER-------------------------------------------------
------------------------------------------------------------
-----------TI------------------------RQH--------------------
------------------------------------------------------------
----------------------IG-----K------W----LE-----TAERS-------
---------------------------GSD------------------------------
------------------------------------------------------------
------------------------------------------P------V----------
---------------------Q---L----------------------------------
-----------RT------LCRD-----LNL-----------------------------
------------------------------------------------------------
------------------------ETSQN--AFV----G-------T-----Y----L--
----------------------------------------NQEA-------------R--
---LQFYK----------------------------------------------------
-----------------------------------------D----------------YN
-----------------------------------------LF-N---------------
VGLMSVP----------------VY-F----------------------P----------
-------G----FAF-YKAN---------------HA--------VGRLID---------
-------------TL--------AGC-------------AKL----SK-----NRMMR--
------------------------------------------------------------
------------GEEPAC------------------------------------------
------------------------------------------------------------
------------------------------------------------------------
------------------------------------------------------------
---------------------------------------LT-------------------
------------------------DF-WMVE-TVKEIQ-----------------EAAAA
GRPPPPH-----------S--------------------------------------SDA
-D--IG------------------------------------------------------
---------------------------------------QH-------------------
------------------------------------------------------------
------------------------------------------------------------
------------------------------------------------------------
----------------------------------------------------IF------
----------------------------DFL---F-------------------------
-A----AQDAST-S----------SLAWAVCLL-ES--H-PE--V---------------
------------------LAKVRK--------EV-T---------SV-------------
--------KP--------------------------------------------------
----------------DPS-------SF----------F------TP-------------
EQ-----------------------------L-----------R--G-LK-Y--------
------------------------------------------------------------
--------------------TE-------------------------MVVKEVLRYRP--
PATMVP-H-----VA--NS---D----------FA------IT-----------------
---D-----------------T--------------------------------------
---------YT----VPK--GT--------------------------------------
-IVFP-SL----LESSF--------------------QGF-----------------T--
-----N-------------------------------PHI-FDPDR-------------F
SP--ER-----------------Q------------------------------------
------------------------------------------------------------
-----------------------------------------------------E------
-------------------------------------------D-V--------------
---------------L--------------------------------------------
------------------------------------------------------------
-----------------------------------------------------YKR----
---NWLLFG-------AGP---------HQCLGQR--YAINHLVLF--------------
-------VAL-------FTS---LVD-WTRVRT------------P--------------
-----------------------------------------------------GC-----
--D-------------------------------------------------DLLYTP--
--T--I-AP--------------K----DG---------------CL-------------
------------------------------------------------------------
----------IS-------------------L----------------------------
--------------------------------S--------E------------------
-----------------------------RKVDQ--------------------------
------------------------------------------------------------
------------------------------------------------------------
------------------------------------------------------------
------------------------------------------------------------
>SELMODRAFT_75218_SmCYP710A21
------------------------------------------------------------
------------------------------------------------------------
------------------------------------------------------------
------------------------------------------------------------
-----------MED----------------------------------------------
------------------------------------------------------------
-------------------------WAWS-------------------------------
------------------------------------------------------------
-----------------------------CL-----------------------------
------------------------LVAS-------------SLV------------LC--
----------------------------------ALAW----------------------
------------------------------------------------------------
---E-----------QLGYIRKGAH-----------------------------------
-------------------LP--------------------------G---PR-------
-------------------------L-----VIP----------F----L----------
-------G-------------N--VAA--M--------------------------VADP
TGFWE------------------------------------------------RQA----
-IRARS-------SPWG-------------------------------------------
--------------LSW------------DVI--LG-------------------R----
---------FI-L--------F-VRDAE----------------L-S---HKIF------
A------------NVRPE-----AF-----------H--------LVGHP------FG--
--------------KK----------LFG------------------EEN-LIFM-----
------F-----G-----E-E-HK----------DL-----------------RRRLAP-
---------LF----TWK------------------------------------------
------------------------------------------------------------
------------------------------------------------------------
------------------------------------------------------------
------------------------------------------------------------
----------------------------------------AL------------------
-----------------GV-YVA-------------------------------------
---IQ----ER-------------------------------------------------
------------------------------------------------------------
-----------TI------------------------RKH--------------------
------------------------------------------------------------
----------------------IH-----R------W----LA-----NSSSSI------
---------------------------HQR------------------------------
------------------------------------------------------------
------------------------------------------P------V----------
---------------------A---M----------------------------------
-----------RS------LCRD-----MNL-----------------------------
------------------------------------------------------------
------------------------ETSQE--VFV----G-------P-----Y----L--
----------------------------------------DPRA-------------R--
---EHFTR----------------------------------------------------
-----------------------------------------D----------------YN
-----------------------------------------LF-N---------------
LGLLALP----------------ID-L----------------------P----------
-------G----FAF-RRAK---------------QA--------VERLVA---------
-------------TL--------GEC-------------AAR----SK-----RRMSTP-
------------------------------------------------------------
------------GEQPAC------------------------------------------
------------------------------------------------------------
------------------------------------------------------------
------------------------------------------------------------
---------------------------------------LM-------------------
------------------------DF-WMAE-TLAEIR-----------------AARES
GSPPPPH-----------S--------------------------------------SDR
-Q--VG------------------------------------------------------
---------------------------------------QH-------------------
------------------------------------------------------------
------------------------------------------------------------
------------------------------------------------------------
----------------------------------------------------IF------
----------------------------DFL---F-------------------------
-A----AQDAST-S----------SLVWVCALL-ES--N-PQ--V---------------
------------------LGKILD--------EQ-R---------SL-------------
--------RRGGEGE---------------------------------F-----------
----G--------SNFDPA-------TP----------V------GS-------------
EL-----------------------------L-----------R--E-MK-Y--------
------------------------------------------------------------
--------------------TE-------------------------MVVKEVLRYRP--
PATMVP-H-----IA--SV---D----------FP------IT-----------------
---D-----------------S--------------------------------------
---------YT----VPK--GA--------------------------------------
-IVFP-SL----LESSF--------------------QGF-----------------R--
-----E-------------------------------PYA-FDPDR-------------F
SA--AR-----------------L------------------------------------
------------------------------------------------------------
-----------------------------------------------------E------
-------------------------------------------D-V--------------
---------------A--------------------------------------------
------------------------------------------------------------
-----------------------------------------------------FKR----
---NWLLFG-------AGS---------HQCLGQR--YAINHLVLF--------------
-------TAL-------FSS---MVE-WERVRT------------P--------------
-----------------------------------------------------GC-----
--D-------------------------------------------------EILYVP--
--T--I-VP--------------R----DG---------------CL-------------
------------------------------------------------------------
----------VT-------------------L----------------------------
--------------------------------K--------P------------------
-----------------------------RRGDDDRRGREEREIEET-------------
------------------------------------------------------------
--------STE-S-----------------------------------------------
------------------------------------------------------------
------------------------------------------------------------
>At2g28850_AtCYP710A3
------------------------------------------------------------
------------------------------------------------------------
------------------------------------------------------------
------------------------------------------------------------
----------MVSS----------------------------------------------
-------------------------------------------------VS---------
------------------------------------------------------------
------------------------------------------------------------
-----------------------------------LF--ASL------------------
---TP-------------------YLVS-------------ALL------------L---
----------------------------------FLLL----------------------
------------------------------------------------------------
---E-----------QLFYRLKKRN-----------------------------------
-------------------LP--------------------------G---PL-------
-------------------------F-----VFP----------I----I----------
-------G-------------N--VVA--L--------------------------IRDP
TSFWD------------------------------------------------KQS----
-AMADT-------S-VG-------------------------------------------
--------------LSV------------NYL--IG-------------------K----
---------FI-I--------Y-IKDAE----------------L-S---NKVF------
S------------NIRPD-----AF-----------Q--------LVGHP------FG--
--------------KK----------LFG------------------DHS-LIFM-----
------F-----G-----E-N-HK----------SV-----------------RRQVAP-
---------NF----TRK------------------------------------------
------------------------------------------------------------
------------------------------------------------------------
------------------------------------------------------------
------------------------------------------------------------
----------------------------------------PL------------------
-----------------SA-YSS-------------------------------------
---LQ----QI-------------------------------------------------
------------------------------------------------------------
-----------VI------------------------LRH--------------------
------------------------------------------------------------
----------------------LR-----Q------W-----E-----ESFSS-------
---------------------------GSR------------------------------
------------------------------------------------------------
------------------------------------------P------V----------
---------------------S---M----------------------------------
-----------RQ------LIRE-----LNL-----------------------------
------------------------------------------------------------
------------------------ETSQT--VFV----G-------P-----Y----L--
----------------------------------------DKEV-------------K--
---NTIRD----------------------------------------------------
-----------------------------------------D----------------YN
-----------------------------------------VF-N---------------
PGTMALP----------------ID-L----------------------P----------
-------G----FTF-GEAR---------------RA--------VSRLVN---------
-------------TM--------SLC-------------VRK----SK-----EKMAA--
------------------------------------------------------------
------------GENPTC------------------------------------------
------------------------------------------------------------
------------------------------------------------------------
------------------------------------------------------------
---------------------------------------LV-------------------
------------------------DF-WTHS-IVAE------------------------
-SPPPPH-----------S--------------------------------------KDE
-E--IS------------------------------------------------------
---------------------------------------CV-------------------
------------------------------------------------------------
------------------------------------------------------------
------------------------------------------------------------
----------------------------------------------------LV------
----------------------------DFL---F-------------------------
-A----SQDAST-S----------SLLWAVVLL-ES--E-PE--V---------------
------------------LRRVRE--------DV-A---------RF-------------
--------WSP-------------------------------------------------
----------------ESK-------ES----------I------TA-------------
DQ-----------------------------L-----------A--E-MK-Y--------
------------------------------------------------------------
--------------------IR-------------------------AVAREVLRYRP--
PASMVP-H-----VA--VS---D----------FR------LT-----------------
---E-----------------S--------------------------------------
---------YT----IPK--GT--------------------------------------
-IVFP-SL----FDASF--------------------QGF-----------------T--
-----E-------------------------------PDR-FDPDR-------------F
SE--TR-----------------Q------------------------------------
------------------------------------------------------------
-----------------------------------------------------E------
-------------------------------------------D-E--------------
---------------V--------------------------------------------
------------------------------------------------------------
-----------------------------------------------------FKR----
---NFLTFG-------IGS---------HQCVGQR--YALNHLVLF--------------
-------IAM-------FSS---MFD-FKRVRS------------D--------------
-----------------------------------------------------GC-----
--D-------------------------------------------------EIVHIP--
--T--M-SP--------------K----DG---------------CT-------------
------------------------------------------------------------
----------VF-------------------L----------------------------
--------------------------------S--------S------------------
-----------------------------RLVTSP-------------------------
------------------------------------------------------------
------------------------------------------------------------
------------------------------------------------------------
------------------------------------------------------------
>At2g28860_AtCYP710A4
------------------------------------------------------------
------------------------------------------------------------
------------------------------------------------------------
------------------------------------------------------------
----------MVSS----------------------------------------------
-------------------------------------------------VS---------
------------------------------------------------------------
------------------------------------------------------------
-----------------------------------LF--ASL------------------
---TP-------------------YLVS-------------ALL------------L---
----------------------------------FLLL----------------------
------------------------------------------------------------
---E-----------QLFYRVKKRN-----------------------------------
-------------------LP--------------------------G---PL-------
-------------------------F-----VFP----------I----I----------
-------G-------------N--VVA--L--------------------------IRDP
TSFWD------------------------------------------------KQS----
-AMADT-------S-VG-------------------------------------------
--------------LSV------------NYL--IG-------------------K----
---------FI-I--------Y-IKDAE----------------L-S---NKVL------
S------------NIRPD-----AF-----------Q--------LTGHP------FG--
--------------KK----------LFG------------------DHS-LIFM-----
------F-----G-----E-D-HK----------SV-----------------RRQVAP-
---------NF----TRK------------------------------------------
------------------------------------------------------------
------------------------------------------------------------
------------------------------------------------------------
------------------------------------------------------------
----------------------------------------PL------------------
-----------------SA-YSS-------------------------------------
---LQ----QI-------------------------------------------------
------------------------------------------------------------
-----------VI------------------------LRH--------------------
------------------------------------------------------------
----------------------LR-----Q------W-----E-----ESFSS-------
---------------------------GSR------------------------------
------------------------------------------------------------
------------------------------------------P------V----------
---------------------S---M----------------------------------
-----------RQ------LIRE-----LNL-----------------------------
------------------------------------------------------------
------------------------ETSQT--VFV----G-------P-----Y----L--
----------------------------------------DKEV-------------K--
---KTICD----------------------------------------------------
-----------------------------------------D----------------YS
-----------------------------------------LL-T---------------
LGTMAIP----------------ID-L----------------------P----------
-------G----FTF-GEAR---------------QA--------VSRLVN---------
-------------TM--------SVC-------------VGK----SK-----AKMAA--
------------------------------------------------------------
------------GENPTC------------------------------------------
------------------------------------------------------------
------------------------------------------------------------
------------------------------------------------------------
---------------------------------------LV-------------------
------------------------DF-WTHS-IIEE------------------------
-NPPPPH-----------S--------------------------------------KDK
-E--IS------------------------------------------------------
---------------------------------------CV-------------------
------------------------------------------------------------
------------------------------------------------------------
------------------------------------------------------------
----------------------------------------------------LV------
----------------------------DFM---F-------------------------
-A----SQDAST-S----------SLLWAVVML-ES--E-PE--V---------------
------------------LRRVRE--------DV-A---------RF-------------
--------WSS-------------------------------------------------
----------------ESN-------EL----------I------TA-------------
DQ-----------------------------L-----------A--E-MK-Y--------
------------------------------------------------------------
--------------------TR-------------------------AVAREVLRYRP--
PASMIP-H-----VA--VS---D----------FR------LT-----------------
---E-----------------S--------------------------------------
---------YT----IPK--GT--------------------------------------
-IVFP-SL----FDASF--------------------QGF-----------------T--
-----E-------------------------------PDR-FDPDR-------------F
SE--TR-----------------Q------------------------------------
------------------------------------------------------------
-----------------------------------------------------E------
-------------------------------------------D-E--------------
---------------V--------------------------------------------
------------------------------------------------------------
-----------------------------------------------------FKR----
---NFLTFG-------NGS---------HQCVGQR--YAMNHLVLF--------------
-------IAM-------FSS---MFD-FKRVRS------------D--------------
-----------------------------------------------------GC-----
--D-------------------------------------------------DIVHIP--
--T--M-SP--------------K----DG---------------CT-------------
------------------------------------------------------------
----------VF-------------------L----------------------------
--------------------------------S--------S------------------
-----------------------------RLVTSP-------------------------
------------------------------------------------------------
------------------------------------------------------------
------------------------------------------------------------
------------------------------------------------------------
>At2g34490_AtCYP710A2
------------------------------------------------------------
------------------------------------------------------------
------------------------------------------------------------
------------------------------------------------------------
----------MVFS----------------------------------------------
-------------------------------------------------VS---------
------------------------------------------------------------
------------------------------------------------------------
-----------------------------------IF--ASL------------------
---AP-------------------YLVS-------------ALL------------L---
----------------------------------FFLI----------------------
------------------------------------------------------------
---E-----------QLSYLVKKRN-----------------------------------
-------------------LP--------------------------G---PL-------
-------------------------F-----VPP----------I----I----------
-------G-------------N--AIS--L--------------------------VRDP
TSFWF------------------------------------------------KQS----
-DTAGT-------S-PG-------------------------------------------
--------------LAA------------NYL--IG-------------------K----
---------FI-I--------Y-IRDTE----------------L-S---HQIF------
S------------NVRLE-----AF-----------H--------PLGHP------FG--
--------------KQ----------LFG------------------DHS-LIYL-----
------F-----G-----E-D-HK----------TV-----------------RRHLAP-
---------NF----TPK------------------------------------------
------------------------------------------------------------
------------------------------------------------------------
------------------------------------------------------------
------------------------------------------------------------
----------------------------------------AL------------------
-----------------ST-YSD-------------------------------------
---LQ----QI-------------------------------------------------
------------------------------------------------------------
-----------VM------------------------LRH--------------------
------------------------------------------------------------
----------------------LR-----Q------W-----E-----ESFSG-------
---------------------------GTK------------------------------
------------------------------------------------------------
------------------------------------------P------V----------
---------------------S---M----------------------------------
-----------RD------LVRE-----LNL-----------------------------
------------------------------------------------------------
------------------------ETSQT--VFV----G-------P-----Y----L--
----------------------------------------DKEA-------------R--
---NTFCT----------------------------------------------------
-----------------------------------------D----------------YN
-----------------------------------------LF-N---------------
LGSMALP----------------IN-L----------------------P----------
-------G----FAF-NKAR---------------RA--------VMNLEK---------
-------------TL--------SVC-------------AGK----SK-----KRMAT--
------------------------------------------------------------
------------GEEPTC------------------------------------------
------------------------------------------------------------
------------------------------------------------------------
------------------------------------------------------------
---------------------------------------LI-------------------
------------------------DF-WMHA-FVTEIE---------------------S
GNPPPLH-----------S--------------------------------------EDE
-A--IG------------------------------------------------------
---------------------------------------GL-------------------
------------------------------------------------------------
------------------------------------------------------------
------------------------------------------------------------
----------------------------------------------------LF------
----------------------------DFL---F-------------------------
-A----AQDAST-S----------SLLWAVTFL-ES--H-PK--V---------------
------------------LSKVRE--------EV-A---------KI-------------
--------WSP-------------------------------------------------
----------------QSG-------HL----------I------TA-------------
DQ-----------------------------L-----------A--E-MK-Y--------
------------------------------------------------------------
--------------------TR-------------------------AVAREVVRYRP--
PATMVP-H-----IA--TN---D----------FP------LT-----------------
---E-----------------S--------------------------------------
---------YT----IPK--GT--------------------------------------
-IVFP-SV----FDASF--------------------QGF-----------------T--
-----E-------------------------------PNR-FDPDR-------------F
SE--TR-----------------Q------------------------------------
------------------------------------------------------------
-----------------------------------------------------E------
-------------------------------------------D-Q--------------
---------------V--------------------------------------------
------------------------------------------------------------
-----------------------------------------------------FKR----
---NYLAFG-------WGA---------HQCVGQR--YALNHLVLF--------------
-------IAM-------FSS---LFD-FKRLQS------------D--------------
-----------------------------------------------------GC-----
--D-------------------------------------------------DIIYCP--
--T--I-SP--------------K----DG---------------CT-------------
------------------------------------------------------------
----------VF-------------------L----------------------------
--------------------------------S--------K------------------
-----------------------------RIVTYPNL-----------------------
------------------------------------------------------------
------------------------------------------------------------
------------------------------------------------------------
------------------------------------------------------------
>At2g34500_AtCYP710A1
------------------------------------------------------------
------------------------------------------------------------
------------------------------------------------------------
------------------------------------------------------------
----------MVFS----------------------------------------------
-------------------------------------------------VS---------
------------------------------------------------------------
------------------------------------------------------------
-----------------------------------IF--ASL------------------
---AP-------------------YLIS-------------AFL------------L---
----------------------------------FLLV----------------------
------------------------------------------------------------
---E-----------QLSYLFKKRN-----------------------------------
-------------------IP--------------------------G---PF-------
-------------------------F-----VPP----------I----I----------
-------G-------------N--AVA--L--------------------------VRDP
TSFWD------------------------------------------------KQS----
-STANI-------S--G-------------------------------------------
--------------LSA------------NYL--IG-------------------K----
---------FI-V--------Y-IRDTE----------------L-S---HQIF------
S------------NVRPD-----AF-----------H--------LIGHP------FG--
--------------KK----------LFG------------------DHN-LIYM-----
------F-----G-----E-D-HK----------SV-----------------RRQLAP-
---------NF----TPK------------------------------------------
------------------------------------------------------------
------------------------------------------------------------
------------------------------------------------------------
------------------------------------------------------------
----------------------------------------AL------------------
-----------------ST-YSA-------------------------------------
---LQ----QL-------------------------------------------------
------------------------------------------------------------
-----------VI------------------------LRH--------------------
------------------------------------------------------------
----------------------LR-----Q------W-----E-----GSTSG-------
---------------------------GSR------------------------------
------------------------------------------------------------
------------------------------------------P------V----------
---------------------S---L----------------------------------
-----------RQ------LVRE-----LNL-----------------------------
------------------------------------------------------------
------------------------ETSQT--VFV----G-------P-----Y----L--
----------------------------------------DKEA-------------K--
---NRFRT----------------------------------------------------
-----------------------------------------D----------------YN
-----------------------------------------LF-N---------------
LGSMALP----------------ID-L----------------------P----------
-------G----FAF-GEAR---------------RA--------VKRLGE---------
-------------TL--------GIC-------------AGK----SK-----ARMAA--
------------------------------------------------------------
------------GEEPAC------------------------------------------
------------------------------------------------------------
------------------------------------------------------------
------------------------------------------------------------
---------------------------------------LI-------------------
------------------------DF-WMQA-IVAE------------------------
-NPQPPH-----------S--------------------------------------GDE
-E--IG------------------------------------------------------
---------------------------------------GL-------------------
------------------------------------------------------------
------------------------------------------------------------
------------------------------------------------------------
----------------------------------------------------LF------
----------------------------DFL---F-------------------------
-A----AQDAST-S----------SLLWAVTLL-DS--E-PE--V---------------
------------------LNRVRE--------EV-A---------KI-------------
--------WSP-------------------------------------------------
----------------ESN-------AL----------I------TV-------------
DQ-----------------------------L-----------A--E-MK-Y--------
------------------------------------------------------------
--------------------TR-------------------------SVAREVIRYRP--
PATMVP-H-----VA--AI---D----------FP------LT-----------------
---E-----------------T--------------------------------------
---------YT----IPK--GT--------------------------------------
-IVFP-SV----FDSSF--------------------QGF-----------------T--
-----E-------------------------------PDR-FDPDR-------------F
SE--TR-----------------Q------------------------------------
------------------------------------------------------------
-----------------------------------------------------E------
-------------------------------------------D-Q--------------
---------------V--------------------------------------------
------------------------------------------------------------
-----------------------------------------------------FKR----
---NFLAFG-------WGP---------HQCVGQR--YALNHLVLF--------------
-------IAM-------FSS---LLD-FKRLRS------------D--------------
-----------------------------------------------------GC-----
--D-------------------------------------------------EIVYCP--
--T--I-SP--------------K----DG---------------CT-------------
------------------------------------------------------------
----------VF-------------------L----------------------------
--------------------------------S--------R------------------
-----------------------------RVAKYPNFS----------------------
------------------------------------------------------------
------------------------------------------------------------
------------------------------------------------------------
------------------------------------------------------------
>LOC_Os01g11270.1_OsCYP710A5
------------------------------------------------------------
------------------------------------------------------------
------------------------------------------------------------
------------------------------------------------------------
MRTSTDPSGS-IES----------------------------------------------
-----------------------------------------FHG--L--VH---------
------------------------------------------------------------
------------------------------------------------------------
-----------------------------------LR--TA-------------------
---AP-------------------LLAA-------------AVA------------L---
----------------------------------YMLI----------------------
------------------------------------------------------------
---E-----------QLSYHRKKGS-----------------------------------
-------------------MP--------------------------G---AP-------
-------------------------L-----VVP----------F----L----------
-------G-------------S--AAH--L--------------------------IRDP
VGFWD------------------------------------------------VQA----
-ALARK-------SGAG-------------------------------------------
--------------LAA------------DFL--FG-------------------R----
---------FT-V--------F-IRDSE----------------L-S---HRVF------
A------------NVRAD-----AF-----------H--------VVSHP------FG--
--------------KK----------LFG------------------EHN-LVYL-----
------V-----G-----E-E-HK----------DL-----------------RRRIAP-
---------NF----TPR------------------------------------------
------------------------------------------------------------
------------------------------------------------------------
------------------------------------------------------------
------------------------------------------------------------
----------------------------------------AL------------------
-----------------ST-YAV-------------------------------------
---IQ----QR-------------------------------------------------
------------------------------------------------------------
-----------VI------------------------ISH--------------------
------------------------------------------------------------
----------------------LR-----R------W----LD-----RSASN-------
---------------------------GGK------------------------------
------------------------------------------------------------
------------------------------------------A------E----------
---------------------P---I----------------------------------
-----------RV------PCRD-----MNL-----------------------------
------------------------------------------------------------
------------------------ETSQT--VFV----G-------P-----Y----L--
----------------------------------------TEKA-------------R--
---ERFDR----------------------------------------------------
-----------------------------------------D----------------YN
-----------------------------------------LF-N---------------
VGFITLP----------------VD-L----------------------P----------
-------G----FAF-RRAR---------------LA--------GARLMH---------
-------------TL--------GDC-------------ARQ----SR-----QRMLG--
------------------------------------------------------------
------------GGEPEC------------------------------------------
------------------------------------------------------------
------------------------------------------------------------
------------------------------------------------------------
---------------------------------------LL-------------------
------------------------DY-LMQE-TVREID-----------------EATAA
GLPPPPH-----------T--------------------------------------SDV
-E--VG------------------------------------------------------
---------------------------------------AL-------------------
------------------------------------------------------------
------------------------------------------------------------
------------------------------------------------------------
----------------------------------------------------LF------
----------------------------GFL---F-------------------------
-A----AQDAST-S----------SLCWAVSAL-DS--H-PN--V---------------
------------------LARVRA--------EV-A---------AL-------------
--------WSP-------------------------------------------------
----------------ESG-------EP----------I------TA-------------
EM-----------------------------M-----------S--A-MK-Y--------
------------------------------------------------------------
--------------------TQ-------------------------AVAREVVRYHP--
PATLVP-H-----IA--VE---A----------FQ------LT-----------------
---A-----------------Q--------------------------------------
---------YT----IPK--GT--------------------------------------
-MVFP-SV----YESSF--------------------QGF-----------------Q--
-----D-------------------------------ADA-FDPDRF------------F
SE--AR-----------------R------------------------------------
------------------------------------------------------------
-----------------------------------------------------E------
-------------------------------------------D-V--------------
---------------V--------------------------------------------
------------------------------------------------------------
-----------------------------------------------------YKR----
---NFLAFG-------AGP---------HQCVGQR--YALNHLVIF--------------
-------MAL-------FVS---LVD-FRRERT------------E--------------
-----------------------------------------------------GC-----
--D-------------------------------------------------VPVYMP--
--T--M-VP--------------R----DG---------------CV-------------
------------------------------------------------------------
----------VY-------------------L----------------------------
--------------------------------K--------Q------------------
-----------------------------R------------------------------
------------------------------------------------------------
------------------------------------------------------------
------------------------------------------------------------
------------------------------------------------------------
>LOC_Os01g11280.1_OsCYP710A6
------------------------------------------------------------
------------------------------------------------------------
------------------------------------------------------------
------------------------------------------------------------
MGTRTNPPGSMVES----------------------------------------------
-----------------------------------------FHG--LVVVD---------
------------------------------------------------------------
------------------------------------------------------------
-----------------------------------LR--TA-------------------
---AP-------------------LLAT-------------AVA------------L---
----------------------------------YILI----------------------
------------------------------------------------------------
---E-----------QLSYHRKKGS-----------------------------------
-------------------MP--------------------------G---PP-------
-------------------------LV----VVP----------F----L----------
-------G-------------S--VTH--L--------------------------FRDP
VGFWD------------------------------------------------LQA----
-TRASK-------SGAG-------------------------------------------
--------------LTA------------DFL--FG-------------------R----
---------LM-V--------F-IRDSE----------------L-S---RRVF------
A------------NVRAD-----AF-----------H--------LVGHP------FG--
--------------KK----------LFG------------------DHN-LIYM-----
------V-----G-----K-E-HK----------DL-----------------RRRIAP-
---------NF----TPR------------------------------------------
------------------------------------------------------------
------------------------------------------------------------
------------------------------------------------------------
------------------------------------------------------------
----------------------------------------AL------------------
-----------------ST-YAV-------------------------------------
---IQ----QR-------------------------------------------------
------------------------------------------------------------
-----------VI------------------------LSH--------------------
------------------------------------------------------------
----------------------LR-----R------W----ID-----RSVAN-------
---------------------------GGK------------------------------
------------------------------------------------------------
------------------------------------------A------E----------
---------------------P---I----------------------------------
-----------RV------PCRD-----MNL-----------------------------
------------------------------------------------------------
------------------------ETSQT--VFV----G-------P-----Y----L--
----------------------------------------TVET-------------R--
---ERFDR----------------------------------------------------
-----------------------------------------D----------------YN
-----------------------------------------LF-N---------------
HGFITLP----------------ID-L----------------------P----------
-------G----SAF-RRAR---------------LA--------VPRLKH---------
-------------IL--------EDC-------------ARQ----SK-----QRMRG--
------------------------------------------------------------
------------GGEPEC------------------------------------------
------------------------------------------------------------
------------------------------------------------------------
------------------------------------------------------------
---------------------------------------LV-------------------
------------------------DY-LMQE-TVREID-----------------EAAAA
GLPPPPH-----------T--------------------------------------SDM
-E--TG------------------------------------------------------
---------------------------------------NL-------------------
------------------------------------------------------------
------------------------------------------------------------
------------------------------------------------------------
----------------------------------------------------LF------
----------------------------DFL---F-------------------------
-A----AQDAST-S----------SLCWAVSAL-DS--H-PD--V---------------
------------------LARVRA--------EV-A---------AL-------------
--------WSP-------------------------------------------------
----------------ESG-------EP----------I------TA-------------
EM-----------------------------M-----------T--E-MK-Y--------
------------------------------------------------------------
--------------------TQ-------------------------AVAREVVRYWP--
PGPVVP-H-----IA--GE---A----------FQ------LT-----------------
---E-----------------Q--------------------------------------
---------YT----IPK--GT--------------------------------------
-IVFP-SV----YESSF--------------------QGF-----------------P--
-----D-------------------------------AGT-FDPERF------------F
SE--AR-----------------R------------------------------------
------------------------------------------------------------
-----------------------------------------------------E------
-------------------------------------------D-V--------------
---------------V--------------------------------------------
------------------------------------------------------------
-----------------------------------------------------YKR----
---NFLAFG-------AGP---------HQCVGQR--YALNHLVIF--------------
-------MAL-------LAS---LID-FRRERT------------E--------------
-----------------------------------------------------GC-----
--D-------------------------------------------------VPVYMP--
--T--I-VP--------------R----DG---------------CV-------------
------------------------------------------------------------
----------VH-------------------L----------------------------
--------------------------------K--------Q------------------
-----------------------------RCAKLPSF-----------------------
------------------------------------------------------------
------------------------------------------------------------
------------------------------------------------------------
------------------------------------------------------------
>LOC_Os01g11300.1_OsCYP710A7
------------------------------------------------------------
------------------------------------------------------------
------------------------------------------------------------
------------------------------------------------------------
----------MVDS----------------------------------------------
----------------------------------------LLYG--L--LD---------
------------------------------------------------------------
------------------------------------------------------------
-----------------------------------LR--MA-------------------
---AP-------------------LLAA-------------AVA------------L---
----------------------------------YVLV----------------------
------------------------------------------------------------
---E-----------QLSYHRKKGS-----------------------------------
-------------------LP--------------------------G---PP-------
-------------------------L-----VVP----------F----I----------
-------G-------------S--ATH--M--------------------------IRDP
TGFWE------------------------------------------------MQA----
-ARARK-------SGVG-------------------------------------------
--------------FTA------------DFL--AG-------------------K----
---------FT-I--------F-IRDSE----------------L-S---NRVF------
A------------NVRPD-----AF-----------F--------VIGHP------FG--
--------------KK----------LFG------------------DHN-LIYL-----
------F-----G-----D-D-HK----------DL-----------------RRRMAT-
---------NF----TPR------------------------------------------
------------------------------------------------------------
------------------------------------------------------------
------------------------------------------------------------
------------------------------------------------------------
----------------------------------------AL------------------
-----------------ST-YAA-------------------------------------
---IQ----QR-------------------------------------------------
------------------------------------------------------------
-----------GI------------------------VSH--------------------
------------------------------------------------------------
----------------------LR-----R------W----LD-----RSAAN-------
---------------------------GGK------------------------------
------------------------------------------------------------
------------------------------------------A------E----------
---------------------P---I----------------------------------
-----------RV------PCRD-----MNL-----------------------------
------------------------------------------------------------
------------------------ETSQT--VFA----G-------P-----Y----L--
----------------------------------------TEEA-------------R--
---ERFKS----------------------------------------------------
-----------------------------------------D----------------YN
-----------------------------------------LF-N---------------
VGLLAFP----------------VD-L----------------------P----------
-------G----LAF-RRAR---------------QA--------VARLVR---------
-------------ML--------RDC-------------ARE----SK-----ARMRA--
------------------------------------------------------------
------------GGEPEC------------------------------------------
------------------------------------------------------------
------------------------------------------------------------
------------------------------------------------------------
---------------------------------------LV-------------------
------------------------DY-WMQE-TVREID-----------------EAKAA
GLPPPAH----------IS--------------------------------------DDE
-E--IG------------------------------------------------------
---------------------------------------GF-------------------
------------------------------------------------------------
------------------------------------------------------------
------------------------------------------------------------
----------------------------------------------------LF------
----------------------------DFL---F-------------------------
-A----AQDAST-S----------SLCWAVSAL-DS--H-PD--V---------------
------------------LARVRA--------EV-A---------SL-------------
--------WSP-------------------------------------------------
----------------DSG-------EP----------I------TA-------------
DK-----------------------------I-----------A--E-MK-Y--------
------------------------------------------------------------
--------------------TK-------------------------AVAREVVRHRP--
PATLMP-H-----IA--LQ---N----------FQ------LT-----------------
---E-----------------S--------------------------------------
---------YT----IPK--GT--------------------------------------
-LVLP-SM----YESSF--------------------QGF-----------------H--
-----D-------------------------------PDA-FDPERF------------F
SE--AR-----------------R------------------------------------
------------------------------------------------------------
-----------------------------------------------------E------
-------------------------------------------D-V--------------
---------------V--------------------------------------------
------------------------------------------------------------
-----------------------------------------------------YKR----
---NFLAFG-------AGP---------HQCVGQR--YALNHLVIF--------------
-------MAL-------FVS---LVD-FRRERT------------E--------------
-----------------------------------------------------GC-----
--D-------------------------------------------------VPVYMP--
--T--M-VP--------------R----DG---------------CV-------------
------------------------------------------------------------
----------VY-------------------L----------------------------
--------------------------------K--------Q------------------
-----------------------------R------------------------------
------------------------------------------------------------
------------------------------------------------------------
------------------------------------------------------------
------------------------------------------------------------
>LOC_Os01g11340.1_OsCYP710A8
------------------------------------------------------------
------------------------------------------------------------
------------------------------------------------------------
------------------------------------------------------------
-------MAAVVD-----------------------------------------------
----------------------------------------------F--LD---------
------------------------------------------------------------
------------------------------------------------------------
-----------------------------------LR--AA-------------------
---AP-------------------FVVA-------------ALA------------F---
----------------------------------YFLV----------------------
------------------------------------------------------------
---E-----------QLSYHRKKGP-----------------------------------
-------------------LP--------------------------G---PP-------
-------------------------L-----VVP----------F----V----------
-------G-------------S--VAH--M--------------------------IRDP
TGFWD------------------------------------------------AQA----
-ARARK-------SGAG-------------------------------------------
--------------LAA------------DFL--IG-------------------R----
---------FV-V--------F-IRDSE----------------L-S---HRVF------
A------------NVRPD-----AF-----------H--------LIGHP------FG--
--------------KK----------LFG------------------DHN-LIYM-----
------F-----G-----E-D-HK----------DL-----------------RRRIAP-
---------NF----TPR------------------------------------------
------------------------------------------------------------
------------------------------------------------------------
------------------------------------------------------------
------------------------------------------------------------
----------------------------------------AL------------------
-----------------ST-YAA-------------------------------------
---IQ----QR-------------------------------------------------
------------------------------------------------------------
-----------VI------------------------LSH--------------------
------------------------------------------------------------
----------------------LR-----R------W----LD-----RSAAN-------
---------------------------GGK------------------------------
------------------------------------------------------------
------------------------------------------A------E----------
---------------------P---I----------------------------------
-----------RV------PCRD-----MNL-----------------------------
------------------------------------------------------------
------------------------ETSQT--VFA----G-------P-----Y----L--
----------------------------------------TKEA-------------R--
---EKFER----------------------------------------------------
-----------------------------------------D----------------YN
-----------------------------------------FF-N---------------
VGLMALP----------------VD-L----------------------P----------
-------G----FAF-RSAR---------------LG--------VARLVR---------
-------------TL--------GEC-------------ARA----SK-----ARMRA--
------------------------------------------------------------
------------GGEPEC------------------------------------------
------------------------------------------------------------
------------------------------------------------------------
------------------------------------------------------------
---------------------------------------LV-------------------
------------------------DF-WMQE-TVREID-----------------EAKAA
GKPPPAH-----------T--------------------------------------DDE
-E--LG------------------------------------------------------
---------------------------------------GF-------------------
------------------------------------------------------------
------------------------------------------------------------
------------------------------------------------------------
----------------------------------------------------LF------
----------------------------DFL---F-------------------------
-A----AQDAST-S----------SLCWAVSAL-DS--H-PD--V---------------
------------------LAGVRA--------EV-A---------SL-------------
--------WSP-------------------------------------------------
----------------ESG-------EP----------I------TA-------------
EK-----------------------------I-----------A--E-MK-Y--------
------------------------------------------------------------
--------------------TQ-------------------------AVAREVVRHRP--
PATLVP-H-----IA--GE---E----------FQ------LT-----------------
---E-----------------W--------------------------------------
---------YT----IPK--GT--------------------------------------
-IVFP-SV----YESSF--------------------QGF-----------------P--
-----E-------------------------------PDT-FDPERF------------F
SE--AR-----------------R------------------------------------
------------------------------------------------------------
-----------------------------------------------------E------
-------------------------------------------D-V--------------
---------------V--------------------------------------------
------------------------------------------------------------
-----------------------------------------------------YKR----
---NFLAFG-------AGP---------HQCVGQR--YALNHLVLF--------------
-------MAL-------FVS---VVD-FRRDRT------------E--------------
-----------------------------------------------------GC-----
--D-------------------------------------------------EPVYMP--
--T--I-VP--------------R----DS---------------CT-------------
------------------------------------------------------------
----------VY-------------------L----------------------------
--------------------------------K--------Q------------------
-----------------------------RCAKFPSF-----------------------
------------------------------------------------------------
------------------------------------------------------------
------------------------------------------------------------
------------------------------------------------------------
>kfl00691_0060_v1.1
------------------------------------------------------------
------------------------------------------------------------
------------------------------------------------------------
------------------------------------------------------------
MVPYLMSVTALLDA----------------------------------------------
---------------------------------------------QLQRMQ---------
------------------ASVPALDWA---------------------------------
------------------------------------------------------------
-----------------------------------LL--GAY------------------
--AGPLGRVAQGWD--------WRLLAV-------------TLC------------C---
---------------------------------GYLLW----------------------
------------------------------------------------------------
---E-----------QARYLLRARS-----------------------------------
-------------------LP--------------------------G---PA-------
-------------------------W-----VPP----------L----L----------
-------G-------------N--VVA--V--------------------------VRDP
AAFWK------------------------------------------------KQA----
-AFG------------P-------------------------------------------
--------------LSW------------NAL--VG-------------------K----
---------YI-V--------Y-VADAE----------------V-Q---HKIF------
S------------NVHAQ-----GF-----------E--------LIGHP------FG--
--------------KK----------IFG------------------ENN-MIMM-----
------R-----G-----E-Q-HK----------DL-----------------RRRLLP-
---------LF----SVK------------------------------------------
------------------------------------------------------------
------------------------------------------------------------
------------------------------------------------------------
------------------------------------------------------------
----------------------------------------AL------------------
-----------------GV-YVE-------------------------------------
---IQ----EA-------------------------------------------------
------------------------------------------------------------
-----------TI------------------------RAH--------------------
------------------------------------------------------------
----------------------VS-----R------W----LA-----------------
---------------------------AEK------------------------------
------------------------------------------------------------
------------------------------------------A------V----------
---------------------E---M----------------------------------
-----------RP------LVRA-----LNL-----------------------------
------------------------------------------------------------
------------------------ETSQT--VFV----G-------P-----Y----L--
----------------------------------------TPAM-------------R--
---ATFTH----------------------------------------------------
-----------------------------------------D----------------YA
-----------------------------------------AF-N---------------
AGLMAFP----------------LD-L----------------------P----------
-------G----TTF-NKGA---------------RA--------VTRIAQ---------
-------------TL--------AVC-------------AAA----SK-----ARTVE--
------------------------------------------------------------
------------GTEPAC------------------------------------------
------------------------------------------------------------
------------------------------------------------------------
------------------------------------------------------------
---------------------------------------LM-------------------
------------------------DY-WTAS-LREELH-----------------AAAEQ
GRPTPEH-----------C--------------------------------------SDL
-E--IG------------------------------------------------------
---------------------------------------QH-------------------
------------------------------------------------------------
------------------------------------------------------------
------------------------------------------------------------
----------------------------------------------------VF------
----------------------------DFL---F-------------------------
-A----AQDASS-S----------SLLWVMALL-EA--H-PA--V---------------
------------------LARVRD--------EQ-R---------AL-------------
--------RP--------------------------------------------------
----------------DRD-------AP----------L------SA-------------
DL-----------------------------L-----------A--R-MR-Y--------
------------------------------------------------------------
--------------------TK-------------------------QVALEVLRLRP--
PAPMVP-H-----IA--AV---D----------YP------LT-----------------
---P-----------------D--------------------------------------
---------YT----VPK--GT--------------------------------------
-IVFP-SV----FDASF--------------------QGF-----------------T--
-----E-------------------------------PHR-FDPDR-------------F
SE--ER-----------------R------------------------------------
------------------------------------------------------------
-----------------------------------------------------E------
-------------------------------------------D-V--------------
---------------R--------------------------------------------
------------------------------------------------------------
-----------------------------------------------------FKR----
---NWLLFG-------AGP---------HQCLGQR--YAINHIMVF--------------
-------IAL-------ISS---HVN-WERVRT------------P--------------
-----------------------------------------------------GC-----
--D-------------------------------------------------EFAYQP--
--T--I-YP--------------K----DG---------------VH-------------
------------------------------------------------------------
----------VT-------------------L----------------------------
--------------------------------S--------S------------------
-----------------------------RPAI---------------------------
------------------------------------------------------------
------------------------------------------------------------
------------------------------------------------------------
------------------------------------------------------------
>CMS319C_CmCYP51G1
------------------------------------------------------------
------------------------------------------------------------
------------------------------------------------------------
------------------------------------------------------------
------MGTILAALANQFQALLAR------------------------------------
------------------------------------------------------------
------------------------------------------------------------
------------------------------------------------------------
--------------------------ARDGDTDAIGWL----------------------
-------------------------ALG-----------------V----------A---
--------------------AL-----------VWLMTRAAQALAT--------------
------------------------------------------------------------
----------------LLSPAKPAEGL---------------------------------
----------------ELAYP------------------------------PLY------
----------------------TEGF-------P----------V----V----------
-------G-------------N--VAA--FA-RN-------------------------P
LQ----------L----------------------------------------AKR----
-AYA----------QLG-------D-----------------------------------
------------V-FT-------------LRV--GP----------------------K-
---------RFTF----------LVGPR----------------A-H---EVFF------
RANDDEL------D-QGP---VYGF----------------------SVP----------
--------------------------VFG-RG-------------------VVYD-----
---AP-LAIR--L-----E-Q-FR------------------------------------
---------FVST--ALR------------------------------------------
------------------------------------------------------------
------------------------------------------------------------
------------------------------------------------------------
------------------------------------------------------------
--------AA------------------------------RL-----R------------
-----------------E--Y---------------------------------------
---VP----L--------------------------------------------------
------------------------------------------------------------
-----------MV-------------------------AE--------------------
------------------------------------------------------------
----------------------AE-----T------Y-----F------KRHW-------
--------------------------HGTDG-----------------------------
------------------------------------------------------------
------------------------------------------T------A----------
---------------------D---L----------------------------------
-----------L-----K-SLSE-----LII-----------------------------
------------------------------------------------------------
--------L---------------TASRC--LM-----G-----------R---------
------------------------------------------------------------
---E-V------------------------------------------------------
-----------------------R------EQLF-------E---EVSTL--------YH
-----------------------------------------QL-DQGM---QPL------
-S-VFAP----------------H--F----------------------P----------
CKA-------------HWQR-D-------------RA----RRE-MRRLFA---------
-------------SI---------------------I----A----NR------RKRYQE
---------------------------------------------IA---AQ--------
------------AESVGQ------------------------------------------
-----------------D------------------------------------------
---------PQQALEAAK------------------------------------------
------------------------------------------------------------
------------------------------------------------------------
----------------------EVDV--LQV-FMD----------------------SQY
R----------------DG----------------------------------SRL-TDD
-Q--IT------------------------------------------------------
------------------------------------------------------------
------------------------------------------------------------
------------------------------------------------------------
------------------------------------------------------------
-------------------------------------------GL-------LI------
----------------------------AVL---F-------------------------
-A----GQHTST-I----------TGTWTGLLM-LR--K-PE--L---------------
------------------VTRVRA--------EQ-E---------QV-----LYDD----
--------D---------------------------------------------------
----GC----------F---------K-----------I---------------------
DY----------------------D-----ALL-------------R-LD-V--------
------------------------------------------------------------
--------------------MH-------------------------RCIKEALRMYP--
PLIFLM-R-E----V--------------------------VI-P-RT------------
---------------------Y-------RD-----------------------------
---------YV----IPK--GD---IVVVSPPLAMS------------------------
---LP-EV----F--------------------------------------------A--
-----D-------------------------------PDR-YDPDR-------------Y
AP--PR-----------------E------------------------------------
------------------------------------------------------------
-----------------------------------------------------E------
-------------------------------------------D------------KRV-
------------------------------------------------------------
------------------------------------------------------------
------------------P----------------------------------F------
---SHIGFG-------GGR---------HACMGEQ--FAYLQIKTI--------------
-------WSV-------ILR---DYD-L-EP----------VG--P--------------
------------------------L----------------------------------P
LPDY------------------------------------------------S-------
--A--M-VV--------------G---PKP------------------------------
------------------------------------------------------------
P---------CL-------------------V----------------------------
--------------------------------RW-------R------------------
-----------------------------RRT----------------------------
------------------------------------------------------------
--------P---------------------------------------------------
------------------------------------------------------------
------------------------------------------------------------
>Mp7g11810.1_MpCYP51G1
------------------------------------------------------------
------------------------------------------------------------
------------------------------------------------------------
------------------------------------------------------------
--------MEFPDVLASNQATL--------------------------------------
------------------------------------------------------------
------------------------------------------------------------
------------------------------------------------------------
-------------------------------YGVL-------------------------
-------------------------LAG-----------------A----------L---
--------------------IF-----------LGLLMR---------------------
------------------------------------------------------------
-------------------PKSK-------------------------------------
------------------NLP------------------------------PVV------
----------------------RT-I-------P----------V----I----------
-------G-------------G--LLK--FL-NG-------------------------P
VQ----------M----------------------------------------ARE----
-EYD----------RLG-------P-----------------------------------
------------V-FT-------------CKV--LT----------------------R-
---------NITF----------LIGPE----------------V-S---ENFF------
KAPEAEM------S-QKE---VYKF----------------------NVP----------
--------------------------TFG-PD-------------------VVFA-----
---VD-YPIR--V-----E-Q-YR------------------------------------
---------FFME--ALK------------------------------------------
------------------------------------------------------------
------------------------------------------------------------
------------------------------------------------------------
------------------------------------------------------------
--------VS------------------------------RL-----K------------
-----------------G--Y---------------------------------------
---VD----A--------------------------------------------------
------------------------------------------------------------
-----------MV-------------------------EE--------------------
------------------------------------------------------------
----------------------AQ-----E------F-----T------AK-W-------
---------------------------GDEG-----------------------------
------------------------------------------------------------
------------------------------------------E------V----------
---------------------D---L----------------------------------
-----------K-----A-ELEH-----LII-----------------------------
------------------------------------------------------------
--------L---------------TASRC--LL-----G-----------I---------
------------------------------------------------------------
---E-V------------------------------------------------------
-----------------------R------RHLF-------G---EVSEL--------IY
-----------------------------------------DL-DQGM---VPI------
-S-VLFP----------------Y--L----------------------P----------
IAV-------------HRKR-D-------------KA----RKR-LEEIFG---------
-------------GV---------------------I----E----KR------KKS---
--------------------------------------------------GV--------
------------QE----------------------------------------------
------------------------------------------------------------
------------------------------------------------------------
------------------------------------------------------------
------------------------------------------------------------
-----------------------NDM--LQS-FID----------------------SKY
K---------------ADG----------------------------------RPT-THS
-E--CT------------------------------------------------------
------------------------------------------------------------
------------------------------------------------------------
------------------------------------------------------------
------------------------------------------------------------
-------------------------------------------GL-------LI------
----------------------------AAL---F-------------------------
-G----GQHTSS-I----------TSSWMGAYL-MN--K-PS--V---------------
------------------LAQAQQ--------EQ-L---------EM-----IKKH----
------------------------------------------------------------
----G-----------E---------E-----------L---------------------
NH----------------------D-----VIC-------------N-MD-Y--------
------------------------------------------------------------
--------------------LA-------------------------RIMKETLRMHP--
PLVMLL-R-Y----A--HK---D------FD----------VE-C--N------------
---------------------G-------KT-----------------------------
---------YT----VPK--GH---VTAVSPSVAGR------------------------
---LP-LV----Y--------------------------------------------P--
-----N-------------------------------PDN-FDPDR-------------Y
IP--GR-----------------E------------------------------------
------------------------------------------------------------
-----------------------------------------------------E------
-------------------------------------------D------------KK--
--------------------AG--------------------------------------
------------------------------------------------------------
------------------A----------------------------------F------
---SYIPFG-------GGR---------HGCLGET--FAYMQIRTI--------------
-------YSV-------MLR---NFE-F-EL----------VG--D--------------
------------------------F----------------------------------P
EVEW------------------------------------------------N-------
--A--L-VV--------------G---PKG------------------------------
------------------------------------------------------------
P---------IK-------------------T----------------------------
--------------------------------KY-------R------------------
-----------------------------RRK-----------LSQADVK----------
------------------------------------------------------------
----TDLLPQS-TL----------------------------------------------
------------------------------------------------------------
------------------------------------------------------------
>At1g11680_AtCYP51G1
------------------------------------------------------------
------------------------------------------------------------
------------------------------------------------------------
------------------------------------------------------------
-----------MEL-DSENKLL--------------------------------------
------------------------------------------------------------
------------------------------------------------------------
------------------------------------------------------------
------------------------------KTGLV-------------------------
-------------------------IVA-----------------T----------L---
--------------------VI-----------AKLIFSFFTSD----------------
------------------------------------------------------------
-------------------SKKK-------------------------------------
------------------RLP------------------------------PTL------
----------------------KAWP-------P----------L----V----------
-------G-------------S--LIK--FL-KG-------------------------P
II----------M----------------------------------------LRE----
-EYP----------KLG-------S-----------------------------------
------------V-FT-------------VNL--VH----------------------K-
---------KITF----------LIGPE----------------V-S---AHFF------
KASESDL------S-QQE---VYQF----------------------NVP----------
--------------------------TFG-PG-------------------VVFD-----
---VD-YSVR--Q-----E-Q-FR------------------------------------
---------FFTE--ALR------------------------------------------
------------------------------------------------------------
------------------------------------------------------------
------------------------------------------------------------
------------------------------------------------------------
--------VN------------------------------KL-----K------------
-----------------G--Y---------------------------------------
---VD----M--------------------------------------------------
------------------------------------------------------------
-----------MV-------------------------TE--------------------
------------------------------------------------------------
----------------------AE-----D------Y-----F------SK-W-------
---------------------------GESG-----------------------------
------------------------------------------------------------
------------------------------------------E------V----------
---------------------D---I----------------------------------
-----------K-----V-ELER-----LII-----------------------------
------------------------------------------------------------
--------L---------------TASRC--LL-----G-----------R---------
------------------------------------------------------------
---E-V------------------------------------------------------
-----------------------R------DQLF-------D---DVSAL--------FH
-----------------------------------------DL-DNGM---LPI------
-S-VLFP----------------Y--L----------------------P----------
IPA-------------HRRR-D-------------RA----REK-LSEIFA---------
-------------KI---------------------I----G----SR------KRS---
--------------------------------------------------GK--------
------------TE----------------------------------------------
------------------------------------------------------------
------------------------------------------------------------
------------------------------------------------------------
------------------------------------------------------------
-----------------------NDM--LQC-FIE----------------------SKY
K----------------DG----------------------------------RQT-TES
-E--VT------------------------------------------------------
------------------------------------------------------------
------------------------------------------------------------
------------------------------------------------------------
------------------------------------------------------------
-------------------------------------------GL-------LI------
----------------------------AAL---F-------------------------
-A----GQHTSS-I----------TSTWTGAYL-MR--Y-KE--Y---------------
------------------FSAALD--------EQ-K---------NL-----IAKH----
------------------------------------------------------------
----G-----------D---------K-----------I---------------------
DH----------------------D-----ILS-------------E-MD-V--------
------------------------------------------------------------
--------------------LY-------------------------RCIKEALRLHP--
PLIMLM-R-A----S--HS---D------FS----------VT-A-RD------------
---------------------G-------KT-----------------------------
---------YD----IPK--GH---IVATSPAFANR------------------------
---LP-HI----F--------------------------------------------K--
-----D-------------------------------PDT-YDPER-------------F
SP--GR-----------------E------------------------------------
------------------------------------------------------------
-----------------------------------------------------E------
-------------------------------------------D------------KA--
--------------------AG--------------------------------------
------------------------------------------------------------
------------------A----------------------------------F------
---SYIAFG-------GGR---------HGCLGEP--FAYLQIKAI--------------
-------WSH-------LLR---NFE-L-EL----------VS--P--------------
------------------------F----------------------------------P
EIDW------------------------------------------------N-------
--A--M-VV--------------G---VKG------------------------------
------------------------------------------------------------
N---------VM-------------------V----------------------------
--------------------------------RY-------K------------------
-----------------------------RRQ-----------LS---------------
------------------------------------------------------------
------------------------------------------------------------
------------------------------------------------------------
------------------------------------------------------------
>LOC_Os11g32240.1_OsCYP51G1
------------------------------------------------------------
------------------------------------------------------------
------------------------------------------------------------
------------------------------------------------------------
----------MMDLADPNHRLI--------------------------------------
------------------------------------------------------------
------------------------------------------------------------
------------------------------------------------------------
------------------------------AGAAL-------------------------
-------------------------LVA-----------------T----------L---
--------------------AF-----------IKLLLS--SAG----------------
------------------------------------------------------------
-------------------GGKK-------------------------------------
------------------RLP------------------------------PTI------
----------------------PA-A-------P----------L----V----------
-------G-------------G--LLR--FM-RG-------------------------P
IP----------M----------------------------------------IRE----
-EYA----------RLG-------S-----------------------------------
------------V-FT-------------VPI--LS----------------------R-
---------KITF----------LIGPE----------------V-S---AHFF------
KGNEAEM------S-QQE---VYKF----------------------NVP----------
--------------------------TFG-PG-------------------VVFD-----
---VD-YSVR--Q-----E-Q-FR------------------------------------
---------FFTE--ALR------------------------------------------
------------------------------------------------------------
------------------------------------------------------------
------------------------------------------------------------
------------------------------------------------------------
--------AN------------------------------KL-----R------------
-----------------S--Y---------------------------------------
---VD----Q--------------------------------------------------
------------------------------------------------------------
-----------MV-------------------------VE--------------------
------------------------------------------------------------
----------------------AE-----E------Y-----F------SK-W-------
---------------------------GESG-----------------------------
------------------------------------------------------------
------------------------------------------T------V----------
---------------------D---L----------------------------------
-----------K-----Y-ELEH-----LII-----------------------------
------------------------------------------------------------
--------L---------------TASRC--LL-----G-----------R---------
------------------------------------------------------------
---E-V------------------------------------------------------
-----------------------R------EKLF-------D---DVSSL--------FH
-----------------------------------------DL-DNGM---QPV------
-S-VIFP----------------Y--L----------------------P----------
IPA-------------HRRR-D-------------RA----RQR-LKEIFA---------
-------------TI---------------------I----K----SR------KAS---
--------------------------------------------------GR--------
------------AE----------------------------------------------
------------------------------------------------------------
------------------------------------------------------------
------------------------------------------------------------
------------------------------------------------------------
-----------------------EDM--LQC-FID----------------------SKY
K----------------SG----------------------------------RST-TEG
-E--IT------------------------------------------------------
------------------------------------------------------------
------------------------------------------------------------
------------------------------------------------------------
------------------------------------------------------------
-------------------------------------------GL-------LI------
----------------------------AAL---F-------------------------
-A----GQHTSS-I----------TSTWTGAYM-LR--F-KQ--Y---------------
------------------FAAAEE--------EQ-K---------EV-----MKRH----
------------------------------------------------------------
----G-----------D---------K-----------I---------------------
DH----------------------D-----ILA-------------E-MD-V--------
------------------------------------------------------------
--------------------LY-------------------------RCIKEALRLHP--
PLIMLL-R-Q----S--HN---D------FS----------VT-T-KD------------
---------------------G-------KE-----------------------------
---------FD----IPK--GH---IVATSPAFANR------------------------
---LP-HI----F--------------------------------------------K--
-----N-------------------------------PDS-YDPDR-------------Y
AP--GR-----------------E------------------------------------
------------------------------------------------------------
-----------------------------------------------------E------
-------------------------------------------D------------KA--
--------------------AG--------------------------------------
------------------------------------------------------------
------------------A----------------------------------F------
---SYISFG-------GGR---------HGCLGEP--FAYLQIKAI--------------
-------WTH-------LLR---NFE-F-EL----------VS--P--------------
------------------------F----------------------------------P
ETNW------------------------------------------------K-------
--A--M-VV--------------G---IKD------------------------------
------------------------------------------------------------
E---------VM-------------------V----------------------------
--------------------------------NF-------K------------------
-----------------------------RRK-----------LVVDN------------
------------------------------------------------------------
------------------------------------------------------------
------------------------------------------------------------
------------------------------------------------------------
>AagrOXF_evm.model.utg000083l.204.1
------------------------------------------------------------
------------------------------------------------------------
------------------------------------------------------------
------------------------------------------------------------
-------------MVARVADLL--------------------------------------
------------------------------------------------------------
------------------------------------------------------------
------------------------------------------------------------
------------------------------KGSSLP-W----------------------
-------------------------ILG-----------------T----------L---
--------------------VI-----------ATVLVFLFSSR----------------
------------------------------------------------------------
-------------------KPSQ-------------------------------------
------------------KYP------------------------------PVV------
----------------------ST-L-------P----------L----I----------
-------G-------------G--FLK--FL-GG-------------------------P
IV----------L----------------------------------------IRE----
-QYE----------KLG-------S-----------------------------------
------------V-FT-------------VRV--LT----------------------K-
---------NITI----------LVGPE----------------V-S---THFF------
KASEADL------S-QKE---VYQF----------------------NVP----------
--------------------------TFG-KG-------------------VVFD-----
---VD-YSVR--M-----E-Q-FR------------------------------------
---------FFTE--ALK------------------------------------------
------------------------------------------------------------
------------------------------------------------------------
------------------------------------------------------------
------------------------------------------------------------
--------VS------------------------------AM-----K------------
-----------------K--Y---------------------------------------
---VE----Y--------------------------------------------------
------------------------------------------------------------
-----------MI-------------------------EE--------------------
------------------------------------------------------------
----------------------AQ-----L------Y-----F------SS-W-------
---------------------------GEEG-----------------------------
------------------------------------------------------------
------------------------------------------E------V----------
---------------------D---L----------------------------------
-----------K-----A-ELEK-----LII-----------------------------
------------------------------------------------------------
--------L---------------TASRC--LL-----G-----------S---------
------------------------------------------------------------
---E-V------------------------------------------------------
-----------------------R------NQLF-------D---NVNNL--------FH
-----------------------------------------DL-DNGM---QPI------
-S-VIFP----------------Y--L----------------------P----------
IPA-------------HKRR-D-------------KA----RQE-LADVFA---------
-------------KI---------------------I----R----GR------KAS---
--------------------------------------------------GK--------
------------RE----------------------------------------------
------------------------------------------------------------
------------------------------------------------------------
------------------------------------------------------------
------------------------------------------------------------
-----------------------TDM--LQT-FID----------------------SKY
R---------------TSG----------------------------------RST-TEE
-E--CT------------------------------------------------------
------------------------------------------------------------
------------------------------------------------------------
------------------------------------------------------------
------------------------------------------------------------
-------------------------------------------GL-------LI------
----------------------------AAL---F-------------------------
-A----GQHTSS-I----------TSTWTGAYL-IS--N-KE--Y---------------
------------------LKLAVE--------EQ-Q---------DV-----MKRH----
------------------------------------------------------------
----G-----------S---------S-----------L---------------------
DY----------------------D-----ILS-------------E-MD-F--------
------------------------------------------------------------
--------------------LH-------------------------RGMKEALRLHP--
PLILLM-R-Y----N--HT---D------FS----------VT-T-KD------------
---------------------G-------KE-----------------------------
---------YV----IPK--GH---IVATSPAFANR------------------------
---LS-HV----Y--------------------------------------------K--
-----D-------------------------------PNT-YDPSR-------------F
AP--PR-----------------E------------------------------------
------------------------------------------------------------
-----------------------------------------------------E------
-------------------------------------------D------------KV--
--------------------AG--------------------------------------
------------------------------------------------------------
------------------G----------------------------------F------
---SYIAFG-------GGR---------HGCLGET--FAYMQVKTI--------------
-------WSI-------LLR---NFE-F-DL----------IG--P--------------
------------------------F----------------------------------P
EIDW------------------------------------------------N-------
--A--M-VV--------------G---PKG------------------------------
------------------------------------------------------------
K---------VP-------------------A----------------------------
--------------------------------RY-------K------------------
-----------------------------RRI-----------LFPAE------------
------------------------------------------------------------
------------------------------------------------------------
------------------------------------------------------------
------------------------------------------------------------
>SELMODRAFT_178739_SmCYP51G1
------------------------------------------------------------
------------------------------------------------------------
------------------------------------------------------------
------------------------------------------------------------
-------------MEADRSTV---------------------------------------
------------------------------------------------------------
------------------------------------------------------------
------------------------------------------------------------
-------------------------------AAALL-L----------------------
-------------------------LVG-----------------T----------T---
--------------------CC-----------LWLLSWWRSSS----------------
------------------------------------------------------------
-------------------GGSRS------------------------------------
----------------RNRLP------------------------------PVV------
----------------------DS-V-------P----------I----V----------
-------G-------------G--LLK--FV-KG-------------------------P
IV----------M----------------------------------------LRQ----
-EYQ----------RLG-------S-----------------------------------
------------V-FT-------------VNI--VT----------------------R-
---------KITF----------LIGPD----------------V-S---SHFY------
KAQESEL------S-QKE---VYQF----------------------NVP----------
--------------------------TFG-PG-------------------VVFD-----
---VD-YSVR--M-----E-Q-FR------------------------------------
---------FFTE--ALK------------------------------------------
------------------------------------------------------------
------------------------------------------------------------
------------------------------------------------------------
------------------------------------------------------------
--------VS------------------------------RL-----K------------
-----------------T--Y---------------------------------------
---VD----Y--------------------------------------------------
------------------------------------------------------------
-----------MV-------------------------EE--------------------
------------------------------------------------------------
----------------------AQ-----L------F-----F------SK-W-------
---------------------------GDEG-----------------------------
------------------------------------------------------------
------------------------------------------E------V----------
---------------------D---L----------------------------------
-----------K-----E-ELER-----LII-----------------------------
------------------------------------------------------------
--------L---------------TASRC--LL-----G-----------S---------
------------------------------------------------------------
---E-V------------------------------------------------------
-----------------------R------NQLF-------E---DVSNL--------FH
-----------------------------------------DL-DNGM---QPI------
-S-VLFP----------------Y--L----------------------P----------
IPA-------------HRRR-D-------------RA----RKE-LASVFA---------
-------------KI---------------------I----G----NR------KSS---
--------------------------------------------------GR--------
------------SE----------------------------------------------
------------------------------------------------------------
------------------------------------------------------------
------------------------------------------------------------
------------------------------------------------------------
-----------------------TDM--LQV-FID----------------------SKY
R---------------ATG----------------------------------RST-TED
-E--IT------------------------------------------------------
------------------------------------------------------------
------------------------------------------------------------
------------------------------------------------------------
------------------------------------------------------------
-------------------------------------------GL-------LI------
----------------------------AAL---F-------------------------
-A----GQHTSS-I----------TSTWTGAYL-LT--Y-KN--Y---------------
------------------WDSAVE--------EQ-R---------NV-----MAKV----
------------------------------------------------------------
----G-----------D---------K-----------L---------------------
DY----------------------D-----IVS-------------E-MD-V--------
------------------------------------------------------------
--------------------LH-------------------------RCMKEALRLHP--
PLIMLM-R-Y----C--HK---D------FS----------VT-T-RD------------
---------------------G-------VE-----------------------------
---------YN----IPA--GH---IVATSPAFANR------------------------
---LP-HV----F--------------------------------------------K--
-----D-------------------------------PDS-FDPER-------------F
AP--GR-----------------E------------------------------------
------------------------------------------------------------
-----------------------------------------------------E------
-------------------------------------------D------------K---
--------------------AV--------------------------------------
------------------------------------------------------------
------------------P----------------------------------F------
---SYTSFG-------GGR---------HGCLGET--FGYMQVKTV--------------
-------WSI-------LLR---NFE-M-EL----------VS--P--------------
------------------------F----------------------------------P
EIDW------------------------------------------------N-------
--A--M-VV--------------G---PKG------------------------------
------------------------------------------------------------
K---------VM-------------------V----------------------------
--------------------------------RY-------K------------------
-----------------------------RKL-----------LA---------------
------------------------------------------------------------
------------------------------------------------------------
------------------------------------------------------------
------------------------------------------------------------
>Pp3c8_15480V3.1_PpCYP51G1
------------------------------------------------------------
------------------------------------------------------------
------------------------------------------------------------
------------------------------------------------------------
-----MGDAEMQGAPVGESAVF--------------------------------------
------------------------------------------------------------
------------------------------------------------------------
------------------------------------------------------------
------------------------------DRSKVM-M----------------------
-------------------------LLG-----------------S----------L---
--------------------VV-----------AAIVGHFVLAW----------------
------------------------------------------------------------
-------------------NRKR-------------------------------------
----------------R-NLP------------------------------PVV------
----------------------DSAV-------P----------F----V----------
-------G-------------G--LLK--FI-KG-------------------------P
VP----------L----------------------------------------LKE----
-EYG----------RLG-------Q-----------------------------------
------------V-FT-------------LQM--LT----------------------R-
---------NVTF----------LIGPE----------------V-S---AHFF------
KAQEADL------S-QRE---VYQF----------------------NVP----------
--------------------------TFG-PG-------------------VVFD-----
---VD-YSIR--M-----E-Q-FR------------------------------------
---------FFTE--ALT------------------------------------------
------------------------------------------------------------
------------------------------------------------------------
------------------------------------------------------------
------------------------------------------------------------
--------VK------------------------------RL-----R------------
-----------------S--Y---------------------------------------
---VE----M--------------------------------------------------
------------------------------------------------------------
-----------MV-------------------------EE--------------------
------------------------------------------------------------
----------------------AH-----L------F-----F------SK-W-------
---------------------------GEEG-----------------------------
------------------------------------------------------------
------------------------------------------E------V----------
---------------------D---L----------------------------------
-----------K-----V-ELEQ-----LIV-----------------------------
------------------------------------------------------------
--------N---------------TASRC--LL-----G-----------P---------
------------------------------------------------------------
---E-I------------------------------------------------------
-----------------------R------NSHL-------E---KVTSL--------FH
-----------------------------------------DL-DNGM---LPV------
-S-VLFP----------------Y--L----------------------P----------
IPA-------------HKRR-D-------------RA----RKE-LAEIFS---------
-------------KV---------------------I----K----AR------KAS---
--------------------------------------------------GK--------
------------KE----------------------------------------------
------------------------------------------------------------
------------------------------------------------------------
------------------------------------------------------------
------------------------------------------------------------
-----------------------PDM--LQA-FMD----------------------STY
R---------------SLK----------------------------------RGT-TEE
-E--CT------------------------------------------------------
------------------------------------------------------------
------------------------------------------------------------
------------------------------------------------------------
------------------------------------------------------------
-------------------------------------------GL-------LI------
----------------------------AAL---F-------------------------
-A----GQHTSS-I----------TSTWTGAYL-MK--Y-KQ--F---------------
------------------MPAVIE--------EQ-K---------EI-----MRRH----
------------------------------------------------------------
----G-----------D---------H-----------L---------------------
DY----------------------D-----VLN-------------E-MS-C--------
------------------------------------------------------------
--------------------LH-------------------------RAMKEALRLHP--
PLILLL-R-Q----N--HT---D------FS----------VT-T-RE------------
---------------------G-------KS-----------------------------
---------YT----IPK--GH---IVGTSPAFANR------------------------
---LP-YV----Y--------------------------------------------K--
-----D-------------------------------PDT-FNPDR-------------F
AP--GN-----------------E------------------------------------
------------------------------------------------------------
-----------------------------------------------------E------
-------------------------------------------D------------VK--
--------------------AG--------------------------------------
------------------------------------------------------------
------------------Q----------------------------------F------
---SYIAFG-------GGR---------HGCLGET--FAYMQVKTV--------------
-------WSY-------LLQ---HFE-L-EL----------TG--P--------------
-----------------------KF----------------------------------P
EVDW------------------------------------------------N-------
--A--M-VV--------------G---IKG------------------------------
------------------------------------------------------------
E---------VM-------------------V----------------------------
--------------------------------RY-------K------------------
-----------------------------RRQ-----------LTCD-------------
------------------------------------------------------------
------------------------------------------------------------
------------------------------------------------------------
------------------------------------------------------------
>kfl00090_0230_v1.1
------------------------------------------------------------
------------------------------------------------------------
------------------------------------------------------------
------------------------------------------------------------
----------MADVRASLEGLLG-------------------------------------
------------------------------------------------------------
------------------------------------------------------------
------------------------------------------------------------
----------------------------QIPGSAF-------------------------
-------------------------VLA-----------------S----------V---
--------------------IV-----------VLLSVLVVVSL----------------
------------------------------------------------------------
-------------------ATKR-------------------------------------
----------------NGKAP------------------------------PTL------
----------------------ST-I-------P----------I----I----------
-------G-------------G--VLK--FM-DG-------------------------P
LK----------L----------------------------------------IKE----
-GYE----------KHG-------D-----------------------------------
------------V-FT-------------VNV--FH----------------------K-
---------RITF----------LIGPE----------------V-S---NHFF------
KAAEAEL------S-QQE---VYQY----------------------SVP----------
--------------------------TFG-KG-------------------VVFD-----
---VD-YSVR--Q-----E-Q-FR------------------------------------
---------MFAE--SLR------------------------------------------
------------------------------------------------------------
------------------------------------------------------------
------------------------------------------------------------
------------------------------------------------------------
--------SS------------------------------RL-----R------------
-----------------D--Y---------------------------------------
---VK----M--------------------------------------------------
------------------------------------------------------------
-----------MV-------------------------ME--------------------
------------------------------------------------------------
----------------------AE-----T------F-----F------GK-W-------
---------------------------GDEG-----------------------------
------------------------------------------------------------
------------------------------------------E------V----------
---------------------D---L----------------------------------
-----------K-----E-ELSK-----LII-----------------------------
------------------------------------------------------------
--------M---------------TASRT--LL-----G-----------R---------
------------------------------------------------------------
---E-V------------------------------------------------------
-----------------------R------EQMF-------E---QVSDL--------FH
-----------------------------------------VL-DLGM---LPI------
-S-VIMP----------------R--L----------------------P----------
IPA-------------HLRR-D-------------QA----RKQ-LRDVFR---------
-------------SI---------------------I----N----NR------RAT---
--------------------------------------------------GV--------
------------RE----------------------------------------------
------------------------------------------------------------
------------------------------------------------------------
------------------------------------------------------------
------------------------------------------------------------
-----------------------NDA--LQA-FID----------------------ARY
K---------------NPD----------------------------------RPT-TDD
-E--IT------------------------------------------------------
------------------------------------------------------------
------------------------------------------------------------
------------------------------------------------------------
------------------------------------------------------------
-------------------------------------------GL-------LI------
----------------------------AAL---F-------------------------
-A----GQHTSS-I----------TSTWTGFYLHAG--E-KK--F---------------
------------------LPNVVR--------EQ-Q---------RV-----LAKH----
------------------------------------------------------------
----G-----------E---------K-----------L---------------------
DY----------------------D-----ILQ-------------E-MD-Y--------
------------------------------------------------------------
--------------------LH-------------------------RAIKEVLRLQP--
PLIMLL-R-Y----V--HK---D------FS----------VT-N-RK------------
---------------------G-------ES-----------------------------
---------HV----VPK--GH---IVATSPSFAHR------------------------
---LP-HV----Y--------------------------------------------K--
-----R-------------------------------VDE-FDPDR-------------F
GP--GR-----------------E------------------------------------
------------------------------------------------------------
-----------------------------------------------------E------
-------------------------------------------D------------KA--
--------------------YG--------------------------------------
------------------------------------------------------------
------------------A----------------------------------F------
---SYIGFG-------GGR---------HGCMGET--FAYMQIKTI--------------
-------WSI-------LLR---NFE-L-EN----------VS--P--------------
------------------------F----------------------------------P
EPDL------------------------------------------------E-------
--S--M-VV--------------G---PKG------------------------------
------------------------------------------------------------
E---------CR-------------------V----------------------------
--------------------------------RY-------K------------------
-----------------------------RRK-----------LTPA-------------
------------------------------------------------------------
------------------------------------------------------------
------------------------------------------------------------
------------------------------------------------------------
>Cre02.g092350.t1.2_CrCYP51G1 
------------------------------------------------------------
------------------------------------------------------------
------------------------------------------------------------
------------------------------------------------------------
-MDLPPELAVLADKVLSLSPVVL-------------------------------------
------------------------------------------------------------
------------------------------------------------------------
------------------------------------------------------------
----------------------------VALGSAV-------------------------
-------------------------LIL-----------------A----------L---
--------------------AV-----------GRVLFNLLPS-----------------
------------------------------------------------------------
------------------------------------------------------------
------------------KRP------------------------------PVW------
----------------------EG-L-------P----------F----I----------
-------G-------------G--LLK--FT-GG-------------------------P
WK----------L----------------------------------------LEN----
-GYA----------KFG-------E-----------------------------------
------------C-FT-------------VPV--AH----------------------R-
---------RVTF----------LIGPE----------------V-S---PHFF------
KAGDDEM------S-QSE---VYDF----------------------NIP----------
--------------------------TFG-RG-------------------VVFD-----
---VE-QKVR--T-----E-Q-FR------------------------------------
---------MFTE--ALT------------------------------------------
------------------------------------------------------------
------------------------------------------------------------
------------------------------------------------------------
------------------------------------------------------------
--------KN------------------------------RL-----K------------
-----------------S--Y---------------------------------------
---VP----H--------------------------------------------------
------------------------------------------------------------
-----------FN-------------------------KE--------------------
------------------------------------------------------------
----------------------AE-----E------Y-----F------AK-W-------
---------------------------GETG-----------------------------
------------------------------------------------------------
------------------------------------------V------V----------
---------------------D---F----------------------------------
-----------K-----D-EFSK-----LIT-----------------------------
------------------------------------------------------------
--------L---------------TAART--LL-----G-----------R---------
------------------------------------------------------------
---E-V------------------------------------------------------
-----------------------R------EQLF-------D---EVADL--------LH
-----------------------------------------GL-DEGM---VPL------
-S-VFFP----------------Y--A----------------------P----------
IPV-------------HFKR-D-------------RC----RKD-LAAIFA---------
-------------KI---------------------I----R----AR------RES---
--------------------------------------------------GR--------
------------RE----------------------------------------------
------------------------------------------------------------
------------------------------------------------------------
------------------------------------------------------------
------------------------------------------------------------
-----------------------EDV--LQQ-FID----------------------ARY
QN-------------VNGG----------------------------------RAL-TEE
-E--IT------------------------------------------------------
------------------------------------------------------------
------------------------------------------------------------
------------------------------------------------------------
------------------------------------------------------------
-------------------------------------------GL-------LI------
----------------------------AVL---F-------------------------
-A----GQHTSS-I----------TTSWTGIFM-AA--N-KE--H---------------
------------------YNKAAE--------EQ-Q---------DI-----IRKF----
------------------------------------------------------------
----G-----------N---------E-----------L---------------------
SF----------------------E-----TLS-------------E-ME-V--------
------------------------------------------------------------
--------------------LH-------------------------RNITEALRMHP--
PLLLVM-R-Y----A--KK---P------FS----------VT-T-ST------------
---------------------G-------KS-----------------------------
---------YV----IPK--GD---VVAASPNFSHM------------------------
---LP-QC----F--------------------------------------------N--
-----N-------------------------------PKA-YDPDR-------------F
AP--PR-----------------E------------------------------------
------------------------------------------------------------
-----------------------------------------------------E------
-------------------------------------------Q------------NK--
------------------------------------------------------------
------------------------------------------------------------
------------------P----------------------------------Y------
---AFIGFG-------AGR---------HACIGQN--FAYLQIKSI--------------
-------WSV-------LLR---NFE-F-EL----------LD--P--------------
------------------------V----------------------------------P
EADY------------------------------------------------E-------
--S--M-VI--------------G---PK-------------------------------
------------------------------------------------------------
P---------CR-------------------V----------------------------
--------------------------------RY-------T------------------
-----------------------------RRK-----------L----------------
------------------------------------------------------------
------------------------------------------------------------
------------------------------------------------------------
------------------------------------------------------------
>LOC_Os05g12040.1_OsCYP51G3
------------------------------------------------------------
------------------------------------------------------------
------------------------------------------------------------
------------------------------------------------------------
-----------MDL----------------------------------------------
------------------------------------------------------------
------------------------------------------------------------
------------------------------------------------------------
------------------------------TTGAIW-L----------------------
-------------------------FLA-----------------Q----------L---
--------------------FV-----------AATMLSKIATR----------------
------------------------------------------------------------
-------------------ERTRTTG-----T----------------------------
-------------KFSRPPPP------------------------------PLA------
----------------------RG-A-------P----------L----V----------
-------G-------------V--LPS--LLANG-------------------------P
VE----------F----------------------------------------IRH----
-HYE----------KMG-------S-----------------------------------
------------V-FT-------------VSL--LQ----------------------Q-
---------KVTF----------LVGSE----------------A-S---SHFY------
KGLDSEI------S-QDE---VSQF----------------------TIP----------
--------------------------TFG-PG-------------------VAFD-----
---VD-YATR--H-----E-Q-FR------------------------------------
---------FFGD--IMK------------------------------------------
------------------------------------------------------------
------------------------------------------------------------
------------------------------------------------------------
------------------------------------------------------------
--------PA------------------------------KL-----R------------
-----------------T--Y---------------------------------------
---VD----L--------------------------------------------------
------------------------------------------------------------
-----------MV-------------------------AE--------------------
------------------------------------------------------------
----------------------VE-----G------Y-----F------AR-W-------
---------------------------GQSG-----------------------------
------------------------------------------------------------
------------------------------------------T------V----------
---------------------N---M----------------------------------
-----------K-----Q-EFEQ-----LVT-----------------------------
------------------------------------------------------------
--------L---------------IASRC--LL-----G-----------E---------
------------------------------------------------------------
---E-V------------------------------------------------------
-----------------------R------DKMF-------D---EVSTL--------LR
-----------------------------------------EL-NDGM---RLV------
-T-ILFP----------------R--L----------------------P----------
IPA-------------HRRR-D-------------RA----RAR-LGEIFS---------
-------------DI---------------------V----R----SR------RGSSGG
---------------------------------------------GGGGGGA--------
------------RH----------------------------------------------
------------------------------------------------------------
------------------------------------------------------------
------------------------------------------------------------
------------------------------------------------------------
-----------------------DDM--LQC-LID----------------------ARY
K----------------DG----------------------------------RAT-TET
-E--VA------------------------------------------------------
------------------------------------------------------------
------------------------------------------------------------
------------------------------------------------------------
------------------------------------------------------------
-------------------------------------------GM-------LV------
----------------------------AAL---F-------------------------
-A----GQHTSS-S----------TSTWAGARL-LT--N-PD--H---------------
------------------LRAAVE--------EQ-A---------RL-----LRRH----
--------G---------------------------------------------------
----G-----------D---------R-----------V---------------------
DH----------------------A-----ALA-------------A-MD-T--------
------------------------------------------------------------
--------------------LQ-------------------------RCVKETLRLHP--
PALMLL-R-H----A--RR---S------FV----------VR-G-GS------------
---------------------G------ERE-----------------------------
---------YE----VPE--GH---TVASPLLLHNA------------------------
---LP-RV----Y--------------------------------------------R--
-----D-------------------------------PGE-FDPGR-------------F
GA--GR-----------------E------------------------------------
------------------------------------------------------------
-----------------------------------------------------E------
-------------------------------------------G----------------
--------------------AG--------------------------------------
------------------------------------------------------------
------------------G----------------------------------L------
---AYTAFG-------GGR---------HACVGEA--FAYMQIKVI--------------
-------WSH-------LLR---NFE-L-QL----------VS--P--------------
------------------------F----------------------------------P
ETDW------------------------------------------------T-------
--V--V-MP--------------G---PKG------------------------------
------------------------------------------------------------
K---------VM-------------------V----------------------------
--------------------------------TY-------N------------------
-----------------------------RRK-----------LT---------------
------------------------------------------------------------
------------------------------------------------------------
------------------------------------------------------------
------------------------------------------------------------
>LOC_Os07g28160.1_OsCYP51H1
------------------------------------------------------------
------------------------------------------------------------
------------------------------------------------------------
------------------------------------------------------------
-----------MSWVAATVALL--------------------------------------
------------------------------------------------------------
------------------------------------------------------------
------------------------------------------------------------
------------------------------------------------------------
-------------------------LTT-----------------A----------V---
--------------------IL-----------TALQKRKISS-----------------
------------------------------------------------------------
-------------------PAAAA------------------------------------
--------------------P------------------------------PVV------
----------------------RG-A-------G----------L----V----------
-------R-------------F--ARA--MARDG-------------------------P
LE----------A----------------------------------------IRE----
-QQA----------KLG-------S-----------------------------------
------------V-FTA------------IAP--FG----------------------LF
---------KVTF----------LIGPE----------------V-S---SHFY------
LAPESEM------G-QGS---IYRF----------------------TVP----------
--------------------------LFG-PE-------------------VGYA-----
---VD-PDTR--A-----E-Q-MR------------------------------------
---------LFWD--VLK------------------------------------------
------------------------------------------------------------
------------------------------------------------------------
------------------------------------------------------------
------------------------------------------------------------
--------PR------------------------------SI-----E------------
-----------------A--R---------------------------------------
---VG----A--------------------------------------------------
------------------------------------------------------------
-----------MA-------------------------EE--------------------
------------------------------------------------------------
----------------------VQ-----N------Y-----F------SR-W-------
---------------------------GEQG-----------------------------
------------------------------------------------------------
------------------------------------------T------V----------
---------------------D---L----------------------------------
-----------K-----K-ELEQ-----VLM-----------------------------
------------------------------------------------------------
--------L---------------IASRC--LL-----G-----------R---------
------------------------------------------------------------
---E-V------------------------------------------------------
-----------------------R------ESMV-------D---EVYEL--------FR
-----------------------------------------DL-DNGL---HLI------
-S-TMLP----------------Y--L----------------------P----------
TPA-------------HRRR-D-------------RA----RQR-LGEIFT---------
-------------EV---------------------I----R----SR------RNS---
--------------------------------------------------GT--------
------------ADN---------------------------------------------
------------------------------------------------------------
------------------------------------------------------------
------------------------------------------------------------
------------------------------------------------------------
----------------------GDDV--LQR-LID----------------------GRY
K----------------DE----------------------------------RDL-TDV
-E--VV------------------------------------------------------
------------------------------------------------------------
------------------------------------------------------------
------------------------------------------------------------
------------------------------------------------------------
-------------------------------------------GL-------LV------
----------------------------ALV---F-------------------------
-A----GKHSSS-S----------VSTWTGINL-LS--H-PN--H---------------
------------------LVAVIA--------EQ-D---------RL-----MASR----
--------ART---------------------------------------------DDDH
----------------D---------R-----------V---------------------
NY----------------------D-----TVQ-------------E-MT-T--------
------------------------------------------------------------
--------------------LH-------------------------RCIKEALRLHP--
PAVAMF-R-Q----A--RK---H------FT----------VQ-T-KE------------
---------------------G-------KE-----------------------------
---------YT----IPG--GH---TVMSTILVNHH------------------------
---MP-NV----Y--------------------------------------------K--
-----D-------------------------------PHV-FDPSR-------------F
AR--GR-----------------G------------------------------------
------------------------------------------------------------
-----------------------------------------------------E------
-------------------------------------------D------------KA--
--------------------AG--------------------------------------
------------------------------------------------------------
------------------P----------------------------------F------
---SFLAFG-------AGR---------HSCAGES--FAYTQIKVI--------------
-------WSH-------LLR---NFE-L-KM----------VS--P--------------
------------------------F----------------------------------P
ETSW------------------------------------------------R-------
--M--V-TP--------------E---PKG------------------------------
------------------------------------------------------------
T---------VM-------------------I----------------------------
--------------------------------SY-------R------------------
-----------------------------RRN-----------LTCK-------------
------------------------------------------------------------
------------------------------------------------------------
------------------------------------------------------------
------------------------------------------------------------
>LOC_Os02g21810.1_OsCYP51H4
------------------------------------------------------------
------------------------------------------------------------
------------------------------------------------------------
------------------------------------------------------------
-----------MDHIFSTNAWL--------------------------------------
------------------------------------------------------------
------------------------------------------------------------
------------------------------------------------------------
------------------------------------------------------------
-------------------------TIA-----------------L----------V---
--------------------FI-----------ITLAAKVVRSSVT--------------
------------------------------------------------------------
------------------LPAEKTS-----------------------------------
----------------KPRPP------------------------------PEA------
----------------------KG-A-------P----------L----V----------
-------G-------------I--IPA--VLRRG-------------------------L
QA----------V----------------------------------------IRE----
-QHR----------ALG-------S-----------------------------------
------------V-FT-------------LRS--LG----------------------L-
---------AVTF----------LVGPE----------------C-S---DHFF------
HAPELEI------A-IDG---LYEV----------------------TVP----------
--------------------------IFG-KE-------------------VGYD-----
---ID-LDTR--N-----E-Q-HR------------------------------------
---------FFAK--MLR------------------------------------------
------------------------------------------------------------
------------------------------------------------------------
------------------------------------------------------------
------------------------------------------------------------
--------PA------------------------------KL-----R------------
-----------------G--H---------------------------------------
---VL----P--------------------------------------------------
------------------------------------------------------------
-----------MV-------------------------CE--------------------
------------------------------------------------------------
----------------------IE-----E------Y-----F------GK-W-------
---------------------------GECG-----------------------------
------------------------------------------------------------
------------------------------------------V------V----------
---------------------D---L----------------------------------
-----------M-----Q-EVDH-----VLM-----------------------------
------------------------------------------------------------
--------L---------------IASRC--LL-----G-----------K---------
------------------------------------------------------------
---E-V------------------------------------------------------
-----------------------R------ENMF-------D---EVASL--------FH
-----------------------------------------EL-MGGM---HLI------
-S-MFFP----------------Y--L----------------------P----------
TPG-------------HRRR-D-------------KA----RAK-LGEIFS---------
-------------QI---------------------V----K----TR------KMS---
--------------------------------------------------GR--------
------------VE----------------------------------------------
------------------------------------------------------------
------------------------------------------------------------
------------------------------------------------------------
------------------------------------------------------------
-----------------------DDM--LQD-LID----------------------STY
G----------------DG----------------------------------RAT-TDT
-E--VT------------------------------------------------------
------------------------------------------------------------
------------------------------------------------------------
------------------------------------------------------------
------------------------------------------------------------
-------------------------------------------GL-------LV------
----------------------------ALL---F-------------------------
-A----GHHTSS-T----------VAVWTALRL-LT--H-PE--H---------------
------------------LRAVRA--------EQ-E---------RL-----VAAA----
--------EQQ---------------------------------------------RSHH
GGGGG-----------G---------G-----------I---------------------
DY----------------------G-----VLL-------------Q-MD-V--------
------------------------------------------------------------
--------------------LH-------------------------RCIKEALRLHP--
VTPMIL-R-R----A--RR---G------FT----------VR-D-KE------------
---------------------G-------GE-----------------------------
---------YS----VPA--GR---LLASPLVVNTL------------------------
---LP-NI----Y--------------------------------------------K--
-----D-------------------------------PHV-FDPDR-------------F
AA--GR-----------------A------------------------------------
------------------------------------------------------------
-----------------------------------------------------E------
-------------------------------------------D------------KAVA
-------------------GAR--------------------------------------
------------------------------------------------------------
------------------D----------------------------------L------
---AYLSFG-------AGK---------HACMGEG--YAYQQIKVI--------------
-------LSH-------LVS---NFE-L-KL----------ES--P--------------
------------------------F----------------------------------P
ETE-------------------------------------------------D-------
--M--L-SM--------------R---PKG------------------------------
------------------------------------------------------------
K---------AI-------------------V----------------------------
--------------------------------SY-------K------------------
-----------------------------RRT-----------LS---------------
------------------------------------------------------------
------------------------------------------------------------
------------------------------------------------------------
------------------------------------------------------------
>LOC_Os05g34325.1_OsCYP51H6
------------------------------------------------------------
------------------------------------------------------------
------------------------------------------------------------
------------------------------------------------------------
-----------MELTSSSAMWL--------------------------------------
------------------------------------------------------------
------------------------------------------------------------
------------------------------------------------------------
------------------------------------------------------------
-------------------------AMA-----------------I----------L---
--------------------AI-----------TAALTKIALGG----------------
------------------------------------------------------------
-------------------GRRRCLSESSDLT----------------------------
-------------CKTPPP-P------------------------------PVV------
----------------------NC-I-------A----------L----L----------
-------G-------------L--LPA--L-FRG-------------------------D
VPA---------T----------------------------------------MQQ----
-LYA----------KFG-------S-----------------------------------
------------V-FT-------------VSV--AG----------------------LL
---------KATF----------LVGPE----------------V-S---AHFF------
QGLESEV------S-HGD---LFEF----------------------TVP----------
--------------------------MFG-KE-------------------VGHG-----
---VD-NATR--I-----E-Q-GR------------------------------------
---------FFAE--ALK------------------------------------------
------------------------------------------------------------
------------------------------------------------------------
------------------------------------------------------------
------------------------------------------------------------
--------PV------------------------------RL-----R------------
-----------------I--H---------------------------------------
---VD----P--------------------------------------------------
------------------------------------------------------------
-----------MV-------------------------QE--------------------
------------------------------------------------------------
----------------------VE-----D------Y-----F------AK-W-------
---------------------------GQHG-----------------------------
------------------------------------------------------------
------------------------------------------T------V----------
---------------------D---L----------------------------------
-----------K-----H-ELEQ-----LLL-----------------------------
------------------------------------------------------------
--------L---------------ISGRC--LL-----G-----------K---------
------------------------------------------------------------
---E-V------------------------------------------------------
-----------------------M------GTKF-------D---EVCNL--------FR
-----------------------------------------DI-EGGV---NLM------
-S-VFFP----------------Y--T----------------------P---------L
IPS-------------NRRR-D-------------MA----RER-LHAIFS---------
-------------DI---------------------V----R----SR------KQQQ--
--------------------------------------------------GD--------
------------QEEV--------------------------------------------
------------------------------------------------------------
-----------------N------------------------------------------
------------------------------------------------------------
------------------------------------------------------------
----------------------DKDV--LQS-FID----------------------SRY
K---------------ADG----------------------------------RAT-TEA
-E--VA------------------------------------------------------
------------------------------------------------------------
------------------------------------------------------------
------------------------------------------------------------
------------------------------------------------------------
-------------------------------------------GL-------IT------
----------------------------GVL---F-------------------------
-A----AKHTST-H----------TSVWTGARL-LT--H-EK--F---------------
------------------LAAAVD--------EQ-D---------QI-----VRKH----
------------------------------------------------------------
----GIINGRI--VT-D---------H---------------------------------
-Y----------------------G-----FLM-------------E-MH-M--------
------------------------------------------------------------
--------------------LH-------------------------ICIKETLRLHP--
PAPMIV-R-T----A--LR---Q------FT----------VR-T-RE------------
---------------------G-------HE-----------------------------
---------YC----VPA--GH---TMASPIVISNR------------------------
---VP-YI----Y--------------------------------------------K--
-----D-------------------------------AHL-YDPDR-------------F
GP--RR-----------------E------------------------------------
------------------------------------------------------------
-----------------------------------------------------E------
-------------------------------------------D------------KV--
--------------------GG--------------------------------------
------------------------------------------------------------
------------------K----------------------------------F------
---SYTSFG-------GGR---------NSCVGEN--YAYMQIKAI--------------
-------WSH-------LLR---NFE-L-KL----------LS--P--------------
------------------------F----------------------------------P
KTDW------------------------------------------------S-------
--K--L-VP--------------E---PQG------------------------------
------------------------------------------------------------
K---------VM-------------------V----------------------------
--------------------------------SY-------K------------------
-----------------------------RRQL----------LPTS-------------
------------------------------------------------------------
------------------------------------------------------------
------------------------------------------------------------
------------------------------------------------------------
>LOC_Os05g34380.1_OsCYP51H8
------------------------------------------------------------
------------------------------------------------------------
------------------------------------------------------------
------------------------------------------------------------
------------------------------------------------------------
------------------------------------------------------------
------------------------------------------------------------
------------------------------------------------------------
------------------------------------------------------------
------------------------------------------------------------
--------------------MV-----------TTKLARV--------------------
------------------------------------------------------------
---------------------RRPIT----LN----------------------------
-------------PKSKRPLP------------------------------PVV------
----------------------NV-I-------A----------L----L----------
-------E-------------H--LPR--LCTKG-------------------------V
IP----------------------------------------------------------
-VYK------------G-------S-----------------------------------
------------V-FT-------------VSL--FG-----------------------L
---------KATF----------LVGPE----------------V-S---AHFY------
QGMDSEI------S-QGD---LYEF----------------------TVP----------
--------------------------LFG-KG-------------------VGFD-----
---ID-NATR--T-----E-H-LR------------------------------------
---------FFID--AIK------------------------------------------
------------------------------------------------------------
------------------------------------------------------------
------------------------------------------------------------
------------------------------------------------------------
--------TS------------------------------KL-----R------------
-----------------N--H---------------------------------------
---VN----S--------------------------------------------------
------------------------------------------------------------
-----------MV-------------------------QE--------------------
------------------------------------------------------------
----------------------VE-----D------Y-----F------AK-W-------
---------------------------GENG-----------------------------
------------------------------------------------------------
------------------------------------------I------V----------
---------------------D---I----------------------------------
-----------K-----H-EFEK-----LLM-----------------------------
------------------------------------------------------------
--------L---------------ISGHC--LL-----G-----------K---------
------------------------------------------------------------
---E-V------------------------------------------------------
-----------------------R------DNMF-------D---EVFSL--------FH
-----------------------------------------EL-DSGV---GLG------
-S-VIFP----------------Y--I----------------------P----------
IPS-------------HIRC-D-------------KA----HAK-LAKIFS---------
-------------KI---------------------V----R----SR------R-----
---------------------------------------------------D--------
------------SNRP--------------------------------------------
------------------------------------------------------------
-----------------A------------------------------------------
------------------------------------------------------------
------------------------------------------------------------
----------------------EQDV--LQY-LID----------------------SKH
R----------------DG----------------------------------NST-TEQ
-E--VT------------------------------------------------------
------------------------------------------------------------
------------------------------------------------------------
------------------------------------------------------------
------------------------------------------------------------
-------------------------------------------GW-------II------
----------------------------SMV---F-------------------------
-A----GKHTST-N----------STTWTGACL-LT--H-DK--F---------------
------------------LTEALD--------EQ-K---------HM-----IQKH----
------------------------------------------------------------
----G-----------D---------H-----------I---------------------
DY----------------------N-----VLL-------------D-MD-I--------
------------------------------------------------------------
--------------------LH-------------------------CCIKEALRMHP--
VAPIIY-R-K----A--QK---S------FV----------VR-T-RE------------
---------------------G-------DA-----------------------------
---------YD----IPE--GH---NLLSPMIFNNR------------------------
---LP-YI----Y--------------------------------------------K--
-----D-------------------------------PHM-YDPDR-------------F
AP--KR-----------------E------------------------------------
------------------------------------------------------------
-----------------------------------------------------E------
-------------------------------------------D------------KV--
--------------------GG--------------------------------------
------------------------------------------------------------
------------------M----------------------------------F------
---SYTSFG-------GGR---------HICIGEA--YAYMQIKVI--------------
-------WSH-------LLR---NFE-L-KL----------ES--P--------------
------------------------F----------------------------------P
KTNW------------------------------------------------S-------
--K--I-LL--------------E---PWG------------------------------
------------------------------------------------------------
K---------VM-------------------V----------------------------
--------------------------------SY-------K------------------
-----------------------------RRR-----------LPTA-------------
------------------------------------------------------------
------------------------------------------------------------
------------------------------------------------------------
------------------------------------------------------------
>LOC_Os07g37970.1_OsCYP51H9
------------------------------------------------------------
------------------------------------------------------------
------------------------------------------------------------
------------------------------------------------------------
-------------MAAAAAVWF--------------------------------------
------------------------------------------------------------
------------------------------------------------------------
------------------------------------------------------------
-----------------------------SAIAAV-------------------------
-------------------------LLA-----------------A----------S---
--------------------TI-----------AVVVVAKMTGKRN--------------
------------------------------------------------------------
------------------GGAAAAAA----AA----------------------------
-------------AEAELPLP------------------------------PVV------
----------------------SG-------------------------V----------
-------S-------------L--IIP--VITRG-------------------------P
MA----------V----------------------------------------ADE----
-LYV----------KLG-------S-----------------------------------
------------V-FT-------------VSF--LG----------------------VV
---------KATF----------LVGPE----------------V-Q---GGFY------
SRPESEV------H-QGG---TYRM----------------------TVP----------
--------------------------MFG-RG-------------------VMYD-----
---VD-VATR--S-----E-Q-IA------------------------------------
---------VCFE--ALR------------------------------------------
------------------------------------------------------------
------------------------------------------------------------
------------------------------------------------------------
------------------------------------------------------------
--------PT------------------------------KL-----R------------
-----------------S--S---------------------------------------
---TV----T--------------------------------------------------
------------------------------------------------------------
-----------MV-------------------------RE--------------------
------------------------------------------------------------
----------------------TE-----E------Y-----F------AK-W-------
---------------------------GEQG-----------------------------
------------------------------------------------------------
------------------------------------------T------V----------
---------------------D---L----------------------------------
-----------K-----R-ELDL-----LIL-----------------------------
------------------------------------------------------------
--------T---------------IASRV--LL-----G-----------K---------
------------------------------------------------------------
---E-V------------------------------------------------------
-----------------------R------ETMF-------A---DVVAS--------FH
-----------------------------------------ELMDNSM---HLI------
-S-LCFP----------------N--L----------------------P----------
IPR-------------HRRR-D-------------TA----SAR-LKELFS---------
-------------RA---------------------I----Q----LR------RGS---
--------------------------------------------------GR--------
------------AE----------------------------------------------
------------------------------------------------------------
------------------------------------------------------------
------------------------------------------------------------
------------------------------------------------------------
-----------------------DDV--LQR-FLE----------------------SRY
R----------------DG----------------------------------RAM-SDN
-E--IT------------------------------------------------------
------------------------------------------------------------
------------------------------------------------------------
------------------------------------------------------------
------------------------------------------------------------
-------------------------------------------GM-------LI------
----------------------------ALV---V-------------------------
-A----GQHMSS-S----------ASTWTGAFL-LR--D-PK--H---------------
------------------LAAAVD--------EQ-R---------RL-----I-------
------------------------------------------------------------
----G---------D-D---------R-----------V---------------------
DY----------------------D-----ALT-------------TGMS-T--------
------------------------------------------------------------
--------------------LH-------------------------RCIKEALRMHP--
PAPALV-R-T----V--RR---G------FA----------VW-T-RE------------
---------------------G-------KE-----------------------------
---------YR----MPA--GH---SVVSYAAFNHR------------------------
---LG-YV----Y--------------------------------------------R--
-----D-------------------------------PDE-YDPER-------------F
GP--ER-----------------K------------------------------------
------------------------------------------------------------
-----------------------------------------------------E------
-------------------------------------------D------------RV--
--------------------AG--------------------------------------
------------------------------------------------------------
------------------K----------------------------------F------
---SFTAFG-------GGR---------HACLGEH--YAFLKMKVI--------------
-------WSY-------LLR---NFE-L-EL----------VS--P--------------
------------------------F----------------------------------P
EVEL------------------------------------------------N-------
--N--I-ML--------------G---PRG------------------------------
------------------------------------------------------------
E---------VM-------------------V----------------------------
--------------------------------RY-------K------------------
-----------------------------RRK-----------LTST-------------
------------------------------------------------------------
------------------------------------------------------------
------------------------------------------------------------
------------------------------------------------------------
>LOC_Os02g02230.1_OsCYP51H5
------------------------------------------------------------
------------------------------------------------------------
------------------------------------------------------------
------------------------------------------------------------
-----------MDLTITS------------------------------------------
------------------------------------------------------------
------------------------------------------------------------
------------------------------------------------------------
-----------------------------LVAACL-------------------------
-------------------------SMA-----------------V----------L---
--------------------FV-----------ATKMIQ---------------------
------------------------------------------------------------
-------------------QRPRTLCLYEKEN----------------------------
-------------KEEELLLP------------------------------PVM------
----------------------SVVS-------V----------L----T----------
-------A-------------Y--LPT--LIAKG-------------------------L
PA----------V----------------------------------------IHD----
-LHS----------RL--------------------------------------------
------------------------------------------------------------
----------VTL----------LV---------------------T---AHFF------
QASESEI------R-QSN---IYKV----------------------TVP----------
--------------------------VFG-RG-------------------VLYD-----
---VD-LATR--S-----R-Q-IS------------------------------------
---------FCTD--SIK------------------------------------------
------------------------------------------------------------
------------------------------------------------------------
------------------------------------------------------------
------------------------------------------------------------
--------PI------------------------------NL-----R------------
-----------------G--H---------------------------------------
---VD----S--------------------------------------------------
------------------------------------------------------------
-----------MV-------------------------HE--------------------
------------------------------------------------------------
----------------------VE-----G------Y-----F------AQ-W-------
---------------------------GEDG-----------------------------
------------------------------------------------------------
------------------------------------------V------V----------
---------------------D---I----------------------------------
-----------K-----Y-EMGN-----LIL-----------------------------
------------------------------------------------------------
--------L---------------IANRC--LL-----G-----------K---------
------------------------------------------------------------
---Q-F------------------------------------------------------
-----------------------G------ESKL-------E---QVSTL--------LH
-----------------------------------------ELFDNGF---HLI------
-S-LFFP----------------Y--L----------------------P----------
TPQ-------------HRRR-D-------------KA----RAM-LGEMIH---------
-------------EA---------------------V----R----SR------RNS---
--------------------------------------------------GV--------
------------AE----------------------------------------------
------------------------------------------------------------
------------------------------------------------------------
------------------------------------------------------------
------------------------------------------------------------
-----------------------DDV--LQK-FLD----------------------SKY
I----------------NG----------------------------------RCM-TEN
-E--IA------------------------------------------------------
------------------------------------------------------------
------------------------------------------------------------
------------------------------------------------------------
------------------------------------------------------------
-------------------------------------------GL-------LI------
----------------------------CMM---F-------------------------
-A----AQHTSS-S----------TSTWTGACL-LSHGH-RS--Y---------------
------------------LAAAIQ--------EQ-K---------RI-----IQQH----
------------------------------------------------------------
----G-----------D---------R-----------I---------------------
NW----------------------G-----ILL-------------Q-MT-T--------
------------------------------------------------------------
--------------------LT-------------------------HCIKEALRLHP--
PANLLI-R-H----A--SK---S------FS----------VQ-T-RQ------------
---------------------G-------HR-----------------------------
---------YQ----IPK--GH---TLATCTTVGNR------------------------
---LP-YI----Y--------------------------------------------K--
-----D-------------------------------PNV-YDPSR-------------F
GP--GR-----------------E------------------------------------
------------------------------------------------------------
-----------------------------------------------------E------
-------------------------------------------D------------KV--
--------------------GG--------------------------------------
------------------------------------------------------------
------------------K----------------------------------F------
---SYTPFS-------AGR---------HVCLGED--FAYMQIKVI--------------
-------WSH-------LLR---NFD-L-EL----------IS--P--------------
------------------------F----------------------------------P
EEEW------------------------------------------------E-------
--K--F-IP--------------G---PKGGGGDGRGKG-------------------WR
KRRTG-------------------GRPAAGGRGCGAHAAAPRVGGR--GGA---GGESTR
E---------AM-------------------A----------------------------
--------------------------------QR-------Q------------------
-----------------------------R------------------------------
------------------------------------------------------------
------------------------------------------------------------
------------------------------------------------------------
------------------------------------------------------------
>Mp4g10800.1_MpCYP829D1
------------------------------------------------------------
------------------------------------------------------------
------------------------------------------------------------
------------------------------------------------------------
-----------MEANDFDE-----------------------------------------
-----------------------------------------------RTMAML-------
L-----------------------------------------------------------
------------------------------------------------------------
------------------------------PTQYVSQI----------------------
-------------------------ASV--------------AV-L----------L---
---------------------V-------------ILH----------------------
------------------------------------------------------------
------------------TMKRF----------------------MSKRRS---------
------------------RLP------------P-------------S---P--------
P----------------------G-L-------P----------I----I----------
-------G-------------H--LH---L-T-----------------KKS-------N
------------------------------------------HRALRDL----AD-----
-KY-------------G-------P-----------------------------------
------------I-MT-------------VRL---G-A--------------------VR
---------AV-I----------VSSSA----------------M-A---KVIL------
K------------T-QDH-----VF-----GS----R------------A-QC-------
---------TAL--G-----------ILFGYQ---------------NSD-VVMG-----
----A-M-----G-----E-R-WR----------FL-----------------RKICAQE
---------LF----SPK------------------------------------------
------------------------------------------------------------
------------------------------------------------------------
------------------------------------------------------------
------------------------------------------------------------
----------------------------------------RV-----E------------
-----------------L---------------------------------STETRRRE-
---ML----S--------------------------------------------------
------------------------------------------------------------
-----------TV-------------------------EH--------------------
------------------------------------------------------------
----------------------LF-----E------------A------GR-------D-
---------------------------GD-------------------------------
------------------------------------------------------------
------------------------------------------A------V----------
---------------------Q---L----------------------------------
-----------D-----I-NLRE-----MGC-----------------------------
------------------------------------------------------------
-----N------------------IITQE--LF-----A---R-------S-F----Y--
--NQRNTN--------AKAS---------------LE------A-------------E--
---D-F------------------------------------------------------
------------------------------SQMS-------R---DF-----------S-
-------------------------------ELG-------GM-V--------L------
-Y-ECIP----------------F--L-------------------------R------R
FD--LD-G----SQ---ARM-R-------------SL----FFR-YDRFLN---------
-------------NI---------------------I----E----EH------R-Q---
----------------------------E--D-------------------A--------
------------SQS---------------------------------------------
------TT----------------------------------------------------
--------------AK--------------------------------------------
------------------------------------------------------------
------------------------------------------------------------
------------------------DF--VDV-LLQ-LQ-------------------KDN
---------------------NR-------------------------------LL-TDD
-C--IK------------------------------------------------------
------------------------------------------------------------
------------------------------------------------------------
------------------------------------------------------------
------------------------------------------------------------
-------------------------------------------GV-------LM------
----------------------------DML---I-------------------------
-A----GVDTSM-S----------TVVWALTEL-MR--H-PE--T---------------
------------------YRKAQQ--------EL-D---------LI-----V-------
------------------------------------------------------------
----G---------R-D---------R---------L-V------Q--------------
ES----------------------D------F-----------V--H-LK-Y--------
------------------------------------------------------------
--------------------LQ-------------------------AVLKETFRLHP--
VVPLMIPH-E----S--LS---A-------T---N------V------------------
-------------G-------G--------------------------------------
---------YD----IPE--KT---RVIINVYALGR------------------------
---DP-SV----W--------------------------------------------K--
-----N-------------------------------PLD-FDPER-------------F
V---D-------------------------------------------------------
------------------------------------------------------------
---SP-----------------------------------------------------M-
-------------------------------------------D-V----------K---
---------------------G-------------------------------Q------
---------------D--------------------------------------------
-----------------------------------------------------F------
---DLIPFG-------SGR---------RICAGIN--LALVVVSMT--------------
-------AAQ-------LLH---SCE-F-SL--------------P--------------
---------A-------------------------------------------G--MK-P
L-D--------------------------------------I----------D-------
-----V--E--------------E-V--VG----------------E-------------
---S-----------------------------------APK--------L--------N
P---------LQ-------------------L----------LV----------------
--------------------------------R--------P------------------
-----------------------------R-------------LP---------------
------------------------------------------------------------
----------L-HV----------------------------------------------
------------------------------------------------------------
-----------------------YREAGLDL-----------------------------
>Mp3g20410.1_MpCYP829G1
------------------------------------------------------------
------------------------------------------------------------
------------------------------------------------------------
------------------------------------------------------------
-----------MESSR-QP-----------------------------------------
-----------------------------------------------PNLQVN-------
M-----------------------------------------------------------
------------------------------------------------------------
------------------------------YWFYGVMI----------------------
-------------------------AGV--------------LV-W----------V---
---------------------V-------------QLI----------------------
------------------------------------------------------------
------------------SAVN-----------------------QNKLKL---------
------------------KLP------------P-------------G---P--------
P----------------------Q-W-------P----------F----V----------
-------G-------------N--LL---D-L-----------------GKM-------P
------------------------------------------HHAMTSM----AK-----
-KY-------------G-------D-----------------------------------
------------L-VY-------------LRL---G-V--------------------VH
---------AV-V----------VSSPD----------------M-A---KEFL------
K------------V-QDS-----VF-----SG----R------------S-SG-------
---------VQS--K-----------LIF-YD---------------SQG-LIL------
----S-V-----G-----D-H-WR----------LM-----------------RKVTTLE
---------LF----STK------------------------------------------
------------------------------------------------------------
------------------------------------------------------------
------------------------------------------------------------
------------------------------------------------------------
----------------------------------------RV-----K------------
-----------------E---------------------------------GEPIRREE-
---LL----I--------------------------------------------------
------------------------------------------------------------
-----------AI-------------------------SD--------------------
------------------------------------------------------------
----------------------LL-----E------------K------GN-------A-
---------------------------KE-------------------------------
------------------------------------------------------------
------------------------------------------T------V----------
---------------------K---M----------------------------------
-----------D-----P-FLFG-----LAI-----------------------------
------------------------------------------------------------
-----N------------------NITRL--LF-----N---E-------T-Y----Y--
--GTKVTG--------APQD---------------CK------TL------------Q--
---D-L------------------------------------------------------
------------------------------ITAN-------Y---D--------------
--------------------------------AG-------FL-V--------I------
-R-DFIP----------------W--L-------------------------G------P
LD--LG-G----TE---AKM-K-------------KN----GRG-FDAFFS---------
-------------KK---------------------M----D----EH------R-A---
----------------------------Q--G-------------------L--------
------------KGR---------------------------------------------
------NG----------------------------------------------------
--------------LP--------------------------------------------
------------------------------------------------------------
------------------------------------------------------------
------------------------AL--VDV-LLQ-LQ-------------------QDG
---------------------EG--------------------------------P-SEP
-A--IK------------------------------------------------------
------------------------------------------------------------
------------------------------------------------------------
------------------------------------------------------------
------------------------------------------------------------
-------------------------------------------GL-------LM------
----------------------------DIL---L-------------------------
-A----GSETAA-S----------VETWALTEL-MR--H-PE--A---------------
------------------RQKLLT--------EL-D---------TV-----V-------
------------------------------------------------------------
----G---------R-D---------R---------L-V------E--------------
EA----------------------D------L-----------V--N-LK-Y--------
------------------------------------------------------------
--------------------LQ-------------------------AVVKETFRLHP--
ALPFLVPH-E----S--LS---A-------T---K------V------------------
-------------A-------G--------------------------------------
---------YD----IPA--KT---RVFVNIYHIGR------------------------
---DP-SL----W--------------------------------------------S--
-----D-------------------------------PLS-FNPDR-------------F
L---D-------------------------------------------------------
------------------------------------------------------------
---SP-----------------------------------------------------I-
-------------------------------------------G-V----------R---
---------------------G-------------------------------Q------
---------------N--------------------------------------------
-----------------------------------------------------F------
---ELLPFG-------SGR---------RICVGLN--LGMLLIELN--------------
-------LAQ-------ILH---TCE-L-SL--------------P--------------
---------P-------------------------------------------G--VK-P
E-D--------------------------------------V----------D-------
-----I--E--------------E-K--FG----------------EQ------------
--VT-----------------------------------TPK--------A--------V
P---------LE-------------------I----------VA----------------
--------------------------------A--------P------------------
-----------------------------R-------------LP---------------
------------------------------------------------------------
----------S-RV----------------------------------------------
------------------------------------------------------------
-----------------------YKEAGMVF-----------------------------
>Mp3g14950.1_MpCYP829B1
------------------------------------------------------------
------------------------------------------------------------
------------------------------------------------------------
------------------------------------------------------------
-----------MTAMDGSS-----------------------------------------
-----------------------------------------------ITLSTW-------
LG----------------------------------------------------------
------------------------------------------------------------
-----------------------------QHNMLTTLI----------------------
-------------------------GIV--------------GL-F----------V---
--------------------YI-------------FLN----------------------
------------------------------------------------------------
------------------LLEKS----------------------IDYKSL---------
------------------RLP------------P-------------G---P--------
Q----------------------G-W-------P----------V----V----------
-------G-------------N--LL---Q-L-----------------GKL-------P
------------------------------------------HQALTDL----SK-----
-QY-------------G-------S-----------------------------------
------------L-MF-------------LQL---G-S--------------------VP
---------TI-V----------VSSAE----------------M-A---EEVF------
S------------T-QDH-----LF-----AS----S------------R-PR-------
---------TLT--G-----------EILHYN---------------NRG-LILA-----
----P-L-----R-----D-Q-WR----------FV-----------------RRVASSN
---------LF----PVK------------------------------------------
------------------------------------------------------------
------------------------------------------------------------
------------------------------------------------------------
------------------------------------------------------------
----------------------------------------RL-----E------------
-----------------Q--F---QWLTCKAAVVYEAVHYTESPLKTAYGGWQEVRREE-
---IL----S--------------------------------------------------
------------------------------------------------------------
-----------MV-------------------------KR--------------------
------------------------------------------------------------
----------------------AL-----K------------E------GH-------D-
---------------------------GS-------------------------------
------------------------------------------------------------
------------------------------------------V------V----------
---------------------Q---L----------------------------------
-----------S-----K-KLHE-----LAY-----------------------------
------------------------------------------------------------
-----N------------------HTTQM--LF-----G---K-------S-Y----F--
--GPKSMK--------SENY---------------KE------A-------------K--
---A-F------------------------------------------------------
------------------------------QNMV-------A---SL-----------S-
-------------------------------SGG-------FF-TG------QL------
-R-EFIP----------------G--F-------------------------R------K
LD--SD-V----WD---WKL-W-------------YF----YRV-YERFLS---------
-------------AI---------------------V----K----DH------R-Q---
----------------------------R-------------------------------
------------PRT---------------------------------------------
------TG----------------------------------------------------
--------------IQ--------------------------------------------
------------------------------------------------------------
------------------------------------------------------------
------------------------DV--VDL-ILS-LQ-------------------TEM
---------------------HR------------------------------RQR-TDE
-H--VK------------------------------------------------------
------------------------------------------------------------
------------------------------------------------------------
------------------------------------------------------------
------------------------------------------------------------
-------------------------------------------AL-------LK------
----------------------------DLM---T-------------------------
-G----GTETFS-N----------QVEWTLTEL-MR--H-PE--I---------------
------------------RQKVQR--------EL-D---------FV-----V-------
------------------------------------------------------------
----G---------K-D---------R---------V-V------E--------------
ES----------------------D------L-----------A--R-LK-Y--------
------------------------------------------------------------
--------------------LH-------------------------AVVKESFRLHP--
VLPLCAPM-E----S--TI---A-------T---K------I------------------
-------------G-------G--------------------------------------
---------YE----LPS--KT---RVVINLYAIQR------------------------
---DP-KI----W--------------------------------------------D--
-----N-------------------------------PLA-FDPDR-------------F
R---R-------------------------------------------------------
------------------------------------------------------------
---RS-----------------------------------------------------S-
-------------------------------------------D-V----------K---
---------------------G-------------------------------E------
---------------D--------------------------------------------
-----------------------------------------------------F------
---ELLPFG-------AGR---------RICVGLN--LGLSIVQFT--------------
-------LAQ-------LLH---TCD-L-AL--------------P--------------
---------I-------------------------------------------G--MK-C
D-D--------------------------------------V----------D-------
-----M--E--------------E-G--CG----------------P-------------
---T-----------------------------------MPK--------A--------R
P---------LQ-------------------V----------LV----------------
--------------------------------T--------P------------------
-----------------------------R-------------LP---------------
------------------------------------------------------------
----------L-RV----------------------------------------------
------------------------------------------------------------
-----------------------YK--GL-------------------------------
>Mp2g26700.1_MpCYP829I1
------------------------------------------------------------
------------------------------------------------------------
----------------------ML-VK---------------------------------
----------------------------------------------------------DV
VQLRGSSRGEEMS-----------------------------------------------
-------------------------------------------------VVDL--KQ--R
LACVW------------------L------------------------------------
------------------------------------------------------------
---------------------------SVSSTLQFSIG----------------------
-------------------------IAI--------------LW-A----------L---
--------------------VV-------------LYI----------------------
------------------------------------------------------------
------------------TKFT-----------------------KGSKKP---------
------------------RLP------------P-------------G---P--------
P----------------------A-W-------P----------V----V----------
-------G-------------S--LH---L-L-----------------GQL-------P
------------------------------------------HRDMKDL----AD-----
-KY-------------G-------P-----------------------------------
------------L-MS-------------LRL---G-S--------------------VQ
---------AV-V----------VSSPE----------------I-A---RQFL------
K------------D-QDQ-----AF-----AS----R------------P-LF-------
---------SGP--E-----------IFN-HK---------------AQN-LAWA-----
----P-Y-----G-----P-T-WR----------LL-----------------RKICTVE
---------LF----TAK------------------------------------------
------------------------------------------------------------
------------------------------------------------------------
------------------------------------------------------------
------------------------------------------------------------
----------------------------------------RL-----K------------
-----------------Q--F---Q----------------------------NIRQEE-
---LL----S--------------------------------------------------
------------------------------------------------------------
-----------TI-------------------------QN--------------------
------------------------------------------------------------
----------------------IL-----E------------S------GR-------G-
---------------------------GK-------------------------------
------------------------------------------------------------
------------------------------------------L------V----------
---------------------N---M----------------------------------
-----------D-----E-HMGS-----LTG-----------------------------
------------------------------------------------------------
-----N------------------NITRM--LF-----H---R-------R-Y----F--
--GSKGIP--------ITAL---------------GE------A-------------K--
---E-F------------------------------------------------------
------------------------------QHII-------R---EL-----------FR
-------------------------------IGG-------AF-I--------V------
-S-DYIP----------------W--L-------------------------K------R
LD--LG-G----WR---AQL-K-------------KI----QVK-YDAFVG---------
-------------NL---------------------I----D----EH------R-R---
----------------------------N--AK----------------P-L--------
------------AES---------------------------------------------
------------------------------------------------------------
---------------E--------------------------------------------
------------------------------------------------------------
------------------------------------------------------------
------------------------NF--VDV-LLS-IQ-------------------NSG
------------------V--DGR-----------------------------PTI-TDV
-Q--IG------------------------------------------------------
------------------------------------------------------------
------------------------------------------------------------
------------------------------------------------------------
------------------------------------------------------------
-------------------------------------------QL-------IA------
----------------------------DMI---L-------------------------
-G----GTDTSS-V----------AMVWTLTAL-MK--Y-PE--V---------------
------------------RRKLRE--------EV-D---------SV-----V-------
------------------------------------------------------------
----G---------T-E---------R---------L-V------D--------------
ES----------------------D------L-----------P--Q-LK-Y--------
------------------------------------------------------------
--------------------LQ-------------------------AVVRESFRCHP--
VGAFLLPH-E----S--LC---D-------T---V------V------------------
-------------A-------G--------------------------------------
---------YD----IPR--NT---RIFVNLFAIYN------------------------
---DP-QV----W--------------------------------------------Q--
-----N-------------------------------PQA-FRPER-------------F
L---N-------------------------------------------------------
------------------------------------------------------------
---SF-----------------------------------------------------V-
-------------------------------------------D-V----------K---
---------------------G-------------------------------A------
---------------H--------------------------------------------
-----------------------------------------------------F------
---ELIPFG-------SGR---------RMCPGIN--LALLFIELT--------------
-------VAQ-------LIH---TCD-F-SL--------------P--------------
---------P-------------------------------------------G--VS-P
E-T--------------------------------------V----------D-------
-----T--R--------------E-S--YG----------------L-------------
---T-----------------------------------TPR--------A--------T
P---------LQ-------------------L----------LV----------------
--------------------------------S--------P------------------
-----------------------------R-------------LP---------------
------------------------------------------------------------
----------S-LV----------------------------------------------
------------------------------------------------------------
-----------------------S------------------------------------
>Mp2g17120.1_MpCYP829A1
------------------------------------------------------------
------------------------------------------------------------
------------------------------------------------------------
------------------------------------------------------------
-----------MPPMT--------------------------------------------
------------------------------------------------NIADF-------
------------------------------------------------------------
------------------------------------------------------------
-----------------------------YGTDSFYYV----------------------
-------------------------LAA--------------VL-G----------L---
--------------------VV-------------LIL----------------------
------------------------------------------------------------
------------------IQRK-----------------------F--RAP---------
------------------KLP------------P-------------G---P--------
L----------------------A-W-------P----------L----I----------
-------G-------------N--LP---L-M-----------------GPL-------P
------------------------------------------HQSLLRL----KK-----
-KY-------------G-------P-----------------------------------
------------L-MF-------------MQL---G-S--------------------VP
---------TI-V----------VQGPD----------------M-A---KEVL------
R------------T-QDH-----IF-----AS----R------------P-DT-------
---------VTG--E-----------LFF-YN---------------RQD-LLFA-----
----P-L-----G-----P-T-FR----------LL-----------------RKTCVNS
---------LF----TPL------------------------------------------
------------------------------------------------------------
------------------------------------------------------------
------------------------------------------------------------
------------------------------------------------------------
----------------------------------------RV-----Q------------
-----------------E--F---Q----------------------------GVRKEM-
---LT----A--------------------------------------------------
------------------------------------------------------------
-----------FL-------------------------TK--------------------
------------------------------------------------------------
----------------------LL-----Q------------E------GR-------G-
---------------------------GQ-------------------------------
------------------------------------------------------------
------------------------------------------P------V----------
---------------------Q---V----------------------------------
-----------D-----H-KITE-----MNF-----------------------------
------------------------------------------------------------
-----N------------------NVSKI--LY-----G---K-------S-Y----Y--
--GLKTTN--------ADGS---------------IH------A-------------R--
---E-F------------------------------------------------------
------------------------------HEIA-------D---EW-----------AR
-------------------------------VAG-------SV-I--------V------
-G-DYLP----------------W--L-------------------------R------K
LD--IG-G----CE---AHL-L-------------RL----REE-FNKFLT---------
-------------GV---------------------I----E----EH------K-R---
----------------------------N--SA----------------A-G--------
------------GKG---------------------------------------------
------SR----------------------------------------------------
--------------KE--------------------------------------------
------------------------------------------------------------
------------------------------------------------------------
------------------------DF--VDV-LLS-LH-------------------ADE
---------------------DG------------------------------NTL-SET
-Q--VK------------------------------------------------------
------------------------------------------------------------
------------------------------------------------------------
------------------------------------------------------------
------------------------------------------------------------
-------------------------------------------AF-------LQ------
----------------------------DLT---L-------------------------
-G----GIDSSA-A----------QMQWTLVEL-LR--H-PE--V---------------
------------------RHKVQQ--------EL-D---------SV-----I-------
------------------------------------------------------------
----G---------K-D---------R---------M-V------E--------------
EA----------------------D------I-----------V--R-LP-Y--------
------------------------------------------------------------
--------------------FR-------------------------AMMKESFRLHP--
AVPFLAPH-E----N--TQ---A-------T---K------I------------------
-------------S-------G--------------------------------------
---------YD----IPA--NT---RLLVNVYAIHR------------------------
---DP-EV----W--------------------------------------------E--
-----D-------------------------------PLK-FNPER-------------F
M---N-------------------------------------------------------
------------------------------------------------------------
---RH-----------------------------------------------------Q-
-------------------------------------------G-L----------K---
---------------------G-------------------------------E------
---------------D--------------------------------------------
-----------------------------------------------------F------
---KFLPFG-------SGR---------RMCPGMD--YAMLVVEWT--------------
-------LAQ-------LLH---TCD-L-DV--------------P--------------
---------E-------------------------------------------G--MK-P
M-D--------------------------------------I----------D-------
-----V--G--------------E-T--FG----------------V-------------
---T-----------------------------------LST--------T--------S
P---------LR-------------------I----------VI----------------
--------------------------------S--------P------------------
-----------------------------R-------------LP---------------
------------------------------------------------------------
----------S-EV----------------------------------------------
------------------------------------------------------------
-----------------------YAKAGIVL-----------------------------
>Mp7g19270.1_MpCYP829E1
------------------------------------------------------------
------------------------------------------------------------
------------------------------------------------------------
------------------------------------------------------------
--MELELQGEDVP-----------------------------------------------
------------------------------------------------------------
------------------------------------------------------------
------------------------------------------------------------
-------------------------------TANGRWI----------------------
-------------------------VVC--------------IC-G----------L---
--------------------LG-------------AVF----------------------
------------------------------------------------------------
------------------LWRR-----------------------LSGRSR---------
------------------NLP------------P-------------G---P--------
K----------------------G-W-------P----------V----I----------
-------G-------------N--LL---D-L-----------------GLY-------P
------------------------------------------HQSLQKL----AD-----
-KY-------------G-------P-----------------------------------
------------V-MF-------------MSL---G-S--------------------VP
---------TL-V----------VSSKE----------------L-A---REIL------
K------------H-QDQ-----DF-----SF----R------------P-KS-------
---------TMG--E-----------LVM-YK---------------SSD-MVFS-----
----P-V-----G-----E-Y-WR----------YL-----------------RKISANE
---------VF----HTK------------------------------------------
------------------------------------------------------------
------------------------------------------------------------
------------------------------------------------------------
------------------------------------------------------------
----------------------------------------RL-----S------------
-----------------E--L---E----------------------------TVRREE-
---VL----T--------------------------------------------------
------------------------------------------------------------
-----------TV-------------------------GQ--------------------
------------------------------------------------------------
----------------------ML-----E------------A------SE-------D-
---------------------------G--------------------------------
------------------------------------------------------------
------------------------------------------P------V----------
---------------------Q---L----------------------------------
-----------N-----E-RLEN-----LIL-----------------------------
------------------------------------------------------------
-----N------------------MQTRT--LF-----R---K-------R-YN--VF--
--G-KSENG-----ASADDA---------------RE------A-------------S--
---E-F------------------------------------------------------
------------------------------HKLN-------K---DL-----------S-
-------------------------------ICG-------HF-V--------V------
-G-DYVP----------------S--L-------------------------R------W
ADSGTG-G----VL---AKM-N-------------QL----HRD-LDKFFS---------
-------------KI---------------------L----E----EH------R-L---
----------------------------S--LK----------------N-Q--------
------------PKS---------------------------------------------
------SD----------------------------------------------------
--------------EM--------------------------------------------
------------------------------------------------------------
------------------------------------------------------------
------------------------DF--VDV-LLQ-QH-------------------SD-
------------------------------------------------------NL-THD
-S--MK------------------------------------------------------
------------------------------------------------------------
------------------------------------------------------------
------------------------------------------------------------
------------------------------------------------------------
-------------------------------------------AY-------IM------
----------------------------DML---M-------------------------
-A----GTDTTN-Q----------EIMWMLVEL-MR--H-PH--V---------------
------------------LKKVQE--------EL-D---------DV-----V-------
------------------------------------------------------------
----G---------R-D---------R---------V-V------E--------------
EA----------------------D------L-----------G--Q-LN-Y--------
------------------------------------------------------------
--------------------LH-------------------------AVIKESFRLHP--
VLPLMFPH-L----S--TK---P-------T---K------I------------------
-------------A-------G--------------------------------------
---------YD----IPA--NC---STFVNVYAIMR------------------------
---DP-NV----W--------------------------------------------K--
-----D-------------------------------PLT-FDPDR-------------F
L---N-------------------------------------------------------
------------------------------------------------------------
---SD-----------------------------------------------------V-
-------------------------------------------E-V----------K---
---------------------G-------------------------------Q------
---------------D--------------------------------------------
-----------------------------------------------------F------
---ELLPFG-------SGR---------RMCPALN--YALKIVEHS--------------
-------LAK-------ILH---MCD-L-SL--------------P--------------
---------S-------------------------------------------G--IE-P
L-D--------------------------------------I----------D-------
-----I--T--------------E-S--VG----------------I-------------
---T-----------------------------------CCP--------K--------T
P---------LL-------------------V----------MV----------------
--------------------------------N--------R------------------
-----------------------------R-------------LP---------------
------------------------------------------------------------
----------A-QA----------------------------------------------
------------------------------------------------------------
-----------------------YEKSGLKPEK---------------------------
>Mp6g15540.1_MpCYP829K9
------------------------------------------------------------
------------------------------------------------------------
------------------------------------------------------------
------------------------------------------------------------
------MGDSNMEGL---------------------------------------------
-------------------------------------------------TAIF-------
------------------------------------------------------------
------------------------------------------------------------
-------------------------------KSWSVHT----------------------
-------------------------VAA--------------VG-F----------L---
--------------------YV-------------YLK----------------------
------------------------------------------------------------
------------------VFRR-----------------------VTHKSG---------
------------------RRP------------P-------------G---P--------
P----------------------S-L-------P----------L----I----------
-------G-------------H--LHH--L-V-----------------SGF-------P
------------------------------------------HHTLAKI----AG-----
-KY-------------G-------P-----------------------------------
------------I-MW-------------LEL---G-A--------------------VS
---------VV-V----------VSSSD----------------I-A---REIL------
K------------T-QDH-----IF-----AS----R------------P-ST-------
---------VIG--D-----------FVF-DK---------------GQD-LVFS-----
----P-W-----S-----D-H-AR----------LL-----------------RKVCITQ
---------LL----SPQ------------------------------------------
------------------------------------------------------------
------------------------------------------------------------
------------------------------------------------------------
------------------------------------------------------------
----------------------------------------RI-----N------------
-----------------S--F---K----------------------------DLRREL-
---LM----E--------------------------------------------------
------------------------------------------------------------
-----------TM-------------------------ST--------------------
------------------------------------------------------------
----------------------AF-----E------------E------GH-------A-
---------------------------NR-------------------------------
------------------------------------------------------------
------------------------------------------Y------I----------
---------------------S---F----------------------------------
-----------V-----D-MMNE-----LFM-----------------------------
------------------------------------------------------------
-----S------------------ITTRM--LF-----R---------------------
---------------RGAGAI-------------KTH------N-------------Q--
---D-F------------------------------------------------------
------------------------------IKTM-------I---EI-----------S-
-------------------------------SSG-------LF-F--------I------
-E-DLIP----------------L--L-------------------------K------P
LD--LS-G----NL---KKL-K-------------MA----AEK-HYDIME---------
-------------SI---------------------I----D-----N------R-L---
----------------------------K--EK----------------T-N--------
------------SKS---------------------------------------------
------CN----------------------------------------------------
--------------EE--------------------------------------------
------------------------------------------------------------
------------------------------------------------------------
------------------------DF--LDV-LLA-M-----------------------
-----------------------------------------------------SDF-PRD
-Q--IK------------------------------------------------------
------------------------------------------------------------
------------------------------------------------------------
------------------------------------------------------------
------------------------------------------------------------
-------------------------------------------YL-------LL------
----------------------------DII---I-------------------------
-A----GTETTS-E----------TVVWAMTEL-LR--H-PN--I---------------
------------------MERLQS--------EL-D---------AV-----I-------
------------------------------------------------------------
----G---------K-E---------R---------L-V------E--------------
EA----------------------D------L-----------Q--K-LE-Y--------
------------------------------------------------------------
--------------------LQ-------------------------AVVKETLRLHP--
VGVLGIPH-F----S--RE---A-------T---K------V------------------
-------------A-------G--------------------------------------
---------YD----IPA--NT---RVVVNLYAIGR------------------------
---DP-KV----W--------------------------------------------E--
-----N-------------------------------PLK-FDPSR-------------F
L---N-------------------------------------------------------
------------------------------------------------------------
---SS-----------------------------------------------------I-
-------------------------------------------N-V----------K---
---------------------G-------------------------------Q------
---------------H--------------------------------------------
-----------------------------------------------------Y------
---EVLPFG-------SGR---------RRCPGMN--LALVSLPYN--------------
-------LAQ-------LVH---ACS-I-SL--------------P--------------
---------E-------------------------------------------G--LT-H
L-D--------------------------------------V----------D-------
-----V--E--------------E-K--FQ----------------M-------------
---T-----------------------------------VGR--------Q--------N
P---------LN-------------------V----------LI----------------
--------------------------------T--------R------------------
-----------------------------R-------------LP---------------
------------------------------------------------------------
----------L-DV----------------------------------------------
------------------------------------------------------------
-----------------------YRKVGMNVIGQ--------------------------
>Mp7g09860.1_MpCYP829K5
------------------------------------------------------------
------------------------------------------------------------
------------------------------------------------------------
------------------------------------------------------------
------MGETNMEAL---------------------------------------------
-------------------------------------------------IAVF-------
------------------------------------------------------------
------------------------------------------------------------
-------------------------------KSWFVYT----------------------
-------------------------VAA--------------VG-L----------L---
--------------------YV-------------VLK----------------------
------------------------------------------------------------
------------------VFST-----------------------VRHKSG---------
------------------RRP------------P-------------G---P--------
P----------------------S-L-------P----------L----I----------
-------G-------------H--LHH--L-V-----------------SGF-------S
------------------------------------------HQTLVRI----AE-----
-KY-------------A-------P-----------------------------------
------------I-MW-------------LDL---G-P--------------------VD
---------VV-V----------VSSSD----------------M-A---REIL------
K------------T-QDH-----IF-----AS----R------------P-PT-------
---------LVG--D-----------LVF-GK---------------GQD-LVFS-----
----P-L-----N-----D-N-AR----------LV-----------------RKVFTTR
---------LL----SQK------------------------------------------
------------------------------------------------------------
------------------------------------------------------------
------------------------------------------------------------
------------------------------------------------------------
----------------------------------------RI-----D------------
-----------------L--F---K----------------------------A------
------------------------------------------------------------
------------------------------------------------------------
------------------------------------------------------------
------------------------------------------------------------
------------------------------------------------------------
------------------------------------------------------------
------------------------------------------------------------
------------------------------------------------------------
------------------------------------------------------------
------------------------------------------------------------
------------------------------------------------------------
--------------------------------------E---------------------
---------------NGKG-----------------------------------------
------------------------------------------------------------
------------------------------------------------------------
------------------------------------------------------------
------------------------------------------------------------
-------------------------------------------K-FSNIME---------
-------------PI---------------------I----D-----N------R-L---
----------------------------K--EN----------------T-N--------
------------SKS---------------------------------------------
------YD----------------------------------------------------
--------------EE--------------------------------------------
------------------------------------------------------------
------------------------------------------------------------
------------------------DF--LDV-LLA-M-----------------------
-----------------------------------------------------SYF-TRD
-Q--VK------------------------------------------------------
------------------------------------------------------------
------------------------------------------------------------
------------------------------------------------------------
------------------------------------------------------------
-------------------------------------------YL-------LL------
----------------------------DII---L-------------------------
-A----GTDTTS-Y----------TIVWAITEL-LR--H-PN--F---------------
------------------MERLQS--------EL-D---------DV-----I-------
------------------------------------------------------------
----G---------K-E---------R---------L-V------E--------------
EA----------------------D------L-----------Q--K-LE-Y--------
------------------------------------------------------------
--------------------LE-------------------------AVVKETLRLHP--
VGVI-VPR-Y----S--ME---A-------T---K------V------------------
-------------A-------G--------------------------------------
---------YD----IPP--Q----------YP---------------------------
---DP-KV----W--------------------------------------------E--
-----N-------------------------------PLK-FDPSR-------------F
L---N-------------------------------------------------------
------------------------------------------------------------
---SP-----------------------------------------------------V-
-------------------------------------------D-V----------K---
---------------------G-------------------------------Q------
---------------Y--------------------------------------------
-----------------------------------------------------F------
---GALPFG-------SGR---------RMCPGMN--LGLVSVAYN--------------
-------LAQ-------LVH---ACS-I-SL--------------P--------------
---------E-------------------------------------------G--LT-P
L-D--------------------------------------V----------D-------
-----V--E--------------E-K--FG----------------L-------------
---V-----------------------------------VGK--------L--------N
P---------LN-------------------V----------LI----------------
--------------------------------S--------R------------------
-----------------------------R-------------L----------------
------------------------------------------------------------
------------------------------------------------------------
------------------------------------------------------------
------------------------QSISSKLISI--------------------------
>Mp8g12170.1_MpCYP829K4
------------------------------------------------------------
------------------------------------------------------------
------------------------------------------------------------
------------------------------------------------------------
------MGEANMEGL---------------------------------------------
-------------------------------------------------VGIL-------
------------------------------------------------------------
------------------------------------------------------------
-------------------------------RSWSVHT----------------------
-------------------------VAA--------------VV-F----------V---
--------------------YV-------------LLK----------------------
------------------------------------------------------------
------------------VFRR-----------------------VRHKSG---------
------------------RRP------------P-------------G---P--------
P----------------------S-L-------P----------L----I----------
-------G-------------H--LHH--L-T-----------------QGL-------L
------------------------------------------HHTLAKM----AE-----
-KY-------------G-------S-----------------------------------
------------I-MW-------------LDV---G-A--------------------LS
---------VV-V----------VSSPD----------------M-A---REIL------
K------------T-QDH-----IF-----AS----R------------P-SG-------
---------LTI--E-----------YVF-GQ---------------GQD-LLFC-----
----P-L-----N-----D-H-LR----------RV-----------------RKFFSSQ
---------LL----SLQ------------------------------------------
------------------------------------------------------------
------------------------------------------------------------
------------------------------------------------------------
------------------------------------------------------------
----------------------------------------RI-----D------------
-----------------S--F---K----------------------------DLRRDT-
---LF----K--------------------------------------------------
------------------------------------------------------------
-----------TM-------------------------AK--------------------
------------------------------------------------------------
----------------------AY-----E------------E------GH-------A-
---------------------------NR-------------------------------
------------------------------------------------------------
------------------------------------------Y------I----------
---------------------N---F----------------------------------
-----------S-----D-VMHE-----LFI-----------------------------
------------------------------------------------------------
-----T------------------TTTAM--VF-----R---------------------
---------------RGAGA----------------H------I-------------Q--
---D-F------------------------------------------------------
------------------------------TEIM-------M---EM-----------V-
-------------------------------NSE-------WF-S--------I------
-G-DIFP----------------L--L-------------------------K------P
LD--LD-G----QV---KRL-K-------------MA----GEK-SSKLMD---------
-------------SI---------------------I----D-----N------R-L---
----------------------------K--EK----------------T-K--------
------------SMS---------------------------------------------
------YE----------------------------------------------------
--------------EE--------------------------------------------
------------------------------------------------------------
------------------------------------------------------------
------------------------DF--LDV-LLT-T-----------------------
-----------------------------------------------------SGF-TRD
-Q--VK------------------------------------------------------
------------------------------------------------------------
------------------------------------------------------------
------------------------------------------------------------
------------------------------------------------------------
-------------------------------------------YL-------IL------
----------------------------DIV---A-------------------------
-A----GTDTTS-G----------TIVWGMTEL-LR--H-PN--I---------------
------------------MERLQS--------EL-D---------NV-----I-------
------------------------------------------------------------
----G---------K-E---------R---------M-V------E--------------
EA----------------------D------L-----------R--N-LE-Y--------
------------------------------------------------------------
--------------------LQ-------------------------AVVKETLRLHP--
PTMLGVPH-S----S--TE---A-------T---K------V------------------
-------------A-------G--------------------------------------
---------YD----IPA--NT---WVIVNIHAIST------------------------
---DP-KV----W--------------------------------------------E--
-----N-------------------------------PLK-FDPSR-------------F
L---N-------------------------------------------------------
------------------------------------------------------------
---SR-----------------------------------------------------I-
-------------------------------------------D-V----------R---
---------------------G-------------------------------Q------
---------------H--------------------------------------------
-----------------------------------------------------Y------
---EVLPFS-------SGR---------RLCPGMN--LGLVSVAYT--------------
-------LAQ-------LVH---ACS-I-SL--------------P--------------
---------E-------------------------------------------G--LT-P
L-D--------------------------------------V----------D-------
-----V--E--------------E-T--FG----------------L-------------
---T-----------------------------------VRK--------R--------N
P---------LN-------------------L----------LL----------------
--------------------------------T--------R------------------
-----------------------------R-------------LT---------------
------------------------------------------------------------
----------S-DV----------------------------------------------
------------------------------------------------------------
-----------------------YHKAGLNGIGQSRIPVDT-------------------
>Mp8g12210.1_MpCYP829K3
------------------------------------------------------------
------------------------------------------------------------
------------------------------------------------------------
------------------------------------------------------------
------MGETNMEGP---------------------------------------------
-------------------------------------------------VAIL-------
------------------------------------------------------------
------------------------------------------------------------
-------------------------------RSWSVHT----------------------
-------------------------VAA--------------VV-F----------V---
--------------------YV-------------LLK----------------------
------------------------------------------------------------
------------------VFTR-----------------------VRHKSG---------
------------------RRP------------P-------------G---P--------
P----------------------S-L-------P----------L----I----------
-------G-------------H--LYH--L-T-----------------QGL-------P
------------------------------------------HHTLAKM----AE-----
-KY-------------G-------S-----------------------------------
------------I-MW-------------LDV---G-A--------------------LS
---------VV-V----------VSSPD----------------M-A---REIL------
K------------T-QDH-----IF-----AS----R------------P-SG-------
---------LTI--E-----------YLF-GQ---------------GQD-LLFC-----
----P-L-----N-----D-H-LR----------RV-----------------RKVFSSQ
---------LL----SQQ------------------------------------------
------------------------------------------------------------
------------------------------------------------------------
------------------------------------------------------------
------------------------------------------------------------
----------------------------------------RI-----D------------
-----------------S--F---K----------------------------DLRRDM-
---LF----K--------------------------------------------------
------------------------------------------------------------
-----------TM-------------------------AK--------------------
------------------------------------------------------------
----------------------AF-----E------------E------GH-------A-
---------------------------NR-------------------------------
------------------------------------------------------------
------------------------------------------Y------I----------
---------------------N---F----------------------------------
-----------S-----D-VMHE-----LFI-----------------------------
------------------------------------------------------------
-----T------------------TTTAM--VF-----R---------------------
---------------RGAGA----------------H------I-------------Q--
---D-F------------------------------------------------------
------------------------------TEIL-------M---EM-----------S-
-------------------------------NSE-------WF-S--------I------
-G-DIFP----------------L--L-------------------------K------P
LD--LD-G----QV---KRL-K-------------MA----GEK-SSKLMD---------
-------------SI---------------------I----D-----N------R-L---
----------------------------K--EK----------------T-K--------
------------SMS---------------------------------------------
------YE----------------------------------------------------
--------------EE--------------------------------------------
------------------------------------------------------------
------------------------------------------------------------
------------------------DF--LDV-LLT-T-----------------------
-----------------------------------------------------SGF-TRD
-Q--VK------------------------------------------------------
------------------------------------------------------------
------------------------------------------------------------
------------------------------------------------------------
------------------------------------------------------------
-------------------------------------------FL-------IM------
----------------------------DIV---P-------------------------
-A----GGDTTS-G----------TVVWGMTEL-LR--H-PN--I---------------
------------------MERLQS--------EL-D---------DV-----I-------
------------------------------------------------------------
----G---------K-E---------R---------M-V------E--------------
EA----------------------D------L-----------R--N-LE-Y--------
------------------------------------------------------------
--------------------LQ-------------------------AVVKETLRLHP--
PAMLGVPH-S----S--TE---A-------T---K------V------------------
-------------A-------G--------------------------------------
---------YD----IPA--NT---WVIVNIHAIST------------------------
---DP-KV----W--------------------------------------------E--
-----N-------------------------------PLK-FDPSR-------------F
L---N-------------------------------------------------------
------------------------------------------------------------
---SR-----------------------------------------------------I-
-------------------------------------------D-V----------R---
---------------------G-------------------------------Q------
---------------H--------------------------------------------
-----------------------------------------------------Y------
---EILPFS-------SGR---------RLCPGMN--LALVSVAYT--------------
-------LAQ-------LVH---ACS-I-SL--------------P--------------
---------E-------------------------------------------G--LT-P
L-D--------------------------------------V----------D-------
-----V--E--------------E-T--FG----------------L-------------
---T-----------------------------------VGK--------R--------N
P---------LN-------------------L----------LL----------------
--------------------------------T--------R------------------
-----------------------------R-------------LP---------------
------------------------------------------------------------
----------S-DV----------------------------------------------
------------------------------------------------------------
-----------------------YHKAGLNGIGQSRIPVDT-------------------
>Mp7g12580.1_MpCYP829K6
------------------------------------------------------------
------------------------------------------------------------
------------------------------------------------------------
------------------------------------------------------------
------MGETNIEGL---------------------------------------------
-------------------------------------------------FAVF-------
------------------------------------------------------------
------------------------------------------------------------
-------------------------------KSWFVQT----------------------
-------------------------VAA--------------VG-F----------L---
--------------------YV-------------VLK----------------------
------------------------------------------------------------
------------------VCRR-----------------------VRQKSG---------
------------------RRP------------P-------------G---P--------
P----------------------S-L-------P----------L----I----------
-------G-------------H--LHH--L-V-----------------FGF-------S
------------------------------------------H-TLAKI----AE-----
-KY-------------G-------A-----------------------------------
------------I-IC-------------LDL---G-T--------------------VP
---------VV-L----------VSSQD----------------M-A---REIL------
K------------I-QDH-----IF-----AS----R------------P-KT-------
---------LLG--D-----------L--------------------GKG-LVFS-----
----P-L-----N-----D-H-FR----------LV-----------------RKVCTTQ
---------LL----SQQ------------------------------------------
------------------------------------------------------------
------------------------------------------------------------
------------------------------------------------------------
------------------------------------------------------------
----------------------------------------RI-----D------------
-----------------S--L---K----------------------------EMRRES-
---LL----K--------------------------------------------------
------------------------------------------------------------
-----------TM-------------------------WI--------------------
------------------------------------------------------------
----------------------AF-----E------------E------GH-------K-
---------------------------IR-------------------------------
------------------------------------------------------------
------------------------------------------C------I----------
---------------------N---L----------------------------------
-----------I-----D-IMRE-----MPM-----------------------------
------------------------------------------------------------
-----S------------------ITTRM--VI-----R---------------------
---------------KGAGA----------------H------N-------------Q--
---D-C------------------------------------------------------
------------------------------IKIM-------I---EV-----------T-
-------------------------------SSE-------VF-F--------L------
-E-DFFP----------------W--L-------------------------K------L
LD--LS-G----HI---KRL-K-------------ML----GEK-YSDIME---------
-------------SI---------------------I----D-----N------R-L---
----------------------------K--EK----------------T-N--------
------------SKS---------------------------------------------
------YN----------------------------------------------------
--------------EE--------------------------------------------
------------------------------------------------------------
------------------------------------------------------------
------------------------EF--LDV-LLT-T-----------------------
-----------------------------------------------------SDF-TRN
-Q--VK------------------------------------------------------
------------------------------------------------------------
------------------------------------------------------------
------------------------------------------------------------
------------------------------------------------------------
-------------------------------------------YL-------IL------
----------------------------DII---L-------------------------
-G----GTNTNS-D----------TTVWAITEL-LR--H---------------------
----------------------QS--------EL-D---------DV-----I-------
------------------------------------------------------------
----G---------K-E---------R---------L-V------E--------------
EA----------------------D------L-----------Q--Q-LE-Y--------
------------------------------------------------------------
--------------------PQ-------------------------AVVKETLRLHP--
TVVFGA-H-C----P--ME---A-------T---K------V------------------
-------------A-------G--------------------------------------
---------YD----IPA--NT---RMIVDLYAISR------------------------
---DP-KV----W--------------------------------------------E--
-----N-------------------------------CLE-FDPSR-------------F
L---N-------------------------------------------------------
------------------------------------------------------------
---SP-----------------------------------------------------I-
-------------------------------------------D-V----------K---
---------------------G-------------------------------Q------
---------------H--------------------------------------------
-----------------------------------------------------Y------
---EVLPFS-------SGR---------RKCPGMN--LGLLSVTYN--------------
-------LAQ-------LVH---ACS-I-TL--------------P--------------
---------E-------------------------------------------G--LT-H
L-D--------------------------------------V----------D-------
-----V--E--------------E-E--FG----------------L-------------
---T-----------------------------------LAR--------W--------N
P---------LN-------------------L----------LI----------------
--------------------------------T--------R------------------
-----------------------------R--------------P---------------
------------------------------------------------------------
----------S-DV----------------------------------------------
------------------------------------------------------------
-----------------------YHKAGLNVIGQ--------------------------
>Mp2g19650.1_MpCYP829K18
------------------------------------------------------------
------------------------------------------------------------
------------------------------------------------------------
------------------------------------------------------------
-----------MEDL---------------------------------------------
-------------------------------------------------IAVL-------
------------------------------------------------------------
------------------------------------------------------------
-------------------------------TSWSVQF----------------------
-------------------------MAA--------------LV-F----------L---
--------------------YV-------------LLK----------------------
------------------------------------------------------------
------------------SFKR-----------------------VRYTAG---------
------------------KRP------------P-------------G---P--------
P----------------------S-L-------P----------L----I----------
-------G-------------H--LHH--L-L-----------------FGL-------P
------------------------------------------HHSFTKI----AE-----
-KY-------------G-------P-----------------------------------
------------I-VW-------------LEV---G-A--------------------LR
---------LV-V----------VTSSD----------------I-A---REVL------
K------------T-QDH-----IF-----AS----R------------P-PG-------
---------IMT--D-----------MVF-SK---------------GQD-LVFS-----
----P-L-----N-----D-N-FR----------RA-----------------RKVFTTE
---------LF----SQK------------------------------------------
------------------------------------------------------------
------------------------------------------------------------
------------------------------------------------------------
------------------------------------------------------------
----------------------------------------RI-----D------------
-----------------S--F---K----------------------------DLRRDM-
---TL----R--------------------------------------------------
------------------------------------------------------------
-----------TL-------------------------RT--------------------
------------------------------------------------------------
----------------------GF-----E------------E------GH-------A-
---------------------------NR-------------------------------
------------------------------------------------------------
------------------------------------------Y------I----------
---------------------T---L----------------------------------
-----------A-----D-LLHK-----DFL-----------------------------
------------------------------------------------------------
-----N------------------LTTRM--LF-----R---M-----------------
---------------DMDGH---------------AQ------T-------------K--
---D-L------------------------------------------------------
------------------------------LEII-------Y---DI-----------M-
-------------------------------HTG-------WF-V--------I------
-E-EVFP----------------L--L-------------------------K------P
LD--LS-R----QV---RRL-K-------------NI----GER-YSELMD---------
-------------SI---------------------I----D-----N------R-L---
----------------------------K--EN----------------S-N--------
------------SKS---------------------------------------------
------NT----------------------------------------------------
--------------EE--------------------------------------------
------------------------------------------------------------
------------------------------------------------------------
------------------------DL--LDV-LLA-M-----------------------
-----------------------------------------------------SNV-SRD
-Q--VK------------------------------------------------------
------------------------------------------------------------
------------------------------------------------------------
------------------------------------------------------------
------------------------------------------------------------
-------------------------------------------VL-------LL------
----------------------------DII---V-------------------------
-A----GAETSP-D----------TIVWAITEI-LR--H-PN--I---------------
------------------MERLQS--------EL-D---------DV-----I-------
------------------------------------------------------------
----G---------K-E---------R---------L-V------E--------------
EA----------------------D------L-----------K--N-LE-Y--------
------------------------------------------------------------
--------------------LQ-------------------------AVVKETLRLHP--
VVGLGIPH-F----S--TE---A-------T---K------V------------------
-------------S-------G--------------------------------------
---------YD----IPA--NT---RLMVNLYAIGR------------------------
---DA-KV----W--------------------------------------------E--
-----N-------------------------------PLK-FDPSR-------------F
L---N-------------------------------------------------------
------------------------------------------------------------
---SP-----------------------------------------------------V-
-------------------------------------------D-V----------R---
---------------------G-------------------------------H------
---------------H--------------------------------------------
-----------------------------------------------------H------
---ELLPFG-------AGR---------RRCPGMN--LALVSVAYN--------------
-------IAQ-------LIH---ACT-I-SL--------------P--------------
---------E-------------------------------------------G--LT-H
L-D--------------------------------------V----------D-------
-----V--E--------------E-K--FG----------------M-------------
---T-----------------------------------VAR--------G--------N
P---------LN-------------------L----------LI----------------
--------------------------------K--------R------------------
-----------------------------R-------------LP---------------
------------------------------------------------------------
----------L-DV----------------------------------------------
------------------------------------------------------------
-----------------------YRRAGLQLSGV--------------------------
>Mp8g10300.1_MpCYP829K30
------------------------------------------------------------
------------------------------------------------------------
------------------------------------------------------------
------------------------------------------------------------
-----------MEDL---------------------------------------------
-------------------------------------------------IAVL-------
------------------------------------------------------------
------------------------------------------------------------
-------------------------------TGGSVQF----------------------
-------------------------LAA--------------LV-F----------L---
--------------------YV-------------LLK----------------------
------------------------------------------------------------
------------------IFNR-----------------------VRYTGR---------
------------------KRP------------P-------------G---P--------
P----------------------S-L-------P----------L----I----------
-------G-------------H--FHH--L-L-----------------FGM-------P
------------------------------------------HHSLAKI----AE-----
-KY-------------G-------S-----------------------------------
------------I-VW-------------VEL---G-A--------------------VN
---------AV-V----------VTSSD----------------M-A---REVL------
K------------T-QDH-----IF-----AS----R------------P-SG-------
---------IVV--E-----------KVF-KK---------------AQG-LVWS-----
----P-F-----N-----D-H-FR----------LA-----------------RKIILTE
---------LF----SEK------------------------------------------
------------------------------------------------------------
------------------------------------------------------------
------------------------------------------------------------
------------------------------------------------------------
----------------------------------------RI-----D------------
-----------------S--F---K----------------------------DLRRQM-
---TF----R--------------------------------------------------
------------------------------------------------------------
-----------TL-------------------------RT--------------------
------------------------------------------------------------
----------------------AF-----E------------E------GH-------A-
---------------------------KH-------------------------------
------------------------------------------------------------
------------------------------------------Y------I----------
---------------------N---L----------------------------------
-----------A-----D-LMHN-----QFI-----------------------------
------------------------------------------------------------
-----S------------------LTTRM--LF-----Q---------------------
----------------LDRH---------------AQ------N-------------K--
---D-L------------------------------------------------------
------------------------------LEIV-------D---DF-----------T-
-------------------------------SAG-------WF-V--------I------
-E-EFFP----------------L--L-------------------------K------P
LD--LS-G----QV---RRL-K-------------NI----GER-YFELLD---------
-------------SI---------------------I----D-----N------R-L---
----------------------------K--EN----------------S-N--------
------------SKS---------------------------------------------
------NT----------------------------------------------------
--------------EE--------------------------------------------
------------------------------------------------------------
------------------------------------------------------------
------------------------DF--LDV-LLA-T-----------------------
-----------------------------------------------------SKF-SRV
-Q--VQ------------------------------------------------------
------------------------------------------------------------
------------------------------------------------------------
------------------------------------------------------------
------------------------------------------------------------
-------------------------------------------LL-------LL------
----------------------------DII---I-------------------------
-V----GTDTSS-D----------TIVWAITEL-LR--H-PN--I---------------
------------------MERLQS--------EL-D---------DA-----I-------
------------------------------------------------------------
----G---------K-E---------R---------L-V------E--------------
EA----------------------D------L-----------N--N-LE-Y--------
------------------------------------------------------------
--------------------LQ-------------------------AVVKETLRLHP--
VAALGVPH-Y----S--TE---A-------T---K------V------------------
-------------A-------G--------------------------------------
---------YD----IPA--NT---RVMLNLYAIGR------------------------
---DP-KV----W--------------------------------------------E--
-----N-------------------------------PLK-FDPSR-------------F
L---N-------------------------------------------------------
------------------------------------------------------------
---SS-----------------------------------------------------I-
-------------------------------------------D-V----------K---
---------------------G-------------------------------Q------
---------------H--------------------------------------------
-----------------------------------------------------Y------
---EVLPFG-------SGR---------RKCPGMN--LALVSVPYN--------------
-------LAQ-------LVH---ACT-I-SL--------------P--------------
---------K-------------------------------------------G--LT-H
L-D--------------------------------------V----------D-------
-----V--E--------------E-K--FG----------------M-------------
---T-----------------------------------VVR--------R--------N
P---------LN-------------------L----------LL----------------
--------------------------------K--------R------------------
-----------------------------R-------------LP---------------
------------------------------------------------------------
----------S-EV----------------------------------------------
------------------------------------------------------------
-----------------------YRRAGLQFSDV--------------------------
>Mp2g16050.1_MpCYP829K31
------------------------------------------------------------
------------------------------------------------------------
------------------------------------------------------------
------------------------------------------------------------
-----------MEDL---------------------------------------------
-------------------------------------------------IAVL-------
------------------------------------------------------------
------------------------------------------------------------
-------------------------------TGGSVQF----------------------
-------------------------LAA--------------LV-F----------L---
--------------------YV-------------LLK----------------------
------------------------------------------------------------
------------------IFNR-----------------------VRYTGR---------
------------------KRP------------P-------------G---P--------
P----------------------S-L-------P----------L----I----------
-------G-------------H--FHH--L-L-----------------FGM-------P
------------------------------------------HHSLAKI----AE-----
-KY-------------G-------S-----------------------------------
------------I-VW-------------LEL---G-A--------------------VN
---------AV-V----------VTSSD----------------M-A---REVL------
K------------T-QDH-----IF-----AS----R------------P-SG-------
---------IVV--E-----------KVF-KK---------------AQG-LVWS-----
----P-F-----N-----D-H-FR----------LA-----------------RKIILTE
---------LF----SEK------------------------------------------
------------------------------------------------------------
------------------------------------------------------------
------------------------------------------------------------
------------------------------------------------------------
----------------------------------------RI-----D------------
-----------------S--F---K----------------------------DLRRQM-
---TF----R--------------------------------------------------
------------------------------------------------------------
-----------TL-------------------------RT--------------------
------------------------------------------------------------
----------------------AF-----E------------D------GH-------A-
---------------------------KR-------------------------------
------------------------------------------------------------
------------------------------------------Y------I----------
---------------------N---L----------------------------------
-----------A-----D-LMHN-----QFI-----------------------------
------------------------------------------------------------
-----S------------------LTTRM--LF-----Q---------------------
----------------LDGH---------------AQ------N-------------K--
---D-L------------------------------------------------------
------------------------------LEIV-------D---DF-----------T-
-------------------------------SAG-------WF-V--------I------
-E-EFFP----------------L--L-------------------------K------P
LD--LS-G----QV---RRL-K-------------NI----GER-YFELMD---------
-------------SI---------------------I----D-----N------R-L---
----------------------------K--EN----------------S-N--------
------------SKS---------------------------------------------
------NT----------------------------------------------------
--------------EE--------------------------------------------
------------------------------------------------------------
------------------------------------------------------------
------------------------DF--LDV-LLA-T-----------------------
-----------------------------------------------------SKF-SRV
-Q--VQ------------------------------------------------------
------------------------------------------------------------
------------------------------------------------------------
------------------------------------------------------------
------------------------------------------------------------
-------------------------------------------LL-------LL------
----------------------------DII---I-------------------------
-V----GTDTSS-D----------TIVWAITEL-LR--H-PN--I---------------
------------------MERLQS--------EL-D---------DA-----I-------
------------------------------------------------------------
----G---------K-E---------R---------L-V------E--------------
EA----------------------D------L-----------N--N-LE-Y--------
------------------------------------------------------------
--------------------LQ-------------------------AVVKETLRLHP--
VAALGVPH-Y----S--TE---A-------T---K------V------------------
-------------A-------G--------------------------------------
---------YD----IPA--NT---RVMLNLYAIGR------------------------
---DP-KV----W--------------------------------------------E--
-----N-------------------------------PLK-FDPSR-------------F
L---N-------------------------------------------------------
------------------------------------------------------------
---SS-----------------------------------------------------I-
-------------------------------------------D-V----------K---
---------------------G-------------------------------Q------
---------------H--------------------------------------------
-----------------------------------------------------Y------
---EVLPFG-------SGR---------RKCPGMY--LALVSVPYN--------------
-------LAQ-------LVH---ACT-I-SL--------------P--------------
---------K-------------------------------------------G--LT-H
L-D--------------------------------------V----------D-------
-----V--E--------------E-K--FG----------------M-------------
---T-----------------------------------VVR--------R--------N
P---------LN-------------------L----------LL----------------
--------------------------------K--------R------------------
-----------------------------R-------------LP---------------
------------------------------------------------------------
----------L-DV----------------------------------------------
------------------------------------------------------------
-----------------------YRRAGLQSSDV--------------------------
>Mp2g16020.1_MpCYP829K28
------------------------------------------------------------
------------------------------------------------------------
------------------------------------------------------------
------------------------------------------------------------
-----------MEDL---------------------------------------------
-------------------------------------------------IAVL-------
------------------------------------------------------------
------------------------------------------------------------
-------------------------------TGGSVQF----------------------
-------------------------LAA--------------LV-F----------L---
--------------------YV-------------LLK----------------------
------------------------------------------------------------
------------------VFKR-----------------------VRYTGR---------
------------------KRP------------P-------------G---P--------
P----------------------S-L-------P----------L----I----------
-------G-------------H--FHH--L-L-----------------FGM-------P
------------------------------------------HHSLARI----AE-----
-KY-------------G-------P-----------------------------------
------------I-VW-------------LEL---G-A--------------------VN
---------VV-L----------VTSSD----------------M-A---REVL------
K------------T-QDH-----IF-----AS----R------------P-SG-------
---------ILV--E-----------KVF-KK---------------AQG-IIWS-----
----P-F-----N-----D-H-FR----------LA-----------------RKIISTE
---------LF----SEK------------------------------------------
------------------------------------------------------------
------------------------------------------------------------
------------------------------------------------------------
------------------------------------------------------------
----------------------------------------RI-----D------------
-----------------S--F---K----------------------------DLRRQM-
---TF----R--------------------------------------------------
------------------------------------------------------------
-----------TL-------------------------GT--------------------
------------------------------------------------------------
----------------------AF-----E------------E------GH-------A-
---------------------------KR-------------------------------
------------------------------------------------------------
------------------------------------------Y------I----------
---------------------N---L----------------------------------
-----------A-----D-LMHN-----QFI-----------------------------
------------------------------------------------------------
-----C------------------LTTQM--LF-----R---------------------
----------------MDGH---------------AQ------N-------------K--
---D-L------------------------------------------------------
------------------------------LEIS-------D---DL-----------M-
-------------------------------SAG-------WF-V--------I------
-E-EFFP----------------L--L-------------------------Q------P
LD--LS-G----QV---RRL-K-------------NI----GER-YFELMD---------
-------------SI---------------------I----D-----N------R-L---
----------------------------N--EN----------------S-N--------
------------SKS---------------------------------------------
------NT----------------------------------------------------
--------------QE--------------------------------------------
------------------------------------------------------------
------------------------------------------------------------
------------------------DF--LDV-LLA-T-----------------------
-----------------------------------------------------SKF-SRV
-Q--VQ------------------------------------------------------
------------------------------------------------------------
------------------------------------------------------------
------------------------------------------------------------
------------------------------------------------------------
-------------------------------------------LL-------IL------
----------------------------DII---M-------------------------
-A----GTDTSS-D----------TIVWAINEL-LR--H-PN--I---------------
------------------MERLQS--------EL-D---------DA-----I-------
------------------------------------------------------------
----G---------K-E---------R---------L-V------E--------------
EA----------------------D------L-----------N--N-LE-Y--------
------------------------------------------------------------
--------------------LQ-------------------------AVVKETLRLHP--
VGALGMAH-F----S--TE---A-------T---K------V------------------
-------------A-------G--------------------------------------
---------YD----IPA--NT---RVMLNLYAIGR------------------------
---DP-KV----W--------------------------------------------E--
-----N-------------------------------PLK-FDPSR-------------F
L---N-------------------------------------------------------
------------------------------------------------------------
---SS-----------------------------------------------------I-
-------------------------------------------D-V----------K---
---------------------G-------------------------------Q------
---------------H--------------------------------------------
-----------------------------------------------------Y------
---EVLPFG-------SGR---------RKCPGMN--MGLVSVLYN--------------
-------LAQ-------LVH---ACS-I-SL--------------P--------------
---------E-------------------------------------------G--LT-H
L-D--------------------------------------V----------D-------
-----V--E--------------E-K--FG----------------M-------------
---G-----------------------------------VAR--------R--------N
P---------LN-------------------L----------LI----------------
--------------------------------K--------R------------------
-----------------------------R-------------LP---------------
------------------------------------------------------------
----------L-DV----------------------------------------------
------------------------------------------------------------
-----------------------YRGAELQFSDV--------------------------
>Mp2g18130.1_MpCYP829K27
------------------------------------------------------------
------------------------------------------------------------
------------------------------------------------------------
------------------------------------------------------------
-----------MEDL---------------------------------------------
-------------------------------------------------IAVL-------
------------------------------------------------------------
------------------------------------------------------------
-------------------------------TGGSVQF----------------------
-------------------------LAA--------------LI-F----------L---
--------------------YV-------------LLK----------------------
------------------------------------------------------------
------------------IFNR-----------------------VRYTGR---------
------------------KRP------------P-------------G---P--------
P----------------------S-L-------P----------L----I----------
-------G-------------H--FHH--L-L-----------------FGL-------P
------------------------------------------HHSLARI----AE-----
-KY-------------G-------P-----------------------------------
------------L-VW-------------LEL---G-A--------------------VN
---------VV-L----------VTSSD----------------M-A---REVL------
K------------T-QDH-----IF-----AS----R------------P-SG-------
---------ILV--E-----------KVF-KK---------------TQG-LIWS-----
----P-L-----N-----D-H-FR----------LA-----------------RKIIFTE
---------LF----SEK------------------------------------------
------------------------------------------------------------
------------------------------------------------------------
------------------------------------------------------------
------------------------------------------------------------
----------------------------------------RI-----D------------
-----------------S--F---K----------------------------DLRRQM-
---TF----R--------------------------------------------------
------------------------------------------------------------
-----------TL-------------------------RT--------------------
------------------------------------------------------------
----------------------AF-----E------------E------GH-------A-
---------------------------SR-------------------------------
------------------------------------------------------------
------------------------------------------Y------I----------
---------------------N---L----------------------------------
-----------A-----D-LMHN-----QFI-----------------------------
------------------------------------------------------------
-----S------------------LTTRM--LF-----R---------------------
----------------MDGH---------------GQ------N-------------K--
---D-L------------------------------------------------------
------------------------------LEIF-------D---DL-----------L-
-------------------------------SAG-------WF-L--------I------
-E-EFFP----------------L--L-------------------------K------P
LD--LS-G----QI---RRL-E-------------NI----GEK-FFELMD---------
-------------SI---------------------I----D-----N------R-L---
----------------------------K--EN----------------S-N--------
------------SKS---------------------------------------------
------NT----------------------------------------------------
--------------EE--------------------------------------------
------------------------------------------------------------
------------------------------------------------------------
------------------------DF--LDV-LLA-T-----------------------
-----------------------------------------------------SKF-SRV
-Q--VQ------------------------------------------------------
------------------------------------------------------------
------------------------------------------------------------
------------------------------------------------------------
------------------------------------------------------------
-------------------------------------------LL-------LL------
----------------------------DII---I-------------------------
-A----GTDTSS-D----------TIVWAMTEL-LR--H-PN--I---------------
------------------MERIQS--------EL-D---------DA-----I-------
------------------------------------------------------------
----G---------K-E---------R---------L-V------E--------------
EA----------------------D------L-----------N--N-LE-Y--------
------------------------------------------------------------
--------------------LQ-------------------------AVVKETLRLHP--
VGGLGLPH-Y----S--TE---A-------T---K------V------------------
-------------A-------G--------------------------------------
---------YD----IPA--NT---RVMLNLYAIGR------------------------
---DP-KV----W--------------------------------------------E--
-----N-------------------------------PLK-FDPSR-------------F
L---N-------------------------------------------------------
------------------------------------------------------------
---SP-----------------------------------------------------V-
-------------------------------------------D-V----------R---
---------------------G-------------------------------H------
---------------H--------------------------------------------
-----------------------------------------------------F------
---EVLPFG-------AGR---------RKCMGMN--LALVSVAYN--------------
-------IAL-------LIH---SCT-I-SL--------------P--------------
---------E-------------------------------------------G--LT-H
L-D--------------------------------------V----------D-------
-----V--E--------------E-K--FG----------------A-------------
---T-----------------------------------VVR--------R--------N
P---------LN-------------------L----------LI----------------
--------------------------------K--------R------------------
-----------------------------R-------------LP---------------
------------------------------------------------------------
----------L-DI----------------------------------------------
------------------------------------------------------------
-----------------------YRRAGLQFSDV--------------------------
>Mp6g18110.1_MpCYP829K25
------------------------------------------------------------
------------------------------------------------------------
------------------------------------------------------------
------------------------------------------------------------
-----------MEDI---------------------------------------------
-------------------------------------------------TAVP-------
------------------------------------------------------------
------------------------------------------------------------
-------------------------------TSWSVQF----------------------
-------------------------IAA--------------LV-F----------L---
--------------------YV-------------LQK----------------------
------------------------------------------------------------
------------------VFRR-----------------------VRYTGG---------
------------------KRP------------P-------------G---P--------
P----------------------S-L-------P----------L----I----------
-------G-------------H--FHH--L-L-----------------FGL-------P
------------------------------------------HHSLARI----AE-----
-KY-------------G-------P-----------------------------------
------------I-VW-------------LEL---G-A--------------------VN
---------AV-L----------VSSSD----------------M-A---REVL------
K------------T-QDH-----IF-----AS----R------------P-SG-------
---------ILV--E-----------KVF-KK---------------AQG-IIWS-----
----P-L-----N-----D-H-FR----------LA-----------------RKINSTE
---------LF----SEK------------------------------------------
------------------------------------------------------------
------------------------------------------------------------
------------------------------------------------------------
------------------------------------------------------------
----------------------------------------RM-----D------------
-----------------S--F---K----------------------------DLRRQM-
---TF----R--------------------------------------------------
------------------------------------------------------------
-----------TL-------------------------RT--------------------
------------------------------------------------------------
----------------------AF-----E------------E------GH-------A-
---------------------------KR-------------------------------
------------------------------------------------------------
------------------------------------------Y------I----------
---------------------N---L----------------------------------
-----------A-----G-LMHN-----QFL-----------------------------
------------------------------------------------------------
-----S------------------LTTRM--LF-----Q---------------------
----------------LDGH---------------AQ------N-------------K--
---D-L------------------------------------------------------
------------------------------LEIV-------D---DF-----------T-
-------------------------------SAG-------WF-V--------I------
-E-EFFP----------------L--L-------------------------K------P
LD--LS-G----QV---RRL-K-------------NI----GER-YFELMD---------
-------------SI---------------------I----D-----N------R-L---
----------------------------K--EN----------------S-N--------
------------SKS---------------------------------------------
------NT----------------------------------------------------
--------------EE--------------------------------------------
------------------------------------------------------------
------------------------------------------------------------
------------------------DF--LDV-LLA-T-----------------------
-----------------------------------------------------SKF-SRV
-Q--VQ------------------------------------------------------
------------------------------------------------------------
------------------------------------------------------------
------------------------------------------------------------
------------------------------------------------------------
-------------------------------------------IL-------LL------
----------------------------DII---M-------------------------
-A----GTDTSS-D----------TIVWAITEL-LR--H-PN--I---------------
------------------LERLQS--------EL-D---------DV-----I-------
------------------------------------------------------------
----G---------T-E---------R---------L-V------E--------------
EA----------------------D------L-----------N--N-LE-Y--------
------------------------------------------------------------
--------------------LQ-------------------------AVVKETLRLHP--
VAALGVPH-Y----S--TE---A-------T---K------V------------------
-------------A-------G--------------------------------------
---------YD----IPA--NT---RVMLNLYAIGR------------------------
---DP-KV----W--------------------------------------------E--
-----N-------------------------------PLK-FDPSR-------------F
L---N-------------------------------------------------------
------------------------------------------------------------
---SP-----------------------------------------------------V-
-------------------------------------------D-V----------R---
---------------------G-------------------------------H------
---------------H--------------------------------------------
-----------------------------------------------------Y------
---EVLPFG-------AGR---------RKCPGMN--LGLVSVAYN--------------
-------LAQ-------LVH---ACS-I-SL-----------------------------
------------------------------------------------------------
------------------------------------------------------------
------------------------------------------------------------
------------------------------------------------------------
------------------------------------------------------------
------------------------------------------------------------
------------------------------------------------------------
------------------------------------------------------------
------------------------------------------------------------
------------------------------------------------------------
------------------------------------------------------------
>Mp2g18150.1_MpCYP829K26
------------------------------------------------------------
------------------------------------------------------------
------------------------------------------------------------
------------------------------------------------------------
-----------MEDI---------------------------------------------
-------------------------------------------------TAVP-------
------------------------------------------------------------
------------------------------------------------------------
-------------------------------TSWSVQF----------------------
-------------------------IAA--------------LV-F----------L---
--------------------YV-------------LQK----------------------
------------------------------------------------------------
------------------VFRR-----------------------VRYTGG---------
------------------KRP------------P-------------G---P--------
P----------------------S-L-------P----------L----I----------
-------G-------------H--FHH--L-L-----------------FGL-------P
------------------------------------------HHSLARI----AE-----
-KY-------------G-------P-----------------------------------
------------I-VW-------------LEL---G-A--------------------VN
---------AV-L----------VSSSD----------------M-A---REVL------
K------------T-QDH-----IF-----AS----R------------P-SG-------
---------ILV--E-----------KVF-KK---------------AQG-IIWS-----
----P-L-----N-----D-H-FR----------LA-----------------RKINSTE
---------LF----SEK------------------------------------------
------------------------------------------------------------
------------------------------------------------------------
------------------------------------------------------------
------------------------------------------------------------
----------------------------------------RM-----D------------
-----------------S--F---K----------------------------DLRRQM-
---TF----R--------------------------------------------------
------------------------------------------------------------
-----------TL-------------------------RT--------------------
------------------------------------------------------------
----------------------AF-----E------------E------GH-------A-
---------------------------KR-------------------------------
------------------------------------------------------------
------------------------------------------Y------I----------
---------------------N---L----------------------------------
-----------A-----G-LMHN-----QFL-----------------------------
------------------------------------------------------------
-----S------------------LTTRM--LF-----Q---------------------
----------------LDGH---------------AQ------N-------------K--
---D-L------------------------------------------------------
------------------------------LEIV-------D---DF-----------T-
-------------------------------SAG-------WF-V--------I------
-E-EFFP----------------L--L-------------------------K------P
LD--LS-G----QV---RRL-K-------------NI----GER-YFELMD---------
-------------SI---------------------I----D-----N------R-L---
----------------------------K--EN----------------S-N--------
------------SKS---------------------------------------------
------NT----------------------------------------------------
--------------EE--------------------------------------------
------------------------------------------------------------
------------------------------------------------------------
------------------------DF--LDV-LLA-T-----------------------
-----------------------------------------------------SKF-SRV
-Q--VQ------------------------------------------------------
------------------------------------------------------------
------------------------------------------------------------
------------------------------------------------------------
------------------------------------------------------------
-------------------------------------------IL-------LL------
----------------------------DII---M-------------------------
-A----GTDTSS-D----------TIVWAITEL-LR--H-PN--I---------------
------------------LERLQS--------EL-D---------DV-----I-------
------------------------------------------------------------
----G---------T-E---------R---------L-V------E--------------
EA----------------------D------L-----------N--N-LE-Y--------
------------------------------------------------------------
--------------------LQ-------------------------AVVKETLRLHP--
VAALGVPH-Y----S--TE---A-------T---K------V------------------
-------------A-------G--------------------------------------
---------YD----IPA--NT---RVMLNLYAIGR------------------------
---DP-KV----W--------------------------------------------E--
-----N-------------------------------PLK-FDPSR-------------F
L---N-------------------------------------------------------
------------------------------------------------------------
---SP-----------------------------------------------------V-
-------------------------------------------D-V----------R---
---------------------G-------------------------------H------
---------------H--------------------------------------------
-----------------------------------------------------Y------
---EVLPFG-------AGR---------RKCPGMN--LGLVSVAYN--------------
-------LAQ-------LVH---ACS-I-SL-----------------------------
------------------------------------------------------------
------------------------------------------------------------
------------------------------------------------------------
------------------------------------------------------------
------------------------------------------------------------
------------------------------------------------------------
------------------------------------------------------------
------------------------------------------------------------
------------------------------------------------------------
------------------------------------------------------------
------------------------------------------------------------
>Mp2g18120.1_MpCYP829K24
------------------------------------------------------------
------------------------------------------------------------
------------------------------------------------------------
------------------------------------------------------------
-----------MEDI---------------------------------------------
-------------------------------------------------TAVP-------
------------------------------------------------------------
------------------------------------------------------------
-------------------------------TSWSVQF----------------------
-------------------------VAA--------------LV-F----------L---
--------------------YV-------------LLK----------------------
------------------------------------------------------------
------------------VFKR-----------------------VRYTGG---------
------------------KRP------------P-------------G---P--------
P----------------------S-L-------P----------L----I----------
-------G-------------H--FHH--L-L-----------------FGL-------P
------------------------------------------HHSLAKI----AE-----
-KY-------------G-------P-----------------------------------
------------I-VW-------------LEL---G-A--------------------LN
---------VV-V----------VTSSD----------------V-A---REVL------
K------------T-QDH-----IF-----AS----R------------P-PG-------
---------IMV--D-----------MVF-KK---------------AQD-LIWS-----
----P-F-----N-----D-H-YR----------LA-----------------RKMFTTE
---------LL----SQK------------------------------------------
------------------------------------------------------------
------------------------------------------------------------
------------------------------------------------------------
------------------------------------------------------------
----------------------------------------RM-----D------------
-----------------S--F---Q----------------------------DLRRQM-
---TF----R--------------------------------------------------
------------------------------------------------------------
-----------TL-------------------------RT--------------------
------------------------------------------------------------
----------------------AF-----E------------E------GH-------T-
---------------------------NR-------------------------------
------------------------------------------------------------
------------------------------------------Y------I----------
---------------------N---F----------------------------------
-----------P-----D-LVEN-----QFL-----------------------------
------------------------------------------------------------
-----S------------------LTTQM--LF-----R---------------------
----------------MDGH---------------AQ------N-------------N--
---V-L------------------------------------------------------
------------------------------LEII-------H---DL-----------V-
-------------------------------STG-------WF-V--------I------
-E-EFFP----------------L--L-------------------------K------P
LD--LS-G----QG---RRL-K-------------NI----GER-YFELMD---------
-------------SI---------------------I----D-----N------R-L---
----------------------------K--EN----------------S-N--------
------------SKS---------------------------------------------
------NT----------------------------------------------------
--------------EE--------------------------------------------
------------------------------------------------------------
------------------------------------------------------------
------------------------DL--LDV-LLA-T-----------------------
-----------------------------------------------------STF-SRV
-Q--VK------------------------------------------------------
------------------------------------------------------------
------------------------------------------------------------
------------------------------------------------------------
------------------------------------------------------------
-------------------------------------------LL-------LL------
----------------------------DII---L-------------------------
-A----GAETSS-D----------TIVWGISQL-LR--H-PN--I---------------
------------------LERLQS--------EL-D---------DV-----I-------
------------------------------------------------------------
----G---------T-E---------R---------L-V------E--------------
EA----------------------D------L-----------N--N-LE-Y--------
------------------------------------------------------------
--------------------LQ-------------------------AVVKETLRLHP--
VVALGVPH-Y----S--TE---A-------T---K------V------------------
-------------A-------G--------------------------------------
---------YD----IPA--NT---RVMLNLYAIGR------------------------
---DP-KV----W--------------------------------------------E--
-----N-------------------------------PLK-FDPSR-------------F
L---N-------------------------------------------------------
------------------------------------------------------------
---SP-----------------------------------------------------V-
-------------------------------------------D-V----------R---
---------------------G-------------------------------H------
---------------H--------------------------------------------
-----------------------------------------------------Y------
---EILPFG-------AGR---------RKCPGMN--LGLVSVAYN--------------
-------LAQ-------LVH---ACS-I-SL--------------P--------------
---------E-------------------------------------------G--WT-H
L-D--------------------------------------V----------D-------
-----V--E--------------E-K--ME----------------V-------------
---S-----------------------------------LTR--------R--------N
P---------LN-------------------L----------LI----------------
--------------------------------K--------R------------------
-----------------------------R-------------LP---------------
------------------------------------------------------------
----------L-DV----------------------------------------------
------------------------------------------------------------
-----------------------YRRAGLQFSVV--------------------------
>Mp2g18100.1_MpCYP829K23
------------------------------------------------------------
------------------------------------------------------------
------------------------------------------------------------
------------------------------------------------------------
-----------MEDI---------------------------------------------
-------------------------------------------------TAVP-------
------------------------------------------------------------
------------------------------------------------------------
-------------------------------TSWSVQF----------------------
-------------------------VAA--------------LV-F----------L---
--------------------YV-------------LLK----------------------
------------------------------------------------------------
------------------VFKR-----------------------VRYTGG---------
------------------KRP------------P-------------G---P--------
P----------------------S-L-------P----------L----I----------
-------G-------------H--FHH--L-L-----------------FGL-------P
------------------------------------------HHSLAKI----AE-----
-KY-------------G-------P-----------------------------------
------------I-VW-------------LEL---G-A--------------------LN
---------VV-V----------VTSSD----------------V-A---REVL------
K------------T-QDH-----IF-----AS----R------------P-PG-------
---------IMV--D-----------MVF-KK---------------AQD-LIWS-----
----P-F-----N-----D-H-YR----------LA-----------------RKMFTTE
---------LL----SQK------------------------------------------
------------------------------------------------------------
------------------------------------------------------------
------------------------------------------------------------
------------------------------------------------------------
----------------------------------------RM-----D------------
-----------------S--F---Q----------------------------DLRRQM-
---TF----R--------------------------------------------------
------------------------------------------------------------
-----------TL-------------------------RT--------------------
------------------------------------------------------------
----------------------AF-----E------------E------GH-------T-
---------------------------NR-------------------------------
------------------------------------------------------------
------------------------------------------Y------I----------
---------------------N---F----------------------------------
-----------P-----D-LVEN-----QFL-----------------------------
------------------------------------------------------------
-----S------------------LTTQM--LF-----R---------------------
----------------MDGH---------------AQ------N-------------N--
---V-L------------------------------------------------------
------------------------------LEII-------H---DL-----------V-
-------------------------------STG-------WF-V--------I------
-E-EFFP----------------L--L-------------------------K------P
LD--LS-G----QG---RRL-K-------------NI----GER-YFELMD---------
-------------SI---------------------I----D-----N------R-L---
----------------------------K--EN----------------S-N--------
------------SKS---------------------------------------------
------NT----------------------------------------------------
--------------EE--------------------------------------------
------------------------------------------------------------
------------------------------------------------------------
------------------------DL--LDV-LLA-T-----------------------
-----------------------------------------------------STF-SRV
-Q--VK------------------------------------------------------
------------------------------------------------------------
------------------------------------------------------------
------------------------------------------------------------
------------------------------------------------------------
-------------------------------------------LL-------LL------
----------------------------DII---L-------------------------
-A----GAETSS-D----------TIVWGISQL-LR--H-PN--I---------------
------------------LERLQS--------EL-D---------DV-----I-------
------------------------------------------------------------
----G---------T-E---------R---------L-V------E--------------
EA----------------------D------L-----------N--N-LE-Y--------
------------------------------------------------------------
--------------------LQ-------------------------AVVKETLRLHP--
VVALGVPH-Y----S--TE---A-------T---K------V------------------
-------------A-------G--------------------------------------
---------YD----IPA--NT---RVMLNLYAIGR------------------------
---DP-KV----W--------------------------------------------E--
-----N-------------------------------PLK-FDPSR-------------F
L---N-------------------------------------------------------
------------------------------------------------------------
---SP-----------------------------------------------------V-
-------------------------------------------D-V----------R---
---------------------G-------------------------------H------
---------------H--------------------------------------------
-----------------------------------------------------Y------
---EILPFG-------AGR---------RKCPGMN--LGLVSVAYN--------------
-------LAQ-------LVH---A------------------------------------
------------------------------------------------------------
------------------------------------------------------------
------------------------------------------------------------
---S-----------------------------------AHR--------R---------
------------------------------------------------------------
--------------------------------R--------RT-----------------
---------------------------HGR-------------KP---------------
------------------------------------------------------------
----------S-EV----------------------------------------------
------------------------------------------------------------
-------------------------RALLLTSLAKPPPEVSAPEA---------------
>Mp2g18140.1_MpCYP829K21
------------------------------------------------------------
------------------------------------------------------------
------------------------------------------------------------
------------------------------------------------------------
MRVALDIEVRDMEDL---------------------------------------------
-------------------------------------------------ISVL-------
------------------------------------------------------------
------------------------------------------------------------
-------------------------------TGGSVQF----------------------
-------------------------LAA--------------LV-F----------L---
--------------------YV-------------LLK----------------------
------------------------------------------------------------
------------------IFKR-----------------------VRYTGG---------
------------------KRP------------P-------------G---P--------
P----------------------S-L-------P----------L----I----------
-------G-------------H--FHH--L-L-----------------FGM-------P
------------------------------------------HHSLAKI----AE-----
-KY-------------G-------P-----------------------------------
------------L-VW-------------LEL---G-A--------------------VN
---------AV-V----------VTSSD----------------V-A---REVL------
K------------T-QDH-----IF-----AS----R------------P-PL-------
---------IMA--E-----------MVF-NK---------------GQD-LIFS-----
----P-L-----N-----D-N-YR----------LA-----------------RKIFTTE
---------LF----SEK------------------------------------------
------------------------------------------------------------
------------------------------------------------------------
------------------------------------------------------------
------------------------------------------------------------
----------------------------------------RI-----D------------
-----------------S--F---K----------------------------ELRRQM-
---TF----R--------------------------------------------------
------------------------------------------------------------
-----------TL-------------------------RT--------------------
------------------------------------------------------------
----------------------AF-----E------------E------GH-------A-
---------------------------DR-------------------------------
------------------------------------------------------------
------------------------------------------Y------I----------
---------------------N---L----------------------------------
-----------A-----D-LMRN-----QFL-----------------------------
------------------------------------------------------------
-----S------------------LTTQM--LF-----R---------------------
----------------TDGH---------------AQ------N-------------K--
---E-L------------------------------------------------------
------------------------------LEIS-------D---EL-----------I-
-------------------------------NAG-------WF-V--------L------
-E-EFFP----------------L--L-------------------------K------P
LD--LS-G----QV---RRL-K-------------KI----GER-YYELMD---------
-------------SI---------------------I----D-----N------R-L---
----------------------------K--EN----------------S-N--------
------------SKS---------------------------------------------
------NT----------------------------------------------------
--------------EE--------------------------------------------
------------------------------------------------------------
------------------------------------------------------------
------------------------DF--LDV-LLA-T-----------------------
-----------------------------------------------------SNF-SRL
-Q--VK------------------------------------------------------
------------------------------------------------------------
------------------------------------------------------------
------------------------------------------------------------
------------------------------------------------------------
-------------------------------------------VF-------LL------
----------------------------DII---G-------------------------
-A----GNDTSS-E----------TIVWAITEL-LR--H-PN--I---------------
------------------MERLQI--------EL-D---------DV-----I-------
------------------------------------------------------------
----G---------K-E---------R---------L-V------E--------------
EA----------------------D------L-----------N--N-LE-Y--------
------------------------------------------------------------
--------------------LQ-------------------------AVVKETLRLHP--
VFVLGVPH-Y----S--TE---A-------T---K------V------------------
-------------A-------G--------------------------------------
---------YD----VPA--NT---RVILNLYAIAR------------------------
---DA-KV----W--------------------------------------------E--
-----D-------------------------------PVK-FDPSR-------------F
L---N-------------------------------------------------------
------------------------------------------------------------
---SP-----------------------------------------------------V-
-------------------------------------------D-V----------R---
---------------------G-------------------------------H------
---------------H--------------------------------------------
-----------------------------------------------------Y------
---EVLPFG-------AGR---------RKCMGMN--LALVSVAYN--------------
-------IAL-------LIH---SCT-I-SL--------------P--------------
---------E-------------------------------------------G--LT-H
L-D--------------------------------------V----------D-------
-----V--E--------------E-K--FG----------------V-------------
---T-----------------------------------VVR--------R--------N
P---------LN-------------------L----------LI----------------
--------------------------------K--------R------------------
-----------------------------R-------------LP---------------
------------------------------------------------------------
----------L-DV----------------------------------------------
------------------------------------------------------------
-----------------------YRRAGLQFSDV--------------------------
>Mp5g09240.1_MpCYP829K19
------------------------------------------------------------
------------------------------------------------------------
------------------------------------------------------------
------------------------------------------------------------
-----------MEDL---------------------------------------------
-------------------------------------------------IAVL-------
------------------------------------------------------------
------------------------------------------------------------
-------------------------------TSWSVQF----------------------
-------------------------IAA--------------LV-F----------L---
--------------------YV-------------LLK----------------------
------------------------------------------------------------
------------------VFKR-----------------------VRYAGG---------
------------------KRP------------P-------------G---P--------
P----------------------S-L-------P----------L----I----------
-------G-------------H--FHH--L-L-----------------FGL-------P
------------------------------------------HHSSAKI----AE-----
-KY-------------G-------L-----------------------------------
------------I-VW-------------LEL---G-A--------------------VR
---------VV-V----------VTYSD----------------I-A---REVL------
K------------T-QDH-----IF-----AS----R------------R-PL-------
---------IMA--D-----------MVF-KR---------------GQN-LGLS-----
----P-W-----D-----D-H-FR----------LF-----------------RKIFTTE
---------LL----SQN------------------------------------------
------------------------------------------------------------
------------------------------------------------------------
------------------------------------------------------------
------------------------------------------------------------
----------------------------------------RI-----D------------
-----------------S--S---K----------------------------DFRRQM-
---TL----R--------------------------------------------------
------------------------------------------------------------
-----------TL-------------------------RT--------------------
------------------------------------------------------------
----------------------AF-----E------------E------GH-------G-
---------------------------NR-------------------------------
------------------------------------------------------------
------------------------------------------Y------I----------
---------------------N---L----------------------------------
-----------A-----D-LSHN-----QFL-----------------------------
------------------------------------------------------------
-----Y------------------LTTRM--LF-----R---------------------
----------------TDGH---------------AQ------N-------------K--
---D-L------------------------------------------------------
------------------------------LEIT-------H---DF-----------I-
-------------------------------SAG-------GL-V--------I------
-E-DFFP----------------L--L-------------------------K------S
LD--LS-G----QV---RRL-K-------------NI----GER-YFKIMD---------
-------------SI---------------------I----D-----N------R-L---
----------------------------K--EN----------------S-N--------
------------SKS---------------------------------------------
------NT----------------------------------------------------
--------------EE--------------------------------------------
------------------------------------------------------------
------------------------------------------------------------
------------------------DF--LDV-LLA-T-----------------------
-----------------------------------------------------STF-SRV
-Q--VQ------------------------------------------------------
------------------------------------------------------------
------------------------------------------------------------
------------------------------------------------------------
------------------------------------------------------------
-------------------------------------------LL-------LL------
----------------------------GII---V-------------------------
-G----GTDTSA-D----------SIVWAITEL-LW--H-PN--I---------------
------------------MERLQR--------EL-D---------DV-----I-------
------------------------------------------------------------
----G---------K-E---------R---------L-V------E--------------
KA----------------------D------L-----------N--N-LE-Y--------
------------------------------------------------------------
--------------------LQ-------------------------AVVKETLRLHP--
VAGLGVPH-Y----S--TE---A-------T---K------V------------------
-------------A-------G--------------------------------------
---------HN----IPA--NT---WVILNIYAIGR------------------------
---DP-QD----W--------------------------------------------E--
-----N-------------------------------PLK-FDTSR-------------F
L---N-------------------------------------------------------
------------------------------------------------------------
---SP-----------------------------------------------------V-
-------------------------------------------D-V----------R---
---------------------G-------------------------------H------
---------------H--------------------------------------------
-----------------------------------------------------Y------
---EVLPFG-------AGR---------RRCVGMN--LALVCVAY---------------
-------IAQ-------LIH---ACT-I-SL--------------P--------------
---------E-------------------------------------------G--LT-H
L-D--------------------------------------V----------D-------
-----V--E--------------E-K--FT----------------L-------------
---T-----------------------------------VAR--------R--------D
P---------LN-------------------L----------LM----------------
--------------------------------K--------R------------------
-----------------------------R-------------LP---------------
------------------------------------------------------------
----------L-DV----------------------------------------------
------------------------------------------------------------
-----------------------YRKAGLQFSDV--------------------------
>Mp2g18110.1_MpCYP829K22
------------------------------------------------------------
------------------------------------------------------------
------------------------------------------------------------
------------------------------------------------------------
-----------MEDH---------------------------------------------
-------------------------------------------------IAVL-------
------------------------------------------------------------
------------------------------------------------------------
-------------------------------TTWSVQF----------------------
-------------------------IAA--------------QV-F----------L---
--------------------YV-------------MLK----------------------
------------------------------------------------------------
------------------VFKR-----------------------VRYTGG---------
------------------KRP------------P-------------G---P--------
P----------------------S-L-------P----------L----I----------
-------G-------------H--FHH--L-L-----------------FGL-------P
------------------------------------------HHYLAKI----AE-----
-KY-------------G-------T-----------------------------------
------------I-VW-------------LEL---G-A--------------------GG
-----------------------------------------------------L------
K------------T-QDH-----IF-----AS----R------------S-PG-------
---------IMS--D-----------LVF-NK---------------GQD-LVFC-----
----P-L-----N-----D-H-YR----------LA-----------------RKIFTTE
---------LF----SEK------------------------------------------
------------------------------------------------------------
------------------------------------------------------------
------------------------------------------------------------
------------------------------------------------------------
----------------------------------------RI-----D------------
-----------------S--F---KI--------------------------QDMRRQM-
---TF----R--------------------------------------------------
------------------------------------------------------------
-----------TL-------------------------RT--------------------
------------------------------------------------------------
----------------------AF-----E------------E------GH-------A-
---------------------------NR-------------------------------
------------------------------------------------------------
------------------------------------------Y------I----------
---------------------N---L----------------------------------
-----------T-----D-LLRH-----QFI-----------------------------
------------------------------------------------------------
-----S------------------LTTQM--LF-----R---------------------
----------------MDGH---------------AQ------C-------------K--
---D-L------------------------------------------------------
------------------------------LDIF-------H---DI-----------L-
-------------------------------RTD-------WL-V--------I------
-E-EFFP----------------L--L-------------------------K------P
LD--LS-G----QV---RRL-K-------------NI----GER-YYEVMD---------
-------------SI---------------------I----D-----N------R-L---
----------------------------K--EN----------------S-I--------
------------SKS---------------------------------------------
------NT----------------------------------------------------
--------------EE--------------------------------------------
------------------------------------------------------------
------------------------------------------------------------
------------------------DF--LDV-LLA-T-----------------------
-----------------------------------------------------SKF-SRV
-Q--IMY----------------------------------------QISN---------
------------------------------------------------------------
------------------------------------------------------------
------------------------------------------------------------
------------------------------------------------------------
------------------------------------------FVL-------SLFS----
----------------FNQ---------DIM---G-------------------------
-A----GTDSVS-D----------TIVWAIIEL-LR--H-PN--I---------------
------------------MERLQS--------EL-D---------DV-----I-------
------------------------------------------------------------
----G---------K-E---------R---------L-V------E--------------
EA----------------------D------L-----------N--N-LE-Y--------
------------------------------------------------------------
--------------------LQ-------------------------AVVKETLRLHP--
VAALGVPH-Y----S--TE---A-------T---K------V------------------
-------------A-------G--------------------------------------
---------YD----IPA--NT---RVMLNLYAIGR------------------------
---DA-KV----W--------------------------------------------K--
-----S-------------------------------PLK-FDPSR-------------F
L---N-------------------------------------------------------
------------------------------------------------------------
---SP-----------------------------------------------------V-
-------------------------------------------D-V----------R---
---------------------G-------------------------------Q------
---------------H--------------------------------------------
-----------------------------------------------------Y------
---EVLPFD-------ARR---------RRCVGMN--LALLSMAYT--------------
-------VAQ-------LIH---ACT-I-SL--------------P--------------
---------E-------------------------------------------G--LT-D
L-D--------------------------------------V----------D-------
-----V--E--------------E-K--FA----------------V-------------
---T-----------------------------------VVR--------R--------N
P---------LN-------------------L----------LI----------------
--------------------------------K--------R------------------
-----------------------------R-------------LP---------------
------------------------------------------------------------
----------L-DV----------------------------------------------
------------------------------------------------------------
-----------------------YGTA---------------------------------
>Mp2g18450.1_MpCYP829K15
------------------------------------------------------------
------------------------------------------------------------
------------------------------------------------------------
------------------------------------------------------------
-----------MEGF---------------------------------------------
-------------------------------------------------ITVL-------
------------------------------------------------------------
------------------------------------------------------------
-------------------------------TSWSEET----------------------
-------------------------VAA--------------LV-L----------L---
--------------------YI-------------LLK----------------------
------------------------------------------------------------
------------------AFKT-----------------------VIHTAG---------
------------------RRP------------P-------------G---P--------
P----------------------A-W-------P----------V----I----------
-------G-------------H--YQY--L-K-----------------SGL-------P
------------------------------------------HHSLTKI----AE-----
-QY-------------G-------P-----------------------------------
------------I-VW-------------LQL---G-A--------------------VG
---------AV-I----------VSSSD----------------M-A---REIL------
K------------T-QDH-----IF-----AS----R------------P-AG-------
---------IIG--D-----------TLF-AK---------------GQD-LLFS-----
----P-L-----N-----D-N-FR----------LA-----------------RKIFTTE
---------LL----SQQ------------------------------------------
------------------------------------------------------------
------------------------------------------------------------
------------------------------------------------------------
------------------------------------------------------------
----------------------------------------RV-----D------------
-----------------S--F---K----------------------------GLRREL-
---VL----K--------------------------------------------------
------------------------------------------------------------
-----------TM-------------------------RT--------------------
------------------------------------------------------------
----------------------AL-----E------------E------GH-------A-
---------------------------NR-------------------------------
------------------------------------------------------------
------------------------------------------Y------L----------
---------------------N---L----------------------------------
-----------S-----D-LLHD-----QSM-----------------------------
------------------------------------------------------------
-----S------------------LSTRM--LY-----R---------------------
----------------MDGH---------------AQ------N-------------K--
---E-L------------------------------------------------------
------------------------------IEII-------R---DL-----------S-
-------------------------------STG-------FL-V--------K------
-E-EYFP----------------L--L-------------------------K------L
LD--LS-G----QL---KKL-K-------------KL----SER-YFDLMD---------
-------------SI---------------------I----D-----N------R-L---
----------------------------K--ET----------------T-K--------
------------SKS---------------------------------------------
------NT----------------------------------------------------
--------------EE--------------------------------------------
------------------------------------------------------------
------------------------------------------------------------
------------------------DF--LDV-LLA-K-----------------------
-----------------------------------------------------SNI-SRV
-Q--IK------------------------------------------------------
------------------------------------------------------------
------------------------------------------------------------
------------------------------------------------------------
------------------------------------------------------------
-------------------------------------------VL-------LL------
----------------------------DII---L-------------------------
-A----GGETIP-D----------TIVWAMTEL-LR--H-PN--V---------------
------------------MERLQN--------EL-D---------DV-----I-------
------------------------------------------------------------
----G---------K-E---------R---------L-V------E--------------
ES----------------------D------L-----------K--K-LE-Y--------
------------------------------------------------------------
--------------------LQ-------------------------AVVKETLRLHP--
VGVLGVPH-V----S--IE---A-------T---K------V------------------
-------------A-------G--------------------------------------
---------YD----IPA--ST---RVMVNFYAIGR------------------------
---DP-KV----W--------------------------------------------E--
-----N-------------------------------PLK-FDPSR-------------F
L---N-------------------------------------------------------
------------------------------------------------------------
---SP-----------------------------------------------------I-
-------------------------------------------D-V----------K---
---------------------G-------------------------------Q------
---------------Q--------------------------------------------
-----------------------------------------------------F------
---EVLPFS-------SGR---------RKCPGMH--LALVSVSYT--------------
-------LAQ-------LIH---ACT-V-SL--------------P--------------
---------E-------------------------------------------G--FT-H
L-D--------------------------------------L----------D-------
-----L--E--------------E-K--FG----------------M-------------
---S-----------------------------------VAK--------K--------N
P---------LN-------------------L----------LI----------------
--------------------------------Q--------K------------------
-----------------------------R-------------LP---------------
------------------------------------------------------------
----------S-DV----------------------------------------------
------------------------------------------------------------
-----------------------YGRTELNVSGQ--------------------------
>Mp2g19660.1_MpCYP829K16
------------------------------------------------------------
------------------------------------------------------------
------------------------------------------------------------
------------------------------------------------------------
------MQVRDMGGL---------------------------------------------
-------------------------------------------------LAVL-------
------------------------------------------------------------
------------------------------------------------------------
-------------------------------TSWSVQT----------------------
-------------------------IAA--------------LV-F----------L---
--------------------SI-------------LLK----------------------
------------------------------------------------------------
------------------VFRG-----------------------IRNTPG---------
------------------RRP------------P-------------G---P--------
P----------------------A-W-------P----------L----I----------
-------G-------------H--YHL--L-R-----------------SGL-------P
------------------------------------------HHTLCKI----AE-----
-KY-------------G-------P-----------------------------------
------------I-VW-------------LEL---G-A--------------------VS
---------VV-V----------VSSSD----------------L-A---REIL------
K------------T-QDH-----IF-----AS----R------------P-PG-------
---------ILG--D-----------LLF-AE---------------GQD-LIFS-----
----P-L-----N-----E-N-FR----------LS-----------------RKMVSTE
---------LL----SQQ------------------------------------------
------------------------------------------------------------
------------------------------------------------------------
------------------------------------------------------------
------------------------------------------------------------
----------------------------------------RI-----D------------
-----------------S--F---Q----------------------------NLRREL-
---LL----R--------------------------------------------------
------------------------------------------------------------
-----------TI-------------------------WS--------------------
------------------------------------------------------------
----------------------AC-----E------------E------GH-------A-
---------------------------NR-------------------------------
------------------------------------------------------------
------------------------------------------Y------T----------
---------------------N---L----------------------------------
-----------C-----D-KMHE-----QFM-----------------------------
------------------------------------------------------------
-----S------------------LTTRM--LF-----R---------------------
----------------MDGR---------------AQ------N-------------K--
---D-L------------------------------------------------------
------------------------------NDII-------H---DL-----------T-
-------------------------------RTG-------WF-V--------T------
-E-EYFP----------------L--L-------------------------K------P
LD--LS-G----QI---KRL-K-------------NL----GEK-YLHLVD---------
-------------SI---------------------I----D-----N------R-L---
----------------------------K--EK----------------S-N--------
------------SKS---------------------------------------------
------NT----------------------------------------------------
--------------EE--------------------------------------------
------------------------------------------------------------
------------------------------------------------------------
------------------------DL--LDV-LLA-M-----------------------
-----------------------------------------------------SNF-SRL
-Q--VK------------------------------------------------------
------------------------------------------------------------
------------------------------------------------------------
------------------------------------------------------------
------------------------------------------------------------
-------------------------------------------VL-------LL------
----------------------------DMI---L-------------------------
-G----GGETSP-D----------TIVWAITEL-LR--H-PD--I---------------
------------------MERLQN--------EP-D---------DV-----I-------
------------------------------------------------------------
----G---------K-E---------R---------L-V------E--------------
EE----------------------D------L-----------N--K-LE-Y--------
------------------------------------------------------------
--------------------LQ-------------------------AVVKETLRMYP--
VVVLGVPH-F----S--TE---A-------A---K------V------------------
-------------A-------G--------------------------------------
---------YD----IPA--KT---RVMVNLYAIGR------------------------
---DP-KV----W--------------------------------------------E--
-----N-------------------------------PTK-FDPSR-------------F
L---N-------------------------------------------------------
------------------------------------------------------------
---SP-----------------------------------------------------V-
-------------------------------------------D-V----------K---
---------------------G-------------------------------H------
---------------H--------------------------------------------
-----------------------------------------------------F------
---EVLPFG-------AGR---------RKCVAMN--LALLSVAYN--------------
-------IAQ-------LIH---ACT-I-SL--------------P--------------
---------E-------------------------------------------G--WT-H
L-D--------------------------------------I----------D-------
-----V--E--------------E-S--LG----------------T-------------
---S-----------------------------------VRR--------Q--------N
P---------LN-------------------L----------LI----------------
--------------------------------N--------R------------------
-----------------------------R-------------LP---------------
------------------------------------------------------------
----------S-DV----------------------------------------------
------------------------------------------------------------
-----------------------YRRAGLNVSGQ--------------------------
>Mp2g18430.1_MpCYP829K14
------------------------------------------------------------
------------------------------------------------------------
------------------------------------------------------------
------------------------------------------------------------
------MSKTSMEGL---------------------------------------------
-------------------------------------------------IAEF-------
------------------------------------------------------------
------------------------------------------------------------
-------------------------------KSWSMHS----------------------
-------------------------VAA--------------LV-F----------L---
--------------------YI-------------LLK----------------------
------------------------------------------------------------
------------------DFKR-----------------------IRHKSG---------
------------------RRP------------P-------------G---P--------
P----------------------S-L-------P----------L----I----------
-------G-------------H--FHH--L-L-----------------FGL-------P
------------------------------------------HHSLSKI----AD-----
-KY-------------G-------P-----------------------------------
------------I-VW-------------LDL---G-S--------------------VS
---------VV-V----------VSSSD----------------M-A---REIL------
K------------T-QDH-----IF-----AS----R------------P-AV-------
---------LLG--D-----------MLF-AK---------------GED-LLFS-----
----P-L-----N-----D-N-FR----------LM-----------------RRVVSTQ
---------LF----SQQ------------------------------------------
------------------------------------------------------------
------------------------------------------------------------
------------------------------------------------------------
------------------------------------------------------------
----------------------------------------RI-----D------------
-----------------S--F---Q----------------------------DLRRES-
---AF----K--------------------------------------------------
------------------------------------------------------------
-----------MM-------------------------QT--------------------
------------------------------------------------------------
----------------------AF-----E------------E------GH-------A-
---------------------------NR-------------------------------
------------------------------------------------------------
------------------------------------------H------I----------
---------------------S---L----------------------------------
-----------S-----D-LMHE-----QFM-----------------------------
------------------------------------------------------------
-----S------------------MTTRM--LY-----G---------------------
----------------MDGH---------------AQ------T-------------Q--
---Q-L------------------------------------------------------
------------------------------LEIV-------R---DL-----------T-
-------------------------------HTG-------WF-V--------I------
-E-EYFP----------------L--L-------------------------K------P
FD--PS-G----EV---KRL-K-------------KL----GQK-YFDLMD---------
-------------SI---------------------I----D-----Q------R-L---
----------------------------K--EI----------------S-N--------
------------SKS---------------------------------------------
------NR----------------------------------------------------
--------------EE--------------------------------------------
------------------------------------------------------------
------------------------------------------------------------
------------------------NF--LDV-LLA-M-----------------------
-----------------------------------------------------SNF-TRL
-Q--VK------------------------------------------------------
------------------------------------------------------------
------------------------------------------------------------
------------------------------------------------------------
------------------------------------------------------------
-------------------------------------------GL-------LL------
----------------------------DNI---F-------------------------
-G----GSDTSP-D----------TIVWAITEL-LR--H-PN--T---------------
------------------MERLQN--------EL-D---------DV-----I-------
------------------------------------------------------------
----G---------K-E---------R---------L-V------E--------------
EA----------------------D------L-----------N--K-LE-Y--------
------------------------------------------------------------
--------------------LQ-------------------------AVVKETLRLHP--
VGVLGTPH-F----S--TE---A-------T---K------V------------------
-------------A-------G--------------------------------------
---------YD----IPA--ST---RVMVNFYAIAR------------------------
---DP-KV----W--------------------------------------------E--
-----N-------------------------------PLK-FDPSR-------------F
L---I-------------------------------------------------------
------------------------------------------------------------
---SP-----------------------------------------------------V-
-------------------------------------------D-V----------K---
---------------------G-------------------------------Q------
---------------H--------------------------------------------
-----------------------------------------------------Y------
---GVLPFS-------SGR---------RKCPGMN--LALVSVAYN--------------
-------IAL-------LVH---ACS-I-SL--------------P--------------
---------E-------------------------------------------G--LT-S
L-D--------------------------------------V----------D-------
-----V--E--------------E-K--FG----------------L-------------
---T-----------------------------------VSK--------R--------N
P---------LT-------------------L----------LI----------------
--------------------------------K--------R------------------
-----------------------------R-------------LP---------------
------------------------------------------------------------
----------S-VV----------------------------------------------
------------------------------------------------------------
-----------------------YAEA---------------------------------
>Mp6g05170.1_MpCYP829K13
------------------------------------------------------------
------------------------------------------------------------
------------------------------------------------------------
------------------------------------------------------------
-----------MEGL---------------------------------------------
-------------------------------------------------IAEF-------
------------------------------------------------------------
------------------------------------------------------------
-------------------------------KSWAVHS----------------------
-------------------------VAA--------------LV-F----------L---
--------------------YI-------------LLQ----------------------
------------------------------------------------------------
------------------VFKR-----------------------VSHRSW---------
------------------RRP------------P-------------G---P--------
P----------------------S-L-------P----------L----I----------
-------G-------------H--FHH--L-M-----------------SGL-------P
------------------------------------------HHSLLKI----AE-----
-KY-------------G-------P-----------------------------------
------------I-VW-------------LDL---G-A--------------------VS
---------VV-V----------VSSSD----------------L-A---KEIL------
K------------T-QDH-----IF-----AS----R------------P-AM-------
---------ILG--E-----------MLF-GK---------------GQG-LIFS-----
----P-W-----N-----D-N-YR----------LT-----------------RKTLTTQ
---------LF----SQQ------------------------------------------
------------------------------------------------------------
------------------------------------------------------------
------------------------------------------------------------
------------------------------------------------------------
----------------------------------------RM-----D------------
-----------------T--Y---Q----------------------------DLRRDL-
---AL----K--------------------------------------------------
------------------------------------------------------------
-----------MM-------------------------QT--------------------
------------------------------------------------------------
----------------------AF-----D------------E------GH-------A-
---------------------------NR-------------------------------
------------------------------------------------------------
------------------------------------------D------I----------
---------------------S---L----------------------------------
-----------S-----D-LIHE-----QFM-----------------------------
------------------------------------------------------------
-----S------------------LTTRM--LY-----G---------------------
----------------MDGH---------------AQ------N-------------K--
---H-L------------------------------------------------------
------------------------------LEII-------R---DL-----------T-
-------------------------------ETG-------WL-V--------L------
-E-DYFP----------------L--L-------------------------K------P
FD--LS-G----EV---KRL-K-------------KL----GEK-YSELMD---------
-------------SI---------------------I----D-----Q------R-L---
----------------------------K--EI----------------S-N--------
------------SKS---------------------------------------------
------NK----------------------------------------------------
--------------EE--------------------------------------------
------------------------------------------------------------
------------------------------------------------------------
------------------------NL--LDV-LLA-M-----------------------
-----------------------------------------------------SSF-TRS
-Q--VK------------------------------------------------------
------------------------------------------------------------
------------------------------------------------------------
------------------------------------------------------------
------------------------------------------------------------
-------------------------------------------VI-------LL------
----------------------------DII---F-------------------------
-G----GSDTSS-D----------TIVWAMTEL-LR--H-PN--I---------------
------------------MERLQN--------EL-D---------DV-----I-------
------------------------------------------------------------
----G---------K-E---------R---------L-V------E--------------
EA----------------------D------L-----------K--K-LE-Y--------
------------------------------------------------------------
--------------------LQ-------------------------AVVKETLRLHP--
VGVLGSPH-L----A--ME---S-------T---K------V------------------
-------------A-------G--------------------------------------
---------YD----IPA--GT---RVTVNIYAIGR------------------------
---DP-NV----W--------------------------------------------E--
-----N-------------------------------PLN-FDPSR-------------F
L---N-------------------------------------------------------
------------------------------------------------------------
---SP-----------------------------------------------------I-
-------------------------------------------D-V----------K---
---------------------G-------------------------------Q------
---------------H--------------------------------------------
-----------------------------------------------------Y------
---EVLPFS-------SGR---------RKCVGMN--LALVSVAYN--------------
-------VAL-------LVH---ACS-I-SL--------------P--------------
---------E-------------------------------------------G--LT-A
L-D--------------------------------------L----------D-------
-----L--E--------------E-K--FG----------------I-------------
---T-----------------------------------VSK--------R--------N
P---------LP-------------------L----------LI----------------
--------------------------------K--------R------------------
-----------------------------R-------------LS---------------
------------------------------------------------------------
----------S-DV----------------------------------------------
------------------------------------------------------------
-----------------------YRKAGLSVSAQ--------------------------
>Mp2g18440.1_MpCYP829K12
------------------------------------------------------------
------------------------------------------------------------
------------------------------------------------------------
------------------------------------------------------------
------MGKTNMEGL---------------------------------------------
-------------------------------------------------IGVL-------
------------------------------------------------------------
------------------------------------------------------------
-------------------------------KSWSVHT----------------------
-------------------------VAA--------------VV-F----------L---
--------------------YI-------------LLK----------------------
------------------------------------------------------------
------------------ILKR-----------------------GRHKSG---------
------------------RRP------------P-------------A---P--------
P----------------------C-W-------P----------L----I----------
-------G-------------H--FHH--L-I-----------------SGL-------P
------------------------------------------HHNLAKI----AE-----
-KY-------------G-------P-----------------------------------
------------I-VW-------------LEL---G-A--------------------AS
---------VV-V----------VSSSD----------------I-A---KEIL------
K------------T-QDH-----IF-----AS----R------------P-PA-------
---------ILG--E-----------MLF-AN---------------GLD-LLFS-----
----P-L-----N-----D-N-FR----------EA-----------------RKIFTTE
---------LL----SQQ------------------------------------------
------------------------------------------------------------
------------------------------------------------------------
------------------------------------------------------------
------------------------------------------------------------
----------------------------------------RI-----D------------
-----------------S--F---Q----------------------------DLRREF-
---FS----T--------------------------------------------------
------------------------------------------------------------
-----------TM-------------------------QR--------------------
------------------------------------------------------------
----------------------AF-----E------------E------GD-------A-
---------------------------NR-------------------------------
------------------------------------------------------------
------------------------------------------F------I----------
---------------------N---L----------------------------------
-----------A-----E-IMHE-----QFM-----------------------------
------------------------------------------------------------
-----S------------------LSTRM--LY-----G---------------------
----------------KDGR---------------AH------S-------------K--
---Q-L------------------------------------------------------
------------------------------VEFI-------R---IL-----------T-
-------------------------------TTG-------WF-V--------V------
-E-EYFP----------------F--L-------------------------K------P
FD--PS-G----QV---KRL-K-------------NL----GEN-YFHLMD---------
-------------SV---------------------I----D-----Q------H-L---
----------------------------K--EN----------------S-N--------
------------SNS---------------------------------------------
------NR----------------------------------------------------
--------------EQ--------------------------------------------
------------------------------------------------------------
------------------------------------------------------------
------------------------NF--LDV-LLA-M-----------------------
-----------------------------------------------------SNF-TRV
-Q--VK------------------------------------------------------
------------------------------------------------------------
------------------------------------------------------------
------------------------------------------------------------
------------------------------------------------------------
-------------------------------------------VL-------LL------
----------------------------DIL---L-------------------------
-A----GGDTSP-D----------TIVWAIAEL-LR--H-PD--V---------------
------------------MERLQN--------EL-D---------DV-----I-------
------------------------------------------------------------
----G---------K-E---------R---------L-V------E--------------
EE----------------------D------L-----------K--K-LE-Y--------
------------------------------------------------------------
--------------------LQ-------------------------AVVKETLRLHP--
IGALGVPH-F----S--TE---A-------T---K------V------------------
-------------A-------G--------------------------------------
---------YD----IPA--ST---RVMINLYAIGR------------------------
---DP-KV----W--------------------------------------------E--
-----N-------------------------------PQK-FDPLR-------------F
L---N-------------------------------------------------------
------------------------------------------------------------
---SP-----------------------------------------------------I-
-------------------------------------------D-V----------K---
---------------------G-------------------------------Q------
---------------H--------------------------------------------
-----------------------------------------------------Y------
---EVLPFS-------SGR---------RKCPGMN--LALVSVAYN--------------
-------IAQ-------LVH---ACS-F-SL--------------P--------------
---------E-------------------------------------------G--MT-G
L-D--------------------------------------V----------D-------
-----L--E--------------E-S--FG----------------T-------------
---T-----------------------------------LCK--------R--------N
P---------LN-------------------L----------LL----------------
--------------------------------K--------R------------------
-----------------------------R-------------LP---------------
------------------------------------------------------------
----------T-HV----------------------------------------------
------------------------------------------------------------
-----------------------YGKAGLSVSAQ--------------------------
>Mp4g13420.1_MpCYP829M1
------------------------------------------------------------
------------------------------------------------------------
------------------------------------------------------------
------------------------------------------------------------
-----------MEEG---------------------------------------------
------------------------------------------------------------
-----------------------AP-----------------------------------
------------------------------------------------------------
---------------------DGGDGDSYSLSSALIVV----------------------
-------------------------TCF--------------LG-G----------L---
--------------------AV-------------ALA----------------------
------------------------------------------------------------
------------------CTRR------------------------GRRSR---------
------------------NLP------------P-------------G---P--------
P----------------------S-L-------P----------L----I----------
-------G-------------H--LH---L-L-----------------SRL-------A
------------------------------------------HQSLADL----SR-----
-KY-------------G-------P-----------------------------------
------------V-MM-------------LQL---G-S--------------------LN
---------TL-V----------VSSPD----------------M-A---KDVL------
K------------T-QDH-----LF-----AS----R------------P-SS-------
---------PLG--D-----------IFM-HS---------------SND-LLMA-----
----P-L-----N-----D-H-WL----------FM-----------------RRTCVME
---------LF----TSK------------------------------------------
------------------------------------------------------------
------------------------------------------------------------
------------------------------------------------------------
------------------------------------------------------------
----------------------------------------RV-----A------------
-----------------Q--F---E----------------------------ERRRIE-
---TW----R--------------------------------------------------
------------------------------------------------------------
-----------TV-------------------------GR--------------------
------------------------------------------------------------
----------------------ML-----D------------E------GR-------E-
---------------------------GN-------------------------------
------------------------------------------------------------
------------------------------------------V------L----------
---------------------D---I----------------------------------
-----------D-----R-RMKE-----HGF-----------------------------
------------------------------------------------------------
-----N------------------IITQE--LF-----K---K-------S-F----H--
--GQRTPT------IAADGEA------------------------------------L--
---E-F------------------------------------------------------
------------------------------HDLM-------K---EF-----------T-
-------------------------------SIG-------FF-V--------P------
-G-EFLP----------------W--L-------------------------R------K
LRIDVG-G----VE---AKL-Q-------------KL----SVK-FDSFLR---------
-------------KI---------------------I----E----DH------R-H---
----------------------------K--M-----------------F-I--------
------------RQN---------------------------------------------
------TE----------------------------------------------------
--------------IE--------------------------------------------
------------------------------------------------------------
------------------------------------------------------------
------------------------DF--VDV-LLS-LQ-------------------SDN
------------------R--DA------------------------------KCL-TDD
-Q--II------------------------------------------------------
------------------------------------------------------------
------------------------------------------------------------
------------------------------------------------------------
------------------------------------------------------------
-------------------------------------------AL-------LQ------
----------------------------NLL---I-------------------------
-A----GSDTAA-N----------TLVWILSEL-MR--N-PE--V---------------
------------------RDKLRR--------EL-D---------DV-----V-------
------------------------------------------------------------
----G---------Q-E---------R---------L-V------H--------------
EA----------------------D------L-----------V--N-LE-Y--------
------------------------------------------------------------
--------------------LQ-------------------------AVVKEALRLHP--
PAPLLVPH-S----N--VS---A-------T---T------V------------------
-------------A-------G--------------------------------------
---------YD----VPV--DT---RVFVNVYAIQR------------------------
---DP-TV----W--------------------------------------------E--
-----N-------------------------------ALK-FDPQR-------------F
I---D-------------------------------------------------------
------------------------------------------------------------
---RS-----------------------------------------------------V-
-------------------------------------------G-Y----------Q---
---------------------G-------------------------------Q------
---------------D--------------------------------------------
-----------------------------------------------------F------
---VFFPFG-------SGR---------RICVGMN--MGLLTVEFT--------------
-------LAL-------LLQ---TCD-F-SL--------------P--------------
---------E-------------------------------------------G--MA-P
Q-D--------------------------------------V----------D-------
-----V--D--------------E-S--HG----------------A-------------
---T-----------------------------------LSR--------M--------R
P---------LK-------------------V----------LV----------------
--------------------------------S--------P------------------
-----------------------------R-------------SA---------------
------------------------------------------------------------
----------S-KL----------------------------------------------
------------------------------------------------------------
-----------------------INTNS--------------------------------
>Mp4g05650.1_MpCYP829H1
------------------------------------------------------------
------------------------------------------------------------
------------------------------------------------------------
------------------------------------------------------------
--MLQRPTSYETEGVIKSEAA---------------------------------------
-----------------------------------------------STMASW-------
LAQI--------------------------------------------------------
------------------------------------------------------------
-------------------------QKSSDLGSDVWTL----------------------
-------------------------LAL--------------VV-G----------V---
--------------------AL-------------LHK----------------------
------------------------------------------------------------
------------------VF-------------------------FGRKKL---------
------------------RLP------------P-------------G---P--------
R----------------------G-W-------P----------V----L----------
-------G-------------N--LP---I-L-----------------GTM-------P
------------------------------------------HLSITEL----SK-----
-KY-------------G-------P-----------------------------------
------------L-MS-------------IRL---G-S--------------------AS
---------AV-V----------ISSPE----------------M-A---KVFF------
R------------T-QDH-----IF-----AN----R------------P-FT-------
---------ING--Q-----------VFM-YN---------------FQD-VSFS-----
----P-Y-----N-----E-H-WR----------FL-----------------RKVIDME
---------IF----SNK------------------------------------------
------------------------------------------------------------
------------------------------------------------------------
------------------------------------------------------------
------------------------------------------------------------
----------------------------------------RL-----R------------
-----------------H--L---K----------------------------DFRGEE-
---IL----A--------------------------------------------------
------------------------------------------------------------
-----------SI-------------------------ER--------------------
------------------------------------------------------------
----------------------ML-----E------------E------GR-------G-
---------------------------GN-------------------------------
------------------------------------------------------------
------------------------------------------P------V----------
---------------------D---M----------------------------------
-----------K-----K-SMAQ-----LSV-----------------------------
------------------------------------------------------------
-----E------------------HICRI--CF-----N---N-------N-YS--QW--
--KSKSCH--------SNGVP------------------------------------K--
---T-L------------------------------------------------------
------------------------------ASML-------D---EW-----------IA
-------------------------------ISG-------AF-F--------V------
-G-EYIP----------------Y--L-------------------------R------K
LD--LG-G----FE---AQL-L-------------RL----RSD-FEQFLN---------
-------------PI---------------------I----E----EH------R-K---
----------------------------N--E----------------------------
--------------G---------------------------------------------
------RS----------------------------------------------------
--------------DK--------------------------------------------
------------------------------------------------------------
------------------------------------------------------------
------------------------DF--LDV-LLS-LQ-------------------REN
------------------Q--DG--------------------------------F-PND
-R--VK------------------------------------------------------
------------------------------------------------------------
------------------------------------------------------------
------------------------------------------------------------
------------------------------------------------------------
-------------------------------------------AL-------IN------
----------------------------NVL---I-------------------------
-A----GTQTTS-D----------QTTWALTEL-MR--H-PD--I---------------
------------------KQKVVD--------EL-D---------LV-----V-------
------------------------------------------------------------
----G---------R-E---------R---------L-V------E--------------
ES----------------------D------I-----------G--N-LV-Y--------
------------------------------------------------------------
--------------------LK-------------------------AVVKETLRMYP--
SVPLGVPH-E----A--ME---D-------T---Q------V------------------
-------------A-------G--------------------------------------
---------HD----IPK--KT---RVLFNAYGIGR------------------------
---DP-KL----W--------------------------------------------E--
-----D-------------------------------PTT-FNPER-------------F
I---N-------------------------------------------------------
------------------------------------------------------------
---SP-----------------------------------------------------I-
-------------------------------------------D-V----------K---
---------------------G-------------------------------H------
---------------H--------------------------------------------
-----------------------------------------------------F------
---ELLSFG-------AGR---------RQCPGMD--MGLLLVQVT--------------
-------VAQ-------ILH---TCH-L-SV--------------P--------------
---------A-------------------------------------------G--VV--
-----------------------------------------V----------D-------
-----V--E--------------E-G--IG----------------I-------------
---T-----------------------------------LPK--------A--------N
P---------LM-------------------V----------LI----------------
--------------------------------S--------P------------------
-----------------------------R-------------LE---------------
------------------------------------------------------------
----------P-QF----------------------------------------------
------------------------------------------------------------
-----------------------YIQKGIKVNFS--------------------------
>Mp3g14900.1_MpCYP829F1
------------------------------------------------------------
------------------------------------------------------------
------------------------------------------------------------
------------------------------------------------------------
-----------MSSIFNADFG---------------------------------------
-----------------------------------------------S------------
------------------------------------------------------------
------------------------------------------------------------
----------------------------LSTQQVVIAA----------------------
-------------------------VTA--------------IF-G----------I---
--------------------WV-------------LIN----------------------
------------------------------------------------------------
------------------VMQK---------------------------KK---------
------------------RLP------------P-------------G---P--------
R----------------------G-L-------P----------V----I----------
-------G-------------H--LH---M-L-----------------AGS-------S
------------------------------------------HQNMMDL----AK-----
-KY-------------G-------H-----------------------------------
------------I-LY-------------LKL---G-S--------------------HP
---------AI-F----------ISSVE----------------L-A---KDVL------
K------------D-QDQ-----HF-----AS----R------------R-LF-------
---------ITG--K-----------ILA-YD---------------NQS-TSLA-----
----Q-Y-----G-----E-K-WR----------FM-----------------RKIISQE
---------LV----SAK------------------------------------------
------------------------------------------------------------
------------------------------------------------------------
------------------------------------------------------------
------------------------------------------------------------
----------------------------------------RI-----E------------
-----------------Q--A---Q----------------------------HIRVEE-
---VA----N--------------------------------------------------
------------------------------------------------------------
-----------TL-------------------------EE--------------------
------------------------------------------------------------
----------------------IL-----N------------E------GQ-------D-
---------------------------GK-------------------------------
------------------------------------------------------------
------------------------------------------L------V----------
---------------------N---F----------------------------------
-----------D-----M-KLAQ-----LVL-----------------------------
------------------------------------------------------------
-----N------------------QTTRF--NF-----S---R-------S-Y----Y--
--GKKRDT-------VEDNA-------------------------------------E--
---E-F------------------------------------------------------
------------------------------QGIV-------K---LL-----------G-
-------------------------------GTP-------FF-L--------V------
-G-EFFP----------------F--L-------------------------L------A
FD--IG-G----VE---KKM-R-------------AQ----GAK-ADEFYT---------
-------------KI---------------------V----E----GH------R-R---
----------------------------D--EA----------------KNA--------
------------DKP---------------------------------------------
------------------------------------------------------------
---------------K--------------------------------------------
------------------------------------------------------------
------------------------------------------------------------
------------------------DF--VDV-MLA-YQ-------------------KDP
------------------K--NN--------------------------------I-NDG
-Q--IK------------------------------------------------------
------------------------------------------------------------
------------------------------------------------------------
------------------------------------------------------------
------------------------------------------------------------
-------------------------------------------AA-------IQ------
----------------------------DII---V-------------------------
-A----SSSTSS-A----------SMLWILAEL-LK--Q-PA--V---------------
------------------MRKLQQ--------EL-D---------DV-----V-------
------------------------------------------------------------
----G---------R-D---------R---------L-V------E--------------
ES----------------------D------I-----------A--N-LP-Y--------
------------------------------------------------------------
--------------------LK-------------------------CIVKEVFRLHP--
VLPLLVPH-F----N--EE---E-------R---T------V------------------
-------------G-------G--------------------------------------
---------YD----IPA--KT---LVFVNVYAIGR------------------------
---DP-TI----W--------------------------------------------E--
-----D-------------------------------PLL-FNPDR-------------F
I---D-------------------------------------------------------
------------------------------------------------------------
---SK-----------------------------------------------------M-
-------------------------------------------D-V----------K---
---------------------G-------------------------------Q------
---------------N--------------------------------------------
-----------------------------------------------------F------
---ELLPFG-------SGR---------RMCVGYN--LGLITVEYG--------------
-------IAQ-------LCH---ALE-I-SL--------------P--------------
---------E-------------------------------------------G--MS-P
K-D--------------------------------------I----------R-------
-----M--T--------------E-S--PG----------------T-------------
---S-----------------------------------VTR--------E--------D
P---------LH-------------------V----------RV----------------
--------------------------------S--------P------------------
-----------------------------R-------------LP---------------
------------------------------------------------------------
----------S-HV----------------------------------------------
------------------------------------------------------------
-----------------------YAKAGIELS----------------------------
>Mp5g21950.1_MpCYP829F4
------------------------------------------------------------
------------------------------------------------------------
------------------------------------------------------------
------------------------------------------------------------
-----------MENIMEATRR---------------------------------------
-----------------------------------------------SVLDLM-------
------------------------------------------------------------
------------------------------------------------------------
----------------------SAAGTTMSQYTVATAC----------------------
-------------------------IVI--------------LV-G----------M---
--------------------LI-------------LKS----------------------
------------------------------------------------------------
------------------VLGN---------------------------KL---------
------------------RLP------------P-------------G---P--------
R----------------------G-L-------P----------M----I----------
-------G-------------H--LH---L-L-----------------GTA-------P
------------------------------------------HQTLLAM----SQ-----
-KH-------------G-------H-----------------------------------
------------I-IR-------------LNF---G-V--------------------YP
---------TV-V----------VSSPD----------------L-A---REVL------
K------------T-QDQ-----HL-----AS----R------------P-TF-------
---------ESG--K-----------ILA-YD---------------NQS-TSLR-----
----P-Y-----G-----D-K-WR----------MM-----------------RKIMSTE
---------LL----SGK------------------------------------------
------------------------------------------------------------
------------------------------------------------------------
------------------------------------------------------------
------------------------------------------------------------
----------------------------------------RI-----E------------
-----------------Q--S---Q----------------------------KIRTEE-
---LR----N--------------------------------------------------
------------------------------------------------------------
-----------TV-------------------------ED--------------------
------------------------------------------------------------
----------------------IL-----S------------D------GH-------N-
---------------------------GQ-------------------------------
------------------------------------------------------------
------------------------------------------L------V----------
---------------------D---I----------------------------------
-----------D-----A-KLTA-----LVL-----------------------------
------------------------------------------------------------
-----N------------------QTTRF--NF-----R---R-------R-Y----Y--
--GTKRTD-------VAEGA-------------------------------------E--
---A-F------------------------------------------------------
------------------------------QDLV-------K---VI-----------G-
-------------------------------GTS-------FF-F--------P------
-G-EFFP----------------F--L-------------------------K------F
LD--LG-G----VE---KKM-R-------------KL----AHQ-ADVFYS---------
-------------SI---------------------L----A----SH------R-N---
----------------------------P--DG----------------SYI--------
------------PKD---------------------------------------------
------SV----------------------------------------------------
--------------DM--------------------------------------------
------------------------------------------------------------
------------------------------------------------------------
------------------------DF--VDV-LLA-FQ-------------------RDN
------------------T--NE------------------------------FFI-SDD
-Q--IK------------------------------------------------------
------------------------------------------------------------
------------------------------------------------------------
------------------------------------------------------------
------------------------------------------------------------
-------------------------------------------AS-------IQ------
----------------------------DVI---I-------------------------
-A----SSSTSS-A----------SMIWGLAEL-MR--N-PG--V---------------
------------------LKKAQQ--------EL-D---------EV-----V-------
------------------------------------------------------------
----G---------R-E---------R---------V-V------E--------------
EG----------------------D------L-----------A--R-LP-Y--------
------------------------------------------------------------
--------------------LR-------------------------AMVKETFRLHP--
VLPLLLPH-Q----S--DV---D-------V---K------I------------------
-------------G-------G--------------------------------------
---------YD----IPA--GT---RVMVNTYAIGR------------------------
---DP-SI----W--------------------------------------------K--
-----S-------------------------------ALD-FTPER-------------F
L---G-------------------------------------------------------
------------------------------------------------------------
---SS-----------------------------------------------------I-
-------------------------------------------D-V----------K---
---------------------G-------------------------------Q------
---------------N--------------------------------------------
-----------------------------------------------------F------
---ELLPFG-------AGR---------RMCVGFN--LGLVTVEYG--------------
-------LAQ-------ILH---CCD-L-QL--------------P--------------
---------E-------------------------------------------G--IS-P
K-D--------------------------------------V----------N-------
-----M--D--------------E-Q--SG----------------A-------------
---S-----------------------------------VTR--------T--------Q
T---------LM-------------------L----------RV----------------
--------------------------------S--------P------------------
-----------------------------R-------------LP---------------
------------------------------------------------------------
----------P-HV----------------------------------------------
------------------------------------------------------------
-----------------------YAKAGMQI-----------------------------
>Mp7g08050.1_MpCYP829F5
[truncated: 6,318,983 more chars]
