# Supplementary material for: Genes encoding cytochrome P450 monooxygenases and glutathione S-transferases associated with herbicide resistance evolved before the origin of land plants
Source: PLoS One. 2023 Feb 17;18(2):e0273594. doi: 10.1371/journal.pone.0273594 (PMC9937507; doi:10.1371/journal.pone.0273594)
Supplement: S2 Text — (TXT) [file pone.0273594.s011.txt]

>CMD096C
M---ILALLLSLFWKQKR----PGP---VPVPG--FGNA-LYL-----------------
-------SR--------G-F-FRAFWL-----STPLL-IVSAPDL-V---EQVL------
TS--------RTF--K----P----------Q-YFGYR-SRTVKTA---ELH-QRELREK
IETA------DPDRV-----RE------DPSRAAL----LD---------LIDRSLTE--
----A------SSTEK--FLAELAED--------------VD---AS-----K-LIQR--
---FYVQLNCKV--LF-G----L--------D-----------N--AEATRIIEKAG--E
F-S--------RRMILP-----------------------QRAL--YA---WFAN-VSYI
YHSVI--FGQKIL-RH-----LRIS-------------SNSW--ING-WLG---------
-------AGR----LRRLVLGLL---MAATQTVP-IAASWALILV-SV--H-ED--VREK
LACEARR-SVV------GQTSKA--L------TA---DID---VNRL---KLLKHSFDAV
IAETLRLFP--PFPLIQ-R-Q-------AQ--CD-H-----------D----VFVPG--G
T---LVAAVPWLQHHHP-AY----W-K-------QAES-FNPERWI------DNV--RG-
-----------DY----CYIPFGRGR---------RMCAGNP-AMVELKCLLVALQEPDL
LFD-L------P----------Q---------ET----SP----EPQ--AGM----RFPL
TM---RPR
>CMJ270C_CmCYP710A1
IE--LAYALLAIALRRWA--IP-GP---FPL----IGS--IVE--M---------P----
-------RQR-----RLG---LSWNAL--AG----FV-LVTDTDL-S---RYVL------
SENGPH-----AF--EMILHP----------WRILG---RNNIAFK-SGE-E-HKLLRQS
FLR-LF----TPKAL------GM-YVS------------IH----E----LIGEHLAA--
---WS-----GRGTDG-------TAA-------A------FE---VRP------RIRD--
---LNL-RTSQT--VFVG----Y-------RE-----------D--------YL-----L
I-T--------GFLSFP-LA-LP------------GTGL-WRAI--RA--------RERV
LRDLV-RASK----ER-----FRKDA---------EA---DF-WTVS-VLEEVAAKRENS
-------ADH-E--MA--MLDFL---FASQDAST-ASLVWTTVLV-AE--R-PD--VLQR
VREEQ-Q-RL-RP-------HEP--I------TY---EL-------LE--Q-MVY-TRAV
VLEVLRFRP--PPVMVP-Q-----VA--SK---R-VQLP------G--YE----VPR--G
A--------------VP-SL----WGP-------SPER-FDPERMLP--PRQE-Q-----
------------YRK--HFLTFGCGP---------HMCVGRNYAINHLMCYLAVLAT---
TVD-WTRV---V-HS-------D---------ET--I-YP----A----DSV-------I
RA---RWR
>CMJ284C_CmCYP710A2
IRR----------LRRWA--IP-GP---FPL----IGS--IVE--M---------P----
-------RQR-----RLG---LSWNAL--AG----FV-LVTDTDL-S---RYVL------
SENGPH-----AF--EMILHP----------WRILG---RNNIAFK-SGE-E-HKLLRQS
FLR-LF----TPKAL------GV-YVS------------IQ----E----LIREHLAA--
---WS-----GRGTDG-------TTA-------A------FE---VRP------RIRD--
---LNL-RTSQT--VFVG----Y-------RE-----------D--------YL-----L
I-T--------GFLSFP-LA-LP------------GTGL-WRAI--RA--------RERV
LRDLV-RASK----ER-----FRKDA---------EA---DF-WTVS-VLEEVAAKRENS
-------ADH-E--MA--MLDFL---FASQDAST-ASLVWTTVLV-AE--R-PD--VLQR
VREEQ-Q-RL-RP-------HEP--I------TY---EL-------LE--Q-MVY-TRAV
VLEVLRFRP--PPVMVP-Q-----VA--SK---R-VQLP------G--YE----VPR--G
A--------------VP-SL----WGP-------SPER-FDPERMLP--PRQE-Q-----
------------YRK--HFLTFGCGP---------HMCVGRNYAINHLMCYLAVLAT---
TVD-WTRV---V-HS-------D---------ET--I-YP----A----DSV-------I
RA---RWR
>Cre11.g467527.t1.1_CrCYP710B1 
----VAAGALALWF-RWY-MLP-GP---SPI----IGG--IVE--M---------P----
-------RQR-----LYG---MSWNSI--VG----FT-VVTDPAL-S---RYVF------
SHNSSD-----SL--LLALHP----------EWILG---KTNIAFM-SGP-E-HKALRKS
FLA-LF----TRKAL------GL-YVL------------KQ----D----VIRKHFNE--
---WQ------------------TAG-------P------RE---IRP------FIRD--
---LNA-YTSQE--VFVG----Y-------RE-----------A--------YR-----A
M-T--------GFLAFP-LL-LP------------GTGV-WKGR--QG--------RQFI
VKTL---AAR----SK-----VRMAA---------GQ---DF-WTKQ-ILSDIKAADAGA
-------DDK-K--IA--VMDFL---FASQDAST-ASLVWTITLM-AE--H-PE--VLAR
VRDEQ-Y-RL-RP-------NEK--V------TG---DM-------LN--E-MHY-TRQV
VKEILRFRP--AAPMVP-M-----RA--KA---P-FKLT------T--YT----APK--G
A--------------VP-SL----VGS-------NPDS-FDPDRFSP--ERAD-I-----
------------YAS--NFLVFGHGP---------HYCVGKEYAMNHLTVFLALLAT---
SLD-FPRI---K-VS-------D---------DT--L-YP----G----DSI-------F
DL---SWS
>Mp1g00490.1_MpCYP710A1
METGVGVLAILVYYIWKG--LP-GP---FPF----LGD--VFR--M---------P----
-------DQA-----KAG---LSWNVL--FG----FV-LVRDSEM-S---QKIF------
ANVKPD-----VF--HLVGHP----------KKLFG---EDNLIFM-FGD-E-HRDLRRR
LAP-NF----TYKAL------GV-YVS------------IQ----E----MIRKHIAQ--
---WE-----MHKA-----------G-------P------MT---MRL------LLRD--
---LNL-ETSQA--TFVG----Y-------RV-----------D--------YN-----F
F-N--------GLMSFP-VN-LP------------GFAY-HEAT--KA--------VPRL
IKAL---SRM----SR-----ERMIQ---------GE---DF-LVQE-TLREIQAEAAGS
-------SDW-E--IG--IFDFL---FAAQDAST-SSLAWSCAFL-DS--H-PE--ILQR
VRDEQ-R-RV-RP-------DAP--V------TP---EM-------LK--E-MEF-TTMV
VKEVLRIRP--PAPMVP-H-----IA--ST---D-FAIT------T--YK----VPK--G
T--------------FP-SL----LGT-------DPYK-FDPDRFSL--ERQD-V-----
------------YKR--NWLLFGAGP---------HQCVGQRYALNHLTLFVALFTT---
LVD-MERL---P-GC-------D---------DT--I-SP----K----DEM-------C
RM---TAR
>Mp6g19120.1_MpCYP710A2
MES-LGTLVLMAYHKWKA--LP-GP---FPL----LGN--AYG--M---------P----
-------DQA-----KTG---VSWNVL--LG----FI-VVRDSEL-S---RKIF------
MNVSPD-----GF--RMIIHP----------KDLFG---ENNFIFM-FGE-E-HRDLRKR
LGP-IF----TFKAL------AL-YIS------------IQ----E----LIRKHIAQ--
---WK-----LFETR---------NE-------P------LR---MRF------LLRD--
---MNL-ETSQT--SFVG----Y-------RI-----------N--------YE-----I
F-N--------GTMTLP-FN-IP------------GTTY-YKAK--NA--------APFL
IDAL---AGL----SR-----ARMSK---------GG---DF-ILVE-TLRVIEAKAAGT
-------SDD-D--IG--VFDFL---FAAQDAST-SSLAWSIVFL-DA--H-PE--ILAK
VREEQ-Q-RV-RP-------DAP--I------TP---EQ-------LL--R-MEY-TTMY
VKEVLRFRP--PATLVP-H-----LA--LTD--D-FMLT------T--YK----IPK--G
A--------------FP-SL----LGV-------DPYK-FDPDRFSP--ARQD-V-----
------------YKR--NWLLFGAGP---------HQCVGQRYALNNLTLFTALWST---
MVN-LDRA---P-GC-------D---------ET--I-SP----K----DDF-------G
RV---TAR
>Pp3c2_27810V3.1_PpCYP710A13
MET-VGLLVVVVYFMTKR--LP-GP---FPF----VGN--VIA--M---------P----
-------QQA-----NYG---VSWNAL--LG----FV-LVRDSQL-S---QKVF------
ANVRPD-----AF--HLVGHP----------RKLFG---EHNLIFM-FGE-E-HKDLRRR
LAP-LF----TTKSL------GV-YIS------------IQ----E----TQKEHIAK--
---WA-----IAKDL--------GDD-------P------IR---VRM------LCRN--
---MNL-ETSQN--VFVG----Y-------RR-----------D--------YK-----N
F-N--------GLMSLP-IN-LP------------AFSF-YKAT--RS--------VRNI
QNML---ATA----SK-----ARMAM---------GE---DF-WMIE-TVRELRAEAANS
-------SDY-E--IG--LFDFL---FAAQDAST-SSLVWAITLI-ES--H-PY--VLEK
LREEL-L-CL-RP-------DAP--Y------TP---ES-------LR--E-MKY-TEMV
VKEVLRYRP--PATLVP-H-----IA--NT---D-FALT------T--YT----VPK--G
T--------------FP-SL----LGK-------DPEV-FDPERFSP--ERMD-L-----
------------YKK--NWLLFGAGP---------HQCIGQRYAINQLMLFISLFFT---
QVD-VKRA---P-GC-------D---------DT--I-AP----K----DEL-------V
YL---SPR
>Pp3c1_11690V3.1_PpCYP710A14
MEG-EGLLVIIIFFFSKR--LP-GP---FPF----VGS--VIA--M---------P----
-------NQA-----KDG---VSWNAL--LG----FV-LVRDSQL-S---QKIF------
ANVRPD-----AF--HLVGHP----------KKLFG---DHNLIFM-FGE-E-HKDLRRR
LAP-LF----TLKAL------GV-YVS------------IQ----E----TQKEHITK--
---WD-----RADKL--------KNN-------P------IR---IRL------LCRD--
---MNL-ETSQN--VFVG----Y-------RE-----------D--------YK-----N
F-N--------GLMSLP-IY-FP------------GFSF-YKAT--KS--------VKNI
QNSL---AAA----SK-----ARMAT---------GA---DF-WMVE-TVRELGAEAAGS
-------SDF-E--IG--IFDFL---FAAQDAST-SSLVWAITLT-ES--H-PH--VLEK
LREEQ-S-LL-RP-------NAP--Y------TP---ES-------LR--E-LKY-TEMV
VKEVLRYRP--PATMVP-H-----IA--ST---D-FALT------T--YT----IPK--G
T--------------FP-SL----LGT-------DPEV-FDPERFSP--ERMD-Q-----
------------YRK--NWLLFGAGP---------HQCIGQRYAINQLILFTSLFTT---
FVD-YKRA---P-GC-------D---------DT--I-TP----K----DEL-------V
YI---SPR
>AagrOXF_evm.model.utg000018l.517.1
----LAILVALVCYARKG--LP-GP---LPF----LGG--VIA--M---------P----
-------AQA-----ASG---LSWNVL--FG----FV-LIRDSDL-S---HKVF------
ANVRPE-----FF--QLVGHP----------KKIFG---ERNLIFM-FGE-E-HKDLRRR
LAP-LF----TVKAL------GV-YVS------------IQ----E----TIRRHIQK--
---WQ-----AAQES--------ACA-------P------VQ---LRN------LCRD--
---LNL-ETSQN--VFVG----Y-------RV-----------D--------YY-----L
F-N--------GLMSLP-IN-CP------------GFAF-YKAT--HA--------VQRL
INAL---ARQ----SK-----RRMSE---------GE---DF-WMVE-TVREIRAEAAGS
-------SDS-D--IG--IFDFL---FAAQDAST-SSLVWAATLL-ES--H-PE--VLAK
VREEV-S-SQ-AS-------S----F------TP---EQ-------LR--Q-LKY-TEMV
VKEVLRFRP--PATMVP-H-----VA--TA---P-FQLT------T--YT----VPK--G
T--------------FP-SL----FGT-------DPDS-FDPDRFSA--ERQD-V-----
------------FKK--NWLLFGAGP---------HQCIGQRYAINHLMLFTALFSS---
SVD-WTRV---D-GC-------D---------DT--I-VP----K----DGL-------I
CL---TEL
>AagrOXF_evm.model.utg000041l.125.1
MKP-LLLLVALLHYLRKG--LP-GP---FPF----LGG--LLS--V---------P----
-------AQA-----IAG---MSWNVL--FG----FV-VVRDSEM-S---QKIF------
ANVKPE-----VF--QLVGHP----------KKIFG---ERNLIFM-FGE-E-HKDLRRR
LAP-LF----TLKAL------GV-YVS------------IQ----E----TIRQHIGK--
---WE-----TAERS--------GSD-------P------VQ---LRT------LCRD--
---LNL-ETSQN--AFVG----Y-------RL-----------D--------YN-----L
F-N--------GLMSVP-VY-FP------------GFAF-YKAN--HA--------VGRL
IDTL---AKL----SK-----NRMMR---------GE---DF-WMVE-TVKEIQAAAAGS
-------SDA-D--IG--IFDFL---FAAQDAST-SSLAWAVCLL-ES--H-PE--VLAK
VRKEV-T-SV-KP-------DSF--F------TP---EQ-------LR--G-LKY-TEMV
VKEVLRYRP--PATMVP-H-----VA--NS---D-FAIT------T--YT----VPK--G
T--------------FP-SL----LGT-------NPHI-FDPDRFSP--ERQD-V-----
------------YKR--NWLLFGAGP---------HQCLGQRYAINHLVLFVALFTS---
LVD-WTRV---P-GC-------D---------DT--I-AP----K----DGL-------I
SL---SER
>SELMODRAFT_75218_SmCYP710A21
MED-VASLVLLAWYIRKG--LP-GP---LPF----LGN--VAA--M---------P----
-------RQA-----IRG---LSWDVI--LG----FI-LVRDAEL-S---HKIF------
ANVRPE-----AF--HLVGHP----------KKLFG---EENLIFM-FGE-E-HKDLRRR
LAP-LF----TWKAL------GV-YVA------------IQ----E----TIRKHIHR--
---WA-----NSSSSI-------HQR-------P------VA---MRS------LCRD--
---MNL-ETSQE--VFVG----Y-------RE-----------D--------YN-----L
F-N--------GLLALP-ID-LP------------GFAF-RRAK--QA--------VERL
VATL---AAR----SK-----RRMSTP--------GE---DF-WMAE-TLAEIRARESGS
-------SDR-Q--VG--IFDFL---FAAQDAST-SSLVWVCALL-ES--N-PQ--VLGK
ILDEQ-R-SL-RRGGE-GNFDTP--V------GS---EL-------LR--E-MKY-TEMV
VKEVLRYRP--PATMVP-H-----IA--SV---D-FPIT------S--YT----VPK--G
A--------------FP-SL----LGR-------EPYA-FDPDRFSA--ARLD-V-----
------------FKR--NWLLFGAGS---------HQCLGQRYAINHLVLFTALFSS---
MVE-WERV---P-GC-------D---------ET--I-VP----R----DGL-------V
TL---KPR
>At2g28850_AtCYP710A3
VSS-LVSLLLLLLYRLKK--LP-GP---FPI----IGN--VVA--L---------P----
-------KQS-----AMG---LSVNYL--IG----FI-IIKDAEL-S---NKVF------
SNIRPD-----AF--QLVGHP----------KKLFG---DHSLIFM-FGE-N-HKSVRRQ
VAP-NF----TRKPL------SA-YSS------------LQ----Q----VILRHLRQ--
---WE-----ESFSS--------GSR-------P------VS---MRQ------LIRE--
---LNL-ETSQT--VFVG----Y-------KN-----------D--------YN-----V
F-N--------GTMALP-ID-LP------------GFTF-GEAR--RA--------VSRL
VNTM---VRK----SK-----EKMAA---------GE---DF-WTHS-IVAE-------S
-------KDE-E--IS--LVDFL---FASQDAST-SSLLWAVVLL-ES--E-PE--VLRR
VREDV-A-RF-WSP------EES--I------TA---DQ-------LA--E-MKY-IRAV
AREVLRYRP--PASMVP-H-----VA--VS---D-FRLT------S--YT----IPK--G
T--------------FP-SL----FGT-------EPDR-FDPDRFSE--TRQD-E-----
------------FKR--NFLTFGIGS---------HQCVGQRYALNHLVLFIAMFSS---
MFD-FKRV---D-GC-------D---------ET--M-SP----K----DGT-------V
FL---SSR
>At2g28860_AtCYP710A4
VSS-LVSLLLLLLYRVKK--LP-GP---FPI----IGN--VVA--L---------P----
-------KQS-----AMG---LSVNYL--IG----FI-IIKDAEL-S---NKVL------
SNIRPD-----AF--QLTGHP----------KKLFG---DHSLIFM-FGE-D-HKSVRRQ
VAP-NF----TRKPL------SA-YSS------------LQ----Q----VILRHLRQ--
---WE-----ESFSS--------GSR-------P------VS---MRQ------LIRE--
---LNL-ETSQT--VFVG----Y-------KK-----------D--------YS-----L
L-T--------GTMAIP-ID-LP------------GFTF-GEAR--QA--------VSRL
VNTM---VGK----SK-----AKMAA---------GE---DF-WTHS-IIEE-------S
-------KDK-E--IS--LVDFM---FASQDAST-SSLLWAVVML-ES--E-PE--VLRR
VREDV-A-RF-WSS------EEL--I------TA---DQ-------LA--E-MKY-TRAV
AREVLRYRP--PASMIP-H-----VA--VS---D-FRLT------S--YT----IPK--G
T--------------FP-SL----FGT-------EPDR-FDPDRFSE--TRQD-E-----
------------FKR--NFLTFGNGS---------HQCVGQRYAMNHLVLFIAMFSS---
MFD-FKRV---D-GC-------D---------DT--M-SP----K----DGT-------V
FL---SSR
>At2g34490_AtCYP710A2
VFS-LVSLLLFLIYLVKK--LP-GP---FPI----IGN--AIS--L---------P----
-------KQS-----DTG---LAANYL--IG----FI-IIRDTEL-S---HQIF------
SNVRLE-----AF--HPLGHP----------KQLFG---DHSLIYL-FGE-D-HKTVRRH
LAP-NF----TPKAL------ST-YSD------------LQ----Q----VMLRHLRQ--
---WE-----ESFSG--------GTK-------P------VS---MRD------LVRE--
---LNL-ETSQT--VFVG----Y-------RN-----------D--------YN-----L
F-N--------GSMALP-IN-LP------------GFAF-NKAR--RA--------VMNL
EKTL---AGK----SK-----KRMAT---------GE---DF-WMHA-FVTEIE---SGS
-------EDE-A--IG--LFDFL---FAAQDAST-SSLLWAVTFL-ES--H-PK--VLSK
VREEV-A-KI-WSP------QHL--I------TA---DQ-------LA--E-MKY-TRAV
AREVVRYRP--PATMVP-H-----IA--TN---D-FPLT------S--YT----IPK--G
T--------------FP-SV----FGT-------EPNR-FDPDRFSE--TRQD-Q-----
------------FKR--NYLAFGWGA---------HQCVGQRYALNHLVLFIAMFSS---
LFD-FKRL---D-GC-------D---------DT--I-SP----K----DGT-------V
FL---SKR
>At2g34500_AtCYP710A1
VFS-LISFLLLLVYLFKK--IP-GP---FPI----IGN--AVA--L---------P----
-------KQS-----STG---LSANYL--IG----FI-VIRDTEL-S---HQIF------
SNVRPD-----AF--HLIGHP----------KKLFG---DHNLIYM-FGE-D-HKSVRRQ
LAP-NF----TPKAL------ST-YSA------------LQ----Q----VILRHLRQ--
---WE-----GSTSG--------GSR-------P------VS---LRQ------LVRE--
---LNL-ETSQT--VFVG----Y-------KN-----------D--------YN-----L
F-N--------GSMALP-ID-LP------------GFAF-GEAR--RA--------VKRL
GETL---AGK----SK-----ARMAA---------GE---DF-WMQA-IVAE-------S
-------GDE-E--IG--LFDFL---FAAQDAST-SSLLWAVTLL-DS--E-PE--VLNR
VREEV-A-KI-WSP------EAL--I------TV---DQ-------LA--E-MKY-TRSV
AREVIRYRP--PATMVP-H-----VA--AI---D-FPLT------T--YT----IPK--G
T--------------FP-SV----FGT-------EPDR-FDPDRFSE--TRQD-Q-----
------------FKR--NFLAFGWGP---------HQCVGQRYALNHLVLFIAMFSS---
LLD-FKRL---D-GC-------D---------ET--I-SP----K----DGT-------V
FL---SRR
>LOC_Os01g11270.1_OsCYP710A5
IES-LAAVALMLIYHRKK--MP-GA---LPF----LGS--AAH--L---------P----
-------VQA-----ALG---LAADFL--FG----FT-VIRDSEL-S---HRVF------
ANVRAD-----AF--HVVSHP----------KKLFG---EHNLVYL-VGE-E-HKDLRRR
IAP-NF----TPRAL------ST-YAV------------IQ----Q----VIISHLRR--
---WD-----RSASN--------GGK-------A------EP---IRV------PCRD--
---MNL-ETSQT--VFVG----Y-------RE-----------D--------YN-----L
F-N--------GFITLP-VD-LP------------GFAF-RRAR--LA--------GARL
MHTL---ARQ----SR-----QRMLG---------GG---DY-LMQE-TVREIDATAAGT
-------SDV-E--VG--LFGFL---FAAQDAST-SSLCWAVSAL-DS--H-PN--VLAR
VRAEV-A-AL-WSP------EEP--I------TA---EM-------MS--A-MKY-TQAV
AREVVRYHP--PATLVP-H-----IA--VE---A-FQLT------Q--YT----IPK--G
T--------------FP-SV----YGQ-------DADA-FDPDRFSE--ARRD-V-----
------------YKR--NFLAFGAGP---------HQCVGQRYALNHLVIFMALFVS---
LVD-FRRE---E-GC-------D---------VT--M-VP----R----DGV-------V
YL---KQR
>LOC_Os01g11280.1_OsCYP710A6
VES-LATVALILIYHRKK--MP-GP---LPF----LGS--VTH--L---------P----
-------LQA-----TRG---LTADFL--FG----LM-VIRDSEL-S---RRVF------
ANVRAD-----AF--HLVGHP----------KKLFG---DHNLIYM-VGK-E-HKDLRRR
IAP-NF----TPRAL------ST-YAV------------IQ----Q----VILSHLRR--
---WD-----RSVAN--------GGK-------A------EP---IRV------PCRD--
---MNL-ETSQT--VFVG----Y-------RE-----------D--------YN-----L
F-N--------GFITLP-ID-LP------------GSAF-RRAR--LA--------VPRL
KHIL---ARQ----SK-----QRMRG---------GG---DY-LMQE-TVREIDAAAAGT
-------SDM-E--TG--LFDFL---FAAQDAST-SSLCWAVSAL-DS--H-PD--VLAR
VRAEV-A-AL-WSP------EEP--I------TA---EM-------MT--E-MKY-TQAV
AREVVRYWP--PGPVVP-H-----IA--GE---A-FQLT------Q--YT----IPK--G
T--------------FP-SV----YGP-------DAGT-FDPERFSE--ARRD-V-----
------------YKR--NFLAFGAGP---------HQCVGQRYALNHLVIFMALLAS---
LID-FRRE---E-GC-------D---------VT--I-VP----R----DGV-------V
HL---KQR
>LOC_Os01g11300.1_OsCYP710A7
VDS-LAAVALVLVYHRKK--LP-GP---LPF----IGS--ATH--M---------P----
-------MQA-----ARG---FTADFL--AG----FT-IIRDSEL-S---NRVF------
ANVRPD-----AF--FVIGHP----------KKLFG---DHNLIYL-FGD-D-HKDLRRR
MAT-NF----TPRAL------ST-YAA------------IQ----Q----GIVSHLRR--
---WD-----RSAAN--------GGK-------A------EP---IRV------PCRD--
---MNL-ETSQT--VFAG----Y-------RE-----------D--------YN-----L
F-N--------GLLAFP-VD-LP------------GLAF-RRAR--QA--------VARL
VRML---ARE----SK-----ARMRA---------GG---DY-WMQE-TVREIDAKAAGS
-------DDE-E--IG--LFDFL---FAAQDAST-SSLCWAVSAL-DS--H-PD--VLAR
VRAEV-A-SL-WSP------DEP--I------TA---DK-------IA--E-MKY-TKAV
AREVVRHRP--PATLMP-H-----IA--LQ---N-FQLT------S--YT----IPK--G
T--------------LP-SM----YGH-------DPDA-FDPERFSE--ARRD-V-----
------------YKR--NFLAFGAGP---------HQCVGQRYALNHLVIFMALFVS---
LVD-FRRE---E-GC-------D---------VT--M-VP----R----DGV-------V
YL---KQR
>LOC_Os01g11340.1_OsCYP710A8
VD--VVALAFFLVYHRKK--LP-GP---LPF----VGS--VAH--M---------P----
-------AQA-----ARG---LAADFL--IG----FV-VIRDSEL-S---HRVF------
ANVRPD-----AF--HLIGHP----------KKLFG---DHNLIYM-FGE-D-HKDLRRR
IAP-NF----TPRAL------ST-YAA------------IQ----Q----VILSHLRR--
---WD-----RSAAN--------GGK-------A------EP---IRV------PCRD--
---MNL-ETSQT--VFAG----Y-------RE-----------D--------YN-----F
F-N--------GLMALP-VD-LP------------GFAF-RSAR--LG--------VARL
VRTL---ARA----SK-----ARMRA---------GG---DF-WMQE-TVREIDAKAAGT
-------DDE-E--LG--LFDFL---FAAQDAST-SSLCWAVSAL-DS--H-PD--VLAG
VRAEV-A-SL-WSP------EEP--I------TA---EK-------IA--E-MKY-TQAV
AREVVRHRP--PATLVP-H-----IA--GE---E-FQLT------W--YT----IPK--G
T--------------FP-SV----YGP-------EPDT-FDPERFSE--ARRD-V-----
------------YKR--NFLAFGAGP---------HQCVGQRYALNHLVLFMALFVS---
VVD-FRRD---E-GC-------D---------ET--I-VP----R----DST-------V
YL---KQR
>kfl00691_0060_v1.1
LDA-LAVLCCLLWYLLRA--LP-GP---WPL----LGN--VVA--V---------P----
-------KQA-----AFP---LSWNAL--VG----YI-VVADAEV-Q---HKIF------
SNVHAQ-----GF--ELIGHP----------KKIFG---ENNMIMM-RGE-Q-HKDLRRR
LLP-LF----SVKAL------GV-YVE------------IQ----E----TIRAHVSR--
---WA------------------AEK-------A------VE---MRP------LVRA--
---LNL-ETSQT--VFVG----Y-------RA-----------D--------YA-----A
F-N--------GLMAFP-LD-LP------------GTTF-NKGA--RA--------VTRI
AQTL---AAA----SK-----ARTVE---------GT---DY-WTAS-LREELHAAEQGC
-------SDL-E--IG--VFDFL---FAAQDASS-SSLLWVMALL-EA--H-PA--VLAR
VRDEQ-R-AL-RP-------DAP--L------SA---DL-------LA--R-MRY-TKQV
ALEVLRLRP--PAPMVP-H-----IA--AV---D-YPLT------D--YT----VPK--G
T--------------FP-SV----FGT-------EPHR-FDPDRFSE--ERRD-V-----
------------FKR--NWLLFGAGP---------HQCLGQRYAINHIMVFIALISS---
HVN-WERV---P-GC-------D---------ET--I-YP----K----DGH-------V
TL---SSR
>CMS319C_CmCYP51G1
AALAALG--ALMTSPAKP-AYP--P-EGFPV----VGN--VAA--FA-RN-----P----
-------AKR-----AYGDV-FT-LRV--GP--K-RFTFLVGPRA-H---EVFF------
RD-QGP---VYGF-----SVP------------VFGRG----VVYDPLLE-Q-FR-----
----FVST--ALRRL-----RE--Y--------------VP----L----MV-AEAET--
---YF------KRHW--------GTD-------T------AD---LL-----K-SLSE--
---LII-TASRC--LM-G--R----------EEQLF-------E---EVSTLYH-----Q
L-DQGQPL---S-VFAP-H--FP-----CKA---------HWQR-DRA----RRE-MRRL
FASII----A----NR------RKRYQ------AQAE-EVDV--LQV-FMD----SQYRG
---SRL-TDD-Q--ITGLLIAVL---FAGQHTST-ITGTWTGLLM-LR--K-PE--LVTR
VRAEQ-E-QVLD-----G--FK---I-----------DYD-----AL---R-LDV-MHRC
IKEALRMYP--PLIFLM-R-E----V-----------VI-P-RT-YRDYV----IPK--G
D---IVVVSPPLAMSLP-EV----F-A-------DPDR-YDPDRYAP--PRED----K--
------------F----SHIGFGGGR---------HACMGEQFAYLQIKTIWSVILR---
DYD-L-EPG--P-------PLPDY--------SA--M-VV----G---PKP-------PC
LV---RRR
>Mp7g11810.1_MpCYP51G1
PDVLLAG--LLLM-PKSK-NLP--P-T-IPV----IGG--LLK--FL-NG-----P----
-------ARE-----EYGPV-FT-CKV--LT--R-NITFLIGPEV-S---ENFF------
KS-QKE---VYKF-----NVP------------TFGPD----VVFADYVE-Q-YR-----
----FFME--ALKRL-----KG--Y--------------VD----A----MV-EEAQE--
---FT------AK-W--------GDE-------E------VD---LK-----A-ELEH--
---LII-TASRC--LL-G--I----------ERHLF-------G---EVSELIY-----D
L-DQGVPI---S-VLFP-Y--LP-----IAV---------HRKR-DKA----RKR-LEEI
FGGVI----E----KR------KKS--------GVQE--NDM--LQS-FID----SKYKG
---RPT-THS-E--CTGLLIAAL---FGGQHTSS-ITSSWMGAYL-MN--K-PS--VLAQ
AQQEQ-L-EMI------G--EE---L-----------NHD-----VI---N-MDY-LARI
MKETLRMHP--PLVMLL-R-Y----A--HK---DD--VE-C--N-GKTYT----VPK--G
H---VTAVSPSVAGRLP-LV----Y-P-------NPDN-FDPDRYIP--GRED----KG-
------------F----SYIPFGGGR---------HGCLGETFAYMQIRTIYSVMLR---
NFE-F-ELG--D-------PEVEW--------NA--L-VV----G---PKG-------PI
KT---KRR
>At1g11680_AtCYP51G1
MEL-IVA--LLIF-SKKK-RLP--P-AWPPL----VGS--LIK--FL-KG-----P----
-------LRE-----EYGSV-FT-VNL--VH--K-KITFLIGPEV-S---AHFF------
KS-QQE---VYQF-----NVP------------TFGPG----VVFDDYQE-Q-FR-----
----FFTE--ALRKL-----KG--Y--------------VD----M----MV-TEAED--
---YF------SK-W--------GES-------E------VD---IK-----V-ELER--
---LII-TASRC--LL-G--R----------EDQLF-------D---DVSALFH-----D
L-DNGLPI---S-VLFP-Y--LP-----IPA---------HRRR-DRA----REK-LSEI
FAKII----G----SR------KRS--------GKTE--NDM--LQC-FIE----SKYKG
---RQT-TES-E--VTGLLIAAL---FAGQHTSS-ITSTWTGAYL-MR--Y-KE--YFSA
ALDEQ-K-NLI------G--DK---I-----------DHD-----IL---E-MDV-LYRC
IKEALRLHP--PLIMLM-R-A----S--HS---DS--VT-A-RD-GKTYD----IPK--G
H---IVATSPAFANRLP-HI----F-K-------DPDT-YDPERFSP--GRED----KG-
------------F----SYIAFGGGR---------HGCLGEPFAYLQIKAIWSHLLR---
NFE-L-ELS--P-------PEIDW--------NA--M-VV----G---VKG-------NV
MV---RKR
>LOC_Os11g32240.1_OsCYP51G1
MDLALVA--LLLL-GGKK-RLP--P-A-APL----VGG--LLR--FM-RG-----P----
-------IRE-----EYGSV-FT-VPI--LS--R-KITFLIGPEV-S---AHFF------
KS-QQE---VYKF-----NVP------------TFGPG----VVFDDYQE-Q-FR-----
----FFTE--ALRKL-----RS--Y--------------VD----Q----MV-VEAEE--
---YF------SK-W--------GES-------T------VD---LK-----Y-ELEH--
---LII-TASRC--LL-G--R----------EEKLF-------D---DVSSLFH-----D
L-DNGQPV---S-VIFP-Y--LP-----IPA---------HRRR-DRA----RQR-LKEI
FATII----K----SR------KAS--------GRAE--EDM--LQC-FID----SKYKG
---RST-TEG-E--ITGLLIAAL---FAGQHTSS-ITSTWTGAYM-LR--F-KQ--YFAA
AEEEQ-K-EVM------G--DK---I-----------DHD-----IL---E-MDV-LYRC
IKEALRLHP--PLIMLL-R-Q----S--HN---DS--VT-T-KD-GKEFD----IPK--G
H---IVATSPAFANRLP-HI----F-K-------NPDS-YDPDRYAP--GRED----KG-
------------F----SYISFGGGR---------HGCLGEPFAYLQIKAIWTHLLR---
NFE-F-ELS--P-------PETNW--------KA--M-VV----G---IKD-------EV
MV---NKR
>AagrOXF_evm.model.utg000083l.204.1
--MVILG--LVLV-KPSQ-KYP--P-T-LPL----IGG--FLK--FL-GG-----P----
-------IRE-----QYGSV-FT-VRV--LT--K-NITILVGPEV-S---THFF------
KS-QKE---VYQF-----NVP------------TFGKG----VVFDDYME-Q-FR-----
----FFTE--ALKAM-----KK--Y--------------VE----Y----MI-EEAQL--
---YF------SS-W--------GEE-------E------VD---LK-----A-ELEK--
---LII-TASRC--LL-G--S----------ENQLF-------D---NVNNLFH-----D
L-DNGQPI---S-VIFP-Y--LP-----IPA---------HKRR-DKA----RQE-LADV
FAKII----R----GR------KAS--------GKRE--TDM--LQT-FID----SKYRG
---RST-TEE-E--CTGLLIAAL---FAGQHTSS-ITSTWTGAYL-IS--N-KE--YLKL
AVEEQ-Q-DVM------G--SS---L-----------DYD-----IL---E-MDF-LHRG
MKEALRLHP--PLILLM-R-Y----N--HT---DS--VT-T-KD-GKEYV----IPK--G
H---IVATSPAFANRLS-HV----Y-K-------DPNT-YDPSRFAP--PRED----KG-
------------F----SYIAFGGGR---------HGCLGETFAYMQVKTIWSILLR---
NFE-F-DLG--P-------PEIDW--------NA--M-VV----G---PKG-------KV
PA---RKR
>SELMODRAFT_178739_SmCYP51G1
--MELVG--TLLS-GGSR-RLP--P-S-VPI----VGG--LLK--FV-KG-----P----
-------LRQ-----EYGSV-FT-VNI--VT--R-KITFLIGPDV-S---SHFY------
KS-QKE---VYQF-----NVP------------TFGPG----VVFDDYME-Q-FR-----
----FFTE--ALKRL-----KT--Y--------------VD----Y----MV-EEAQL--
---FF------SK-W--------GDE-------E------VD---LK-----E-ELER--
---LII-TASRC--LL-G--S----------ENQLF-------E---DVSNLFH-----D
L-DNGQPI---S-VLFP-Y--LP-----IPA---------HRRR-DRA----RKE-LASV
FAKII----G----NR------KSS--------GRSE--TDM--LQV-FID----SKYRG
---RST-TED-E--ITGLLIAAL---FAGQHTSS-ITSTWTGAYL-LT--Y-KN--YWDS
AVEEQ-R-NVM------G--DK---L-----------DYD-----IV---E-MDV-LHRC
MKEALRLHP--PLIMLM-R-Y----C--HK---DS--VT-T-RD-GVEYN----IPA--G
H---IVATSPAFANRLP-HV----F-K-------DPDS-FDPERFAP--GRED----KV-
------------F----SYTSFGGGR---------HGCLGETFGYMQVKTVWSILLR---
NFE-M-ELS--P-------PEIDW--------NA--M-VV----G---PKG-------KV
MV---RKR
>Pp3c8_15480V3.1_PpCYP51G1
QGAPLLG--LIVG-NRKR-NLP--P-SAVPF----VGG--LLK--FI-KG-----P----
-------LKE-----EYGQV-FT-LQM--LT--R-NVTFLIGPEV-S---AHFF------
KS-QRE---VYQF-----NVP------------TFGPG----VVFDDYME-Q-FR-----
----FFTE--ALTRL-----RS--Y--------------VE----M----MV-EEAHL--
---FF------SK-W--------GEE-------E------VD---LK-----V-ELEQ--
---LIV-TASRC--LL-G--P----------ENSHL-------E---KVTSLFH-----D
L-DNGLPV---S-VLFP-Y--LP-----IPA---------HKRR-DRA----RKE-LAEI
FSKVI----K----AR------KAS--------GKKE--PDM--LQA-FMD----STYRK
---RGT-TEE-E--CTGLLIAAL---FAGQHTSS-ITSTWTGAYL-MK--Y-KQ--FMPA
VIEEQ-K-EIM------G--DH---L-----------DYD-----VL---E-MSC-LHRA
MKEALRLHP--PLILLL-R-Q----N--HT---DS--VT-T-RE-GKSYT----IPK--G
H---IVGTSPAFANRLP-YV----Y-K-------DPDT-FNPDRFAP--GNED----VG-
------------F----SYIAFGGGR---------HGCLGETFAYMQVKTVWSYLLQ---
HFE-L-ELG--P-------PEVDW--------NA--M-VV----G---IKG-------EV
MV---RKR
>kfl00090_0230_v1.1
ADVRVLA--VLSV-ATKR-KAP--P-T-IPI----IGG--VLK--FM-DG-----P----
-------IKE-----GYGDV-FT-VNV--FH--K-RITFLIGPEV-S---NHFF------
KS-QQE---VYQY-----SVP------------TFGKG----VVFDDYQE-Q-FR-----
----MFAE--SLRRL-----RD--Y--------------VK----M----MV-MEAET--
---FF------GK-W--------GDE-------E------VD---LK-----E-ELSK--
---LII-TASRT--LL-G--R----------EEQMF-------E---QVSDLFH-----V
L-DLGLPI---S-VIMP-R--LP-----IPA---------HLRR-DQA----RKQ-LRDV
FRSII----N----NR------RAT--------GVRE--NDA--LQA-FID----ARYKD
---RPT-TDD-E--ITGLLIAAL---FAGQHTSS-ITSTWTGFYLHAG--E-KK--FLPN
VVREQ-Q-RVL------G--EK---L-----------DYD-----IL---E-MDY-LHRA
IKEVLRLQP--PLIMLL-R-Y----V--HK---DS--VT-N-RK-GESHV----VPK--G
H---IVATSPSFAHRLP-HV----Y-K-------RVDE-FDPDRFGP--GRED----KG-
------------F----SYIGFGGGR---------HGCMGETFAYMQIKTIWSILLR---
NFE-L-ENS--P-------PEPDL--------ES--M-VV----G---PKG-------EC
RV---RKR
>Cre02.g092350.t1.2_CrCYP51G1 
ADKVLIL--LVLF------KRP--P-G-LPF----IGG--LLK--FT-GG-----P----
-------LEN-----GYGEC-FT-VPV--AH--R-RVTFLIGPEV-S---PHFF------
KS-QSE---VYDF-----NIP------------TFGRG----VVFDEQTE-Q-FR-----
----MFTE--ALTRL-----KS--Y--------------VP----H----FN-KEAEE--
---YF------AK-W--------GET-------V------VD---FK-----D-EFSK--
---LIT-TAART--LL-G--R----------EEQLF-------D---EVADLLH-----G
L-DEGVPL---S-VFFP-Y--AP-----IPV---------HFKR-DRC----RKD-LAAI
FAKII----R----AR------RES--------GRRE--EDV--LQQ-FID----ARYQG
---RAL-TEE-E--ITGLLIAVL---FAGQHTSS-ITTSWTGIFM-AA--N-KE--HYNK
AAEEQ-Q-DII------G--NE---L-----------SFE-----TL---E-MEV-LHRN
ITEALRMHP--PLLLVM-R-Y----A--KK---PS--VT-T-ST-GKSYV----IPK--G
D---VVAASPNFSHMLP-QC----F-N-------NPKA-YDPDRFAP--PREQ----N--
------------Y----AFIGFGAGR---------HACIGQNFAYLQIKSIWSVLLR---
NFE-F-ELD--P-------PEADY--------ES--M-VI----G---PK--------PC
RV---RTR
>LOC_Os05g12040.1_OsCYP51G3
MDL-FLA--LTML-ERTR-PPP--P-G-APL----VGV--LPS--LLANG-----P----
-------IRH-----HYGSV-FT-VSL--LQ--Q-KVTFLVGSEA-S---SHFY------
KS-QDE---VSQF-----TIP------------TFGPG----VAFDDYHE-Q-FR-----
----FFGD--IMKKL-----RT--Y--------------VD----L----MV-AEVEG--
---YF------AR-W--------GQS-------T------VN---MK-----Q-EFEQ--
---LVT-IASRC--LL-G--E----------EDKMF-------D---EVSTLLR-----E
L-NDGRLV---T-ILFP-R--LP-----IPA---------HRRR-DRA----RAR-LGEI
FSDIV----R----SR------RGSSG-----GGARH--DDM--LQC-LID----ARYKG
---RAT-TET-E--VAGMLVAAL---FAGQHTSS-STSTWAGARL-LT--N-PD--HLRA
AVEEQ-A-RLLG-----G--DR---V-----------DHA-----AL---A-MDT-LQRC
VKETLRLHP--PALMLL-R-H----A--RR---SV--VR-G-GS-GREYE----VPE--G
H---TVASPLLLHNALP-RV----Y-R-------DPGE-FDPGRFGA--GREG-----G-
------------L----AYTAFGGGR---------HACVGEAFAYMQIKVIWSHLLR---
NFE-L-QLS--P-------PETDW--------TV--V-MP----G---PKG-------KV
MV---TNR
>LOC_Os07g28160.1_OsCYP51H1
MSWVLTT--VLQK-PAAA---P--P-G-AGL----VRF--ARA--MARDG-----P----
-------IRE-----QQGSV-FTAIAP--FG--LFKVTFLIGPEV-S---SHFY------
LG-QGS---IYRF-----TVP------------LFGPE----VGYADPAE-Q-MR-----
----LFWD--VLKSI-----EA--R--------------VG----A----MA-EEVQN--
---YF------SR-W--------GEQ-------T------VD---LK-----K-ELEQ--
---VLM-IASRC--LL-G--R----------EESMV-------D---EVYELFR-----D
L-DNGHLI---S-TMLP-Y--LP-----TPA---------HRRR-DRA----RQR-LGEI
FTEVI----R----SR------RNS--------GTAD-GDDV--LQR-LID----GRYKE
---RDL-TDV-E--VVGLLVALV---FAGKHSSS-SVSTWTGINL-LS--H-PN--HLVA
VIAEQ-D-RLMART------DR---V-----------NYD-----TV---E-MTT-LHRC
IKEALRLHP--PAVAMF-R-Q----A--RK---HT--VQ-T-KE-GKEYT----IPG--G
H---TVMSTILVNHHMP-NV----Y-K-------DPHV-FDPSRFAR--GRGD----KG-
------------F----SFLAFGAGR---------HSCAGESFAYTQIKVIWSHLLR---
NFE-L-KMS--P-------PETSW--------RM--V-TP----E---PKG-------TV
MI---SRR
>LOC_Os02g21810.1_OsCYP51H4
MDHITIA--VLAALPAEK-RPP--P-G-APL----VGI--IPA--VLRRG-----L----
-------IRE-----QHGSV-FT-LRS--LG--L-AVTFLVGPEC-S---DHFF------
HA-IDG---LYEV-----TVP------------IFGKE----VGYDDLNE-Q-HR-----
----FFAK--MLRKL-----RG--H--------------VL----P----MV-CEIEE--
---YF------GK-W--------GEC-------V------VD---LM-----Q-EVDH--
---VLM-IASRC--LL-G--K----------EENMF-------D---EVASLFH-----E
L-MGGHLI---S-MFFP-Y--LP-----TPG---------HRRR-DKA----RAK-LGEI
FSQIV----K----TR------KMS--------GRVE--DDM--LQD-LID----STYGG
---RAT-TDT-E--VTGLLVALL---FAGHHTSS-TVAVWTALRL-LT--H-PE--HLRA
VRAEQ-E-RLVEQQ--GG--GG---I-----------DYG-----VL---Q-MDV-LHRC
IKEALRLHP--VTPMIL-R-R----A--RR---GT--VR-D-KE-GGEYS----VPA--G
R---LLASPLVVNTLLP-NI----Y-K-------DPHV-FDPDRFAA--GRAD----KR-
------------L----AYLSFGAGK---------HACMGEGYAYQQIKVILSHLVS---
NFE-L-KLS--P-------PETE---------DM--L-SM----R---PKG-------KA
IV---SKR
>LOC_Os05g34325.1_OsCYP51H6
MELTAMA--LALT-GRRR-P-P--P-C-IAL----LGL--LPA--L-FRG-----D----
-------MQQ-----LYGSV-FT-VSV--AG--LLKATFLVGPEV-S---AHFF------
QS-HGD---LFEF-----TVP------------MFGKE----VGHGDNIE-Q-GR-----
----FFAE--ALKRL-----RI--H--------------VD----P----MV-QEVED--
---YF------AK-W--------GQH-------T------VD---LK-----H-ELEQ--
---LLL-ISGRC--LL-G--K----------EGTKF-------D---EVCNLFR-----D
I-EGGNLM---S-VFFP-Y--TP----LIPS---------NRRR-DMA----RER-LHAI
FSDIV----R----SR------KQQQ-------GDQE-DKDV--LQS-FID----SRYKG
---RAT-TEA-E--VAGLITGVL---FAAKHTST-HTSVWTGARL-LT--H-EK--FLAA
AVDEQ-D-QIV------GT-DH----------------YG-----FL---E-MHM-LHIC
IKETLRLHP--PAPMIV-R-T----A--LR---QT--VR-T-RE-GHEYC----VPA--G
H---TMASPIVISNRVP-YI----Y-K-------DAHL-YDPDRFGP--RRED----KG-
------------F----SYTSFGGGR---------NSCVGENYAYMQIKAIWSHLLR---
NFE-L-KLS--P-------PKTDW--------SK--L-VP----E---PQG-------KV
MV---SKR
>LOC_Os05g34380.1_OsCYP51H8
----------KLA---RR-PLP--P-V-IAL----LEH--LPR--LCTKG-----V----
---------------VYGSV-FT-VSL--FG---LKATFLVGPEV-S---AHFY------
QS-QGD---LYEF-----TVP------------LFGKG----VGFDDNTE-H-LR-----
----FFID--AIKKL-----RN--H--------------VN----S----MV-QEVED--
---YF------AK-W--------GEN-------I------VD---IK-----H-EFEK--
---LLM-ISGHC--LL-G--K----------EDNMF-------D---EVFSLFH-----E
L-DSGGLG---S-VIFP-Y--IP-----IPS---------HIRC-DKA----HAK-LAKI
FSKIV----R----SR------R-----------DSN-EQDV--LQY-LID----SKHRG
---NST-TEQ-E--VTGWIISMV---FAGKHTST-NSTTWTGACL-LT--H-DK--FLTE
ALDEQ-K-HMI------G--DH---I-----------DYN-----VL---D-MDI-LHCC
IKEALRMHP--VAPIIY-R-K----A--QK---SV--VR-T-RE-GDAYD----IPE--G
H---NLLSPMIFNNRLP-YI----Y-K-------DPHM-YDPDRFAP--KRED----KG-
------------F----SYTSFGGGR---------HICIGEAYAYMQIKVIWSHLLR---
NFE-L-KLS--P-------PKTNW--------SK--I-LL----E---PWG-------KV
MV---SKR
>LOC_Os07g37970.1_OsCYP51H9
--MALLA--SVVVGGAAA-PLP--P-G--------VSL--IIP--VITRG-----P----
-------ADE-----LYGSV-FT-VSF--LG--VVKATFLVGPEV-Q---GGFY------
SH-QGG---TYRM-----TVP------------MFGRG----VMYDDVSE-Q-IA-----
----VCFE--ALRKL-----RS--S--------------TV----T----MV-RETEE--
---YF------AK-W--------GEQ-------T------VD---LK-----R-ELDL--
---LIL-IASRV--LL-G--K----------EETMF-------A---DVVASFH-----E
LMDNSHLI---S-LCFP-N--LP-----IPR---------HRRR-DTA----SAR-LKEL
FSRAI----Q----LR------RGS--------GRAE--DDV--LQR-FLE----SRYRG
---RAM-SDN-E--ITGMLIALV---VAGQHMSS-SASTWTGAFL-LR--D-PK--HLAA
AVDEQ-R-RLI------GD-DR---V-----------DYD-----AL---TGMST-LHRC
IKEALRMHP--PAPALV-R-T----V--RR---GA--VW-T-RE-GKEYR----MPA--G
H---SVVSYAAFNHRLG-YV----Y-R-------DPDE-YDPERFGP--ERKD----RG-
------------F----SFTAFGGGR---------HACLGEHYAFLKMKVIWSYLLR---
NFE-L-ELS--P-------PEVEL--------NN--I-ML----G---PRG-------EV
MV---RKR
>LOC_Os02g02230.1_OsCYP51H5
MDLTSMA--LKMI-QRPR-LLP--P-VVSVL----TAY--LPT--LIAKG-----L----
-------IHD-----LH-------------------VTLLV-----T---AHFF------
QR-QSN---IYKV-----TVP------------VFGRG----VLYDDLSR-Q-IS-----
----FCTD--SIKNL-----RG--H--------------VD----S----MV-HEVEG--
---YF------AQ-W--------GED-------V------VD---IK-----Y-EMGN--
---LIL-IANRC--LL-G--K----------QESKL-------E---QVSTLLH-----E
LFDNGHLI---S-LFFP-Y--LP-----TPQ---------HRRR-DKA----RAM-LGEM
IHEAV----R----SR------RNS--------GVAE--DDV--LQK-FLD----SKYIG
---RCM-TEN-E--IAGLLICMM---FAAQHTSS-STSTWTGACL-LSHGH-RS--YLAA
AIQEQ-K-RII------G--DR---I-----------NWG-----IL---Q-MTT-LTHC
IKEALRLHP--PANLLI-R-H----A--SK---SS--VQ-T-RQ-GHRYQ----IPK--G
H---TLATCTTVGNRLP-YI----Y-K-------DPNV-YDPSRFGP--GRED----KG-
------------F----SYTPFSAGR---------HVCLGEDFAYMQIKVIWSHLLR---
NFD-L-ELS--P-------PEEEW--------EK--F-IP----G---PKG-TAPRAREA
MA---QQR
>Mp4g10800.1_MpCYP829D1
MEANASVAVLILHTMKRFRRLPPSPPG-LPI----IGH--LH---L-T----KKSNHRAL
RDL----AD------KYGPI-MT-VRL---G-AVRAV-IVSSSAM-A---KVIL------
KT-QDH-----VFGSR----A-QC--TAL--G-ILFYQ-NSDVVMGAMGE-R-WRFLRKI
CAQELF----SPKRV-----EL-------ETRRRE----ML----S----TV-EHLFE--
----A------GR-------D--GD--------A------VQ---LD-----I-NLRE--
---MGCNIITQE--LF-AR-S-FN----LEEDSQMS-------R---DF---S-ELG--G
M-V----L---Y-ECIP-F--L---R-RFD--LD-GSQ---ARM-RSL----FFR-YDRF
LNNII----E----EH------R-Q--E--D---ASQ---DF--VDV-LLQ-LQ-KDN--
NR--LL-TDD-C--IKGVLMDML---IAGVDTSM-STVVWALTEL-MR--H-PE--TYRK
AQQEL-D-LIV------GR-DR-L-V------Q----ESD------FV--H-LKY-LQAV
LKETFRLHP--VVPLMIPH-E----S--LS---AT-NV------GG--YD----IPE--K
T---RVIINVYALGRDP-SV----W-K-------NPLD-FDPERFV---D--D-V--KG-
------Q----DF----DLIPFGSGR---------RICAGINLALVVVSMTAAQLLH---
SCE-F-SL---PAG--MK-PL-D--------ID---V--E----E-V--VGESAPKLNPL
QLLV-RPR
>Mp3g20410.1_MpCYP829G1
MESSAGVLVVQLISAVN-LKLPPGPPQ-WPF----VGN--LL---D-L----GKMPHHAM
TSM----AK------KYGDL-VY-LRL---G-VVHAV-VVSSPDM-A---KEFL------
KV-QDS-----VFSGR----S-SG--VQS--K-LIFYD-SQGLIL-SVGD-H-WRLMRKV
TTLELF----STKRV-----KE-------PIRREE----LL----I----AI-SDLLE--
----K------GN-------A--KE--------T------VK---MD-----P-FLFG--
---LAINNITRL--LF-NE-T-YG----CKQDITAN-------Y---D-------AG--F
L-V----I---R-DFIP-W--L---G-PLD--LG-GTE---AKM-KKN----GRG-FDAF
FSKKM----D----EH------R-A--Q--G---LKG---AL--VDV-LLQ-LQ-QDG--
EG---P-SEP-A--IKGLLMDIL---LAGSETAA-SVETWALTEL-MR--H-PE--ARQK
LLTEL-D-TVV------GR-DR-L-V------E----EAD------LV--N-LKY-LQAV
VKETFRLHP--ALPFLVPH-E----S--LS---AT-KV------AG--YD----IPA--K
T---RVFVNIYHIGRDP-SL----W-S-------DPLS-FNPDRFL---D--G-V--RG-
------Q----NF----ELLPFGSGR---------RICVGLNLGMLLIELNLAQILH---
TCE-L-SL---PPG--VK-PE-D--------VD---I--E----E-K--FGETTPKAVPL
EIVA-APR
>Mp3g14950.1_MpCYP829B1
MTAMGIVGLVFLNLLEKSKRLPPGPQG-WPV----VGN--LL---Q-L----GKLPHQAL
TDL----SK------QYGSL-MF-LQL---G-SVPTI-VVSSAEM-A---EEVF------
ST-QDH-----LFASS----R-PR--TLT--G-EILYN-NRGLILAPLRD-Q-WRFVRRV
ASSNLF----PVKRL-----EQ--F---QEVRREE----IL----S----MV-KRALK--
----E------GH-------D--GS--------V------VQ---LS-----K-KLHE--
---LAYNHTTQM--LF-GK-S-YG----KEKAQNMV-------A---SL---S-SGG--F
F-TG--QL---R-EFIP-G--F---R-KLD--SD-VWD---WKL-WYF----YRV-YERF
LSAIV----K----DH------R-Q--R-------PR---DV--VDL-ILS-LQ-TEM--
HR-RQR-TDE-H--VKALLKDLM---TGGTETFS-NQVEWTLTEL-MR--H-PE--IRQK
VQREL-D-FVV------GK-DR-V-V------E----ESD------LA--R-LKY-LHAV
VKESFRLHP--VLPLCAPM-E----S--TI---AT-KI------GG--YE----LPS--K
T---RVVINLYAIQRDP-KI----W-D-------NPLA-FDPDRFR---R--D-V--KG-
------E----DF----ELLPFGAGR---------RICVGLNLGLSIVQFTLAQLLH---
TCD-L-AL---PIG--MK-CD-D--------VD---M--E----E-G--CGPTMPKARPL
QVLV-TPR
>Mp2g26700.1_MpCYP829I1
MS--IAILWLLYITKFT-KRLPPGPPA-WPV----VGS--LH---L-L----GQLPHRDM
KDL----AD------KYGPL-MS-LRL---G-SVQAV-VVSSPEI-A---RQFL------
KD-QDQ-----AFASR----P-LF--SGP--E-IFNHK-AQNLAWAPYGP-T-WRLLRKI
CTVELF----TAKRL-----KQ--F---QNIRQEE----LL----S----TI-QNILE--
----S------GR-------G--GK--------L------VN---MD-----E-HMGS--
---LTGNNITRM--LF-HR-R-YG----GEKEQHII-------R---EL---FRIGG--A
F-I----V---S-DYIP-W--L---K-RLD--LG-GWR---AQL-KKI----QVK-YDAF
VGNLI----D----EH------R-R--N--AKP-LAE---NF--VDV-LLS-IQ-NSG-V
DGRPTI-TDV-Q--IGQLIADMI---LGGTDTSS-VAMVWTLTAL-MK--Y-PE--VRRK
LREEV-D-SVV------GT-ER-L-V------D----ESD------LP--Q-LKY-LQAV
VRESFRCHP--VGAFLLPH-E----S--LC---DT-VV------AG--YD----IPR--N
T---RIFVNLFAIYNDP-QV----W-Q-------NPQA-FRPERFL---N--D-V--KG-
------A----HF----ELIPFGSGR---------RMCPGINLALLFIELTVAQLIH---
TCD-F-SL---PPG--VS-PE-T--------VD---T--R----E-S--YGLTTPRATPL
QLLV-SPR
>Mp2g17120.1_MpCYP829A1
MPPMLAAVLLLILIQRK-RKLPPGPLA-WPL----IGN--LP---L-M----GPLPHQSL
LRL----KK------KYGPL-MF-MQL---G-SVPTI-VVQGPDM-A---KEVL------
RT-QDH-----IFASR----P-DT--VTG--E-LFFYN-RQDLLFAPLGP-T-FRLLRKT
CVNSLF----TPLRV-----QE--F---QGVRKEM----LT----A----FL-TKLLQ--
----E------GR-------G--GQ--------P------VQ---VD-----H-KITE--
---MNFNNVSKI--LY-GK-S-YG----IHREHEIA-------D---EW---ARVAG--S
V-I----V---G-DYLP-W--L---R-KLD--IG-GCE---AHL-LRL----REE-FNKF
LTGVI----E----EH------K-R--N--SAA-GGK---DF--VDV-LLS-LH-ADE--
DG-NTL-SET-Q--VKAFLQDLT---LGGIDSSA-AQMQWTLVEL-LR--H-PE--VRHK
VQQEL-D-SVI------GK-DR-M-V------E----EAD------IV--R-LPY-FRAM
MKESFRLHP--AVPFLAPH-E----N--TQ---AT-KI------SG--YD----IPA--N
T---RLLVNVYAIHRDP-EV----W-E-------DPLK-FNPERFM---N--G-L--KG-
------E----DF----KFLPFGSGR---------RMCPGMDYAMLVVEWTLAQLLH---
TCD-L-DV---PEG--MK-PM-D--------ID---V--G----E-T--FGVTLSTTSPL
RIVI-SPR
>Mp7g19270.1_MpCYP829E1
VP--VVCICLAVFLWRR-RNLPPGPKG-WPV----IGN--LL---D-L----GLYPHQSL
QKL----AD------KYGPV-MF-MSL---G-SVPTL-VVSSKEL-A---REIL------
KH-QDQ-----DFSFR----P-KS--TMG--E-LVMYK-SSDMVFSPVGE-Y-WRYLRKI
SANEVF----HTKRL-----SE--L---ETVRREE----VL----T----TV-GQMLE--
----A------SE-------D--G---------P------VQ---LN-----E-RLEN--
---LILNMQTRT--LF-RK-R-YG----RESEHKLN-------K---DL---S-ICG--H
F-V----V---G-DYVP-S--L---R-WADSGTG-GVL---AKM-NQL----HRD-LDKF
FSKIL----E----EH------R-L--S--LKN-QPK---DF--VDV-LLQ-QH-SD---
----NL-THD-S--MKAYIMDML---MAGTDTTN-QEIMWMLVEL-MR--H-PH--VLKK
VQEEL-D-DVV------GR-DR-V-V------E----EAD------LG--Q-LNY-LHAV
IKESFRLHP--VLPLMFPH-L----S--TK---PT-KI------AG--YD----IPA--N
C---STFVNVYAIMRDP-NV----W-K-------DPLT-FDPDRFL---N--E-V--KG-
------Q----DF----ELLPFGSGR---------RMCPALNYALKIVEHSLAKILH---
MCD-L-SL---PSG--IE-PL-D--------ID---I--T----E-S--VGITCCPKTPL
LVMV-NRR
>Mp6g15540.1_MpCYP829K9
MEGLVAAVGLYLKVFRR-KRRPPGPPS-LPL----IGH--LHH--L-V----SGFPHHTL
AKI----AG------KYGPI-MW-LEL---G-AVSVV-VVSSSDI-A---REIL------
KT-QDH-----IFASR----P-ST--VIG--D-FVFDK-GQDLVFSPWSD-H-ARLLRKV
CITQLL----SPQRI-----NS--F---KDLRREL----LM----E----TM-STAFE--
----E------GH-------A--NR--------Y------IS---FV-----D-MMNE--
---LFMSITTRM--LF-R---------KTHQDIKTM-------I---EI---S-SSG--L
F-F----I---E-DLIP-L--L---K-PLD--LS-GNL---KKL-KMA----AEK-HYDI
MESII----D-----N------R-L--K--EKT-NSK---DF--LDV-LLA-M-------
---SDF-PRD-Q--IKYLLLDII---IAGTETTS-ETVVWAMTEL-LR--H-PN--IMER
LQSEL-D-AVI------GK-ER-L-V------E----EAD------LQ--K-LEY-LQAV
VKETLRLHP--VGVLGIPH-F----S--RE---AT-KV------AG--YD----IPA--N
T---RVVVNLYAIGRDP-KV----W-E-------NPLK-FDPSRFL---N--N-V--KG-
------Q----HY----EVLPFGSGR---------RRCPGMNLALVSLPYNLAQLVH---
ACS-I-SL---PEG--LT-HL-D--------VD---V--E----E-K--FQMTVGRQNPL
NVLI-TRR
>Mp7g09860.1_MpCYP829K5
MEALVAAVGLVLKVFST-KRRPPGPPS-LPL----IGH--LHH--L-V----SGFSHQTL
VRI----AE------KYAPI-MW-LDL---G-PVDVV-VVSSSDM-A---REIL------
KT-QDH-----IFASR----P-PT--LVG--D-LVFGK-GQDLVFSPLND-N-ARLVRKV
FTTRLL----SQKRI-----DL--F---KA------------------------------
------------------------------------------------------------
-----------------E------------------------------------------
------------------------------------------------------K-FSNI
MEPII----D-----N------R-L--K--ENT-NSK---DF--LDV-LLA-M-------
---SYF-TRD-Q--VKYLLLDII---LAGTDTTS-YTIVWAITEL-LR--H-PN--FMER
LQSEL-D-DVI------GK-ER-L-V------E----EAD------LQ--K-LEY-LEAV
VKETLRLHP--VGVI-VPR-Y----S--ME---AT-KV------AG--YD----IPP--Q
----------YP---DP-KV----W-E-------NPLK-FDPSRFL---N--D-V--KG-
------Q----YF----GALPFGSGR---------RMCPGMNLGLVSVAYNLAQLVH---
ACS-I-SL---PEG--LT-PL-D--------VD---V--E----E-K--FGLVVGKLNPL
NVLI-SRR
>Mp8g12170.1_MpCYP829K4
MEGLVAAVVVLLKVFRR-KRRPPGPPS-LPL----IGH--LHH--L-T----QGLLHHTL
AKM----AE------KYGSI-MW-LDV---G-ALSVV-VVSSPDM-A---REIL------
KT-QDH-----IFASR----P-SG--LTI--E-YVFGQ-GQDLLFCPLND-H-LRRVRKF
FSSQLL----SLQRI-----DS--F---KDLRRDT----LF----K----TM-AKAYE--
----E------GH-------A--NR--------Y------IN---FS-----D-VMHE--
---LFITTTTAM--VF-R-----------HQDTEIM-------M---EM---V-NSE--W
F-S----I---G-DIFP-L--L---K-PLD--LD-GQV---KRL-KMA----GEK-SSKL
MDSII----D-----N------R-L--K--EKT-KSM---DF--LDV-LLT-T-------
---SGF-TRD-Q--VKYLILDIV---AAGTDTTS-GTIVWGMTEL-LR--H-PN--IMER
LQSEL-D-NVI------GK-ER-M-V------E----EAD------LR--N-LEY-LQAV
VKETLRLHP--PTMLGVPH-S----S--TE---AT-KV------AG--YD----IPA--N
T---WVIVNIHAISTDP-KV----W-E-------NPLK-FDPSRFL---N--D-V--RG-
------Q----HY----EVLPFSSGR---------RLCPGMNLGLVSVAYTLAQLVH---
ACS-I-SL---PEG--LT-PL-D--------VD---V--E----E-T--FGLTVRKRNPL
NLLL-TRR
>Mp8g12210.1_MpCYP829K3
MEGPVAAVVVLLKVFTR-KRRPPGPPS-LPL----IGH--LYH--L-T----QGLPHHTL
AKM----AE------KYGSI-MW-LDV---G-ALSVV-VVSSPDM-A---REIL------
KT-QDH-----IFASR----P-SG--LTI--E-YLFGQ-GQDLLFCPLND-H-LRRVRKV
FSSQLL----SQQRI-----DS--F---KDLRRDM----LF----K----TM-AKAFE--
----E------GH-------A--NR--------Y------IN---FS-----D-VMHE--
---LFITTTTAM--VF-R-----------HQDTEIL-------M---EM---S-NSE--W
F-S----I---G-DIFP-L--L---K-PLD--LD-GQV---KRL-KMA----GEK-SSKL
MDSII----D-----N------R-L--K--EKT-KSM---DF--LDV-LLT-T-------
---SGF-TRD-Q--VKFLIMDIV---PAGGDTTS-GTVVWGMTEL-LR--H-PN--IMER
LQSEL-D-DVI------GK-ER-M-V------E----EAD------LR--N-LEY-LQAV
VKETLRLHP--PAMLGVPH-S----S--TE---AT-KV------AG--YD----IPA--N
T---WVIVNIHAISTDP-KV----W-E-------NPLK-FDPSRFL---N--D-V--RG-
------Q----HY----EILPFSSGR---------RLCPGMNLALVSVAYTLAQLVH---
ACS-I-SL---PEG--LT-PL-D--------VD---V--E----E-T--FGLTVGKRNPL
NLLL-TRR
>Mp7g12580.1_MpCYP829K6
IEGLVAAVGLVLKVCRR-KRRPPGPPS-LPL----IGH--LHH--L-V----FGFSH-TL
AKI----AE------KYGAI-IC-LDL---G-TVPVV-LVSSQDM-A---REIL------
KI-QDH-----IFASR----P-KT--LLG--D-L-----GKGLVFSPLND-H-FRLVRKV
CTTQLL----SQQRI-----DS--L---KEMRRES----LL----K----TM-WIAFE--
----E------GH-------K--IR--------C------IN---LI-----D-IMRE--
---MPMSITTRM--VI-R-----------HQDIKIM-------I---EV---T-SSE--V
F-F----L---E-DFFP-W--L---K-LLD--LS-GHI---KRL-KML----GEK-YSDI
MESII----D-----N------R-L--K--EKT-NSK---EF--LDV-LLT-T-------
---SDF-TRN-Q--VKYLILDII---LGGTNTNS-DTTVWAITEL-LR--H---------
-QSEL-D-DVI------GK-ER-L-V------E----EAD------LQ--Q-LEY-PQAV
VKETLRLHP--TVVFGA-H-C----P--ME---AT-KV------AG--YD----IPA--N
T---RMIVDLYAISRDP-KV----W-E-------NCLE-FDPSRFL---N--D-V--KG-
------Q----HY----EVLPFSSGR---------RKCPGMNLGLLSVTYNLAQLVH---
ACS-I-TL---PEG--LT-HL-D--------VD---V--E----E-E--FGLTLARWNPL
NLLI-TRR
>Mp2g19650.1_MpCYP829K18
MEDLMAALVLLLKSFKR-TKRPPGPPS-LPL----IGH--LHH--L-L----FGLPHHSF
TKI----AE------KYGPI-VW-LEV---G-ALRLV-VVTSSDI-A---REVL------
KT-QDH-----IFASR----P-PG--IMT--D-MVFSK-GQDLVFSPLND-N-FRRARKV
FTTELF----SQKRI-----DS--F---KDLRRDM----TL----R----TL-RTGFE--
----E------GH-------A--NR--------Y------IT---LA-----D-LLHK--
---DFLNLTTRM--LF-RM---------AQKDLEII-------Y---DI---M-HTG--W
F-V----I---E-EVFP-L--L---K-PLD--LS-RQV---RRL-KNI----GER-YSEL
MDSII----D-----N------R-L--K--ENS-NSK---DL--LDV-LLA-M-------
---SNV-SRD-Q--VKVLLLDII---VAGAETSP-DTIVWAITEI-LR--H-PN--IMER
LQSEL-D-DVI------GK-ER-L-V------E----EAD------LK--N-LEY-LQAV
VKETLRLHP--VVGLGIPH-F----S--TE---AT-KV------SG--YD----IPA--N
T---RLMVNLYAIGRDA-KV----W-E-------NPLK-FDPSRFL---N--D-V--RG-
------H----HH----ELLPFGAGR---------RRCPGMNLALVSVAYNIAQLIH---
ACT-I-SL---PEG--LT-HL-D--------VD---V--E----E-K--FGMTVARGNPL
NLLI-KRR
>Mp8g10300.1_MpCYP829K30
MEDLLAALVLLLKIFNR-TKRPPGPPS-LPL----IGH--FHH--L-L----FGMPHHSL
AKI----AE------KYGSI-VW-VEL---G-AVNAV-VVTSSDM-A---REVL------
KT-QDH-----IFASR----P-SG--IVV--E-KVFKK-AQGLVWSPFND-H-FRLARKI
ILTELF----SEKRI-----DS--F---KDLRRQM----TF----R----TL-RTAFE--
----E------GH-------A--KH--------Y------IN---LA-----D-LMHN--
---QFISLTTRM--LF-Q----------AQKDLEIV-------D---DF---T-SAG--W
F-V----I---E-EFFP-L--L---K-PLD--LS-GQV---RRL-KNI----GER-YFEL
LDSII----D-----N------R-L--K--ENS-NSK---DF--LDV-LLA-T-------
---SKF-SRV-Q--VQLLLLDII---IVGTDTSS-DTIVWAITEL-LR--H-PN--IMER
LQSEL-D-DAI------GK-ER-L-V------E----EAD------LN--N-LEY-LQAV
VKETLRLHP--VAALGVPH-Y----S--TE---AT-KV------AG--YD----IPA--N
T---RVMLNLYAIGRDP-KV----W-E-------NPLK-FDPSRFL---N--D-V--KG-
------Q----HY----EVLPFGSGR---------RKCPGMNLALVSVPYNLAQLVH---
ACT-I-SL---PKG--LT-HL-D--------VD---V--E----E-K--FGMTVVRRNPL
NLLL-KRR
>Mp2g16050.1_MpCYP829K31
MEDLLAALVLLLKIFNR-TKRPPGPPS-LPL----IGH--FHH--L-L----FGMPHHSL
AKI----AE------KYGSI-VW-LEL---G-AVNAV-VVTSSDM-A---REVL------
KT-QDH-----IFASR----P-SG--IVV--E-KVFKK-AQGLVWSPFND-H-FRLARKI
ILTELF----SEKRI-----DS--F---KDLRRQM----TF----R----TL-RTAFE--
----D------GH-------A--KR--------Y------IN---LA-----D-LMHN--
---QFISLTTRM--LF-Q----------AQKDLEIV-------D---DF---T-SAG--W
F-V----I---E-EFFP-L--L---K-PLD--LS-GQV---RRL-KNI----GER-YFEL
MDSII----D-----N------R-L--K--ENS-NSK---DF--LDV-LLA-T-------
---SKF-SRV-Q--VQLLLLDII---IVGTDTSS-DTIVWAITEL-LR--H-PN--IMER
LQSEL-D-DAI------GK-ER-L-V------E----EAD------LN--N-LEY-LQAV
VKETLRLHP--VAALGVPH-Y----S--TE---AT-KV------AG--YD----IPA--N
T---RVMLNLYAIGRDP-KV----W-E-------NPLK-FDPSRFL---N--D-V--KG-
------Q----HY----EVLPFGSGR---------RKCPGMYLALVSVPYNLAQLVH---
ACT-I-SL---PKG--LT-HL-D--------VD---V--E----E-K--FGMTVVRRNPL
NLLL-KRR
>Mp2g16020.1_MpCYP829K28
MEDLLAALVLLLKVFKR-TKRPPGPPS-LPL----IGH--FHH--L-L----FGMPHHSL
ARI----AE------KYGPI-VW-LEL---G-AVNVV-LVTSSDM-A---REVL------
KT-QDH-----IFASR----P-SG--ILV--E-KVFKK-AQGIIWSPFND-H-FRLARKI
ISTELF----SEKRI-----DS--F---KDLRRQM----TF----R----TL-GTAFE--
----E------GH-------A--KR--------Y------IN---LA-----D-LMHN--
---QFICLTTQM--LF-R----------AQKDLEIS-------D---DL---M-SAG--W
F-V----I---E-EFFP-L--L---Q-PLD--LS-GQV---RRL-KNI----GER-YFEL
MDSII----D-----N------R-L--N--ENS-NSK---DF--LDV-LLA-T-------
---SKF-SRV-Q--VQLLILDII---MAGTDTSS-DTIVWAINEL-LR--H-PN--IMER
LQSEL-D-DAI------GK-ER-L-V------E----EAD------LN--N-LEY-LQAV
VKETLRLHP--VGALGMAH-F----S--TE---AT-KV------AG--YD----IPA--N
T---RVMLNLYAIGRDP-KV----W-E-------NPLK-FDPSRFL---N--D-V--KG-
------Q----HY----EVLPFGSGR---------RKCPGMNMGLVSVLYNLAQLVH---
ACS-I-SL---PEG--LT-HL-D--------VD---V--E----E-K--FGMGVARRNPL
NLLI-KRR
>Mp2g18130.1_MpCYP829K27
MEDLLAALILLLKIFNR-TKRPPGPPS-LPL----IGH--FHH--L-L----FGLPHHSL
ARI----AE------KYGPL-VW-LEL---G-AVNVV-LVTSSDM-A---REVL------
KT-QDH-----IFASR----P-SG--ILV--E-KVFKK-TQGLIWSPLND-H-FRLARKI
IFTELF----SEKRI-----DS--F---KDLRRQM----TF----R----TL-RTAFE--
----E------GH-------A--SR--------Y------IN---LA-----D-LMHN--
---QFISLTTRM--LF-R----------GQKDLEIF-------D---DL---L-SAG--W
F-L----I---E-EFFP-L--L---K-PLD--LS-GQI---RRL-ENI----GEK-FFEL
MDSII----D-----N------R-L--K--ENS-NSK---DF--LDV-LLA-T-------
---SKF-SRV-Q--VQLLLLDII---IAGTDTSS-DTIVWAMTEL-LR--H-PN--IMER
IQSEL-D-DAI------GK-ER-L-V------E----EAD------LN--N-LEY-LQAV
VKETLRLHP--VGGLGLPH-Y----S--TE---AT-KV------AG--YD----IPA--N
T---RVMLNLYAIGRDP-KV----W-E-------NPLK-FDPSRFL---N--D-V--RG-
------H----HF----EVLPFGAGR---------RKCMGMNLALVSVAYNIALLIH---
SCT-I-SL---PEG--LT-HL-D--------VD---V--E----E-K--FGATVVRRNPL
NLLI-KRR
>Mp6g18110.1_MpCYP829K25
MEDIIAALVLLQKVFRR-TKRPPGPPS-LPL----IGH--FHH--L-L----FGLPHHSL
ARI----AE------KYGPI-VW-LEL---G-AVNAV-LVSSSDM-A---REVL------
KT-QDH-----IFASR----P-SG--ILV--E-KVFKK-AQGIIWSPLND-H-FRLARKI
NSTELF----SEKRM-----DS--F---KDLRRQM----TF----R----TL-RTAFE--
----E------GH-------A--KR--------Y------IN---LA-----G-LMHN--
---QFLSLTTRM--LF-Q----------AQKDLEIV-------D---DF---T-SAG--W
F-V----I---E-EFFP-L--L---K-PLD--LS-GQV---RRL-KNI----GER-YFEL
MDSII----D-----N------R-L--K--ENS-NSK---DF--LDV-LLA-T-------
---SKF-SRV-Q--VQILLLDII---MAGTDTSS-DTIVWAITEL-LR--H-PN--ILER
LQSEL-D-DVI------GT-ER-L-V------E----EAD------LN--N-LEY-LQAV
VKETLRLHP--VAALGVPH-Y----S--TE---AT-KV------AG--YD----IPA--N
T---RVMLNLYAIGRDP-KV----W-E-------NPLK-FDPSRFL---N--D-V--RG-
------H----HY----EVLPFGAGR---------RKCPGMNLGLVSVAYNLAQLVH---
ACS-I-SL----------------------------------------------------
--------
>Mp2g18150.1_MpCYP829K26
MEDIIAALVLLQKVFRR-TKRPPGPPS-LPL----IGH--FHH--L-L----FGLPHHSL
ARI----AE------KYGPI-VW-LEL---G-AVNAV-LVSSSDM-A---REVL------
KT-QDH-----IFASR----P-SG--ILV--E-KVFKK-AQGIIWSPLND-H-FRLARKI
NSTELF----SEKRM-----DS--F---KDLRRQM----TF----R----TL-RTAFE--
----E------GH-------A--KR--------Y------IN---LA-----G-LMHN--
---QFLSLTTRM--LF-Q----------AQKDLEIV-------D---DF---T-SAG--W
F-V----I---E-EFFP-L--L---K-PLD--LS-GQV---RRL-KNI----GER-YFEL
MDSII----D-----N------R-L--K--ENS-NSK---DF--LDV-LLA-T-------
---SKF-SRV-Q--VQILLLDII---MAGTDTSS-DTIVWAITEL-LR--H-PN--ILER
LQSEL-D-DVI------GT-ER-L-V------E----EAD------LN--N-LEY-LQAV
VKETLRLHP--VAALGVPH-Y----S--TE---AT-KV------AG--YD----IPA--N
T---RVMLNLYAIGRDP-KV----W-E-------NPLK-FDPSRFL---N--D-V--RG-
------H----HY----EVLPFGAGR---------RKCPGMNLGLVSVAYNLAQLVH---
ACS-I-SL----------------------------------------------------
--------
>Mp2g18120.1_MpCYP829K24
MEDIVAALVLLLKVFKR-TKRPPGPPS-LPL----IGH--FHH--L-L----FGLPHHSL
AKI----AE------KYGPI-VW-LEL---G-ALNVV-VVTSSDV-A---REVL------
KT-QDH-----IFASR----P-PG--IMV--D-MVFKK-AQDLIWSPFND-H-YRLARKM
FTTELL----SQKRM-----DS--F---QDLRRQM----TF----R----TL-RTAFE--
----E------GH-------T--NR--------Y------IN---FP-----D-LVEN--
---QFLSLTTQM--LF-R----------AQNVLEII-------H---DL---V-STG--W
F-V----I---E-EFFP-L--L---K-PLD--LS-GQG---RRL-KNI----GER-YFEL
MDSII----D-----N------R-L--K--ENS-NSK---DL--LDV-LLA-T-------
---STF-SRV-Q--VKLLLLDII---LAGAETSS-DTIVWGISQL-LR--H-PN--ILER
LQSEL-D-DVI------GT-ER-L-V------E----EAD------LN--N-LEY-LQAV
VKETLRLHP--VVALGVPH-Y----S--TE---AT-KV------AG--YD----IPA--N
T---RVMLNLYAIGRDP-KV----W-E-------NPLK-FDPSRFL---N--D-V--RG-
------H----HY----EILPFGAGR---------RKCPGMNLGLVSVAYNLAQLVH---
ACS-I-SL---PEG--WT-HL-D--------VD---V--E----E-K--MEVSLTRRNPL
NLLI-KRR
>Mp2g18100.1_MpCYP829K23
MEDIVAALVLLLKVFKR-TKRPPGPPS-LPL----IGH--FHH--L-L----FGLPHHSL
AKI----AE------KYGPI-VW-LEL---G-ALNVV-VVTSSDV-A---REVL------
KT-QDH-----IFASR----P-PG--IMV--D-MVFKK-AQDLIWSPFND-H-YRLARKM
FTTELL----SQKRM-----DS--F---QDLRRQM----TF----R----TL-RTAFE--
----E------GH-------T--NR--------Y------IN---FP-----D-LVEN--
---QFLSLTTQM--LF-R----------AQNVLEII-------H---DL---V-STG--W
F-V----I---E-EFFP-L--L---K-PLD--LS-GQG---RRL-KNI----GER-YFEL
MDSII----D-----N------R-L--K--ENS-NSK---DL--LDV-LLA-T-------
---STF-SRV-Q--VKLLLLDII---LAGAETSS-DTIVWGISQL-LR--H-PN--ILER
LQSEL-D-DVI------GT-ER-L-V------E----EAD------LN--N-LEY-LQAV
VKETLRLHP--VVALGVPH-Y----S--TE---AT-KV------AG--YD----IPA--N
T---RVMLNLYAIGRDP-KV----W-E-------NPLK-FDPSRFL---N--D-V--RG-
------H----HY----EILPFGAGR---------RKCPGMNLGLVSVAYNLAQLVH---
A---------------------------------------------------SAHRR---
-----RRR
>Mp2g18140.1_MpCYP829K21
MEDLLAALVLLLKIFKR-TKRPPGPPS-LPL----IGH--FHH--L-L----FGMPHHSL
AKI----AE------KYGPL-VW-LEL---G-AVNAV-VVTSSDV-A---REVL------
KT-QDH-----IFASR----P-PL--IMA--E-MVFNK-GQDLIFSPLND-N-YRLARKI
FTTELF----SEKRI-----DS--F---KELRRQM----TF----R----TL-RTAFE--
----E------GH-------A--DR--------Y------IN---LA-----D-LMRN--
---QFLSLTTQM--LF-R----------AQKELEIS-------D---EL---I-NAG--W
F-V----L---E-EFFP-L--L---K-PLD--LS-GQV---RRL-KKI----GER-YYEL
MDSII----D-----N------R-L--K--ENS-NSK---DF--LDV-LLA-T-------
---SNF-SRL-Q--VKVFLLDII---GAGNDTSS-ETIVWAITEL-LR--H-PN--IMER
LQIEL-D-DVI------GK-ER-L-V------E----EAD------LN--N-LEY-LQAV
VKETLRLHP--VFVLGVPH-Y----S--TE---AT-KV------AG--YD----VPA--N
T---RVILNLYAIARDA-KV----W-E-------DPVK-FDPSRFL---N--D-V--RG-
------H----HY----EVLPFGAGR---------RKCMGMNLALVSVAYNIALLIH---
SCT-I-SL---PEG--LT-HL-D--------VD---V--E----E-K--FGVTVVRRNPL
NLLI-KRR
>Mp5g09240.1_MpCYP829K19
MEDLIAALVLLLKVFKR-AKRPPGPPS-LPL----IGH--FHH--L-L----FGLPHHSS
AKI----AE------KYGLI-VW-LEL---G-AVRVV-VVTYSDI-A---REVL------
KT-QDH-----IFASR----R-PL--IMA--D-MVFKR-GQNLGLSPWDD-H-FRLFRKI
FTTELL----SQNRI-----DS--S---KDFRRQM----TL----R----TL-RTAFE--
----E------GH-------G--NR--------Y------IN---LA-----D-LSHN--
---QFLYLTTRM--LF-R----------AQKDLEIT-------H---DF---I-SAG--G
L-V----I---E-DFFP-L--L---K-SLD--LS-GQV---RRL-KNI----GER-YFKI
MDSII----D-----N------R-L--K--ENS-NSK---DF--LDV-LLA-T-------
---STF-SRV-Q--VQLLLLGII---VGGTDTSA-DSIVWAITEL-LW--H-PN--IMER
LQREL-D-DVI------GK-ER-L-V------E----KAD------LN--N-LEY-LQAV
VKETLRLHP--VAGLGVPH-Y----S--TE---AT-KV------AG--HN----IPA--N
T---WVILNIYAIGRDP-QD----W-E-------NPLK-FDTSRFL---N--D-V--RG-
------H----HY----EVLPFGAGR---------RRCVGMNLALVCVAY-IAQLIH---
ACT-I-SL---PEG--LT-HL-D--------VD---V--E----E-K--FTLTVARRDPL
NLLM-KRR
>Mp2g18110.1_MpCYP829K22
MEDHIAAQVLMLKVFKR-TKRPPGPPS-LPL----IGH--FHH--L-L----FGLPHHYL
AKI----AE------KYGTI-VW-LEL---G-AGG------------------L------
KT-QDH-----IFASR----S-PG--IMS--D-LVFNK-GQDLVFCPLND-H-YRLARKI
FTTELF----SEKRI-----DS--F---KDMRRQM----TF----R----TL-RTAFE--
----E------GH-------A--NR--------Y------IN---LT-----D-LLRH--
---QFISLTTQM--LF-R----------AQKDLDIF-------H---DI---L-RTD--W
L-V----I---E-EFFP-L--L---K-PLD--LS-GQV---RRL-KNI----GER-YYEV
MDSII----D-----N------R-L--K--ENS-ISK---DF--LDV-LLA-T-------
---SKF-SRV-Q--IMVLSLDIM---GAGTDSVS-DTIVWAIIEL-LR--H-PN--IMER
LQSEL-D-DVI------GK-ER-L-V------E----EAD------LN--N-LEY-LQAV
VKETLRLHP--VAALGVPH-Y----S--TE---AT-KV------AG--YD----IPA--N
T---RVMLNLYAIGRDA-KV----W-K-------SPLK-FDPSRFL---N--D-V--RG-
------Q----HY----EVLPFDARR---------RRCVGMNLALLSMAYTVAQLIH---
ACT-I-SL---PEG--LT-DL-D--------VD---V--E----E-K--FAVTVVRRNPL
NLLI-KRR
>Mp2g18450.1_MpCYP829K15
MEGFVAALVLLLKAFKT-TRRPPGPPA-WPV----IGH--YQY--L-K----SGLPHHSL
TKI----AE------QYGPI-VW-LQL---G-AVGAV-IVSSSDM-A---REIL------
KT-QDH-----IFASR----P-AG--IIG--D-TLFAK-GQDLLFSPLND-N-FRLARKI
FTTELL----SQQRV-----DS--F---KGLRREL----VL----K----TM-RTALE--
----E------GH-------A--NR--------Y------LN---LS-----D-LLHD--
---QSMSLSTRM--LY-R----------AQKEIEII-------R---DL---S-STG--F
L-V----K---E-EYFP-L--L---K-LLD--LS-GQL---KKL-KKL----SER-YFDL
MDSII----D-----N------R-L--K--ETT-KSK---DF--LDV-LLA-K-------
---SNI-SRV-Q--IKVLLLDII---LAGGETIP-DTIVWAMTEL-LR--H-PN--VMER
LQNEL-D-DVI------GK-ER-L-V------E----ESD------LK--K-LEY-LQAV
VKETLRLHP--VGVLGVPH-V----S--IE---AT-KV------AG--YD----IPA--S
T---RVMVNFYAIGRDP-KV----W-E-------NPLK-FDPSRFL---N--D-V--KG-
------Q----QF----EVLPFSSGR---------RKCPGMHLALVSVSYTLAQLIH---
ACT-V-SL---PEG--FT-HL-D--------LD---L--E----E-K--FGMSVAKKNPL
NLLI-QKR
>Mp2g19660.1_MpCYP829K16
MGGLIAALVLLLKVFRG-TRRPPGPPA-WPL----IGH--YHL--L-R----SGLPHHTL
CKI----AE------KYGPI-VW-LEL---G-AVSVV-VVSSSDL-A---REIL------
KT-QDH-----IFASR----P-PG--ILG--D-LLFAE-GQDLIFSPLNE-N-FRLSRKM
VSTELL----SQQRI-----DS--F---QNLRREL----LL----R----TI-WSACE--
----E------GH-------A--NR--------Y------TN---LC-----D-KMHE--
---QFMSLTTRM--LF-R----------AQKDNDII-------H---DL---T-RTG--W
F-V----T---E-EYFP-L--L---K-PLD--LS-GQI---KRL-KNL----GEK-YLHL
VDSII----D-----N------R-L--K--EKS-NSK---DL--LDV-LLA-M-------
---SNF-SRL-Q--VKVLLLDMI---LGGGETSP-DTIVWAITEL-LR--H-PD--IMER
LQNEP-D-DVI------GK-ER-L-V------E----EED------LN--K-LEY-LQAV
VKETLRMYP--VVVLGVPH-F----S--TE---AA-KV------AG--YD----IPA--K
T---RVMVNLYAIGRDP-KV----W-E-------NPTK-FDPSRFL---N--D-V--KG-
------H----HF----EVLPFGAGR---------RKCVAMNLALLSVAYNIAQLIH---
ACT-I-SL---PEG--WT-HL-D--------ID---V--E----E-S--LGTSVRRQNPL
NLLI-NRR
>Mp2g18430.1_MpCYP829K14
MEGLVAALVLLLKDFKR-KRRPPGPPS-LPL----IGH--FHH--L-L----FGLPHHSL
SKI----AD------KYGPI-VW-LDL---G-SVSVV-VVSSSDM-A---REIL------
KT-QDH-----IFASR----P-AV--LLG--D-MLFAK-GEDLLFSPLND-N-FRLMRRV
VSTQLF----SQQRI-----DS--F---QDLRRES----AF----K----MM-QTAFE--
----E------GH-------A--NR--------H------IS---LS-----D-LMHE--
---QFMSMTTRM--LY-G----------AQQQLEIV-------R---DL---T-HTG--W
F-V----I---E-EYFP-L--L---K-PFD--PS-GEV---KRL-KKL----GQK-YFDL
MDSII----D-----Q------R-L--K--EIS-NSK---NF--LDV-LLA-M-------
---SNF-TRL-Q--VKGLLLDNI---FGGSDTSP-DTIVWAITEL-LR--H-PN--TMER
LQNEL-D-DVI------GK-ER-L-V------E----EAD------LN--K-LEY-LQAV
VKETLRLHP--VGVLGTPH-F----S--TE---AT-KV------AG--YD----IPA--S
T---RVMVNFYAIARDP-KV----W-E-------NPLK-FDPSRFL---I--D-V--KG-
------Q----HY----GVLPFSSGR---------RKCPGMNLALVSVAYNIALLVH---
ACS-I-SL---PEG--LT-SL-D--------VD---V--E----E-K--FGLTVSKRNPL
TLLI-KRR
>Mp6g05170.1_MpCYP829K13
MEGLVAALVLLLQVFKR-RRRPPGPPS-LPL----IGH--FHH--L-M----SGLPHHSL
LKI----AE------KYGPI-VW-LDL---G-AVSVV-VVSSSDL-A---KEIL------
KT-QDH-----IFASR----P-AM--ILG--E-MLFGK-GQGLIFSPWND-N-YRLTRKT
LTTQLF----SQQRM-----DT--Y---QDLRRDL----AL----K----MM-QTAFD--
----E------GH-------A--NR--------D------IS---LS-----D-LIHE--
---QFMSLTTRM--LY-G----------AQKHLEII-------R---DL---T-ETG--W
L-V----L---E-DYFP-L--L---K-PFD--LS-GEV---KRL-KKL----GEK-YSEL
MDSII----D-----Q------R-L--K--EIS-NSK---NL--LDV-LLA-M-------
---SSF-TRS-Q--VKVILLDII---FGGSDTSS-DTIVWAMTEL-LR--H-PN--IMER
LQNEL-D-DVI------GK-ER-L-V------E----EAD------LK--K-LEY-LQAV
VKETLRLHP--VGVLGSPH-L----A--ME---ST-KV------AG--YD----IPA--G
T---RVTVNIYAIGRDP-NV----W-E-------NPLN-FDPSRFL---N--D-V--KG-
------Q----HY----EVLPFSSGR---------RKCVGMNLALVSVAYNVALLVH---
ACS-I-SL---PEG--LT-AL-D--------LD---L--E----E-K--FGITVSKRNPL
PLLI-KRR
>Mp2g18440.1_MpCYP829K12
MEGLVAAVVLLLKILKR-KRRPPAPPC-WPL----IGH--FHH--L-I----SGLPHHNL
AKI----AE------KYGPI-VW-LEL---G-AASVV-VVSSSDI-A---KEIL------
KT-QDH-----IFASR----P-PA--ILG--E-MLFAN-GLDLLFSPLND-N-FREARKI
FTTELL----SQQRI-----DS--F---QDLRREF----FS----T----TM-QRAFE--
----E------GD-------A--NR--------F------IN---LA-----E-IMHE--
---QFMSLSTRM--LY-G----------AHKQVEFI-------R---IL---T-TTG--W
F-V----V---E-EYFP-F--L---K-PFD--PS-GQV---KRL-KNL----GEN-YFHL
MDSVI----D-----Q------H-L--K--ENS-NSN---NF--LDV-LLA-M-------
---SNF-TRV-Q--VKVLLLDIL---LAGGDTSP-DTIVWAIAEL-LR--H-PD--VMER
LQNEL-D-DVI------GK-ER-L-V------E----EED------LK--K-LEY-LQAV
VKETLRLHP--IGALGVPH-F----S--TE---AT-KV------AG--YD----IPA--S
T---RVMINLYAIGRDP-KV----W-E-------NPQK-FDPLRFL---N--D-V--KG-
------Q----HY----EVLPFSSGR---------RKCPGMNLALVSVAYNIAQLVH---
ACS-F-SL---PEG--MT-GL-D--------VD---L--E----E-S--FGTTLCKRNPL
NLLL-KRR
>Mp4g13420.1_MpCYP829M1
MEEGTCFLGLALACTRR-RNLPPGPPS-LPL----IGH--LH---L-L----SRLAHQSL
ADL----SR------KYGPV-MM-LQL---G-SLNTL-VVSSPDM-A---KDVL------
KT-QDH-----LFASR----P-SS--PLG--D-IFMHS-SNDLLMAPLND-H-WLFMRRT
CVMELF----TSKRV-----AQ--F---EERRRIE----TW----R----TV-GRMLD--
----E------GR-------E--GN--------V------LD---ID-----R-RMKE--
---HGFNIITQE--LF-KK-S-FG------LEHDLM-------K---EF---T-SIG--F
F-V----P---G-EFLP-W--L---R-KLRIDVG-GVE---AKL-QKL----SVK-FDSF
LRKII----E----DH------R-H--K--M-F-IRQ---DF--VDV-LLS-LQ-SDN-R
DA-KCL-TDD-Q--IIALLQNLL---IAGSDTAA-NTLVWILSEL-MR--N-PE--VRDK
LRREL-D-DVV------GQ-ER-L-V------H----EAD------LV--N-LEY-LQAV
VKEALRLHP--PAPLLVPH-S----N--VS---AT-TV------AG--YD----VPV--D
T---RVFVNVYAIQRDP-TV----W-E-------NALK-FDPQRFI---D--G-Y--QG-
------Q----DF----VFFPFGSGR---------RICVGMNMGLLTVEFTLALLLQ---
TCD-F-SL---PEG--MA-PQ-D--------VD---V--D----E-S--HGATLSRMRPL
KVLV-SPR
>Mp4g05650.1_MpCYP829H1
TEGVLALVVVLHKVF---KRLPPGPRG-WPV----LGN--LP---I-L----GTMPHLSI
TEL----SK------KYGPL-MS-IRL---G-SASAV-VISSPEM-A---KVFF------
RT-QDH-----IFANR----P-FT--ING--Q-VFMYN-FQDVSFSPYNE-H-WRFLRKV
IDMEIF----SNKRL-----RH--L---KDFRGEE----IL----A----SI-ERMLE--
----E------GR-------G--GN--------P------VD---MK-----K-SMAQ--
---LSVEHICRI--CF-NN-N-YK------KTASML-------D---EW---IAISG--A
F-F----V---G-EYIP-Y--L---R-KLD--LG-GFE---AQL-LRL----RSD-FEQF
LNPII----E----EH------R-K--N--E---------DF--LDV-LLS-LQ-REN-Q
DG---F-PND-R--VKALINNVL---IAGTQTTS-DQTTWALTEL-MR--H-PD--IKQK
VVDEL-D-LVV------GR-ER-L-V------E----ESD------IG--N-LVY-LKAV
VKETLRMYP--SVPLGVPH-E----A--ME---DT-QV------AG--HD----IPK--K
T---RVLFNAYGIGRDP-KL----W-E-------DPTT-FNPERFI---N--D-V--KG-
------H----HF----ELLSFGAGR---------RQCPGMDMGLLLVQVTVAQILH---
TCH-L-SV---PAG--VV-------------VD---V--E----E-G--IGITLPKANPL
MVLI-SPR
>Mp3g14900.1_MpCYP829F1
MSSIVTAIFILINVMQK--RLPPGPRG-LPV----IGH--LH---M-L----AGSSHQNM
MDL----AK------KYGHI-LY-LKL---G-SHPAI-FISSVEL-A---KDVL------
KD-QDQ-----HFASR----R-LF--ITG--K-ILAYD-NQSTSLAQYGE-K-WRFMRKI
ISQELV----SAKRI-----EQ--A---QHIRVEE----VA----N----TL-EEILN--
----E------GQ-------D--GK--------L------VN---FD-----M-KLAQ--
---LVLNQTTRF--NF-SR-S-YG------EEQGIV-------K---LL---G-GTP--F
F-L----V---G-EFFP-F--L---L-AFD--IG-GVE---KKM-RAQ----GAK-ADEF
YTKIV----E----GH------R-R--D--EAKNADK---DF--VDV-MLA-YQ-KDP-K
NN---I-NDG-Q--IKAAIQDII---VASSSTSS-ASMLWILAEL-LK--Q-PA--VMRK
LQQEL-D-DVV------GR-DR-L-V------E----ESD------IA--N-LPY-LKCI
VKEVFRLHP--VLPLLVPH-F----N--EE---ER-TV------GG--YD----IPA--K
T---LVFVNVYAIGRDP-TI----W-E-------DPLL-FNPDRFI---D--D-V--KG-
------Q----NF----ELLPFGSGR---------RMCVGYNLGLITVEYGIAQLCH---
ALE-I-SL---PEG--MS-PK-D--------IR---M--T----E-S--PGTSVTREDPL
HVRV-SPR
>Mp5g21950.1_MpCYP829F4
MENIIVILVMLKSVLGN--RLPPGPRG-LPM----IGH--LH---L-L----GTAPHQTL
LAM----SQ------KHGHI-IR-LNF---G-VYPTV-VVSSPDL-A---REVL------
KT-QDQ-----HLASR----P-TF--ESG--K-ILAYD-NQSTSLRPYGD-K-WRMMRKI
MSTELL----SGKRI-----EQ--S---QKIRTEE----LR----N----TV-EDILS--
----D------GH-------N--GQ--------L------VD---ID-----A-KLTA--
---LVLNQTTRF--NF-RR-R-YG------EAQDLV-------K---VI---G-GTS--F
F-F----P---G-EFFP-F--L---K-FLD--LG-GVE---KKM-RKL----AHQ-ADVF
YSSIL----A----SH------R-N--P--DGSYIPK---DF--VDV-LLA-FQ-RDN-T
NE-FFI-SDD-Q--IKASIQDVI---IASSSTSS-ASMIWGLAEL-MR--N-PG--VLKK
AQQEL-D-EVV------GR-ER-V-V------E----EGD------LA--R-LPY-LRAM
VKETFRLHP--VLPLLLPH-Q----S--DV---DV-KI------GG--YD----IPA--G
T---RVMVNTYAIGRDP-SI----W-K-------SALD-FTPERFL---G--D-V--KG-
------Q----NF----ELLPFGAGR---------RMCVGFNLGLVTVEYGLAQILH---
CCD-L-QL---PEG--IS-PK-D--------VN---M--D----E-Q--SGASVTRTQTL
MLRV-SPR
>Mp7g08050.1_MpCYP829F5
----LLAISFVKQLRGK--RLPPGPAG-LPL----IGH--LH---I-L----GAAPHQSL
MQL----AK------EHGNI-ML-LKL---G-VFPTV-VVSSPDL-A---REAL------
QE-QDQ-----NLASR----P-HF--ESG--K-ILAYN-NQSTSLTPCNE-T-WSLMRKV
ISTDFL----SAKRI-----EQ--S---KSIRREE----LS----S----TI-EDILC--
----D------GH-------G--GQ--------L------VD---FD-----A-KLTA--
---LVLNQTTQF--SF-RK-R-YG------EAQSLI-------K---E----A-GTS--F
F-F----P---G-EFFP-F--L---M-FLD--IG-GVE---ARM-HRL----AQT-ADRF
WSSIL----A----SH------R-K--E--DGSFHSR---DF--VDV-LLA-CQ-KEN-K
DN---V-SDD-M--IKAVLQDVI---MASSSTSS-ASMLWALAEL-MR--Q-PD--NLQK
VQKEL-D-TVV------GK-KR-L-V------E----ESD------IA--N-LVF-LRAV
VKETFRLHP--VLPLLLPH-Q----S--DV---DI-KL------GG--YD----IPA--K
T---RVLVNTYAIGRDP-RI----W-N-------SPLH-FNPGRFI---K--D-V--KG-
------Q----SF----ELLPFGAGR---------RMCVGYSLGMMTVEYALAQILH---
TCN-M-FL---PKG--MS-PK-D--------LS---M--E----E-M--SGPSLTRSEAL
RLRV-TPR
>Mp7g08020.1_MpCYP829F3
----LIAISFVKQLTGK--RLPPGPAG-LPL----IGH--LH---I-L----GAAPHQSL
MQL----AK------EHGNI-ML-LKL---G-VFPTV-VVSSPDL-A---REAL------
QE-QDQ-----NLASR----P-HF--ESG--K-ILAYN-NQSTSLTPCNE-T-WSLMRKV
ISTDFL----SAKRI-----EQ--S---KSIRREE----LS----S----TI-EDILC--
----D------GH-------G--GQ--------L------VD---FD-----A-KLTA--
---LVLNQITQF--SF-RK-R-YG------ETQSLM-------K---E----A-GTS--F
F-F----P---G-EFFP-F--L---M-FLD--IG-GVE---ARM-HRL----AQT-ADRF
WSSIL----A----SH------R-K--E--DGSFHSR---DF--VDV-LLA-CQ-KEN-K
DN---V-SDD-M--IKAVLQDVI---MASSSTSS-ASMLWALAEL-MR--Q-PD--NLQK
VQKEL-D-TVV------GK-KR-L-V------E----ESD------IA--N-LVF-LRAV
VKETFRLHP--VLPLLLPH-Q----S--DV---DI-KL------GG--YD----IPA--K
T---RVLVNTYAIGRDP-RI----W-N-------SPLH-FNPGRFI---K--D-V--KG-
------Q----SF----ELLPFGAGR---------RMCVGYSLGMMTVEYALAQILH---
TCN-M-FL---PKG--MS-PK-D--------LS---M--E----E-M--SGPSLTRSEAL
RLRV-TPR
>At5g07990_AtCYP75B1
M---ATVLFILRIFSHRRR-LPPGPNP-WPI----IGN--LP-----HM---GTKPHRTL
SAM----VT------TYGPI-LH-LRL---G-FVDVV-VAASKSV-A---EQFL------
KI-HDA-----NFASR----P-PN--SGA--K-HMAYN-YQDLVFAPYGH-R-WRLLRKI
SSVHLF----SAKAL-----ED--F---KHVRQEE----VG----T----LT-RELVR--
----V------GT----------------K---P------VN---LG-----Q-LVNM--
---CVVNALGRE--MI-GR-R-LG---DHKDERSMV-------T---EM---MALAG--V
F-N----I---G-DFVP-S--L---D-WLD--LQ-GVA---GKM-KRL----HKR-FDAF
LSSIL----K----EH------E-M--N--GQ--------DM--LST-LIS-LK-GTD-D
GDGGSL-TDT-E--IKALLLNMF---TAGTDTSA-STVDWAIAEL-IR--H-PD--IMVK
AQEEL-D-IVV------GR-DR-P-V------N----ESD------IA--Q-LPY-LQAV
IKENFRLHP--PTPLSLPH-I----A--SE---SC-EI------NG--YH----IPK--G
S---TLLTNIWAIARDP-DQ----W-S-------DPLA-FKPERFL---P--D-V--KG-
------S----DF----ELIPFGAGR---------RICAGLSLGLRTIQFLTATLVQ---
GFD-W-EL---AGG--VT-PE-K--------LN---M--E----E-S--YGLTLQRAVPL
VVHP-KPR
>LOC_Os10g17260.1_OsCYP75B3
L---VSAAVYLVYFLRGGR-LPPGPRG-WPV----LGN--LP-----QL---GDKPHHTM
CAL----AR------QYGPL-FR-LRF---G-CAEVV-VAASAPV-A---AQFL------
RG-HDA-----NFSNR----P-PN--SGA--E-HVAYN-YQDLVFAPYGA-R-WRALRKL
CALHLF----SAKAL-----DD--L---RAVREGE----VA----L----MV-RNLAR--
----Q------QA----------------A---S------VA---LG-----Q-EANV--
---CATNTLARA--TI-GH-R-VA---GEGREKEMV-------V---EL---MQLAG--V
F-N----V---G-DFVP-A--L---R-WLD--PQ-GVV---AKM-KRL----HRR-YDNM
MNGFI----N----ER------K-A--G--AQPDGVA---DL--LSV-LLA-RM-QEEQD
GDGEKI-TET-D--IKALLLNLF---TAGTDTTS-STVEWALAEL-IR--H-PD--VLKE
AQHEL-D-TVV------GR-GR-L-V------S----ESD------LP--R-LPY-LTAV
IKETFRLHP--STPLSLPR-E----A--AE---EC-EV------DG--YR----IPK--G
A---TLLVNVWAIARDP-TQ----W-P-------DPLQ-YQPSRFL---P--D-V--KG-
------A----DF----GLIPFGAGR---------RICAGLSWGLRMVTLMTATLVH---
GFD-W-TL---ANG--AT-PD-K--------LN---M--E----E-A--YGLTLQRAVPL
MVQP-VPR
>LOC_Os10g16974.1_OsCYP75B4
MEISLSVIVYALVFSRAGR-LPPGPRG-WPV----LGN--LP-----QL---GGKTHQTL
HEM----TK------VYGPL-IR-LRF---G-SSDVV-VAGSAPV-A---AQFL------
RT-HDA-----NFSSR----P-RN--SGG--E-HMAYN-GRDVVFGPYGP-R-WRAMRKI
CAVNLF----SARAL-----DD--L---RAFRERE----AV----L----MV-RSLAE--
----A------SA-------A--PGS---A---A------VV---LG-----K-EVNV--
---CTTNALSRA--AV-GR-R-VA---GEGREKEIV-------L---EV---MEVGG--V
L-N----V---G-DFVP-A--L---R-WLD--PQ-GVV---ARM-KKL----HRR-FDDM
MNAII----A----ER------R-A--G--SLLKPTD---DL--LGL-LLA-MV-QEQEA
GEDDRI-TDT-E--IKALILNLF---VAGTDTTS-TIVEWTMAEL-IR--H-PD--ILKH
AQEEL-D-VVV------GR-DR-L-L------S----ESD------LS--H-LTF-FHAI
IKETFRLHP--STPLSLPR-M----A--SE---EC-EI------AG--YR----IPK--G
A---ELLVNVWGIARDP-AI----W-P-------DPLE-YKPSRFL---P--D-V--KG-
------N----DF----GLIPFGAGR---------RICAGLSWGLRMVTMTAATLVH---
AFD-W-QL---PAD--QT-PD-K--------LN---M--D----E-A--FTLLLQRAEPL
VVHP-VPR
>LOC_Os03g25150.1_OsCYP75A11
MEL-LSAAFCLLLHLSLRRRLPPGPPG-LPV----LGA--LP-----LV---GPAPHAGL
ASL----AR------KYGPV-MY-LKM---G-TCGVV-VASSPCA-A---RSFL------
KA-LDA-----RFANR----P-AV--ASA--V-DITYN-YQNMVFANYGA-R-WKLMRKL
ASVHLL----GARAL-----AD--W---AAVRRDE----AR----R----LL-RGVAE--
----A------SA-------A--G-----R---P------VV---IP-----E-VLVC--
---ALANIVGQI--TV-SK-R-VD---DE-NSKDMI-------V---SL---LTGAG--L
F-N----I---S-DFVP-A--L---A-WLD--LQ-GVQ---AKL-RRI----HDQ-FDVL
ITKLL----A----DH------A-A--T--AA---DR---DF--VDR-LRA-AV-GVD-D
EDGETI-SEV-N--IKGLIFDMF---TAGTDTSS-IIVEWAMAEM-MK--N-PA--VMAR
AQEEM-D-RVV------GR-GR-R-L------E----ESD------IA--S-LPY-LQAV
CKEAMRLHP--STPLSLPH-F----S--FD---EC-DV------DG--YR----IPA--N
T---RLLINIYAIGRDP-SA----W-E-------DPLE-FRPERFM---P--D-P--LG-
------N----YF----ELIPFGAGR---------RICAGKLAGMVFVQYFLGTLLH---
SFD-W-RL---PDG--E---D-K--------VD---M--S----E-T--FGLALPKAVPL
RALV-TPR
>LOC_Os09g26980.1_OsCYP92A7
MEVALTTMLLKAISTRCRRNLPPGPKP-WPI----IGN--LN-----LV---GALPHRSI
HEL----SR------RYGPL-VY-LRF---G-SFPVV-VGSSVEM-A---RFFL------
KT-RDA-----AFIDR----P-RT--AAG--K-HTAYN-YRDITWSPCDA-Y-WRQARRV
VLTELF----SARRI-----ES--Y---EHIRREE----VH----A----LL-RDLHY--
----A------SS-------S--GGR---R---A------IV---IK-----D-YLST--
---ASLNMITRM--VM-GK-R-YQ-----TAQKELL-------E---EL---FFLNG--V
F-N----V---G-DQIP-W--L---E-WLD--LQ-GYV---KRM-KKV----SKA-LDQL
LEHVV----D----EH------S-E--R--RQREGNG---DM--VDV-LLR-LA-DD--S
SLEVKL-SRD-S--IKAFTQDLI---AGGTESSS-ETIEWAISEL-LR--K-PE--MFAK
ATEEL-D-RIV------GH-RR-W-V------N----EKD------IL--D-LPY-IEAI
VKETMRLHP--IGPLLAPR-L----S--RE---DT-SV------GG--YD----IPT--G
T---RVFVNVWAIARDP-TL----W-D-------ASEE-FMPERFL---G--D-V--KG-
------Q----DF----ELLPFGSGR---------RMCPGYNLGLKVIQLSIANLLH---
GFT-W-RL---PKD--MV-KE-D--------LS---M--E----E-I--FGLSMPRKFPL
EVAV-EPK
>LOC_Os09g26960.1_OsCYP92A9
MELMLATVLLKA-VLGRSRNLPPGPKP-WPV----IGN--LN-----LV---GTLPHRSI
HNL----SK------KYGPL-MY-LRF---G-SFPVV-VGSSVEM-A---KFFL------
KT-HDV-----VFTDR----P-KT--AAG--K-HTTYN-YSDITWSPYGA-Y-WRQARKM
CLTELF----SAKRL-----ES--Y---EYIRGEE----VR----A----LL-RDLHG--
----A------AG-------G------------V------VV---LK-----D-YLST--
---VSLNVITRM--VL-GK-K-YD-----TEEKWML-------D---EL---FLLNG--V
L-N----I---G-DSIP-W--L---D-WLD--LQ-GYI---KRM-KKL----GKM-FDRF
LEHVV----D----EH------N-E--R--RRREGES---DM--VDV-LLQ-FA-DN--P
NLEVKL-KRE-G--VKAFTQDLI---AGGTESSA-VTVEWALSEL-LK--K-PE--VFAK
ATEEL-D-RVV------GR-GR-W-V------T----EKD------VP--S-LTY-VDAI
VKETMRLHP--VAPMLVPR-L----S--RE---DT-SV------DG--YD----IPA--G
T---RVLVSVWTIGRDP-KL----W-D-------APEE-FMPERFI---G--D-V--KG-
------Q----DF----ELLPFGSGR---------RMCPGYSLGLKVIQLSLANLLH---
GFA-W-RL---PDG--VT-RE-Q--------LS---M--E----E-I--FGLSTPRKFPL
EAVV-EPK
>LOC_Os09g26940.1_OsCYP92A11
MEMELAAVVLLATILRHGRRLPPGPNP-WPI----IGN--LN-----LI---GALPHRSI
HEL----SK------RYGPL-MQ-LRF---G-SFPVV-VGSSAEM-A---RFFL------
KS-HDI-----VFTDR----P-RT--AAG--K-HTTYN-YTDILWSPYGA-Y-WRQARKM
CVTELF----SARRL-----ES--F---EHIRGEE----VR----A----LL-RDLHG--
----A------AA-------P-------------------VL---LR-----D-YLST--
---ATLGVISRM--VL-GK-K-YG--PAATEEKMMM-------D---EL---FLLSG--V
L-N----I---G-DFIP-W--L---D-WLD--LQ-GYI---RRM-KRV----GKK-LDRF
MEHVL----D----EH------D-K--V--RRQQGDR---DL--VDV-LLQ-LA-DD--P
NLEVQL-RRD-N--VKALTQDLI---AGGTDTSA-ITVEWAISEL-LR--K-PE--ILAK
ATEEL-D-RVV------GR-GR-L-V------T----ETD------MT--S-LPY-VEAI
VKETMRVHP--VAPLLAPH-V----A--RE---DA-SV------GG--YD----IPA--G
T---RVLVNVWTIARDP-AL----W-D-------SPEE-FMPERFI---G--D-V--KG-
------Q----DF----QLLPFGSGR---------RLCPGHSLGLKVIQLSLASLLH---
GFE-W-RL---PDG--VS-AG-E--------LS---M--E----E-V--FGLSTPRKVPL
EVVV-KPK
>LOC_Os08g35510.1_OsCYP92A12
MEPSLAAFLLGLIKRKGSRNLPPGPTP-WPV----IGN--FN-----LI---GALPHRSI
HEL----SR------KYGEL-ML-LRF---G-SFPVV-VGSSVAM-A---RLVL------
KT-HDA-----VFIDR----P-RT--ASR--K-HTTYG-YADITWSPYGA-Y-WRQARRI
CVTELF----SARRV-----AS--F---EHIRADE----VR----A----LV-RGLFA--
----A------AS-------S--GRS---G---A------VH---LR-----D-HLST--
---LSMNVITRM--VL-GK-R-FG-----TSEKWML-------D---EL---LLLNG--V
L-N----V---G-DWIP-W--V---D-WMD--LQ-GYV---RRM-KKV----GKM-FDAF
MEHVL----D----EH------S-E--R--RRREGEA---DM--VDV-LMD-LA-DD--P
SLEIKL-GRV-G--VKAFTQDLI---AGGTESSS-VTVEWALSEL-FK--N-PA--IFAT
ATDEL-D-RVV------GR-CR-W-V------T----EKD------IP--N-LPY-LDAI
MKETMRMHP--IVPLLIPR-V----A--RD---DA-AV------AG--YD----IPK--G
A---RVLINVWTIGRDP-EL----W-D-------AAEE-FMPERFI---G--D-V--KG-
------Q----DF----ELLPFGSGR---------RMCPGYNLGLKVMQLSLANLLH---
GFA-W-RL---PEG--MK-EE-E--------LS---M--D----E-V--FGLSTTRKYPL
QVVV-EPR
>LOC_Os09g08990.1_OsCYP92A14
MELQLATVVLLRAVLLRRRKLPPGPKP-WPI----IGN--LN-----LI---SSLPHRSI
HEI----SK------RHGPI-VQ-LWF---G-SCPVV-VGSSVEM-A---KLFL------
QT-NDA-----VFADR----P-RT--AAG--K-YTAYD-CTDITWSPYGA-Y-WRQARKM
CAAELF----SARRL-----ES--L---EHIRHEE----VR----A----LL-RELHG--
----S------GA-------A--GN--------A------VQ---LR-----D-HLSM--
---AALGVISRM--VL-GK-K-YE-----TEEKWML-------E---EL---FLMNG--V
L-N----I---G-DFIP-W--L---D-WLD--LQ-GYI---RRM-KNV----NRL-IHRF
LDRVL----D----EH------D-E--R--RRLQGDG---DM--VDI-LLQ-LA-DD--P
NLDVQL-TRN-G--IKGITQDLV---TGGADTST-VTVEWAMSEV-LK--N-PA--ILAK
ATEEL-D-TIV------GV-GR-L-V------T----EGD------IP--H-LPY-IHAI
MKETMRMHP--VVPLLVPR-M----S--RE---DA-SV------AG--YD----VPA--G
T---RVLVNTWTIGRDP-SV----W-D-------SPEQ-FRPERFV---G--D-V--KG-
------R----DF----ELLPFSSGR---------RMCPGYNLGLKVIQLTLANLLH---
AFS-W-CL---PDG--VT-AG-E--------LS---M--E----E-I--FGLTMPRKIPL
LAVV-KPR
>LOC_Os02g29960.1_OsCYP92A15
MEVQLATLLVAAFLRRRQRNIPPGPRP-WPV----IGN--LN-----LI---GALPYRSI
RDL----SR------RYGPL-MS-LRF---G-SFPVV-VGSSVDM-A---RYFL------
RA-NDL-----AFLDR----P-RT--AAG--R-YTVYN-YAGVLWSHYGE-Y-WRQARRL
WVTELL----SARRL-----AS--T---EHVRAEE----VR----A----ML-RGLSR--
----R------AG-------A--GT--------A------VV---LK-----E-HMLM--
---VTLNVISRM--VF-GK-K-YV-----TEERWMI-------E---EI---FFLNG--V
F-N----I---G-DMVP-W--L---G-WLD--PQ-GYI---GRM-KRL----GGM-FDRF
LEHIL----D----EH------V-E--R--RRREGDG---DM--VDL-LLQ-FA-DD--P
SLKVPI-QRD-G--VKAFILELI---TGSTDTTS-VSVEWAMSEV-LR--N-PS--VLAR
ATDEL-D-RVV------GR-RR-L-V------A----EGD------IP--N-LPY-LDAV
VKESMRLHP--VVPLLVPR-V----S--RE---DAVSV------AG--YD----IPA--G
T---RVLVNVWAIGRDP-AV----WGD-------DAEE-FRPERFA---A--D-V--KG-
------Q----DF----ELLPFGSGR---------RMCPGFGLGLKMVQLTLANLLH---
GFA-W-RL---PGG--AA-AE-E--------LS---M--E----E-K--FGISVSRLVQL
KAIP-EPK
>LOC_Os03g44740.1_OsCYP92C1
M---VTLLIVAVASLRGRRNLPPGPRG-WPV----FGS--LG---A-LA---GALPHRAL
AAL----AA------RHGPL-MH-LRL---G-SFDAV-VASSAGA-A---RLVL------
KT-HDA-----AFADR----A-RT--AAG--E-LVAYN-YKGIVHTPYGA-Y-WRMARKL
CATELF----SPRRV-----DS--Y---ERIRAEE----IG----A----LA-RDLFG--
----R------AG-------R------------A------VA---VR-----E-RLAS--
---ATLRNILRM--SV-GD-K-WG-----DEARRTL-------D---EA---FEVSGA-V
S-N----V---G-EWVS-L--L---G-WLD--VQ-GFR---RRM-KRL----SKM-YDRF
LEQIL----H----EH------E-A--S--MAAAGDG---DL--VDV-LLQ-LS-GEEEA
DSEARL-TRD-G--VKAFILDII---AGGTESSA-VAMEWAMAEL-LR--R-PD--AMAA
ATDEL-D-RVV------GT-AR-W-V------T----ERD------IP--D-LPY-VDAV
VKEALRLHP--VGPLLVPH-H----A--ME---DT-VV------AG--YV----VPA--G
A---RVLVNAWAIARDP-AS----WPD-------RPDA-FLPERFL---P--D-V--RG-
------Q----HY----ELLPFGSGR---------RVCPATNLAMKMVALGVASLVQ---
GFA-W-RL---PDG--VA-AE-D--------VS---M--E----E-L--VGLSTRRKVPL
VAVA-EPR
>SELMODRAFT_111377_SmCYP786A1
MAAQWSLLVIWKKTLGKLRHMPPGPRP-LPV----IGN--LH---Q-LL---GRPPHQAL
LDL----SK------RHGPL-MF-LRL---G-CVPTF-VASSAEA-A---REFL------
HT-HDL-----VFASR----P-RY--AVA--R-ELTYN-FADIMWAPYGD-H-WRHLRKV
CSLELF----SGKRV-----DS--F---ERLRKEE----IS----S----AL-ATVEE--
----A------AR-------A--SS--------V------VD---LR-----A-VLSD--
---ITLYSILRM--AT-SQ-E-FG----KQSRKETI-------E---HA---VEMIG--A
L-N----V---G-DYLP-S--L---R-WMD--LQ-GYG---RRA-RKL----HAL-QDAF
FQSLI----D----RK------R-Q--Y--QGRGGAG---DL--LDV-LLA--------S
QEKNAL-TDD-T--IKAVIQDVI---GAGSDTAW-VTCEWAMAEL-LR--H-PT--AMRR
AQREI-D-AVV------GR-DR-V-V------E----ESD------LP--G-LNF-LHAI
VKETLRLHP--PSPVILYE-S----T--MP---CV-SS------AG--YR----IAQ--G
A---RLLVNVYAISRDA-NS----W-E-------RALD-FWPERFE---E--D-V--RG-
------Q----NF----ELIPFGSGR---------RICPGMGMGLRMVQCVLARLLQ---
GFD-W-E----------K-VG-E--------ID---M--R----E-K--FGLAMPKLVPL
QAIP-CPR
>AagrOXF_evm.model.utg000002l.146.1
REWWLAALALLLQRLKQRRRLPPGPPG-LPV----FGN--LL---I-LV---TSSPHQEL
HRL----AQ------KYGPI-MS-LRL---G-SKNGI-VVSSPEI-A---KEVL------
KT-LDR-----EFANR----P-YM--TAK--D-AIGYG-DSTMGFTSYGA-H-WRFLRKI
TNSELL----NAKRV-----QQ--F---QNVRAEE----LS----S----MV-KSILE--
-----------------------DTQ-------L------VD---IQ-----E-RASF--
---LTMNVMTRI--LM-SK-R-F---PEDLAEKSLI-------D---ET---FFLSG--V
A-L----I---G-DVIP-Y--L---G-FLDR-IM-NYE---KRM-RRV----HQR-FDSF
LSGVL----E----EH------R-Q-----TRNEKEA---NY--FDI-LLS-LP-GE--D
GGPH-L-DED-V--MKALTMDMI---TAGTDTSS-ITVEWGLSEL-LR--N-PQ--ILHR
VYQEL-D-EVV------GK-ER-V-I------T----ESD------LP--N-LPY-FQAV
VKETFRLHP--AGPLLIPH-A----T--SE---AC-EV------AG--FH----IPA--E
T---TTFVNAWSIARHP-DV----W-D-------NPLE-FRPDRFL---N--D-V--RG-
------Q----HF----QLLPFGSGR---------RVCPGIHLGIVTVQYALARLVH---
SFD-W-AL---PQG--QA-PH-D--------LN---M--E----E-K--FGLTLPRAKPL
LAVP-LPR
>AagrOXF_evm.model.utg000091l.486.1
KEWLLVALA-LLQRWKQSRRLPPGPPG-VPV----FGN--LL---L-LV---TSSPHQEL
HRL----AQ------QYGPI-MS-LRL---G-SKQGI-IVSSPDV-A---KEVL------
KT-MDR-----EFANR----P-AM--TAK--D-AMMYG-ESSMGFAPYSA-H-WRFLRKS
ATSELL----SAKRV-----QQ--F---ESVRAEE----LS----R----MV-KSILE--
-----------------------DSH----------------------------------
-----------------CK-R-F----EDLTEKSLV-------E---EV---FFLAG--V
A-L----I---V-DVIP-Y--L---G-FLDR-IM-NYE---KRM-RRV----HQR-FDSF
LTAVL----E----EH------R-H-----TRNDNEA---NY--CDI-LLS-LS-GE--D
GGPH-L-DED-I--MKAMTMDMI---LAGTGPSS-ITVEWGLSEL-LR--N-PQ--ALQR
VYQEL-D-EVV------GQ-ER-L-I------T----ESD------LP--N-LPY-FQAV
VKETFRLHP--AGPLMIPH-A----S--SE---AC-EV------AG--FH----IPA--E
T---TTFVNVWSIARHP-NM----W-E-------NPQE-FQPDRFL---N--D-V--RG-
------Q----HF----QLLPFGSGR---------RACPGMHLGIALVQYSLARLVH---
SFD-W-AL---PQG--QA-PH-D--------LN---M--E----E-K--FGVSLPRAKPL
LAVP-LPR
>AagrOXF_evm.model.utg000006l.535.1
KEWWLAALA-LLPRWKQSRKLPPGPPG-VPV----FGN--LF---L-LV---TPSPHQEL
HRL----AR------KYGPI-MS-LRL---G-SRLGI-VVSSPEI-A---KEVL------
KT-QDR-----EFANR----P-FT--TAK--D-AMGYG-ESTMGFASYSP-H-WRFLRRV
ANSELL----SAKRV-----QQ--F---QSVREEE----LS----R----MV-KSILE--
-----------------------DSQ-------V------VD---VQ-----Q-RAFF--
---LTMNVMTRI--LM-SK-R-F----EDLEERSLI-------E---EL---FFLGG--V
S-L----I---G-DVIP-T--L---G-FLDR-IM-NYE---KRM-RRV----HQR-FDSF
LTTVL----E----EH------R-Q-----TKNDQEA---NY--VDI-LLS-LP-GE--D
GAPH-M-EED-V--MKALAMSVI---TAGTDTSS-ITVEWGLSEL-LR--N-PQ--VLQK
VYQEL-D-EVV------GK-ER-M-V------T----ESD------LP--N-LPY-LQAV
VKETFRLHP--AGPLLIPH-V----S--SE---PC-EV------AG--FH----IPP--G
T---TTFVNVWSISRQP-EV----W-E-------NPLE-FQPDRFL---N--D-V--RG-
------Q----HF----QLLPFGSGR---------RSCPGIHMGLAMVQFSLARLVH---
SFD-W-SL---PQG--VA-PD-E--------LD---M--E----E-K--FGLTLPKAKPL
LAVP-LPR
>AagrOXF_evm.model.utg000018l.181.1
VNWELVALTLSFLLFNQLRRLPPGPSG-VPV----FGN--LG---I-LA---STHPHQEL
HRL----AQ------KYGPI-MS-LRL---G-SKQAI-VVSSPEV-A---KEVL------
KD-RDQ-----VFSYR----P-YA--SVV--D-IMGFG-NHSMTFVSYGP-H-WRFLKKL
ATLELL----TIKRV-----EQ--F---QYVRVEE----VG----H----LV-KCILE--
-----------------------DGT--------------VD---LK-----Q-TSSY--
---LIMNLMSRI--LM-SK-R-I----QNQSEKALV-------D---EI---FFLST--A
P-L----I---R-DFIP-W--L---G-FLDN-LT-TNK---ARM-RKV----QKQ-LNSF
MDAVL----K----E-------R-E-----SYNGQDS---DF--ISL-LLS-VP-GE--D
GATN-L-DPQ-V--MKALFMEMF---SAGTETTS-TTLEWTFAEL-LR--N-PS--KLQQ
VQSEL-N-AVV------GK-DR-L-V------L----ESD------LP--D-LRY-LQAV
VKETLRLHP--PVPLLVPH-M----S--GR---AC-EV------RG--YH----IPA--N
T---TTLVNAWSIGRTK-GV----W-E-------RPLE-FLPERFL---D--D-F--RG-
------Q----HF----QLLPFGSGR---------RSCPGMHLALAQVHYSLARLLQ---
AFH-W-SL---PEG--QA-PQ-D--------LD---M--S----E-R--FGLSLPRAKPL
WAVP-TSR
>AagrOXF_evm.model.utg000126l.11.1
VEQELAAVVLASLLSVLGRNLPPSPPR-VPV----FGN--LG---V-FV---STSPHQKI
TQL----AH------KYGPI-MS-LKL---G-AKLAI-VVTSPEM-A---KEVF------
KN-FDK-----EFADR----P-QS--TFK--E-AACYG-DHCMPLLEYGP-N-WRNLRKV
VTLELL----TAKRI-----QQ--F---EGVRREE----VS----G----II-RSILE--
-----------------------DSR-------L------VD---MD-----K-KSTY--
---VIMNIATRI--LM-SK-R-F-NQTEDLDEKRLV-------S---EV---ASLAS--I
P-L----I---G-DVIP-Y--L---G-FLDR-VQ-NRK---GKM-VKV----HNR-YDSF
LDGIL----K----EH------R-K-----TRAAHLG---DF--VDV-LLD-LP-QE--A
GEKEGV-RDD-R--IKALVMDMI---NAGVHSTS-LCMEWAMAEL-VR--N-PD--VMKK
LQAEI-D-RIV------GR-DR-Q-V------T----EAD------VA--Q-ASY-LHAF
LKEVLRLHP--PGPLAIPR-Q----S--NE---WC-KV------AG--YD----IPP--N
T---QLFLNVWGICRDP-NV----W-P-------DPLH-FQPERFL---T--D-F--KG-
------H----HY----EFLPFGTGR---------RGCPGMNMALILLSYTLARLVH---
SFD-W-AL---PDG--QK-PE-D--------LD---M--S----E-K--FELALPRAQPL
IVVP-TPR
>AagrOXF_evm.model.utg000111l.105.1
LSWGLAVLI-CLVLGKKGKRFPPGPKG-VPI----LGN--LS---I-FS---SPAPHKEL
LRL----SQ------LYGPI-VF-IRL---G-SKPTL-VVSSPEV-A---KEIL------
TV-HDQ-----NFADR----P-NA--VVR--D-HMLYS-DSNIAFCPYNS-Q-YKLMRKV
LVTELL----SSKRL-----QH--F---GALRARE----VS----S----MI-RSVWE--
----E------RK-------SK-DAV--------------VN---LN-----F-RMGR--
---VTMNMMTQM--VM-SK-R-Y-NQAAAEAEKSLI-------E---EI---LRLDV--V
P-M----M---E-DFVP-Y--L---S-FLDR-AK-NYK---AEM-KKV----RKR-VDIF
LGKVI----A----DH------R-Q-----TQTKGEA---DF--LRV-LLS-LP-GP--Y
GAER-W-SDD-N--LKGLLLDLF---IGGTSTSS-ATVEWGMSEL-LR--H-PD--IMKK
AQQEL-D-TVV------GT-DR-L-V------A----ESD------LP--Q-LPY-LVNI
VKETFRLHP--TVPLLVPH-E----S--IE---PC-QV------AG--YD----IPA--R
T---RLFVNVWGMARSS-EV----W-E-------DALS-FNPDRFH---E--D-V--KG-
------K----HF----ELLTFGTGR---------RSCPGMPLGVTMVQYALSRLLQ---
AFT-W-SL---PDG--TK-PE-D--------LD---M--S----E-A--FGLTLPKAQNL
IAIP-SPR
>AagrOXF_evm.model.utg000081l.326.1
AQWQLAGSVVYTIVWKAGRRLPPGPPG-WPV----LGS--LVP--I-FS---NPDPHQIL
FDL----CR------QYGPI-VS-FRL---G-SRLAV-VIDSPDM-A---REFL------
KE-RDA-----IFSSR----P-VF--GAS--K-YLLFQ-ENTVGLNPYNK-H-TKRLLSI
FSSEIL----SPRRV-----QQ--S---RVVRGEE----VA----G----MV-RSIWD--
----E------V-------------E---G---C------VS---VH-----D-KVSL--
---LLFNVSTRT--IF-SK-R-F-N--REQAEQALV-------K---EV---LRLAL--A
P-L----M---E-DFVP-Y--L---G-FLDG-LIGKTK---GDM-QAT----HVR-LDAF
FEMVI----A----EH------R-Q--Y--LRTIEPG---DV--LDV-LLS-LP-GE--N
GAGT-L-TNN-E--MKGILMMMY---DAGTDSSI-LSVEWAMAEL-LR--H-PE--QLKT
AQQEM-D-AVV------GR-DR-V-V------T----EDD------IP--N-LLY-LQAA
VKETFRLHP--PVPLLIPH-C----A--SE---AC-QV------AG--FD----IPA--N
T---TLYVNAWGMARNP-DV----W-D-------RPLD-FSADRFM---N--D-F--RG-
------A----HY----QLLPFGAGR---------RRCPGVALGALTVHYTLARLVQ---
AFN-W-NL---PEG--VT-PE-N--------LD---M--S----E-S--SGITVPKKQPL
VAMP-SPR
>AagrOXF_evm.model.utg000114l.23.1
ATWQLAGAALYTILRKAARRLPPGPRG-WPV----LGS--LVP--I-FA---NPHPHQVL
FDL----CR------QYGPV-VS-FRM---G-SRLAV-VIDSPDM-A---REFL------
KE-RDA-----IFSSR----P-VF--GAS--K-YLLFQ-ENTVALSPYNK-H-TKRLLSI
LSTEIL----SPRRV-----QQ--S---QVVRQEE----VA----G----MV-TSILD--
----E------VG----------GTE--QA---C------IN---IH-----D-KVAL--
---FLFNVSTLT--IF-SK-R-F-N--PEQVEKVLV-------K---EV---LRLAL--S
P-L----F---E-DFVP-S--L---G-FLDG-LI-STK---RDM-QAT----HAR-LDAF
YEMVI----A----EH------R-Q--Y--LRTIEPG---DV--LDV-LLS-LP-GG--N
GAGT-M-ANN-E--MKGILNTMY---DAGTDTAM-LSIEWAMAEL-LK--H-PE--QLKT
AQQEM-D-AVV------GR-DR-V-V------T----EAD------VP--N-LPY-LQAV
VKETFRLHP--PVPLLIPH-C----A--SE---AC-QV------AG--FD----IPA--N
T---MLYVNAWGMARNP-DV----W-D-------QPLD-FNPGRFM---N--D-F--KG-
------A----HY----QLLPFGAGR---------RRCPGVTLGALTVHYTVGRLVQ---
AFN-W-NL---PEG--VT-PE-N--------LD---M--S----E-S--SGTTVRKKQPL
VAVP-SPR
>AagrOXF_evm.model.utg000003l.74.1
MEWLLVGAAVGGR-----RRLPPGPPG-WPV----VGN--LP---I-FT---GPNPHRHL
EQE----IK------KYGPL-MS-LWM---G-SQLAV-VVSSPDV-A---KEVL------
KV-QDQ-----NFASR----P-PL--AAA--D-NLLFG-EGTCGFAPQGP-R-HQRSRKL
MVTELL----TGKRI-----QQ--F---EMTRAEG----LS----A----VV-RSILQ--
----E------CG----------------S---V------VD---VH-----E-KTTA--
---VSMNNMTQM--MM-GK-R-Y-----EEAELWLI-------F---EI---NRLLG--I
P-V----I---G-DNIP-W--L---G-FLDL-LQ---K---RRM-RKL----RGR-LDRF
LSRVI----A----EH------V-E--R--QQETNQA---DF--VDV-LLS-LP-EE--K
GIEK----AL-I--IKGILLDML---LAGVDSSA-VTAEWAMAEL-LK--N-PH--VLKK
AQEEL-D-RVV------GL-ER-Q-V------Q----EAD------LA--N-LPY-IEAI
FTESLRLHP--ISALMIPH-Y----S--MQ---AT-KV------GG--YD----IPA--N
T---LVFTHIWAMHRNP-AV----W-K-------DPLQ-FKPERFL---G--D-I--KG-
------Q-S--NF----DMLPFGGGR---------RGCPGSTLGKTVVTFFLARLLH---
GFD-W-SL---PNG--QQ-PE-D--------LD---M--S----E-T--FGLILPKTHHL
KAVP-TPR
>AagrOXF_evm.model.utg000022l.52.1
MDWVVLAIAITTQASKWSSRLPPGPTA-WPV----LGN--LS---I-FA---DPRPHARL
EEL----AN------KFGPV-MS-IRM---G-SNLAV-VVSSADM-A---REVM------
KV-QDN-----NFASR----P-DL--TAF--H-DLVFL-EGTCGFQPLGP-R-HQYVRKI
MVTELL----TPKRT-----QR--F---EGSRRQE----LD----A----AM-RSILH--
----K------SG----------------Q---E------ID---IH-----N-LGVT--
---LTMNNMTRM--LM-SK-R-F----PQEAEGSLI-------S---EI---NRLLG--I
P-V----M---G-DSIP-F--L---R-FLDT-ST---V---RSM-QNS----RSR-LNNL
LSKII----D----NH------R-Q--R--MSQSSTS---DF--LEV-LLN-IP-EE--K
GVDK----DL-T--IKGILTDLV---LAGVDTSA-VAAEWAMSEL-LR--N-PS--VLKK
AQQEL-D-SIV------GK-DR-K-L------V----ESD------VA--N-LPY-IQAI
VKETLRLHP--VAPLLIPH-Y----S--MQ---DC-TL------GD--YD----IPA--N
T---IVFISLRNLHRSP-EA----W-D-------NPLQ-FRPERFI---E--D-V--KG-
------Q----NF----NFIPFGSGR---------RGCPASALGLTTASSLVAKLIH---
SFD-R-CL---AQG--QS-PE-A--------LD---M--S----E-T--FGDCSNKEASP
QSSP-NPR
>AagrOXF_evm.model.utg000091l.467.1
MDLILLTIVFAGLPGKRSSRLPPGPPA-WPV----IGN--LS---I-FA---SDRPHARL
EEL----AK------EHGPL-MS-LRL---G-SNLAV-VISSADM-A---KEVL------
KV-QDR-----NFASR----A-PL--LAY--R-HLVFQ-EGTCGFQAYGS-R-HQYVRKI
MVTELL----TPKRL-----ER--F---QQFREEE----LA----A----AM-RFVLH--
----K------SP----------------G---E------VN---IF-----D-LGTS--
---LTMNNLTRM--LM-SK-R-F----PQEAEVSVI-------S---DI---NRLLG--M
P-M----V---G-DNIP-F--L---G-FLDT-FS---I---RAM-RKL----RNR-LSSF
LSTII----D----KH------R-Q--Q--MIQTSNW---SF--VDV-LLT-LP-GE--E
GVDK----DQ-A--MKGMLTDML---LAGVETSV-VAAEWAFAYL-LR--D-PH--MMKK
ALQEI-D-SVV------GR-DR-Q-L------Q----ESD------VV--G-LTY-LQAV
WKEALRLHP--PAPFLIPH-Y----A--TQ---DC-TL------GD--YD----IPV--N
T---TVFVSTWNIHRNP-EA----W-D-------SPLE-FRPERFI---E--D-I--KG-
------Q----NF----DMLPFGSGR---------RSCPAAALGMTVSSFFLAKLLH---
SFD-W-SL---PQG--QK-PE-D--------LD---M--S----D-Q--FGLAVPMKCHL
KVVP-TPR
>AagrOXF_evm.model.utg000104l.4.1
MDLILLTIVFAGLPGKRSSRLPPGPPA-WPV----IGN--LS---I-FA---SDRPHARL
EEL----AK------EHGPL-MS-LRL---G-SNLAV-VISSADM-A---KEVL------
KV-QDR-----NFASR----A-PL--LAY--R-HLVFQ-EGTCGFQAYGS-R-HQYVRKI
MVTELL----TPKRL-----ER--F---QQFREEE----LA----A----AM-KFVLH--
----K------SP----------------G---E------VN---IF-----D-LGTS--
---LTMNNLTRM--LM-SK-R-F----PQEAEVSVI-------S---DI---NRLLG--M
P-M----V---G-DNIP-F--L---G-FLDT-FS---I---RAM-RKL----RNR-LSSF
LSTII----D----KH------R-Q--Q--MIQTSNW---SF--VDV-LLT-LP-GE--E
GVDK----DQ-A--MKGMLTDML---LAGVETSV-VAAEWAFAYL-LR--D-PH--MMKK
ALQEI-D-SVV------GR-DR-Q-L------Q----ESD------VV--G-LTY-LQAV
WKEALRLHP--PAPFLIPH-Y----A--TQ---DC-TL------GD--YD----IPV--N
T---TVFVSTWNIHRNP-EA----W-D-------SPLE-FRPERFI---E--D-I--KG-
------Q----NF----DMLPFGSGR---------RSCPAAALGMTVSSFFLAKLLH---
SFD-W-SL---PQG--QK-PE-D--------LD---M--S----D-Q--FGLAVPMKCHL
KVVP-TPR
>AagrOXF_evm.model.utg000008l.161.1
GLWVVASVV--YLYKRPA-KLPPGPPG-IPV----LGN--LP---A-LI---GKTPHHTL
ASL----SK------RYGPL-MF-LRL---G-SRPCI-VASSPEV-F---REIF------
KN-QDQ-----VFASR----P-RT--AAF--D-VFSQN-GRGISFSQYGE-G-WREMRKL
VSMELL----TTKRL-----SE--I---ESWRVAE----VS----A----LV-AALTH--
----H------HT-------L--HGT--------------VI---LR-----P-VLKA--
---VGFNTITQM--AF-RK-R-FGDIRPEEKENDLA-------Q---DV---LTMTA--V
Q-L----I---G-DFVP-Q--L---S-FLDR-FS-GAK---SKM-ANA----HDK-LHHY
LSRVV----E----EH------R-T--H--SDSGPEQ---DF--LDV-LLT-LQ-NK--D
GSRY-L-DEL-S--IRQLCHEVV---TGGTDTTA-FTVEWTMAAL-MR--H-PE--VASK
LMAEL-D-AVV------GK-ER-L-V------T----EAD------IP--N-LPY-LQAV
VKESMRLHP--VGPLLVPH-C----S--MQ---QT-KV------LG--YD----IPE--S
T---TVLANIWAVQRDP-AV----W-D-------YPLQ-FRPERFF---D--D-V--KQ-
------Q----HF----ELLPFGSGR---------RGCPGMAMGLTSVHYILARLYQ---
AFE-W-SL---PDG--MK-PE-D--------VD---V--E----E-A--FQMLLVKANEL
EAVP-IPR
>AagrOXF_evm.model.utg000018l.267.1
WLWILPVLK---YKGR---NLPPGPGG-IPV----LGS--LP---I-FT---A-SPMHVL
ADL----AK------RYGPI-MF-LRL---G-MTPCL-VLSSPEV-C---RELF------
KG-QDH-----IFASR----P-KT--SAR--E-HLAYG-GRDIVLAEYGE-H-WRFGRKI
VTLELL----THKKI-----NQ--F---SIFRQEV----AS----A----MV-KAIYH--
----D------AV-------H--SAT-------------------LH-----T-MLSA--
---LTFNFMTQI--CF-SK-C-F-EIDQEEKEIDLI-------T---EA---FTLLG--E
Q-V----I---G-DVIP-Y--L---S-VLDL-FS-NVT---ARM-KKC----HKR-LDEF
LTRIL----Q----EH------R-Q--H------PKQ---DF--LDD-LIV-LQ-AR--N
GSDH-L-DDT-T--IKALCMDMV---LGGTDLSF-NTLEWAMAEM-VR--H-PD--IAAK
LQAEL-D-SVV------GK-ER-L-V------A----DAD------LP--N-LPF-LQAV
VKETLRFHP--AGPFNLPR-S----S--IQ---QT-KL------MG--YD----IPA--N
T---TLFVNVWAITRDP-AV----W-D-------NPME-FRPDRFL---E--D-V--RG-
------Q----HF----ELLSFGTGR---------RGCPGMGLGLRMVQYGLARLLQ---
AFD-W-AP---SKG--FK-PE-D--------VD---M--E----G-V--WGLTLPRAHAL
KAVA-TPR
>AagrOXF_evm.model.utg000091l.510.1
WLWILAVLKNRWLHWR---NLPPGPAG-IPV----LGN--LT---I-FI---G-SPHHVI
TAM----AK---------------------------------------------------
---------------------------------------------------------RKI
VTLELL----TQKKI-----QQ--F---SILREEE----AS----A----MV-KAIYH--
----D------AA-------Q--SAT-------------------MH-----T-VLSA--
---LTFNVITQI--CF-SK-N-F-DIDPEEKENQLT-------S---EA---FSLVG--V
Q-L----I---G-DYIP-Y--L---S-VLDV-FT-NWK---PRL-RKC----HKR-LDAF
LTRVL----Q----EH------R-Q--H------PKQ---DF--VDD-LLV-LQ-AR--N
GSDH-L-DDT-T--IKALCLDMV---LGGTDTAS-NTLEWAVAEL-VR--H-PE--IAAK
LQAEL-D-SVV------GK-ER-L-V------T----EAD------LP--N-LPF-LQAV
VKETLRLHP--ASPLNVPH-A----S--VQ---HT-KL------MG--YD----IPA--N
T---TLFVNVWAIGRDP-AV----W-D-------NPME-FHPDRFL---E--D-V--KG-
------Q----HY----ELLPFGTGR---------RGCPGMSLGLTMVQYGLARLLQ---
AFH-W-AP---PKG--LK-PE-D--------VD---V--E----E-D--MGRPLP---SW
QITG-TVR
>AagrOXF_evm.model.utg000018l.316.1
VAWMLVVILCLKLLLQLG-KLPPGPPP-KLG----FGH--LS---I-FG---SPHKHAVL
ADL----SK------KYGPL-MF-FKL---G-STPVV-VVSSPDV-A---EELF------
KT-QDQ-----VFANR----F-QT--TAV--K-SLLCN-PESFTWAPYGP-R-WRFLRKI
CTSELL----SPRRL-----LQ--Y---ETGRDEE----IS----T----LV-KAVWN--
-----------------------NAT--AE---P------IN---MR-----P-LLRS--
---LTTNNMTRM--CM-GR-R-FN---QDEYQKEAS-------E---HL---FQLLG--V
Q-F----V---G-DFIP-Y--L---R-FLDR-NS--VK---EEM-KKA----VAM-MDNF
VSRIL----Q----LH------H-G------RKSHEV---DF--MDL-LMS-IP-EG--A
GPEQRI-GDA-T--IKTLALAMV---NGGSDTTA-VASDWAFFEL-VR--H-PH--AARR
VQEEL-D-SVV------GK-ER-K-V------K----ESD------LP--N-LPY-LQAV
VKETLRLHP--PGPLLVPH-R----S--VE---PS-KL------MG--YD----IPA--K
T---VAFVNAWAIGRDP-AL----W-K-------NPHL-FSPERFL---D--D-V--RG-
------K----HY----QLLPFGAGR---------RGCPGASLALTVVQLAIARLLH---
SFN-W-SL---TQG--LK-AE-D--------LD---P--S----E-V--PGLVCAKQVEM
EVCA-TPR
>SELMODRAFT_166299_SmCYP788A1
GEYTLAAAILLAALFSRLNPLPPSPPS-KLI----TGH--LH---L-LD---Q--PNQSL
YKL----AK------IYGPL-IQ-LRL---G-VVPVV-VASTAEM-A---REFL------
KV-NDS-----VCASR----P-RM--AAQ--K-IITYN-FTDIGWAAYGA-H-WRQLRKI
CTLELF----THRRM-----QE--T---AKVRARE----LA----D----TM-AGIYR--
----D------RE----------------T---S------IN---MN-----T-RIFS--
---LTMNVINQM--VM-RK-K-PS---TKEREIDLI-------N---GV---FMVWG--A
F-N----I---G-DYIP-G--L---S-IFD--FQ-GYI---GMA-KVL----HKK-LDHL
LDKVI----E----EH------I-Q-----RRMAKSD---DF--VDV-LLA-LT-LE--D
GSK--V-SHK-T--IKGIIVDMI---AGGTDTAA-VTIEWALSEL-MR--K-PH--ILKK
AQEEM-D-RVV------GR-DR-V-V------D----ESD------LP--N-LPY-LECI
VKEALRLHP--SVPIL-RH-E----S--IE---DC-VV------AG--YR----IPK--G
T---GIMINVWAIGRDS-AT----W-E-------NPME-FDPDRFI---S--D-V--RG-
------N----HF----DLIPFGSGR---------RMCPGMPLGISMLQMSLGRFIQ---
CFD-W-GL---PPE--MKSAE-E--------ID---M--T----E-T--FGLTVPRKYPL
HAVP-IPR
>Pp3c17_14010V3.1_PpCYP761E1
PEDGLAAMF-LPFVLL--KKLPPSPPA-YPI----IGH--LH---L-L----GKLPHHSI
ANI----AK------TYGEI-YS-LRL---G-SVPAI-VVTTPEM-A---KEFL------
LT-HDK-----IWASR----T-VR--DVSG-Y-YLSYN-HTGIAFAPFTP-V-WRNLRKI
CTSELF----TQKRM-----EA--S---QGVRDVE----MQ----C----MI-RSILN--
----D------AN-------Q--RR--------L------ID---LK-----L-EVNA--
---LTANVVTRM--VL-NK-R-FR---ESRQQKEIM-------K---DH---FTLQG--I
F-M----I---G-DYIP-W--L---R-PLDL-G--GKE---KRM-KAL----RKR-LDAF
LNEIL----D----DH------E-V--K--RAKGPIA---DM--IDV-LLN-EM-HQQ-E
PHKMDL---N-N--IKSTILNMF---AGGTDTAT-ITIEWAMSEL-LR--N-PP--IMAK
LKAEL-D-ALI------GQ-DR-R-V------R----ETD------VP--N-LPY-LQAI
TKETFRLHP--AGPLLVPH-E----S--TH---DC-EV------AG--YR----IPA--G
T---RLFVNIYAIGRSS-KA----W-D-------RPLE-FDPERFM---T--D-T--KG-
------K----HY----RLLPFGTGR---------RGCPGMSLGLLLVQFTLAALVH---
ALD-W-SL---PPG--MD-PE-D--------VD---M--T----E-A--CGLKVPREHAL
SLNA-KPR
>Pp3c2_37410V3.1_PpCYP761E2
SENGLAAIF-MPLVLL--RKLPPSPPA-YPI----IGH--LH---L-L----GKLPHQSM
TNL----AK------KYGEI-YS-LRL---G-SVPAI-VISTPEM-A---KEFL------
LT-NDK-----IWSSR----S-VH--MTSG-Y-YFSYD-YAGIAFAPSTP-V-WRSLRKI
CMSELF----TQRRL-----EA--S---KGLREEE----MQ----Y----MI-RSILD--
----D------AH-------Q--GR--------L------ID---LK-----L-KINA--
---LTANIVARM--VL-NK-R-FG---EAEHQKEMM-------E---EH---FLLLG--V
F-M----I---G-DYIP-W--L---S-PLDL-G--GTE---KRM-KSL----RKR-LDAF
LDDIL----E----VH------E-V--K--RAKGPIP---DV--IDV-LLN-EM-YQQ-E
SKQLDT---N-N--VKSTILNLF---AGGTDTST-VTIEWAMSEM-LR--N-PT--IMGK
LKAEL-D-ARI------GK-DR-R-V------R----ETD------LS--D-LPY-LQAV
TKETFRLHP--VGPLLIPH-V----S--TH---DC-EV------GG--YH----IPT--G
T---RLYVNVYAIGRNP-KV----W-D-------RPLE-FDPERFM---T--D-V--KG-
------K----HF----HLLPFGTGR---------RGCPALPLGLLIVQWTLATLVH---
ALD-L-SL---PQS--ME-PK-D--------VD---M--T----E-A--YGLTVPRAQSL
YLNA-KLR
>SELMODRAFT_76773_SmCYP791C1
----------------------------------------MR---IVL----GT------
----------------------------------------SSATV-D---KETS------
TV----------------------------------------------------------
------------------------------------------------------------
------------------------------------------------------------
--------------------------------KELI-------A---EA---FVSTG--E
F-L----V---G-DYLP-W--L---S-LLDT----KKK---SRM-KAL----KEQ-MSSY
LQKQI----E----EH------H-N--Q--NDK-------DF--MTL-MLQ--------E
IGSNDL-AGL-Q--LEKLLQDMI---AGGTDTSA-ITVEWALAEL-LK--H-PD--LMAK
AQEEL-D-NVL------GR-KS-Q-V------Q----GGH------LP--K-LEY-LAAV
IKETLRLHP--PGPLLI-H-E----T--TQ---NC-QL------KN--VF----VPQ--K
T---LAFINLYALGRDE-ST----W-V-------DPLK-FDPNRFI------D-G--CG-
------H----DF----DYLPFGAGR---------RGCPGMHLALTVVSVTLASLLY---
GFN-W-KM---PDG--MS-FE-H--------LD---M--S----E-G--AGFTIPRALPL
KLVP-LPR
>SELMODRAFT_267088_SmCYP791B3
----LMILL-SSLRLK---SLPPSPRA-LPL----IGH--LH---LVL----GKHLHRAF
GEI----AR------EHGPC-VF-LKF---G-SSPHL-VISSAQA-A---REAI------
RV-RDS-----TYSSR----P-FL--TPG--K-IFG---ADGILWTPYGE-Y-WRNVRKL
CTLELL----TLRQI-----EL--S---QAARAEE----MA----L----AV-AKLVK--
----A------SR-------G--PMP---R---T------VN---LT-----Q-VISD--
---VTYGMILRK--VV-G---------NEELRKHLL-------K---EV---FVAAG--D
F-Y----V---G-DTMP-W--L---Q-WLDL----RKA---AHA-KRL----YKQ-VDEY
MQRLV----D----EQ------R-R--K--GAD-------DF--ISI-MLR--------L
FSKSD----S-F--MKAIVLAMI---GAGTDTSA-VTIEWAMAEL-IN--N-PR--IMSR
LLEEL-H-SVV------GP-SS-LKV------E----EAH------LD--K-LVY-LGAV
VKETLRLHP--PGAILI-F-Q----A--AQ---PC-QM------MD--YF----VPE--G
T---RVFINNYEIARDE-RC----W-E-------EPLK-FKPERFV------D-I--VG-
-----VR----DF----EMLPFGSGR---------RGCPGIQLGLRVVHFVLANLVH---
GFE-W-KN---PSG------K-E--------LD---M--S----E-G--SGLTLPRAVPL
ELTI-SSR
>SELMODRAFT_437557_SmCYP791B1
METWVALLL-KSWILR--SSLPPSPRA-LPL----IGH--LH---LVL----GKHLHRAF
GEI----AR------EHGPC-VF-LKF---G-SSPHL-VISSAQA-A---REAI------
RV-RDS-----TYSSR----P-FL--SP--------------------------------
-----------------------------AARAEE----MA----L----AV-AKLVE--
----A------SR-------G--PMP---R---T------VS---LT-----Q-VISD--
---VTYGMILRK--VV-G---------NEELRKHLL-------K---EV---FVAAG--E
F-Y----V---G-DTMP-W--L---Q-WLDL----RKA---AHA-KRL----YKQ-VDEY
MQRLV----D----EQ------R-R--K--GGD-------DF--ISI-MLR--------L
FSKSD----S-F--MKAIVLDMI---GAGTDTSA-VTIEWAMAEL-IN--N-PR--IMSR
LLEEL-H-SVV------GP-SS-LKV------E----EAH------LD--K-LVY-LDAV
VKETLRLHP--PAAILI-F-Q----A--AQ---PC-QV------MD--YF----VPE--G
T---RVFINNYEIARDE-RC----W-E-------EPLK-FKPERFV------D-I--VG-
-----VR----DF----EMLPFGSGR---------RGCPGIQLGLRVVHFVLANLVH---
GFE-W-KN---PSG------K-E--------LD---M--S----E-G--SGLTLPRAVPL
ELTI-SSR
>SELMODRAFT_87054_SmCYP791B2
METWVALLV-KSWILR--SSLPPSPRA-LPL----IGH--LH---LVL----GKHLHRAF
GEI----AR------EHGPC-VS-LKF---G-SSPYL-VISSAQA-A---REAI------
RV-RDS-----TYSSR----P-FL--TPGQCK-IFG---ADGILWTPYGE-Y-WRNVRKL
CTLELL----TLRQI-----QR--S---QAARAEE----MA----L----AV-AKLVE--
----A------SR-------G--PMP---G---T------VN---LT-----E-VISD--
---VTYGMILRK--VV-G---------NEELRKHLL-------K---EV---FVAMG--D
F-Y----V---G-DIMP-W--L---Q-WLDL----RKA---AHA-KRL----YKQ-VDEY
MQRLV----D----EQ------R-R--K--GAD-------DF--ISI-MLR--------L
FSKSD----S-F--MKAIVLDMI---GAGTDTSA-VTIEWAMAEL-IN--N-PS--VMSR
LLEEL-H-SVV------GP-SS-LKV------E----EAH------LD--K-LVY-LGAV
VKETLRLHP--PGAILI-F-Q----A--AQ---PC-QV------MD--YF----VPE--G
T---RVFINNYEIARDE-RC----W-E-------EPLK-FKPERFV------D-I--VG-
-----LR----DF----EMLPFGSGR---------RGCPGIQLGLRVVHFVLANLVH---
GFE-W-KN---PSG------K-E--------LD---M--S----E-G--SGLTLARAVPL
ELTI-SPR
>SELMODRAFT_86204_SmCYP791A1
MEG-TAAIF-LSWIAW--RNLPPSPGA-LPI----IGH--LH---L-L----GNLPHVSF
IEL----AK------RYGPC-LM-LKL---G-SYPSL-LISSPEF-A---REAL------
KV-NDI-----VFSSR----P-SL--AAS--R-ILADN-AAGILWAPYGQ-E-WRNLRKL
CSLELL----TSRRI-----EE--S---RPVRAAE----VA----A----AM-ARAKE--
----I------SK-------A--GI--------C------VN---LT-----S-LLED--
---LTFDIMRVW--VM-G---------RSSGVKRVM-------K---ES---FVAGG--E
V-H----V---G-DYVP-W--L---W-WLDL----AKV---ARM-KRV----HGE-IDDI
IQKEI----D----EH------C-G--K--RSG-------DF--ITA-TLR--------E
ICRTD----R-D--RKGLITDVI---GGSTDTSA-LTVEWAMAEL-IN--N-PR--SLER
AQDEL-L-QTF------GK-NS-L-V------E----EDR------LE--E-LEF-LTAV
VKETLRLHP--TAPILI-Y-E----T--TH---EC-QL------ER--YT----IPP--K
T---RVFINIYGIARSE-AS----W-S-------DPLA-FKPERFL------D-V--RG-
------R----DF----EVLPFGSGR---------RGCPGIQLGFTMVMLVLANLLH---
GFH-W-SL---PPG--L---S-R--------LD---M--S----E-E--SGLTIPRAIPL
ELLA-VPR
>SELMODRAFT_116301_SmCYP796B5
----LFLI--TAFILK--LNLPPGPRG-LPL----IGH--FH---L-L----GRLPHISL
QQL----SK------KFGPL-FH-LRL---G-SVPVF-VVASPAM-A---KEFL------
KN-NDT-----EFAYR----P-RN--NVA--C-IVV-N-CKSLSFSPYGD-Y-WKKLRKL
CATELF----TAKRV-----SM--N---THIIRDE----LW----E----LS-REFLR--
----A------SN-------A--GQ--------V------VE---VR-----S-HLRA--
---LSFNVMTRI--LM-KK-I-YG---AKESNIAMI-------D---EN---LEVAA--A
F-S----I---T-DYFP-Y--L---S-WLDL-----VA---RRA-KMA----GDK-MNGF
LQKVL----D----EQ------H-P--G-------EV---DF--VEI-TKN-HI-----G
NDVVNL---------RAVLMDLL---LGGSETSS-TVTEWTLAEL-LH--H-PD--WMVK
AQQEI-E-SVV------GR-TR-M-V------E----EGD------IS--K-LEV-LNAI
IKESFRLHP--PISLLVPH-A----S--IE---AQ-KV------AG--YD----IPK--N
T---TLLVNVYAIGRDP-QV----W-S-------DPLE-FQPQRFI------G-V--NG-
------Q----DF----ELLPFGSGK---------RSCPGLALGLRNVQLVLSNLLH---
GFE-W-EF---P----GS-PK-D--------QP---M--G----E-A--MGIVNFMAHTL
KARI-TPR
>SELMODRAFT_85436_SmCYP796B4
----LFLI--TAFILK--LNLPPGPRG-LPL----IGH--FH---L-L----GRLPHISL
QQL----SK------KFGPL-FH-LRL---G-SVPVF-VVASPAM-A---KEFL------
KN-HDT-----EFAYR----P-RN--NVA--S-IVV-N-CKGISFAPYGD-Y-WKKLRKL
CATELF----TAKRV-----SM--N---THIIRDE----LW----E----LS-REFLR--
----A------SK-------A--GQ--------V------VG---VR-----S-HLRA--
---LSFNVMTRI--LM-KK-T-YG---AKESNIAMI-------D---EI---LEVVA--A
F-S----I---T-DYFP-Y--L---S-WLDL-----VP---RRA-KMA----GDK-MNGF
LLKVL----D----EQ------R-P--G-------EV---DF--VEI-TRN-HI-----G
NDVVNL---------RALLMDLL---LGGSETSS-TVTEWALAEL-LH--H-PD--WMVK
AQQEI-E-SVV------GH-TR-M-V------E----EGD------IS--K-LEV-LNAI
IKESFRLHP--PIALLVPH-A----S--IE---AQ-KV------AG--YD----IPK--N
T---TLLVNVYAIGRDP-QV----W-S-------DPLE-FQPQRFI------G-V--NG-
------H----DF----ELLPFGSGK---------RSCPGLALGLRNVQLVLSNLLH---
GFE-W-EF---P----GS-PK-D--------QP---M--G----E-A--MGIVNFMAHTL
KARI-TPR
>SELMODRAFT_85404_SmCYP796B6
----LFLI--TAFILK--LNLPPGPRG-LPL----IGH--FH---L-L----GRLPHISL
QQL----SK------KFGPL-FH-LRL---G-SVPVF-VVASPAM-A---KEFL------
KN-NDT-----EFAYR----P-RN--NVA--S-IVV-N-CKSISFSPYGD-Y-WKKLRKL
CATELF----TAKRV-----SM--N---THIIRDE----LW----E----LS-REFLR--
----A------SK-------A--GQ--------V------VG---VR-----S-HLRA--
---LSFNVMTRI--LM-KK-I-YG---AKESNIAMI-------D---EN---LEVAA--A
F-S----I---T-DYFP-Y--L---S-WLDL-----VA---RRA-KMA----GDK-MNGF
LQKVL----D----EQ------R-P--G-------EV---DF--VEI-TRN-HI-----G
NDMVNL---------RSLLMDLL---LGGSETSS-TVTEWALAEL-LH--H-PD--WMVK
AQKEI-E-SVV------GH-TR-M-V------E----EGD------IS--K-LEV-LNAI
IKETFRLHP--PVALLVPH-A----S--IE---AQ-KV------AG--YD----IPK--N
A---TLLVNVYAIGRDP-QV----W-S-------DPLE-FQPQRFI------G-V--NG-
------Q----DF----ELLPFGSGK---------RSCPGLSLGLKNVQLVLSNLLH---
GFE-W-EF---P----GS-PK-D--------QP---M--G----E-A--MGIVNFMAHTL
KARI-TPR
>SELMODRAFT_12440_SmCYP796B3
------------FILK--LNLPPGPRG-LPL----IGH--FH---L-L----GRLPHISL
QQL----SK------KFGPL-FH-LRL---G-SVPVF-VVASPAM-A---KEFL------
KN-NDT-----EFAYR----P-RN--NVA--S-IVM-N-CRSMSFSPYGD-Y-WKKLRKL
CATELF----TAKRV-----SM--N---THIIRDE----LW----E----VS-REFLR--
----A------SK-------A--GH--------V------VG---VR-----S-HLRA--
---LSFNVMTRI--LM-KK-I-YG---AKESNIAMI-------D---EN---LKVAA--A
F-S----I---T-DYFP-Y--L---S-WLDL-----VA---RRA-KMA----GDK-MNGF
LQKVL----E----EQ------R-Q--G-------EV---DF--VEI-TRN-HI-----G
NDVVNL---------RALLMDLL---LGGSETSS-TVTEWALAEL-LH--H-PD--WMVK
AQQEI-E-SVA------GH-TR-M-V------E----EGD------IS--K-LEV-LNAI
IKETFRLHP--PVALLVPH-A----S--IE---AQ-KV------AG--YD----IPK--N
A---TLLVNVYAIGRDP-QV----W-S-------DPLE-FQPQRFI------G-V--NG-
------Q----DF----ELLPFGSGK---------RSCPGLSLGLRNVQLVLSNLLH---
GFE-W-EF---P----GS-PK-D--------QP---M--G----E-A--MGIVNFMAHTL
KARI-TPR
>SELMODRAFT_64553_SmCYP796B7
----------------------PGPRG-LPL----IGH--FH---L-L----GRLPHISL
QQL----SK------RYGPL-FH-LRL---G-SVPVF-VVSSPEM-A---KEFL------
KN-HDT-----GFAYR----P-RN--NAV--S-IVM-D-CRSMSFSPYGD-Y-WKKLRKL
CATELF----TAKRV-----SM--N---TQIIRDE----LW----G----LS-GELLR--
----A------SK-------A--GQ--------V------VG---VR-----P-HLRA--
---LSFNVMTRI--LM-KK-T-YG---AKESNIAMI-------D---EI---LEVGA--A
F-S----I---T-DYFP-Y--L---S-WLDL-----VA---GRA-K--------------
------------------------------------------------------------
--------------------DLL---LGGSETSS-TVTEWALAEL-LH--H-PD--WMVK
AQQEI-E-SVV------GR-TR-M-V------E----EGD------IS--K-LEV-LNAI
IKETFRLHP--PIALLVPH-A----S--ME---AQ-KV------AG--YD----IPK--N
A---MLLVNVYAIGRDP-RV----W-C-------DPLE-FQPQRFM------G-V--SG-
------Q----DF----ELLPFGSGK---------RSCPGLPLGLRNVQLVLSNLLH---
GFE-W-EF---P----GS-PK-D--------QQ---M--G----E-V--TGI--------
--------
>SELMODRAFT_116408_SmCYP796B8
----LFLI--TAFILK--LNLPPGPRG-LPL----IGH--FH---L-L----GRLPHISL
QQL----SK------RYGPL-FH-LRL---G-SVPVF-VVSSPEM-A---KEFL------
KN-HDT-----EFAYR----P-RN--NAV--S-IVM-D-CRSMSFSPYGD-Y-WKKLRKL
CATEIF----TAKRV-----SM--N---TQIIRDE----LW----E----LS-GELLR--
----A------SK-------A--GQ--------V------VG---VR-----P-HLRA--
---LSFNVMTRI--LM-KK-T-YG---AKESNIAMI-------D---EI---LEVGA--A
F-S----I---T-DYFP-Y--L---S-WLDL-----VA---RRA-KVA----GDK-MNGF
LQKVL----D----EQ------R-P--G-------EV---DF--VEI-TRS-HI-----G
NDAGNL---------RALLMDLL---LGGSETSS-TVTEWALAEL-LH--H-PD--WMVK
AQQEI-E-SVV------GR-TR-M-V------E----EGD------IS--K-LEV-LNAI
IKESFRLHP--PIALLVPH-A----S--IE---AQ-KV------AG--YD----IPK--N
A---TLLVNVYAIGRDP-QV----W-S-------DPLE-FQPQRFI------G-V--SG-
------Q----DF----ELLPFGSGK---------RSCPGLALGLRNVQLVLSNLLH---
GFE-W-EF---P----GS-PK-D--------QP---M--G----E-A--MGIVNFMAHTL
KARI-TPR
>SELMODRAFT_12450_SmCYP796B2
------------FILK--LNLPPGPRG-LPL----VGH--FH---L-LAM--GKLPHIAL
QQL----SK------RFGPL-FH-LRL---G-SVPVF-VVSSPEM-A---KEFL------
KN-HDT-----EFAYR----P-RN--NVV--S-IVV-D-SRSMSFSPYGD-Y-WKKLRKL
CATEIF----TAKRM-----SM--N---TQIIRDE----LW----E----LS-GELLR--
----A------SK-------A--GQ--------V------VG---VR-----P-HLRA--
---LSFNVMTRI--LM-KK-T-YG---AAESNIAMI-------D---EI---LEVGA--A
F-S----I---T-DYFP-Y--L---S-WLDL-----VA---RRA-KVA----GDK-MNGF
LQKVL----D----EQ------R-P--G-------EV---DF--VEV-TRS-HI-----G
NDVVSL---------RALLMDLL---LGGSETAS-TVTEWALAEL-LH--H-PD--WMVK
AQQEI-E-SVV------GR-TR-M-V------E----EGD------IS--K-LEV-LNAI
IKESFRLHP--PVSLLIPH-A----S--VE---AQ-NV------AG--YD----IPK--N
A---MLIVNVYAIGRDP-RV----W-S-------DPLE-FQPQRFI------G-V--NG-
------Q----DF----ELLPFGSGK---------RACPGLHLGLRNVQLVLSNLLH---
GFE-W-KF---P----GS-PK-D--------QT---M--D----E-A--MGNISFMAHTL
KAKI-TPR
>SELMODRAFT_12447_SmCYP796B1
------------FILK--LNLPPGPRG-LPL----IGH--FH---L-LAM--GKIPHIAL
QQL----SK------RFGPL-FH-LRL---G-SVPVF-VVSSPEM-A---KEFL------
KN-HDT-----EFAYR----P-RN--NVV--S-IVM-D-SRSMSFSPYGD-Y-WKKLRKL
CATEIF----TAKRM-----SM--N---TQIIRDE----LW----E----LS-GELLR--
----A------SK-------A--GQ--------V------VG---VR-----P-HLRA--
---LSFNVMTRI--LM-KK-T-YG---AAESNIAMI-------D---EI---LEVGA--A
F-S----I---T-DYFP-Y--L---S-WLDL-----VA---RRA-KVA----GDK-MNGF
LQKVL----D----EQ------R-P--G-------EV---DF--VEV-TRS-HI-----G
NDLVSL---------RALLMDLL---LGGSETSS-TVTEWALAEL-LH--H-PD--WMVK
AQQEI-E-SVV------GR-TR-M-V------E----EGD------IS--K-LEV-LNAI
IKESFRLHP--PVSLLIPH-A----S--VE---AQ-NV------AG--YD----ISK--N
A---MLIVNVYAIGRDP-RV----W-S-------DPLE-FQPQRFI------G-V--NG-
------Q----DF----ELLPFGSGK---------RACPGLHLGLRNVQLVLSNLLH---
GFE-W-KF---P----GS-PK-D--------QT---M--D----E-A--MGNISFMAHTL
KAKI-TPR
>SELMODRAFT_22372_SmCYP796B10
----LFLF--SAFILR--LNLPPGPRG-LPL----IGH--FH---L-LAM--GKLPHIAL
QQL----SK------RFGPL-FH-LRL---G-SVPVF-VVSSPAM-A---KEFL------
KI-HDT-----EFAYR----P-RN--NTA--S-IIF-D-FRSMSFSPYGD-Y-WKKLRKL
CATELF----TAKRV-----SL--N---AQIIRDE----LW----D----LS-RELSR--
----A------SK-------A--GQ--------V------VG---VR-----S-HLRA--
---LSFNVMTRI--LM-KK-T-YG---AEDSNIGMI-------D---EF---LEVGA--E
F-S----I---T-DYFP-Y--L---S-WLDL-----VA---RRA-KVA----GDK-MNGF
LQKVL----D----EQ------R-P--G-------EV---DF--VEI-TRS-HI-----G
NDAANL---------KALLMDLL---LGGSETSS-TVIEWALAEL-LH--H-PD--WMIK
AQQEI-E-NVV------GH-TR-M-V------E----EAD------IS--K-LEV-LNAI
IKESFRLHP--PVSLLIPH-A----S--VE---AQ-NV------AG--YD----IPK--N
A---TLIVNVYAIGRDP-QV----W-S-------DPLE-FQPQRFI------G-V--NG-
------Q----DF----ELLPFGSGK---------RSCPGLLLGIRNVQLVLSNLLH---
GFE-W-KF---P----GS-PK-D--------QP---M--D----E-A--TAVVNYMAHTL
KARI-TPR
>SELMODRAFT_22371_SmCYP796B9
----LFLF--SAFILR--LNLPPGPRG-LPL----IGH--FH---L-LAM--GKLPHIAL
QQL----SK------RFGPL-FH-LRL---G-SVPVF-VVSSPAM-A---KEFL------
KI-HDT-----EFAYR----P-RN--NTA--S-IIF-D-FRSMSFSPYGD-Y-WKKLRKL
CATELF----TAKRV-----SL--N---AQIIRDE----LW----D----LS-RELSR--
----A------SK-------A--GQ--------V------VG---VR-----S-HLRA--
---LSFNVMTRI--LM-KK-T-YG---AEDSNIGMI-------D---EF---LEVGA--E
F-S----I---T-DYFP-Y--L---S-WLDL-----VA---RRA-RVA----GDK-MNGF
LQKVL----D----EQ------R-P--G-------EV---DF--VEI-TMS-HI-----G
NDAANL---------KALLMDLL---LGGSETSS-TVIEWALAEL-LH--H-PD--WMIK
AQQEI-E-NVV------GH-TR-M-V------E----EAD------IS--K-LEV-LNAI
IKESFRLHP--PVSLLIPH-A----S--VE---AQ-NV------AG--YD----IPK--N
A---TLIVNVYAIGRDP-QV----W-S-------DPLE-FQPQRFI------G-V--NG-
------Q----DF----ELLPFGSGK---------RSCPGLLLGLRNVQLVLSNLLH---
GFE-W-KF---P----GS-PK-D--------QP---M--D----E-A--TAVVNYMAHTL
KARI-TPR
>SELMODRAFT_22308_SmCYP796A1
----TIAL--VAAVIA--ANLPPGPRG-LPI----IGH--FH---L-I----GRLPHVSL
QQL----SA------KFGPL-MS-LRF---G-FVPVV-VVSSPAM-A---REIL------
KT-HDT-----AFADR----P-YK--IAA--N-FIFYG-QRSISWSSYGD-H-FKKARKL
CATELF----TARRV-----TS--F---THVIRDE----LW----K----LS-GELRA--
----A------SA-------S--GE--------V------VK---LR-----R-HLRG--
---LSFNLMTRI--LM-KK-V-YG---LQEKEVNII-------D---SV---LTVGG--A
F-A----I---T-DFFP-G--T---K-WIDW-----TV---PAA-KAA----SDK-LNSF
LTKVL----D----EQ------R-P--G-------EV---DF--VAL-TKS-YF-D---G
PDQMKY--------TKALLVDMF---LGGSETSS-TVVEWAMAEL-LH--Y-PK--VIAK
AQEEL-E-RVV------GR-ER-M-I------E----ESD------LP--K-LEY-FSAL
VKEVFRLHP--PLTMMVPH-T----T--AQ---NQ-KV------AG--YD----IAK--N
S---MIFVNVFAIGRDP-SV----W-S-------NPLE-FNPDRFM------N-V--HG-
------H----DF----ELLPFGSGK---------RGCPGLPLGLRNVQLVLSNLLH---
GFD-W-SY---A----GD-IE-K--------HQ---M--T----E-A--MAVVNFMEHPI
NVRA-SPR
>SELMODRAFT_20611_SmCYP796C1
-------------------KLPPGPRA-LPL----IGH--FH---L-L----GRIPQISL
YHL----SK------KFGPL-MY-LRL---G-SAPLI-VISSPAM-A---REFL------
KT-HDA-----AFARR----P-PR--VAV--D-ILMYK-FKSLSYSE-GE-Y-HKNIRRM
CSMELF----TARRV-----TS--F---TKIIRDE----LW----D----LT-AELAK--
----A------SK-------A--GQ--------P------VA---LR-----G-KLRS--
---LSFNVMTRI--LM-NK-T-YG-----QREVGVI-------D---EV---MDAAG--A
F-S----I---A-DYFP-S--V---G-WLDW-----SI---ARC-RRA----HQR-MDAF
LDKVL----N----EQ------R-P--G-------EI---DF--VEM-TKA-RV-D---G
PEQAQY--------LKALLMDLL---LGGSETSS-TVVEWAMAEL-LH--N-PE--WMEK
LQQEI-E-SVV------GR-DR-M-V------E----ESD------LA--K-LEL-VNAV
IKETFRLHP--PLSLMVPH-T----S--PE---PR-LV------AG--FE----IPA--K
A---TVLINTYAIGRDS-QA----WPN-------DPDK-FKPGRFV------N-V--YG-
------H----DF----ELLPFGSGR---------RGCPGLPLGLRNVQLVLSNLIH---
GFD-W-RF---R----DG------------------------------------------
--------
>SELMODRAFT_10125_SmCYP796C4
--------------------LPPGPRA-LPL----IGH--FH---L-L----GRIPQISL
YHL----SK------KFGPL-MY-LRL---G-SAPLI-VISSPAM-A---REFL------
KT-HDA-----AFARR----P-PR--VAV--D-ILMYK-CKSLSYSE-GE-Y-HKNIRRM
CSMELF----TARRV-----TS--F---TKIIRDE----LW----D----LT-AELAK--
----A------SK-------A--DH--------P------VA---LR-----G-KLRS--
---LSFNVMTRI--LM-NK-T-YG-----QREVDVI-------D---EV---MDAAG--A
F-F----I---A-DYFP-S--V---G-WLDW-----SI---ARC-RRA----HQR-MDAF
LDKVL----N----EQ------R-P--G-------EI---DF--VEM-TKA-RV-D---G
PEQAQY--------LKALLMDLL---LGGSETSS-TVVEWAMAEL-LH--N-PE--WMEK
LQQEI-E-SVV------GR-DR-M-V------E----ESD------LA--K-LEL-VNAV
IKETFRLHP--PLSLMVPH-T----S--PE---PR-LV------AG--FE----IPA--K
A---TVLVNTYAIGRDS-QA----WPN-------DPDK-FKPGRFV------N-V--YG-
------H----DF----ELLPFGSGR---------RGCPGLPLGLRNVQLVLSNLIH---
GFD-W-------------------------------------------------------
--------
>SELMODRAFT_113134_SmCYP797A1
MEHFLILL--AGALWR--RRLPPGPRG-LPL----IGH--LH---L-L----STLPHRSL
QKL----SQ------AHGPL-MH-LRF---G-TVPVI-VASSPAM-A---KEVL------
KT-HDL-----AFASR----P-YL--LVG--E-YAAYN-FHNIGLAPYGD-H-WKMMRKL
CSTELF----TAKRI-----DS--F---SWVRVEE----LS----G----MV-SGLLA--
----K------SA-------S--KE--------V------VQ---IK-----S-FLTD--
---FTFNVMTRI--LM-DR-A-FG-----KRERGIV-------E---EI---LQVAG--S
F-N----V---S-EYIP-SA-F---K-WIDW-----NI---PRF-KRL----HAR-QDRF
LQEII----D----EH------K-V--G--HDALAKP---DF--IDI-LLS-YF-NH--G
DSRIDL-D---N--IKAVLSDLL---PGGTDTSI-TTVEWILAEL-LR--N-PL--ALKK
AQDEL-D-AVV------GK-DR-M-V------N----ESD------FP--K-LHY-LHAI
IKETFRLHP--PIALLVPH-M----S--RY---EC-KV------AG--YD----VPK--G
A---TTLVNVYAIGRDP-TV----W-E-------DPTR-FSPDRFL---E--D-V--RG-
------Q----DF----ELLPFGSGR---------RSCPGLQLGLKTVELALSNLVH---
GFD-W-SF---PNG--GG-GK-D--------AS---M--D----E-A--FGLVNWMATPL
RAVV-APR
>SELMODRAFT_83018_SmCYP797D1
MATIFLV---LFFLTK--RRLPPSPLS-LPL----IGH--LH---L-L----TRMAHQSL
QVL----SN------KYGPI-LY-LKL---G-MVPTI-VVSSPDM-A---REIL------
KT-HDA-----KFSSR----P-YF--LVG--E-YFSYG-YCGMGFTSGGE-H-WKNLRKL
CATELF----TINRI-----DS--F---EWVRKEE----IS----R----MI-STIEN--
----T------T------------G--------V------IN---MR-----N-LLIT--
---YGFNVMTET--VM-SK-R-FC--DADQREKKVS-------I---ET---VEMAL--K
F-H----I---S-EFVP-SY-L---R-WIDW-----NI---PKV-KIL----QAK-SDKF
MQQIV----Q----EH------K-R--S--KNSRKTK---DF--MDV-LLE-SF-TDSSS
LKAENT--------VKALTMELL---AGGTDTSA-SSIEWALMEL-LL--N-PH--TMVK
AREEL-V-KFV------DT-NS-T-V------N----EGD------LP--K-LTY-LNAV
IKETMRLHP--PAPLLVPH-K----S--TV---EC-KI------AG--FD----IPK--G
T---TTIVNLYAIGRDP-NV----W-E-------NPTK-FCPERFL------D-V--KG-
------Q----NF----ELIPFGSGR---------RTCPGMILGLRNVQLVLANLIH---
RFE-W-AL---IPG--RE-------------YG---V--E----E-T--TGTVNWAKTPL
EVLK-R--
>SELMODRAFT_421431_SmCYP797H2
MEFLF-----FIYVLVWG-NLPVSPSGSLPL----IGH--LH---L-F----GRKPHLSL
LAL----SN------KYGPI-FS-LRL---G-MVPSV-VVASAHL-A---KELF------
KT-QDV-----TFSSR----P-YF--MPG--E-YSFYN-FLDMGFAPYGD-Y-WKNMRKL
CATELF----TIRRI-----DS--F---LWVRTEE----LR----E----ML-SALLD--
----S------SL-------D--CK--------P------VN---MR-----D-MVTT--
---CLFNVVTRI--LM-SK-R-FT---DDDREKSLL-------L---SI---TDQAL--D
F-H----I---S-EFVP-PW-L---R-GIDW-----KI---PRL-KKL----QAK-IDSF
LQKIV----D----EH------K-L--G--VDSGKE----DF--MHI-MLE-YL-KDE--
PYCEDS--------VKANSMELI---SGGTDTSA-AVIEWAILEL-LH--H-PE--MLRK
AQEEM-D-VVV------GN-SR-L-V------G----EAD------IA--Q-LQY-MQAV
IKETFRLHP--PIPLL-PR-M----A--SH---DC-KL------GG--FD----VPK--G
A---TTFLHVYAIGRDP-AV----W-D-------EPLK-FMPERFL------D-V--KG-
------Q----DY----ELLPFGSGR---------RGCPGMILGLRTVQLLVSNLIH---
SFD-W-SF---AGE--RG-GE-A--------FP---L--E----E-RDTAGTVIWTKTPL
QVVA-TPR
>SELMODRAFT_421437_SmCYP797H6
--MVFLPIPRFVFLVLDHRNLPVSLSRSLPL----IGH--LH---L-F----GRKPHLSL
LTL----SN------KYGPI-FS-LRL---G-MVPSV-VVASAHL-A---KELF------
KA-QDV-----TFSSR----P-YF--MPG--E-YSFYN-FLDMGFAPYGD-Y-WKNIRKL
CATELF----TIRRI-----DS--F---LWVRTEE----LH----E----ML-SALLD--
----S------SL-------D--CK--------P------VN---MR-----D-MVTT--
---CLFNVITRI--LM-SK-R-FT---DDDREKSLL-------L---SI---TDQAL--D
F-H----I---S-EFVP-PW-L---R-GIDW-----KI---PRL-KKL----QAK-IDSF
LQKIV----D----EH------K-L--G--VDSGKE----DF--MHI-MLE-YL-KDE--
PYCEDS--------VKANSMELI---C-GTDTSA-AVIEWAILEL-LH--H-PE--MLRK
AQEEM-D-VVV------GN-SH-L-V------G----EAD------IA--Q-LQY-MQAV
IKETFRFHP--PIPLL-PR-M----A--SH---DC-KL------GG--FD----VPK--G
A---TTFVHVYAIGRDP-AV----W-D-------EPLK-FMPERFL------D-V--KG-
------Q----DY----ELLPFGSGR---------RGCPGMILGLRTVQLLVSNLIH---
SFD-W-SF---AGE--RG-GE-A--------FP---L--E----E-RDSAGTVIWTKTPL
QVVA-TPR
>SELMODRAFT_115634_SmCYP797H5
MEFALLIT--LLFLVL---NLPPSPWG-LPL----IGH--LH---L-L----GRMLHLSF
QAL----ST------KYGPI-VF-LRL---G-MVPAV-VISSPEL-A---KEVL------
KI-QDA-----NFASR----P-YL--IMG--E-YNFYN-FRDIGFVPYGD-Y-WKRMRKL
CATELF----TVKRI-----ES--F---QGVRTRE----MR----G----VL-SELVN--
----A------AD-------Y--QK--------P------IN---MR-----H-LLTT--
---YVFNVVMQI--LM-SK-R-FE---SSEEDKHIV-------F---EI---TEQML--Q
F-H----I---S-EFVP-AF-M---R-RIDW-----KI---PEM-KRI----HAR-QDKF
LQRIL----D----DH------K-A--R--LESETSQ---DF--MDI-MLQ-SL-KSE-G
ARGEES--------VKAIVTELL---S-GGDTSA-SLIEWTLLEL-MH--N-PL--ILQK
AQEEI-D-TVV------GK-ER-L-V------A----ESD------FD--K-LEY-LQAI
VKEAFRIHP--PAPLL-IH-M----S--TE---AC-KV------AG--YD----IPK--G
T---STFVNGYAIGRDP-AV----W-E-------DALQ-FKPERFL------D-V--KG-
------Q----DF----ELLPFGAGR---------RMCPGMSLGLKTAQLLLFNLIH---
SFD-W-SF---VPG--KG-MD-C--------YE---L--K----E-Q--SGTVLWLETPL
EVVV-SSR
>SELMODRAFT_115322_SmCYP797H4
MGTLLLA---FVYVLR---KLPPSPWG-LPL----LGH--LH---H-L----AGIPFLSL
HAL----SK------QYGPI-LF-MKL---G-TVPAV-VISSSVL-A---KEVL------
RS-QDQ-----MFASR----P-YI--LVG--D-YGLYH-FQGIGPVPYND-H-WKMMRKL
CATELF----TPKRI-----DS--F---LPIRLEE----IT----G----MF-SALRG--
----A------GA-------H---K--------A------VD---MR-----N-MLSI--
---FTFNVMTRI--LM-NK-R-FE---DGEKQKDIV-------F---ET---ADQGL--Q
F-H----I---S-EFIP-HW-L---R-WIDW-----KV---PEL-KRL----HAK-KDKF
LQNIL----D----QH------K----D--MASTKEH---DF--MDI-MLQ-NL-EHR-G
AAREDF--------IKAVVLELT---IAGTDTSA-CIVEWTLLEL-LH--N-PR--VLSK
LKEEL-D-AMV------GS-SH-M-V------E----EPD------FQ--N-LDY-LNAV
IKEAFRLHP--PLPLLIPH-M----S--TQ---TC-TI------AG--FH----VPK--N
A---FSFVNEYPYRKKA-GV----W-E-------KADE-FWPERFL------D-V--RG-
------Q----DF----ELLPFGSGR---------RACAGMQLGLKTVQLLVSNLVH---
AFD-W-SF---VPG--KP-SE-D--------YL---L--Q----E-R--HGTVNWIKTPL
QVCV-VPR
>SELMODRAFT_102826_SmCYP797G1
------------------------------------------------------------
------------------------------------------------------------
------------------------------------------------------------
------------------------------------------------------------
------------------------------------------------------------
---------------M-NK-R-YQ--DSSESVKAVL-------S---EI---TEISL--Q
F-H----I---S-EFVP-AY-L---R-WMDL-----SV---YHM-RRL----HAD-QDKF
LQKIV----D----EH------K-Y--E--KN--KSS---DF--MDL-MLE-LF-DGD--
PKGDNM--------IKAAMTELV---SAGTETSA-TTVEWTFGEI-LH--RAPH--VLTK
AHEEL-D-SVV------GR-SR-L-V------D----EAD------LP--R-LPY-LQAI
IKEAFRLHV--PVPLLVPH-M----S--MH---EA-SL------DG--YH----VPK--G
A---TTIVNAYAIGRDP-AL----W-D-------NPLE-FRPERFL------D-V--KG-
------Q----DF----ELLPFGSGR---------RACPGMGLGLKTVQLALANLIH---
GFD-W-KA---SGQ--NA------------------L--E----E-A--AGAVIWLKTPL
EAVG-SPR
>SELMODRAFT_271116_SmCYP797G2
MDVFLLPL--LGFYFR---PLPPSPSSGLPL----IGH--LH---L-L----GKLPHQSF
QAL----AE------KHGPI-FS-LRF---G-FRHAV-VISSTDL-A---KEVL------
RV-HDA-----TFASR----P-SN--VGM--N-IGFYK-YL-MGGAPYGD-L-WKQLRRL
YSVELL----TSKRI-----DS--F---LPLRLEE----LS----L----ML-SGLAR--
----A------HE-------R--NE--------A------VD---MR-----N-LLTC--
---FTFNTITRI--LM-NK-R-YQ--DSSESVKAIL-------V---EL---SETAL--Q
F-R----I---S-ALLP-SY-L---R-WIDW-----SV---YWI-RRL----HAK-QDQF
LQKII----D----EH------K-N--E--KNTSTSS---DI--MDM-MLG-LL-AED--
PRGEDI--------VKAAMTELV---SGGTDTSA-TVIEWALAEI-LH--RAPR--VLGK
AHDEL-D-AVV------GR-SR-M-V------D----EAD------LP--R-LPY-LQAI
IKENFRLHP--PAPLLVPH-M----P--TH---ES-NL------AG--YR----VLG--G
T---TTFVNVYAIGRDP-AL----W-D-------EPLE-FRPERFL------D-V--KG-
------Q----DF----ELLPFGSGR---------RACPGMGLGLRTVQLALANLIH---
GFH-W-SA---AEE--NA------------------L--E----E-A--GGAVIWVKTPL
KAMA-SPR
>SELMODRAFT_77761_SmCYP797F1
MEFLGSVFL-FYLLVR--RLLPPSPRG-LPF----IGH--LH---L-L----GRQPHISL
QEL----SN------KFGDI-VC-LRL---G-LVPAI-LISSSAA-A---REAL------
KT-HDQ-----TFSGR----P-YF--LLG--D-YV-YS-SKSMVLSPPNE-H-WRRMKKL
FNAELF----TANRL-----AS--F---LEVRREE----LA----S----MV-SFLID--
------------N-------Q--SR--------V------VN---VR-----E-LVRS--
---YTFNTITRI--VM-SK-R-FG-----EMEMEVM-------E---EI---IKFGF--A
F-H----I---S-ELVP-AW-L---R-WIDW-----KI---PAV-KRI----AAR-EDIV
IQKIL----D----EH------R-K--T--KSSRGTK---DF--LDI-LLE-HD-TKG-D
GGGNDL-D---N--ARGTIMELV---GAGTYTTA-CVIEWAILEL-LR--N-PD--VLEK
AQHEL-E-SIV------GQTNR-L-V------E----ESD------IE--H-LTY-LQAI
VKETFRLHP--PAPLL-LR-M----S--TQ---EC-VI------SN--YH----IPK--G
A---NTFVNVYAIGRDP-GL----W-E-------NPME-FWPERFV------D-V--RG-
------Q----DF----ELIPFGAGR---------RTCAGLTLGLKVVQVGLANLLH---
GFD-W-SC---VAG--RD-------------YN---V--A----E-S--SVSVIWPKKPL
EAIV-ILK
>SELMODRAFT_111866_SmCYP797E5
MEFPALVVC-F--LGR--RRLPPSPWG-LPL----IGH--VH---H-L----SALPHQSL
QNL----SR------KLGGI-MY-LRL---G-MTPVI-VISSPDL-A---KEAL------
RS-NDS-----SFGFR----P-YL--LVG--E-YLTYN-FKGIGLS-NGD-H-WKNMRKI
CITELF----SVKRL-----ES--F---RGLRLAE----VS----H----LV-SRLAQ--
----A------SK-------S--QS--------V------VN---VR-----E-LLTD--
---FNVNIVSQM--LM-SK-R-FE---VEERQREFL-------E---EL---TRFAL--K
F-H----I---S-EFVP-AW-L---R-WIDW-----NI---PHA-RKL----VAK-QEKF
FEKII----Q----EH------K-S--S--QKSRPVM---DF--MDI-LLQ-HQ------
---EDE-E---A--AKATFMELL---AAGTDTSA-CTTEWALLEL-LN--N-PE--IMRK
AQEEL-D-TVV------GR-DR-M-V------T----ESD------LH--K-LLY-LEDI
VKETFRFHP--PGPLL-PR-M----S--TQ---AC-VL------GS--FD----IPK--G
A---TTIINFYAIGRDP-RV----W-D-------KPEK-FWPERFQ------D-V--KG-
------Q----DF----ELIPFGSGR---------RSCPGMLLGLKSVYLTLANLIH---
GFN-W-EP---VAG--GS-------------YN---M--D----E-A--FMSVIWPKLAL
QAKV-TSM
>SELMODRAFT_112052_SmCYP797E1
------------------------------------------------------------
------------------------------------------------------------
------------------------------------------------------------
--------------------------------MKE----LS----Y----LV-SSLAQ--
----A------CN-------D--QS--------I------VD---VR-----E-HLTV--
---LTFNVQTRI--LM-SK-R-F----LAERVKELI-------D---ES---VQFAF--Q
F-H----I---S-EFVP-SW-L---K-WIDW-----NI---PQA-KRV----AAK-QDEF
LQKIM----D----EH------K----A--KKSSPTK---DF--MDI-LLE-HR------
--GDDQ-E---V--VKATLMEIL---IAGMDTSA-CTVEWALLEL-VN--N-PE--VMKK
AQEEL-D-VVV------GR-NR-M-A------T----ETD------FS--K-LTY-LEAV
IKETLRLHP--PVPILVPH-M----S--NR---AC-VL------AG--FD----VPK--G
A---TTIINFYSISRDP-NV----W-E-------HPTK-FWPERFG------D-V--KG-
------Q----DF----ELIPFGAGR---------RMCPGMSLGLKTVHLVLSNLLH---
SFH-W-ER---VPG--ES-------------YN---L--D----E-G--VGSVTWPKSPL
QAQL-TPR
>SELMODRAFT_419692_SmCYP797E4
------------------------------------------------------------
------------------------------------------------------------
------------------------------------------------------------
--------------------------------MEE----LS----Y----LM-SSLAQ--
----A------CK-------D--RC--------V------VD---VR-----E-HLMI--
---LTFNIQTRI--LT-SK-R-F----LAERVKELI-------D---ES---VKFAF--Q
F-H----I---T------------------------------------------------
------------------------------------------------------------
--------------------ELL---AAGTDTST-CRVEWALLEL-LN--N-PD--VMRK
GQEEL-D-VVI------GG-DG-M-V------L-----------------K-LTY-LETI
VKETFRI-------------------------------------------------K--G
A---TTIVIFYSVGRDP---------K-------FGTK-FWSERFL------D-V--KG-
------Q----DF----ELIPFGAGR---------RICPGMSLGLKTIYLTLGNLLH---
DF----------------------------------------------------------
--------
>SELMODRAFT_11244_SmCYP797C1
-----------------------------PL----IGH--LH---L-I----TKQPHRSL
QAL----SK------KYGPI-MF-LKL---G-MIPSI-IVSSPEM-A---KEAL------
MN-NGL-----AFASR----P-YL--LIS--E-IIGYD-FQSIGIH-YSE-H-SRRLRKM
CVTELI----APQKL-----ES--S---LWVRFQE----LS----R----AF-RILQK--
----S------NE-------E--KV--------A------VD---MR-----Y-LFST--
---FTFNAFTMI--LM-SK-R-YG---NDQREKHVI-------N---EI---FSLAI--K
F-H----I---T-EFVP-SY-L---RCWLDP-----TI---PQF-KRL----HER-QDKF
MKKII----K----EH------K-E--P--TARPK-----DF--MDA-LLE-SF-S----
--AEDT--------VKAFITELL---L-ASDSTA-VAAEWVMAQL-LH--N-PH--VLEK
AQFEL-N-LVV------GP-NR-L-V------Q----ESD------FS--K-LEY-LQAI
IKETLRLCP--PGPLLIPR-S----S--DE---AC-TI------GG--YY----VPK--G
S---TLFVNAFAIGRDP-SI----W-E-------RPTE-FMPERFL------D-F--KG-
------Q----HF----DLIPFGSGR---------RMCPGMPLALKALELLLANLVH---
GFD-W-------------------------------------------------------
--------
>SELMODRAFT_78428_SmCYP797B9
-MYIALIL--FLVL----HNVPPGPWG-LPL----IGH--LH---L-LA---GTLPHKGL
QYI----SK------KYGPV-VF-LRL---G-MMPTV-VISSQEL-V---KEVF------
TT-HDV-----NFGSR----P-YM--VLG--E-HFSYN-YSGLGTCPYGK-H-WRDSRKL
CTIELF----TAKCI-----DS--F---AWMRKEE----LS----H----AL-RVIL---
------------G-------G--SK--------P------VK---MR-----A-LLSN--
---FAFNNMSRI--LM-SK-R-YG---DRDVEKEML-------S---SV---VDLVM--N
P-C----V---S-NLVP-WY-L---R-WLDW-----QI---PRY-KRI----HAK-QDNF
LQKII----D----EH------K-E--T--TRECK-----DF--LDI-MLE-FY-----G
TNVQGE-T---H--IKANLLEML---VAGTDTSA-TTSEWLMASV-MH--N-PR--VLIK
LQQEL-D-RVV------GG-NR-M-V------Q----ESD------LP--K-LDY-LQLV
LKETFRCYP--PGVLLFPR-M----S--TQ---DV-TV------AG--YH----VPK--G
T---TLLVNAWAVHMDP-EV----W-E-------NPTQ-FQPERFL------D-V--KG-
------Q----NF----ELLPFGAGR---------RKCPGMSLGLRTVELLVANLIH---
GFD-W-NF---VPG--TT-------------PS---M--E----E-V--FNSACYLKTPL
QAMA-TPR
>SELMODRAFT_78600_SmCYP797B5
MDLASFAI--SIALWG--RNLPPSPWG-LPL----IGH--LH---L-LA---GMPPHKAL
QRM----AN------KYGPI-IS-LRL---G-MIPTV-VISSPEL-A---KEVF------
TT-HDL-----NFASR----P-YM--VFG--E-YFSYS-SVGLVSSPHGK-L-WRNTRKL
CTTELF----TAQRI-----DS--F---SWVRREE----LS----R----AL-EGILK--
----A------HG-------N--DK--------P------VE---VR-----K-VASV--
---FAFNITSRI--VM-SK-R-YG---DADMEKELN-------D---NV---LELTI--N
P-C----L---S-NLVP-WY-L---R-WLDW-----QI---PRY-KRI----HAK-QDKF
LQKIV----D----EH------K-E--T--TRKCK-----DF--LDI-MLD-FF-----G
AGTQGE-T---Y--VKANLMEML---IGGTDTTS-TASEWLMAVL-MH--D-PR--VMAK
LREEL-D-RVV------RN-TR-M-V------Q----ESD------LP--K-LEY-LQLV
LKETLRRYP--PGAIIMPH-I----S--SQ---AS-NV------GG--FH----VPK--G
T---TLLVNSWAIGMDP-AV----W-E-------NPTQ-FHPERFL------D-V--KG-
------Q----NF----ELLPFGSGR---------RKCPGMAMGLRAVELLVANLIH---
GFD-W-SF---VPG--TT-------------PS---M--E----D-V--FRSAIQLKTPL
QAMA-SPR
>SELMODRAFT_78340_SmCYP797B7
MDLASFGI--FIALWG--RNLPPSPWG-LPL----IGH--LH---L-LA---GMPPHKAL
QRM----AN------KYGPI-IS-LRL---G-MIPTV-VISSPEL-A---KEVF------
TT-HDL-----NFASR----P-YM--VFG--E-YFSYS-SVGLVSSPHGK-L-WRNTRKL
CTTELF----TAQRI-----DS--F---SWVRREE----LS----R----AL-EGILK--
----A------HG-------N--DK--------P------VE---VR-----K-VASV--
---FAFNITSRI--VM-SK-R-YG---DADMEKELN-------D---NV---LELTI--N
P-C----L---S-NLVP-WY-L---R-WLDW-----QI---PRY-KRI----HAK-QDKF
LQKIV----D----EH------K-E--T--TRKCK-----DF--LDI-MLD-FF-----G
AGTQGE-T---Y--VKANLMEML---IGGTDTTS-TASEWLIAVL-MH--D-PR--VMAK
LREEL-D-RVV------GN-TR-M-V------Q----ESD------LP--K-LEY-LQLV
LKETLRRYP--PGAIIMPH-I----S--SQ---AS-NV------GG--FH----VPK--G
T---TLLVNSWAIGMAP-AV----W-E-------NPTQ-FHPERFL------D-V--KG-
------Q----NF----ELLPFGSGR---------RKCPGMAMGLRAVELLVANLIH---
GFD-W-SF---VPG--TT-------------PS---M--E----D-V--FRSAIQLKIPL
QAMA-SPR
>SELMODRAFT_132063_SmCYP797B19
-----------MAL----------------------------------------------
------------------------------------------------------------
-------------------------------E-SF----------------------RGD
AQAELY----TK------------------------------------------------
------------------------------------------------------------
---------ASL--LV-RT-P-FL------------------------------------
----------------P-YA-I--------------------------------------
------------------------------------------------------------
-----------------NFQETL---LGGTETTG-VTCEWIMAAV-MH--N-PQ--VLTN
LQEEL-Q-RVV------GS-TR-M-A------R----ESD------IS--K-LEY-LQAV
IKETFRRYP--PATLLMPR-T----A--HK---AT-TI------GG--YH----IPK--G
T---TLLVNSWAIGMDP-AV----W-E-------DPTQ-FLPDRFL------D-I--KG-
------H----DF----ELIPFGSGR---------RKCPGMALGLRAVELLVANLIH---
GFH-W-SF---VPG--MT-------------LS---M--E----D-E--CHSVSQLKIPL
QAIA-VPR
>SELMODRAFT_86187_SmCYP797B10
MDLVAGCL--LILLF---RNLPPGPWG-FPL----IGH--LH---L-FT---GGKPHKVF
QAL----SD------KYGPI-VS-LRF---G-MVPTA-LISSSSL-M---RELF------
TT-QDN-----NFSSK----P-YL--VAG--E-YIGYN-FMGLGTCPYGE-D-YKNSRKL
CTMELL----TTKAI-----DS--F---SWMRSKE----LA----S----LL-DALV---
------------L-------K--SD--------S------VN---VR-----S-IIST--
---FIFNTITQN--LI-SK-R-YE---DPEVEKEVA-------M---QV---LDFIF--K
P-S----F---S-NFVP-WY-L---R-WMDW-----EL---PYY-KQV----HAS-QDRF
IQKIV----E----EH------K-H--S--TRENK-----DF--LDI-MLQ-FY-----G
P--EKE-T---Q--VKANLIEMI---SAGTDATR-IICEWMLAAM-ME--N-PR--VMRK
AQEEL-Q-QVV------GD-SR-M-V------Q----ESD------LP--K-LEY-FQMI
IKETFRRYP--AGILLSPR-I----A--SQ---DT-KI------GG--YD----IPK--G
T---TLLLHAWALGMDP-SV----W-E-------NPTE-FLPERFV------D-V--KG-
-----VQ----DF----NLLPFGCGR---------RKCPGMPLGLRTVHFLVANLVH---
GFD-W-SY---VPG--TV-------------PS---M--E----E-T--PTGACQLKTPL
EAVA-TMR
>SELMODRAFT_90256_SmCYP797B1
MDLTSSLL--LLFILA---TSPPGPWG-LPL----IGH--LH---L-LA---RM-PHRAL
QSM----SQ------KHGPI-VS-LSL---G-MRPAI-LISAPAL-A---RELF------
TS-QDV-----NFPSK----P-YT--SVS--E-HIGYN-FRSIGTAPYGE-Y-YSSIRKL
CLTELF----TARNI-----DS--F---SWIRREE----LS----H----LL-SAILS--
----R------AS-------H--GQ--------A------LD---LR-----K-TLSV--
---FTFNSITGA--LM-SK-R-YS---SKEMEKNWL-------I---EV---LQLVM--E
P-S----L---S-NFVP-WY-L---R-WLDW-----KT---PGL-RRL----HAK-LDKF
LQMVV----E----EH------K-K--S--TREQK-----DF--LDI-LLK-AF-----G
---EEE-A---Y--AKANLLDLM---VAGTETSV-TGTEWLMAAV-IQ--E-PR--ILKK
AQQEL-H-DAV------GN-RR-M-V------Q----ESD------LS--K-LGY-LDAI
IKESLRRYP--IVPIYIRE-C----Q--GQ---AS-KL------GG--YD----VPK--G
T---IVIVNSWALGMDP-VV----W-E-------NPTQ-FLPERFL------D-I--KG-
------Q----DF----ELLPFGSGR---------RRCPGMPLGLRTMKLLVANLIH---
GFD-W-SV---EPG--KI-------------QS---M--E----D-C--FKSTCIMKHPL
RPVV-TPR
>SELMODRAFT_90850_SmCYP797B2
MD--SSLL--LLFILA--RTSPPGPWG-LPL----IGH--LH---L-LA---RM-PHRAL
QSM----SQ------KHGPI-VS-LSL---G-MRPAI-LISAPAL-A---RELF------
TS-QDV-----NFPSK----P-YM--SVA--E-HIDYN-FRSIGTAPYGE-Y-YSSIRKL
CLTELF----TARNI-----DS--F---SWIRSEE----LS----H----LL-SAILS--
----S------AS-------H--GQ--------A------LD---LR-----K-TLSV--
---FTFNSITGA--LM-SK-R-YS---SKEMEKNLV-------F---EV---VHCIM--D
P-C----L---S-NFVP-WY-L---R-WLDW-----KT---PGM-RRL----HAK-VDKF
LQMVV----E----EH------K-K--S--TREHK-----DF--LDI-LLE-AF-----G
---EEE-A---Y--AKANLLDLI---MAGTETSV-IGTEWLMAAV-IQ--E-PR--ILKK
AQQEL-Q-DAV------GN-RR-M-V------Q----ESD------LS--K-LGY-LDAI
IKESFRRYP--VVPIHIRE-C----Q--GQ---AS-KL------GG--YD----VLK--G
T---IVLVNSWALGMDP-VV----W-E-------NPTQ-FLPERFL------D-I--KG-
------Q----DF----ELLPFGSGR---------RRCPGMPLGLRTVKLLVANLIH---
GFD-W-SV---EPG----------------------------------------------
--------
>SELMODRAFT_78910_SmCYP795A3
MEFLLILVVSSVFYLRVA-QSPSLPTP-LPI----IGH--LY---L-L----GKLPHHSL
LAI----AR------KYGPL-VK-LRL---G-SVPVV-IASSPEM-A---REFL------
RN-QDL-----TFASR----P-TL--LTT--K-YILYD-SKDMVFAPYGE-H-WRSMRKL
CVVELL----TDRRL-----AS--S---HQARLEE----LQ----R----LL-AKIAK--
----V------AE-------T--SK--------P------FV---LL-----D-LLTE--
---FTFNVITRM--VM-NK-A-YG----AARDIHMQ-------E---QG---TILLG--E
F-H----I---G-DYIP-F--L---K-WFDS-----SV---AKM-KAL----HKI-QDEF
LQKVV----D----QH------V-L--A--RQSREQT---DF--VDT-LLS-LD-----S
PDPNNQ-A-R-N--IKALIQNLL---GAGTDTSI-TTIQWAMAEL-LN--N-PR--ALEK
AQEEL-R-AKF------GARQE-I-I------Q----EHE------LQ--D-LPY-LHAV
IKETFRLHP--PAPLLIPH-Q----S--TQ---DA-TV------AG--LA----IAK--G
T---RLFVNVYAIGRDP-AL----W-K-------SPDD-FLPERFL------D-V--HG-
------K----NF----ELLPFGSGR---------RGCPGMALGLITVQLALANLLH---
RFR-W-SL---APG--VD----A--------HP---M--A----E-C--FGVVTTMEIPL
RARA-SPN
>SELMODRAFT_78680_SmCYP795A4
MEFLLILVVSSVFYLRVA-QSPSLPTP-LPI----IGH--LY---L-L----GKLPHHSL
LAI----AR------KYGPL-VK-LRL---G-SVPVV-IASSPEM-A---REFL------
RN-QDL-----TFASR----P-TL--LTT--K-YILYD-SKDMVFAPYGE-H-WRSMRKL
CVVELL----TDRRL-----AS--S---HQARLEE----LQ----R----LL-AKIAK--
----V------AE-------T--SK--------P------FV---LL-----D-LLTE--
---FTFNVITRM--VM-NK-A-YG----AARDIHMQ-------E---QG---TILLG--E
F-H----I---G-DYIP-F--L---K-WFDS-----SV---AKM-KAL----HKI-QDEF
LQKVV----D----QH------V-L--A--RQSREQT---DF--VDT-LLS-LD-----S
PDPNNQ-A-R-N--IKALIQNLL---GAGTDTSI-TTIQWAMAEL-LN--N-PR--ALEK
AQEEL-R-AKF------GARQE-I-I------Q----EHE------LK--D-LPY-LHAV
IKETFRLHP--PAPLLIPH-Q----S--TQ---DT-TV------AG--LA----IAK--G
T---RLFVNVYAIGRDP-AL----W-K-------SPDD-FLPERFL------D-V--HG-
------K----NF----ELLPFGSGR---------RGCPGMALGLITVQLALANLLH---
RFQ-W-SL---APG--VD----A--------HP---M--A----E-C--FGVVTTMEIPL
RARA-SPN
>SELMODRAFT_78844_SmCYP795A1
MEFLLILVVSSVFYLRVA-QSPSLPTP-LPI----IGH--LY---L-L----GKLPHHSL
LAI----AR------KYGPL-VQ-LRL---G-SVPVV-IASSPEM-A---REFL------
RN-QDL-----TFASR----P-TL--LTT--K-YILYD-SKDMVFAPYGE-H-WRSMRKL
CVVELL----TDRRL-----AS--S---QQARLEE----LQ----R----LL-AKIAK--
----V------VE-------T--SE--------P------FL---LL-----D-LLTE--
---FTFNVITRM--VM-NK-A-YG----AARDIHMQ-------E---QG---TILLG--E
F-H----I---G-DYIP-F--L---K-WFDS-----SV---AKM-KAL----HKI-QDEF
PQKVV----D----QH------V-L--A--RQSREQT---DF--VDT-LLS-LD-----S
PDPNNQ-A-R-N--IKALIQNLL---GAGTDTSI-TTIQWAMAEL-LN--N-PR--ALEK
AQEEL-R-AKF------GARQE-I-I------Q----EHE------LK--D-LPY-LHAV
IKETFRLHP--PAPLLIPH-Q----S--TQ---DT-TV------AG--LA----IAK--G
T---RLFVNVYAIGRDP-AL----W-K-------SPDD-FLPERFL------D-V--HG-
------K----NF----ELLPFGSGR---------RGCPGMALGLITVQLALANLLH---
RFQ-W-SL---APG--VD----A--------HP---M--A----E-C--FGVVTTMEIPL
RARA-SPN
>SELMODRAFT_78293_SmCYP795A2
MEFLLILVVSSVFYLRVA-QSPSLPTP-LPI----IGH--LY---L-L----GKLPHHSL
LAI----AR------KYGPL-VQ-LQL---G-SVPVV-IASSPEM-A---REFL------
RN-QDL-----SFASR----P-TL--LTT--K-YILYD-SKDMVFAPYGE-H-WRSMRKL
CVVELL----TDRRL-----AS--S---QQARLEE----LQ----R----LL-AKIAK--
----V------AD-------T--SE--------P------FV---LL-----D-LLTE--
---FTFNVITRM--VM-NK-A-YG----AARDIHMQ-------E---QG---TILLG--E
F-H----I---G-DYIP-F--L---K-WFDS-----SV---AKM-KAL----HKI-QDEF
LQKVV----D----QH------V-L--A--RQSREQT---DF--VDT-LLS-LD-----S
PDPNNQ-A-R-N--IKALIQNLL---GAGTDTSI-TTIQWAMAEL-LN--N-PR--ALEK
AQEEL-R-AKF------GARQE-I-I------Q----EHE------LQ--D-LPY-LHAV
IKETFRLHP--PAPLLIPH-Q----S--TQ---DI-TV------AG--LA----IAK--G
T---RLFVNVYAIGRDP-AL----W-K-------SPDD-FLPERFL------D-V--HG-
------K----NF----ELLPFGSGR---------RGCPGMVLGLITVQLALANLPH---
RFQ-W-SL---APG--VD----A--------HP---M--A----E-C--FGVATTMEIPL
RVRA-SPN
>SELMODRAFT_90567_SmCYP786B1
MNLFLVYWFN--------RSTPPGPWK-LPV----VGN--LHQ--L-L----GKQPHRVI
TEL----SK------KYGHL-MS-LRL---G-SVQAV-VASSSQT-A---KIFL------
QT-HDV-----IFSSR----P-EV--ANA--K-LLTYG-FSDIMWAPYSQ-Q-WRELRKL
SVLELF----TAKRL-----ES--F---QGIRRDE----TL----N----MI-HRLLK--
----L------AR-------EK-------K---V------VN---FR-----D-AATE--
---LSWSIIGTM--VS-NR-Q-E--VNLEELKKSSL-------D---RA---LQLAG--A
F-N----L---A-DYIP-F--F---R-AFDV--Q-GFR---QQS-QIL----HEQ-LDFF
FQGLV----D----SH------R-R--Q--ERPPNAS---DF--IDV-LLS-IQ-KQNG-
-----V-SDD-T--IKATIQDIF---AAGTDTSS-MTLEWALTEL-VR--H-PR--SLQK
AQDEI-S-FIV------GN-DR-M-V------S----EAD------IP--K-LQF-LQAV
VKETLRLHP--PGPLL-QH-Q----S--ME---DC-KV------G---YS----FPA--G
T---RVIINVYGISRDP-SL----W-E-------QPLE-FDPWRFL---D--D-M--KG-
------Q----HF----EFIPFGSGR---------RICPGLAMGVRTVELALAQSLH---
CFH-W-HS---PD------DR-V--------PD---I--E----E-V--CGMTLPKKNPL
LLAP-SPR
>Mp5g10800.1_MpCYP824A1
MDPNAASLAGAAVMYRLYRSWPPTPPG-YPI----FGH--LH---L-L----GAQPHMDM
FKL----GQ------KYGPL-FH-LRM---G-CTDAL-VVCSAAM-A---KEVL------
KI-HDR-----AFASR----T-NG--ACV--E-IFSHN-FQDVAGAPYGA-H-WRSMRKI
CLLELF----TPKRL-----ES--F---QYMRNEE----TS----S----LV-QNMLE--
----E------S--------H--SG----N---A------VT---MS-----L-KLTQ--
---LTLNVVTRM--AM-GK-S-VG---AAEKKRDII-------Q---EI---FVLSG--I
V-N---NL---G-DYFP-S--L---R-RFD--LQ-GYE---KRM-RAA----VRR-FDDV
AYQMI----D----EH------R-K--E--KRELAQS---DL--LDV-LLS-LP-A---G
ED-GKL-SDV-K--VVAVMLDIL---TAGVDTSS-STIEWALTEL-IK--E-SE--KMKR
VQEEI-E-SVV------GT-ER-K-V------E----ESD------LP--N-FPY-LYAI
VKETLRLHP--PAPLLLPH-E----S--IE---AC-KL------QG--YN----IPA--K
T---RLYVNVFAIGRDP-TV----W-D-------RALD-FLPERFL---E--D-C--RG-
------Q----NF----ELLPFGSGR---------RICPGMSLGLSMVQLTLSRLLH---
SFD-F-EL---PAW--QK-RE-D--------ID---M--N----E---TFGLTCYKTEPL
QLVP-KPR
>SELMODRAFT_77365_SmCYP787A1
---------------RL--RLPPGPMA-LPI----VGH--LH---L-L----LKLPHQSF
HKL----SH------KFGPI-MT-IKL---G-NKTAI-VISSKKA-A---KEIL------
TS-YDR-----VFASR----P-VL--ISP--Q-SLCYN-SKNISCCKYGP-Y-WREMRKI
CTTELF----SSKRL-----SS--F---QNTRLEE----TQ----N----LL-QRVAE--
----Q------------------LK----V---P------LN---MK-----I-ELST--
---LTLNVITRM--AI-GK-K-FS--------LNVI-------L---EA---VRLMG--A
V-----NL---G-DYIP-F--L---K-RLD--PG-GYI---PRL-KTT----SKK-IDCI
LQRLV----D----DH------R-E--E--K---VKS---DL--VDV-LQS-V-------
----GI-EDS-A--IKAVILDIL---AGGTDTTA-VTTEWALSEL-IR--N-PD--CLRK
VQQEI-H-VIV------GD-SR-L-V------N----END------LH--H-LHY-LKAV
VKETFRLHP--AAPMMAPH-E----S--IE---AC-TL------KG--YT----IPA--K
T---WLLINAWSMGRDP-AQ----W-D-------SPEE-FMPERFI---N--D-V--KG-
------C----DF----ELIPFGAGR---------RMCVGMSLALCMVELTLARLVQ---
AFH-W-AL---P-----D-GS-T--------MN---M--E----E---RQGVIVARKHPL
IAVA-NRR
>SELMODRAFT_158157_SmCYP787D4
------------------------------------------------------------
---------------------ML-LWF---G-FAPTL-VVSSPDA-A---REVL------
CT-QDL-----AFASR----P-KI--SIA--K-YMFYN-GKDLAWTSYGP-Y-WKLMRKV
TTVELF----TAKRL-----EE--S---RMVRHTQ----VS----K----LI-DFIVN--
----N------GQ-------N--GK----A---S------IN---MK-----V-LLSI--
---LNLNVVSSI--TF-GR-E-F-------AGVELI-------E---EV---LRLMG--S
F-----VL---G-DYFP-F--L---S-WLG---S-PAI---RKM-ISA----HTK-LDQL
LQEIV----D----EH------K-S--K--VKSSERA---DF--VDV-LSS-L-------
EDQGEI-DVQ-C--MKAVIMDMI---VAGTETSS-ITTEWALSEL-MN--S-PT--CMIK
AQKEI-D-TIV------GR-ER-M-V------V----EAD------LC--K-LSY-IHNV
VNEVFRLHP--PGPMLLPR-H----S--TQ---DC-LV------NG--YK----IPK--N
S---RVLVNVWSIARDP-SL----W-E-------SPNL-FKPDRFV---E--S-F--KG-
------K----NF----ELLPFGSGR---------RICPGLSLGVAMVSYTLACLVH---
GFK-W-KV---------S-GK-E--------LS---M--D----E-I-SDGVSVRRKVPL
EVFA-TPR
>SELMODRAFT_165663_SmCYP787D1
------------------------------------------------------------
---------------------ML-LWF---G-FAPTL-VVSSPDA-A---REVL------
CT-QDL-----AFASR----P-KI--SIA--K-YMFYN-SKDLGWTSYGP-Y-WRLMRKV
TTVELF----TAKRL-----EE--S---RMVRHAQ----VS----K----LI-GFIVN--
----N------GQ-------N--GK----A---S------VN---MK-----F-LLSI--
---LNLNVVSLI--TF-GR-E-F-------AGVELI-------E---EV---MQLMG--S
F-----VL---G-DCFP-F--L---S-WLG---S-PVI---RKM-ISA----HTK-LDQL
LQEIV----D----EH------K-S--K--FKSSERA---DF--VDV-LLS-L-------
EDQGEI-DIQ-C--VKAMIMDMM---LAGTETSA-ITTEWALSEL-MN--N-PT--CMIK
AQKEI-D-TIV------GR-ER-M-V------V----EAD------LC--K-LSY-INSV
VNEVFRLHL--PAPMLLPR-H----S--TQ---DC-LV------NG--YK----IPK--N
S---RVLVNVWSIARDP-SL----W-E-------SPNL-FNPDRFA---E--S-F--KG-
------K----NF----ELLPFGSGR---------RICPGLSLGVAMVSHTLARLVH---
GFE-W-KV---------S-GK-E--------LS---M--D----E-I-SEGVAVRRKVPL
EVFA-TPR
>AagrOXF_evm.model.utg000018l.302.1
----LQLLTIVFVFLR--KNLPPEPPS-WPL----IGH--LH---L-FL---GSPPHREM
HRL----AE------QYGPI-LH-LRM---A-GRSMV-LISSPDM-A---REVL------
KN-QDR-----NFASR----P-PF--RAF--Q-GLGFV-DGSIGTTPYGP-Q-WRYLRKV
ATLELL----THKRI-----HQ--F---AAARQQE----MC----D----MV-LSILD--
----D------AA-------R--DV----G---F-------D---LN-----Q-KLAA--
---LTMNLMTRQ--LF-GK-R-FN--AESETEKRTL-------N---EL---FHMYG--I
P-M----V---G-DHSR-Y--L-----FLDW----WPK---KQI-ANL----HAK-LDKF
LGKEL----E----EH------K-K--E--NEVQQKA---DF--MDV-LLS-LP-AEEG-
---VPN-TDN-M--IKGLILDLI---GAGVDTSS-VTMEWAMAEV-IR--N-PD--VMKQ
AHKEL-D-FVV------GR-DR-R-L------Q----ESD------IS--N-LPY-LQAI
VKESMRVHP--AVAHLIPH-A----A--ID---SC-QV------AG--YD----IPA--G
M---QVLVNIWSIAQAK-SV----W-D-------SPTE-FNPERFV---G--D-I--TG-
------Q----NF----EFIPFGAGR---------RGCPGIQLGLTHVYYAVAQLLH---
SFD-W-QL---PQG--QT-SE-H--------MD---M--K----E-T--FGLTMPKTVPL
QAVA-TPR
>AagrOXF_evm.model.utg000140l.76.1
----LQLLTIVLVLVR--KNLPPEPPS-WPV----IGH--MH---L-FV---GSAPHREM
DRL----AE------QYGPI-LH-LRL---A-GRSMV-LISSPDM-A---CEVL------
KI-QDR-----NFASR----P-RF--RAV--E-GMGFV-EGSIGGAPYGP-R-WRYLRKV
ATIELL----TQKRI-----QQ--F---AASREQE----MC----A----MV-RSILA--
----D------TA-------R--DV----V---V-------D---LK-----E-KLSA--
---LTMNLTTTQ--LM-GK-R-FNQASECEIERRTL-------K---EL---FRLYG--V
P-M----V---G-DHSW-F--L-----FLDW----WPR---KQI-ANL----HVK-LDKF
LNTAL----E----EH------R-K--Q--NKVQQKA---DF--MDV-LLS-LP-AEEG-
---VPN-SDM-V--IKGMLLDLI---GAGVDTSS-VTMEWAMAEV-IR--N-PE--VMKR
AHNEL-D-LVV------GR-DR-R-L------Q----ESD------IS--N-LPY-LQAI
VKESMRVHP--AVANLLPR-A----S--ID---AS-QV------GG--YN----IPA--G
M---TVLVNVWSIARGK-SV----W-E-------SPTE-FNPERFV---G--D-I--TG-
------Q----NF----ELIPFGAGR---------RGCPGIQMGLTHVYYAVAQLLH---
SFD-W-QL---PKG--QK-PE-H--------MD---M--M----E-N--FGLTMPKSVPL
QAVA-TPR
>AagrOXF_evm.model.utg000083l.93.1
----LQLLAFVLVFVR--KNLPPEPPS-WPL----IGH--LH---L-FL---GSSPHREM
HRL----AE------QYGPI-LH-LRL---A-GRSVV-LVSSADT-A---REVL------
KD-QDR-----NLASR----P-PF--AAF--D-GMGFV-EGSMGLAPYGQ-R-WRYLRKV
ATTELL----SQKPI-----QQ--H---AAAREQE----MD----A----IV-RSILH--
----D------TA-------R--HV----G---F-------N---LH-----Q-KLGA--
---LSMNLMSRL--LI-GR-R-LHEAADSEVEVKAM-------E---DL---QRAYG--V
P-L----V---G-DHNP-R--L-----FLDW----WTK---KRI-VNL----HVK-VDKF
LNKAL----D----EH------R-K--H--KNI-QKA---DF--MDI-LMS-LP-AEEG-
---VPN-TDN-M--IRGLVLDLI---GAGVDTSS-LTMEWTMAEV-IR--N-PH--VMKR
AHEEL-D-SVV------GR-DR-R-V------Q----ESD------IP--N-LPY-LQAI
VKESMRVHP--PAAHLLPH-E----A--ID---SC-QV------AG--YD----IPA--R
T---TVLVSIWSIARAK-SV----W-E-------SPTE-FKPERFL---G--D-I--TG-
------Q----NF----DFIPFGSGR---------RRCPGYLLGLIHVQYAVAQLLH---
SFN-W-QP---PQG--QK-PE-H--------MD---M--M----E-T--YGLAMRKTVPL
HAVA-TPR
>SELMODRAFT_159100_SmCYP793B3
------------------------------------------------------------
---------------------MS-LRF---G-HVPVV-VASSPAA-A---KEFL------
KT-HDA-----AFASR----P-LS--AVG--R-IFVHY-NADIAFAPYGD-S-WRHLRKI
ATLELL----TARRI-----DM--F---QGARMEE----VR----S----MC-QSLLG--
----V------NN-------C--ET----G---I------VD---VR-----G-RLSA--
---LTFNLITFM--LM-GK-R-YG--NDEGRKLKVI-------A---GT---FEVCG--E
F-P----I---G-DYFP-W--L---P-FLD-----PAE---HRM-HSL----AKS-LHEF
LGDNI----S----EH------E-N--K--RNNSEKN---DF--LDI-LLS-L--RDNG-
---ERL-QNK-N--IISVMTNLV---AAGTETSA-VTLEWAMAEL-IK--N-PT--IAAK
AREEI-E-LVL------GM-TK-M-V------E----EHD------LS--Q-LTY-LQAI
VKETLRLHP--AVPLLVPH-Q----S--TQ---PS-NV------MG--YH----IPR--G
T---TVLINAYAIARDT-SA----WGD-------DALL-FRPERFL---G--D-I--RG-
------R----DF----EAVPFGSGR---------RQCPGMALALTTVHLTLANLLH---
GFE-W-RE---PSG------E-S--------ID---T-SK----E-Q--YGLTLLMANKL
RLIS-TPR
>SELMODRAFT_126936_SmCYP793B2
----LVVAALTAVLWKL-K-LPPGPIG-LPL----IGH--LH---L-LF---ANPPHTVL
QRL----SA------RHGPI-MS-LRF---G-HVPVV-VASSPAA-A---KEFL------
KT-HDA-----AFASR----P-LS--AAG--R-IIVHY-NADIVFAPYGD-S-WRHLRKI
ATLELL----TARRI-----DM--F---RSARMEE----VR----S----MC-RSLLV--
----A------DD-------R--ET----G---I------VD---VR-----G-RVTA--
---LTFNLITFM--LM-GK-------SLSCWAV-MI-------A---GT---FEVCG--E
F-P----I---E-DYFP-W--L---P-FLD-----PAE---HRM-HSL----AKS-LHEF
LGDNI----S----EH------E-N--K--RKNNKKN---DF--LDI-LLS-L--RDNG-
---KHL-QNE-N--IRSVMTNLV---TAGTDTSA-VTLEWAMAES-IK--N-PT--IAAK
AREEI-E-LVL------GR-TK-M-V------E----EPD------LS--Q-LTY-LQAI
VKETLRLHP--AGPLLVPH-Q----S--TE---AS-NV------MG--YH----VPR--G
T---TVLINAYAIARDS-TA----WGD-------DALL-FRPERFL---G--D-I--RG-
------R----DF----EAVPFGSGR---------RQCPGMALALTTVHLTLANLLH---
GFE-W-RE---PSG------E-S--------ID---T-SK----E-Q--YGLTLLLAKKL
RLIA-TPR
>SELMODRAFT_159093_SmCYP793B1
------------------------------------------------------------
---------------------MS-LRF---G-HVPVV-VASSPAA-A---KEFL------
KT-HDA-----AFASR----P-LS--AAG--R-TIVHY-NADIVFAPYGD-S-WRHLRKI
ATLELL----TARRI-----DM--F---RGARMEE----VR----S----MC-RSLLV--
----A------DD-------R--EM----G---V------VD---VR-----G-QVTA--
---LTFNLITLM--LM-GK-R-YG--NEKGKKLEVI-------A---ST---FKVCG--E
F-P----I---G-DYFP-W--L---P-FLD-----PAE---RRM-HSL----AKS-LHEF
LSDNI----I----EH------E-N--K--RKNKKKN---DF--LDI-LLS-L--KDNG-
---EHL-QNE-N--IISVMTNLV---TAGTDTSA-VTLEWAMAES-IK--N-PT--IAAK
AREEI-E-LVL------GR-TK-M-V------E----EPD------LS--Q-LTY-LQAI
VKETLRLHP--AGPLLVPH-Q----S--TE---AS-NV------MG--YH----VPR--G
T---TVLINAYAIARDS-SA----WGD-------DALL-FRPERFL---G--D-I--RG-
------R----DF----EAVPFGSGR---------RQCPGMALALTTVHLTLANLLH---
GFE-W-RE---PSG------E-S--------ID---T-SK----E-Q--YGLTLLLAKKL
RLIA-TPR
>AagrOXF_evm.model.utg000002l.639.1
------------------------------------------------------------
---------------------MW-VRL---G-SKGAI-VVSSPAM-A---REVL------
KA-QDA-----VFASR----C-PT--YAT--S-EL--S-FEDIGFAPYSP-A-LRHSKKV
MATELV----APKRL-----KQ--F---EGIRLQE----LA----G----VV-AAIRS--
----H------IT-------A--SGT-------P------VN---VP-----V-LLSL--
---LNLNSITRM--GI-SK-K-FQNKDVEDQTVTLL-------G---EL---LETIQ--T
Q-L----F---R-DCIP-Y--L---S-FFDN-FI-PVK---HRI-SGL----RKR-FDTF
LTAVI----E----EH------R-N--D--LRKDSGR---DY--LDV-LLL-L-------
NEEEQL-SND-S--VKGQITDMI---VAGTETTA-SNVEWAMVEL-LR--H-PA--MLER
AVKEV-N-TVV------SS-DR-Q-V------T----DAD------LP--N-LPY-LQAI
VKETLRLHP--IFPLLVPH-F----S--LE---AT-KV------AG--YD----IPA--Q
T---LLFVNAWAISTDS-AV----W-K-------DPLE-FIPERFI---D--D-I--RG-
------Q----NF----EVIPFGSGR---------RICSGMNLALIMVPLTLATLLH---
NFC-W-SL---PED--VKRPQ-D--------LD---M--S----E-K--QGITIGTAEPL
QVVF-SLR
>AagrOXF_evm.model.utg000050l.276.1
--------------MRNGKNLPPGPPP-LPV----LGN--LH---I-FAT--SRL-HRDL
ATL----AA------KYGEI-MW-VRL---G-SRRAI-VVSSSAL-A---REVL------
KT-QDA-----LFASR----S-PT--YAT--T-EL--S-FKDIAFAPYGP-E-QRHSKKV
MATELM----YAKRL-----KQ--F---EGIRLEE----LA----A----LT-ATIRS--
----H------IT-------T--SGT--PS---P------VN---LV-----F-LLKL--
---LNVNLMTRM--GI-SK-K-FQEQDAGDQAVSRL-------D---EY---MAALP--T
Q-L----L---R-DCIP-Y--L---S-IFDN-LN-PAK---HRI-PRI----RKR-IDRF
LTAVI----E----EH------R-N--E--LRKDSGK---DY--VDV-LLQ-M-------
NEEDQL-SSV-S--VKGLIIDLI---LAGTDTTA-ATTEWAMAEL-LR--H-PA--ILEK
AVKEV-N-SVV------SS-ER-Q-V------T----DAD------LP--K-LPY-LQAI
VKETLRLHP--VAPLLAPH-C----S--ME---AT-KV------AG--YD----IPA--Q
T---LVFVNVWAISTNP-AV----W-K-------DPFE-FIPERFI---D--D-I--RG-
------Q----NF----EAIPFGSGR---------RGCSGMNLALLTVPLTLATLLH---
NFC-W-SL---SDD--VKRPQ-D--------LD---M--T----E-S--QALVMARVEPL
QVLF-SLR
>AagrOXF_evm.model.utg000050l.232.1
MA--MVSLF----EMRNAKNLPPGPPP-LPV----LGN--LH---I-FAT--SRL-HRDL
AKL----AA------KYGEI-MW-VRL---G-SRRAI-VVSSSAM-A---REVL------
KT-QDA-----VFASR----S-PT--YAT--T-EL--S-FKDIAFAPYGP-E-QRHSKKV
MATELM----YAKRL-----KQ--F---EGIRLEE----LA----A----LT-ATIRS--
----H------IT-------T--SGT--PS---A------VN---LV-----F-LLKL--
---LNVNLMTRM--GI-SK-K-FQEQDAGDQAVRLL-------D---EY---MAALP--T
Q-L----L---R-DCIP-Y--L---S-IFDN-LN-PAK---HRI-PRI----RKR-IDRF
LTAVI----E----EH------R-N--E--LRKDSGK---DY--VDV-LLQ-M-------
NEEDQL-SSV-S--VKGLIIDLI---LAGTDTTA-ATTEWAMAEL-LR--H-PA--ILEK
AVKEV-N-SVV------SS-DR-Q-V------T----DAD------LP--K-LPY-LQAI
VKETLRLHP--VAPLLAPH-C----S--ME---AT-KV------AG--YD----IPA--Q
T---LVFVNVWAISTNP-AV----W-K-------DPFE-FIPERFI---D--D-I--RG-
------Q----NF----EAIPFGSGR---------RGCSGMNLALLTLPLTLATLLH---
NFC-W-SL---SDD--VKRPQ-D--------LD---M--T----E-S--QALVMARVEPL
QVVF-SLR
>AagrOXF_evm.model.utg000050l.277.1
MA--VVALFV---IQKNGKNLPPGPPP-LPV----LGN--LH---F-FAT--STS-HRDL
AKL----AA------KYGDI-MW-MRM---G-SKGVI-VVSSAAM-A---REVL------
KT-QDA-----VFASR----A-PT--YAI--S-QL--N-FKDIAFAPYGP-D-LRHSRKV
MATELM----SAKRL-----AQ--F---EGIRLEE----LA----A----VI-ATVRS--
----H------IT-------TS-SGT--PS---P------VN---IT-----F-LLRL--
---LNFNTVTRM--GI-SK-K-YQNKDIGDQTVSLM-------E---EQ---IATLP--T
Q-L----L---R-DCIP-F--L---S-IFDN-LN-PVK---HRI-PRI----RKR-MDAF
LTAVI----E----EH------R-N--E--LRKDSGR---DY--LDV-LLQ-L-------
NEEDQL-SND-S--IKGQITNMI---LAGTDTSA-VTMEWAMAEL-LR--Q-PE--ILER
AANEV-N-SVV------SS-DR-Q-V------T----DAD------LL--K-LPY-LQAI
VKETLRLHP--AGPLLLPH-C----S--LE---AT-KV------AG--YD----IPA--E
T---VLFVNAWVISTNP-AV----W-K-------DPFE-FIPERFI---D--D-I--RG-
------H----NF----DIIPFGSGR---------RVCSGMSLALSMVSLTLATLLH---
NFC-W-SL---PGD--VKRPQ-D--------LD---M--S----E-R--DGFTVHRVEPL
QVVF-SPR
>AagrOXF_evm.model.utg000050l.231.1
MA--VVALFV---IQKNGKNLPPGPPP-LPV----LGN--LH---F-FAT--STS-HRDL
AKL----AA------KYGDI-MW-MRM---G-SKGVI-VVSSAAM-A---REVL------
KT-QDA-----VFASR----A-PT--YAI--S-QL--N-FKDIAFAPYGP-D-LRHSRKV
MATELM----SAKRL-----AQ--F---EGIRLEE----LA----A----VI-ATVRS--
----H------IT-------TS-SGT--PS---P------VN---IT-----F-LLRL--
---LNFNTVTRM--GI-SK-K-YQNKDIGDQTVSLM-------E---EQ---IATLP--T
Q-L----L---R-DCIP-F--L---S-IFDN-LN-PVK---HRI-PRI----RKR-MDAF
LTAVI----E----EH------R-N--E--LRKDSGR---DY--LDV-LLQ-L-------
NEEDQL-SND-S--IKGQITNMI---LAGTDTSA-VTMEWAMAEL-LR--Q-PE--ILER
AANEM-N-SVV------SS-DR-Q-V------T----DAD------LL--K-LPY-LQAI
VKETLRLHP--AGPLLLPH-C----S--LE---AT-KV------AG--YD----IPA--E
T---VLFVNAWVISTNP-AV----W-K-------DPFE-FIPERFI---D--D-I--RG-
------H----NF----DIIPFGSGR---------RVCSGMSLALSMVSLTLATLLQ---
RKA-T-SR---PG--------------------------H----E-R--AR---------
--------
>AagrOXF_evm.model.utg000083l.126.1
MA--VVALL----VKRNGKNLPPGPPP-LPV----LGN--LH---I-FAT--SKS-HRDL
ATL----AA------KYGEI-MW-IWL---G-SKGAM-VVSSPAM-A---REVL------
KN-QDA-----VFASR----S-PT--HAV--T-LL--T-FKDIGFAPYGP-A-LRHSKRV
MATELM----TAKRL-----KQ--F---EGLRSEE----VA----A----VV-ATIRS--
----H------VT-------T--SEA--SS---P------VN---VT-----L-LLNL--
---LNLNSTTRM--GI-SK-R-FQNKVVEDETVGLM-------K---EQ---LSVVT--T
Q-L----L---R-DCIP-Y--L---S-IFDN-LN-PVK---HRI-PKI----RKR-MDRF
LTAVI----E----EH------R-E--E--LRKDSGR---DY--LDV-LLQ-L-------
NEEDQL-SSD-S--VKGQVIDLI---LAGTDTSA-ATTEWAMAEL-LR--H-PE--ILER
VENEV-N-SVV------SS-NR-Q-V------T----EAD------LP--K-LPY-LEAI
VKETLRLHP--VLPFLVPH-C----S--VE---AT-KV------AG--YD----IPA--Q
T---VVFVNSWAISTDP-AV----W-K-------DPLQ-FIPERFI---D--D-I--RG-
------Q----NF----ELLPFGSGR---------RGCVGTNLGLLMVQLTLATLLH---
NFG-W-SL---PDD--VKKPE-D--------LD---M--S----E-K--EGLTMSRVEPL
QVVF-SLR
>AagrOXF_evm.model.utg000083l.121.1
MA--VVALV----VKRNGRNLPPGPPP-LPV----LGN--LH---I-FAT--SKS-HRDL
AKL----AG------KYGEI-MW-IWL---G-SKGAM-VVSSPAM-A---REVL------
KN-QDA-----VFASR----S-PT--YAV--T-EL--T-FKDIGFATYGP-A-LRHSKRV
MATELM----SAKRL-----KQ--F---EGVRSEE----VA----A----VV-ATIRS--
----H------VT-------K--SGV--SS---P------VN---VT-----L-LLNL--
---LNLNSVTRM--GI-SK-R-FQNKVVGDETVNLM-------K---EQ---IAVVT--T
Q-L----L---R-DCIP-Y--L---S-ILDN-LN-PVK---HRI-PRI----HKR-MDRF
LTAVI----E----EH------R-V--E--LRKDSGR---DY--LDV-LLQ-L-------
NEEEQL-SND-S--VKGQVIDLI---LAGTDTSA-ATTEWAMAEL-FR--H-PE--ILEK
VGKEV-N-SVV------SS-DR-Q-V------T----EAD------LP--K-LPY-LEAI
VKETLRLHP--PLPLLVPH-C----S--VE---AT-QV------AG--YD----IPA--Q
T---VVFVNAWAIGTDP-AV----W-K-------DSLQ-FNPERFI---D--D-V--RG-
------Q----NF----EVLPFGSGR---------RGCAGTNLGLLMVQLTLATLLH---
NFR-W-SL---TDD--VKKPE-D--------LD---M--S----E-K--EGLTIGRVEPL
QVVF-SLR
>AagrOXF_evm.model.utg000083l.124.1
------------------------------------------------------------
---------------------MW-IWL---G-SKGAM-VVSSPAM-A---REVL------
KN-QDA-----VFASR----S-PT--HAV--T-KL--T-FKDIGFAPYGP-A-LRHSKKV
MATELM----SAKRL-----KQ--F---EGVRSQE----VA----A----VV-ATIRS--
----H------VT-------T--SGV--SS---P------VN---VT-----L-LLTL--
---LNFNSITRM--GI-SK-K-FQHKVVEDESVSLM-------K---EQ---IAVVT--T
Q-L----L---R-DCIP-Y--L---S-IFDN-LN-PVK---HRI-PKI----HKR-MDRF
LTAVI----E----EH------R-E--E--LRKDSGR---DY--LDV-LLL-L-------
NEEDQL-SND-S--VKGQVIDLL---LGGSDTSA-ATTEWAMAEL-LR--H-PA--ILER
VEKEV-N-SVV------RR-DR-Q-V------T----EAD------LP--K-LPY-LEAI
VKETLRLHP--VLPLMVPH-C----S--LE---AT-KV------AG--YD----IPA--Q
T---VVFVNAWAIGTDP-AV----W-K-------DSLQ-FIPERFI---D--D-V--RG-
------Q----NF----EVLPFGSGR---------RGCAGTNLGLIMVQLTLATLLH---
NFR-W-SL---SDE--VKRPE-D--------LD---M--G----E-K--EGLTMGRVEPL
QVVF-SLR
>AagrOXF_evm.model.utg000126l.217.1
------------------------------------------------------------
--------------------------------------------M-A---REIL------
KN-QDA-----VFAFR----S-KT--FAM--A-QL--T-FDNISFAPYGP-A-LLQSKKV
MASELM----SGKRL-----KQ--F---EGVRSQE----IA----A----VV-ATIRS--
----H------VT-------KA-SGA--PS---P------VN---VT-----L-LLNL--
---LNLNSVTRM--GI-SK-K-FQNKDIWDETLSLM-------K---EL---IAVIA--T
Q-L----F---R-DCIP-Y--L---S-IFDN-LN-PVK---YRI-QRI----RKR-MDQF
LTTVI----E----EH------R-N--E--SRKGSDR---DY--LDA-LLQ-L-------
NEQGEL-SND-S--VKGQVIDMI---LAGTDTTA-STTEWAMAEL-LR--H-PA--TLER
AEKEV-N-SVV------SR-DR-Q-V------T----EAD------LP--K-LPY-LGAI
VKETLRLHP--VVPLLVPH-C----S--VE---DT-KV------AG--YD----IPA--Q
T---VVFVNAWAISTDP-GV----W-K-------DPLQ-FIPERFI---D--D-I--RG-
------Q----SF----EVLPFGSGR---------RGCAGTNLGLSMAHLTLATLLH---
NFL-W-SL---PDN--VKQPQ-D--------LD---M--T----E-K--KGLGMSRVEPL
QVLF-SLR
>AagrOXF_evm.model.utg000045l.256.1
MAG-VVALFL--HVKRNAGHLPPGPPP-LPV----VGN--LH---T-FAS--STC-HRDL
AKL----AA------KYGEI-MW-LRL---G-SKGAI-VVSSPAM-S---REVL------
KT-QDA-----VFACR----S-RT--YAI--A-QL--S-FEDIVFAPQGP-A-HRHSKKV
MTTELM----SAKRL-----KQ--F---EGIRFQE----LA----A----VI-ATIRS--
----H------IT-------A--SGM--PS---A------VN---IS-----V-LLYL--
---LSLNSITRV--GM-SK-K-FEDKDVEEKTVNLL-------K---EM---VAVVP--S
Q-L----L---G-DLFP-Y--L---S-IFDN-LN-PIK---YRI-SRL----RKR-MDRF
LTAVI----E----EH------R-K--E--LGQNSGR---DY--VDV-LLQ-L-------
NEEEQL-SDD-S--VKGQISDMI---LGGSETSA-ATTEWAMAEL-LR--H-PA--ILEK
AQKEV-I-SVV------GN-DR-Q-V------T----ESD------LP--N-LPF-LQAV
VKETLRLHP--VGPLMVPH-C----S--VE---AT-KV------AG--YD----IPA--Q
T---LAIVNVWAINTNP-AV----W-K-------DPLE-FIPERFI---D--D-V--RG-
------Q----NF----DIIPFGSGR---------RLCPGMNLALLTVAHALATLLH---
NFC-W-SL---PDD--TKRPQ-D--------LD---M--S----E-K--QGLSVTKIKPL
QVVF-SLR
>AagrOXF_evm.model.utg000102l.6.1
MAG-VVALFL--HVKRNAGHLPPGPPP-LPV----VGN--LH---T-FAS--STC-HRDL
AKL----AA------KYGEI-MW-VRL---G-SKGAI-VVSSPAM-A---REVL------
KT-QDA-----VFACR----S-RT--YAM--T-QL--S-FEDIVFAPQGP-A-HRHSKKV
MTTELM----SAKRL-----KQ--F---EGIRFQE----LA----A----VI-ATIRS--
----H------VT-------A--SGI--PS---A------VN---IA-----F-LLYL--
---LSLNSITRV--GM-SK-K-FEDKDVEEKTVGLL-------K---EI---VAVVP--S
Q-L----L---G-DLFP-Y--L---S-IFDN-LN-PVK---HRI-SRL----RKR-MDQF
LIAVI----E----KH------R-K--E--LGQDAGR---DY--VDV-LLQ-L-------
NEEEQL-SDD-S--VKGQISDMI---LAGTETSA-ATTEWAMAEL-LR--H-PA--ILEK
AQKEV-I-SVV------GN-DR-Q-V------T----ESD------LP--N-LPF-LQAI
VKETLRLHP--VGPLMVPH-C----S--VE---AT-KV------AG--YD----IPA--Q
T---LAIVNVWAINTNP-AV----W-K-------DPLE-FIPERFI---D--D-V--RG-
------Q----NF----DIIPFGSGR---------RLCPGMNLALLTVPHTLATLLH---
NFF-W-SL---PDD--IKRPQ-D--------LD---M--S----E-K--QGFGVSRLQPL
HVMF-SLR
>AagrOXF_evm.model.utg000083l.358.1
------------------------------------------------------------
---------------------MS-IKL---G-PRRAI-VVSSGEL-A---NVIL------
KH-QDA-----IFANR----S-PT--YAS--S-ILRYG-FKDIAFAPYGA-H-HRQARKT
LTSELL----GNAKL-----PL--F---ENDRLLE----VR----S----MV-NAVRR--
----H------IA-------Q--TEP--PQ---P------LD---LC-----A-MFRT--
---LMLNNITRI--SL-NR-P-LA------GKHHLL-------E---VH---LEYIG--I
Q-M----L---S-DYVP-W--L---S-LVDR-LS-GTT---AAL-QNI----RDK-FDRY
MEETI-LHDP----RH------R----Q--LAPGSPR----Y--IDA-LIN-VH-GEF-E
DEKAQS-SNT-R--VKAQMLNTL---VAGTEPSS-TILIWAFSEM-LR--R-PD--VLRK
AQEEV-D-RVV------GQ-ES-A-V------R----ESD------LG--Q-LPY-IEAV
VKEALRMYP--IAPLLISH-C----A--ME---DT-KV------AG--FD----VPA--N
T---IAIVNAWAVGRDP-AV----W-A-------DPHE-FQPERVL---Q--D-V--RG-
------K----GL----EVCAFGAGR---------RGCPGAAMALITIPLAIATLLH---
AVA-W-SL---PAD--IKRPQ-D--------LD---M--S----E-N--LKLTLARATPL
RAVP-ALR
>AagrOXF_evm.model.utg000003l.429.1
MYCRLVALVVVVLLLR--AKLPPGPTQ-LPL----LGN--LG---I-LLV--SKN-PRDL
IKL----SK------QYGPI-VW-LQL---G-SRGAA-VVSSSEL-A---REVL------
KE-QGQ-----VFASR----P-FN--YAS--A-QLTCD-AQDVGVAPYGP-L-QTHQRKL
LASQLL----YPIMT-----AK--S---EDARMAE----VN----F----MV-EAVRQ--
----H------IL-------K--AKP--PK---P------VD---LG-----L-LFRI--
---LTLNNIMRI--GT-NQ-A-LG----TDERYSMM-------K---DY---GMCFS--L
P-M----L---G-DYIP-W--L---S-FVDV-LN-GNK---SRV-KHV----RRR-LDVY
VGRVI----Q----EH------K-E--K--ASSESAQ---DY--VDV-LLR-L-------
NQPDKL--------IQAQILDLI---VAGTDTIS-TTLEWTFTEI-LR--R-PA--VYKR
VRQEL-L-SVV------GP-NR-S-V------M----ESD------LP--H-LPY-IDAI
VKETLRMYP--SVPLLLPH-M----S--IS---DT-KL------AG--YH----IPA--N
T---TIFINALAIGRDP-SL----W-T-------DPDE-FLPERWL---N--N-V--LG-
------K----GL----KMVPFGTGR---------RSCIGAEYSLRLMPLSIARLLQ---
SFT-W-AL---PDD--A---Q-E--------ID---V--L----E-N--PGVFLSRRHPV
RGVP-SLP
>AagrOXF_evm.model.utg000091l.674.1
MVLNLLALVGLLFQERSRKKLPPGPRP-LPV----LGN--LL---L-FAS--FKS-HRDL
YKL----AQ------RYGPI-MW-LRL---G-SRGIL-VVQSREL-A---VEVL------
KN-QDS-----VFAMR----P-PS--FGV--H-LVTHG-CKDVGFANYGP-L-WRSMRKL
MTIQIL----TRKKI-----QE--F---QHVRVDE----VS----R----LV-ESIRK--
----H------VG-------E------------T------VN---LS-----Y-LLRV--
---LNLNHMTRM--GF-GK-A-VERKDEVEHEVHIV-------A---KS---MEILG--T
R-G----I---G-DAIP-W--L---R-FLDN-FY-LPK---AEF-REN----IRR-REII
FTRII----Q----QH------R-E--F--LEAHPET---DF--VDA-LIR-V--GTF--
DGGGDM-TDE-I--INSQIQDML---AGGSDTVA-LTTEWAMSEI-LR--H-PA--VLKK
AVQEL-Q-EVV------GN-ER-E-L------Q----ESD------IA--S-LPY-LQSV
VKEAMRIRP--TLPFLVPH-Y----T--NE---AT-TV------GG--YH----IPA--G
T---TVLVNIWALGRDP-AY----W-Q-------DPDR-FWPERFL---L--D-V--RG-
------F----HF----ELLPFGSGK---------RMCPGLGLAVAMVQLTVATLLH---
TFD-W-SL---PVD--ALGSH-H--------LD---M--T----E-I--QGLATTRAVPL
RAVP-RLA
>SELMODRAFT_230667_SmCYP703D2
-------------------------MP-WPI----VGN--LLQ--T------SPIPHERM
LAM----NK------RYGPL-VF-LKL---G-RVPAV-VTDDPAI-V---KAIL------
KN-QDA-----VFASR----P-AS--IAS--Q-HFTYG-GNDIAFAPYGA-H-WRAMRRI
CTLELL----APRRL-----EL--F---KQGREEE----IA----L----MA-RAVWT--
----T------SI-------RK-S------------------------------------
------NNLARM--LL-GK-R-FG---PRDSERSLI-------Y---DA---FALVN--A
F-N----L---A-DYLP-F--L---R-WLD--VQ-GYE---KKI-KDI----MNR-TDRL
YDAVI----E----EH------R-R--K--RTSAEKD----F--VDV-LLA---------
--QKGL-SHT-V--IKAILVDMA---AAGTDTTS-ITSEWTMAEL-VR--H-PA--VLSK
VRDEI-E-RVV------GR-HR-A-V------R----ESD------LK--H-LTY-LRAV
VKEVLRLHP--VGAFLIPH-V----T--VQ---DT-EL------AG--YF----IPK--N
T---RALINTYSLGRNP-AV----W-D-------NPLE-FRPERFL------E-V--EF-
------D-P--EY----RMVPFGAGR---------RGCPGAALGTCMIMYGVSTLVH---
GFE-W-AT---PE------GR-E--------ID---V--S----P-A--YN-SVILDKPL
KLVP-TPR
>SELMODRAFT_168443_SmCYP703D1
MD--AAFFLLHFLFFRPIRHLPPGPKP-WPV----IGN--LLQ--I------GPFPHKSM
MEF----TR------RHGPL-VY-LKL---G-VVPTI-VTDSPAI-I---RDIL------
IK-QDH-----IFASR----P-EN--IAC--Q-YFTYN-GRDIAFAPYGQ-H-WRAMRKI
CTLELL----SPRKI-----AS--F---RDGRCQE----LD----L----MV-ESVFQ--
----D------LG-------RE-EGS--TH---K------IN---LR-----D-KFAS--
---LSCNILTRM--LL-GK-R-HG---PEDAEKQMI-------Y---EG---FALVN--A
F-N----V---A-DYLP-F--L---R-AFD--LQ-GHE---RKM-RRI----MQR-ADEV
YDEII----E----EH------R-Q--K--L--AKNS---SF--VDV-LLS-VP-G---A
NGEKQL-STT-T--IKAIMIDML---SAGTDTSS-VISEWAMAEL-AR--H-PR--EMAK
VREEL-D-AAV------GV-DR-P-V------D----ESD------VV--N-LNY-LKAV
VKEIFRLHP--VGAFLIPH-F----S--TE---DT-RI------GG--YD----IPK--N
T---RILVNTYSLGRSR-SV----W-G-------DDVHLFRPDRFL---A----V--EM-
------D-S--EC----RVVPFGAGR---------RSCPGASLGSCMVVMGLARLIQ---
RFD-W-SA---PP------GE-E--------ID---V--S----E-R--VG-FTVLDKPL
ELVA-KPR
>SELMODRAFT_235879_SmCYP703E1
--------------MPPL--LPPGPRG-WPI----IGN--LLD--V------GTVPHEGM
MKL----TR------AYGPL-VY-LRL---G-AIPHV-VSDDPAI-I---KEFL------
KI-QDH-----IFASR----P-GN-VILA--E-LLTYG-GKDIGFAPYGA-H-WRNMRKI
CTLELF----SAKSV-----DS--F---QRLRRMEMIHTLG----L----IL-DAAVD--
--------------------RR-A----------------VD---LR-----D-AFNG--
---LTSNMMTRM--LL-GK-R-YG---PEVAEKAMI-------A---EG---ILMMN--G
F-N----I---S-DYLP-F--L---R-FLD--LQ-GQE---RRM-KQI----MRH-IDGL
ATALL----L----EL-----------------APRI---SF--VDI-LVN-LR-G---E
NGEPHL-PED-V--MKAVMVDMM---AAGTDTPG-VSCEWAMAEL-LR--D-PA--LLAR
VREEV-D-RVV------CV-DR-L-V------D----ESD------LA--H-FRL-LRAV
LKESFRLHP--VGAILIPH-L----A--ME---DA-VV------AG--YG----IPK--D
T---RVLINVFALNRNA-QV----W-E-------RPHE-FDPERHL---R----V--EG-
------D-P--EC----RLIPFGSGR---------RMCPAASLGLTMVLLALANLVH---
AFD-W-EV---PA------NL-S--------ME---R--A----P-----G-KMVKAQAL
TALA-RPR
>Mp5g01150.1_MpCYP826B1
MMEMLTSFSALLWIKGNR-KLPPGPPS-WPL----VGN--LPQ--F-RTS--MRTPHVRA
QEL----AK------TYGPV-MR-VQM---G-GKVLI-FISDPKI-A---DRCF------
KD-NDH-----NFANR----P-SI--AAQ--K-YLLYG-GDHPSLAPIGD-F-WRSARKL
YTTELL----SGKKL-----QE--F---QVVRSEE----MG----Q----AV-QDIYE--
----A------SA-------R--DA--------S------IN---MH-----D-LFTK--
---LFTNVITRM--TM-SR-R-FN--GNAENEQQLI-------D---SN---HELMT--R
L-L----L---E-DVSP-A--L---A-WVDI-LT-GVR---PRM-QNS----FAR-MDRL
LQKVV----D----DH------K--------AE-LSS---DF--IDV-LLM-LR-DSSK-
---QFL-SDR-T--IKAFSLDTI---GAASETST-VTSEWALSEL-LT--N-PE--VMDK
AREEV-D-SVV------GK-DR-T-V------L----ESD------LP--N-MPY-IRAL
VNESLRLHP--PLPWLVPH-T----N--LM---DC-TL------ED--YN----IPA--N
S---ILMFQVWAMQRDP-LL----W-E-------RALE-FDPSRFL---N--D-V--KG-
------M----HT----GLMPFGAGR---------RMCPGYNLGLTVLQYTLARLIH---
SFD-W-ST---TDP--QV-P-----------LD---M--T----E-K--FGLTLRRASVL
HAKA-RPR
>AagrOXF_evm.model.utg000018l.285.1
-MAFVASCFLLQAKRSR--RLPPGPPK-WPI----VGN--LPQ--L-AKA--GKMPHQVT
MEL----AK------TYGPV-ML-LKL---G-VSNVL-YITDPKI-A---EDCL------
KG-S-------VFVNR----P-KV--AAN--S-YLNYG-NAHSAVAPYGE-Y-WRLVKKL
VHTELL----SSSRL-----QQ--F---EGLRAEE----TQ----A----MV-GEFLE--
----A------SKG------N--NV--------A------IH---VR-----R-SLNY--
---LMMNNITRM--TM-SR-K-FL--GRSEKDVDSI-------D---RI---FELYL--N
P-M----M---E-DVVP-A--L---A-WVDA-VS-GLR---SRM-RGL----LDN-LDKI
LQGTL----D----GR------K--------QDLLDN---DF--LDV-ML--LS-DGGR-
-----L-SET-S--IKAIIMDLV---GAGTETSA-STTEWALSEL-VA--N-PD--IMKK
AQQEV-D-QVV------GT-ER-V-V------R----ESD------VE--N-MPY-LRAV
VRETIRLRL--G-PWGLPR-S----S--AV---ES-QV------QG--YD----VPA--D
C---TLMIQMWAMGRDP-AI----W-E-------DPLK-FDPERFM---G--E-E--MM-
------R----KM----AFSPFGVGK---------RMCPGYKLGSVMVHYVLARLIH---
SFD-W-SL---PNG--IG-HE-Q--------LD---M--E----E-T--FGLTLQRRTPL
TAAV-KPR
>AagrOXF_evm.model.utg000018l.287.1
-MGLVASCFLLQTKRSR--RLPPGPPK-WPI----VGN--LPQ--L-AEG--GKMPHRVA
RDL----AN------TYGPV-ML-LKL---G-VSNVL-YITDPKI-A---EDCL------
KG-S-------VFVNR----P-KI--AAN--S-YLNFG-EAHPALAPYGE-F-WRRVKKL
VHTELL----SSSRL-----QQ--F---EGLRLEE----TE----A----MV-RELWE--
----A------SK-------V--NV--------A------VH---VR-----R-SLDY--
---LMMNNITRM--AM-SK-K-FL--GRFEKDVDAV-------D---GI---FALYL--N
P-M----M---E-DVVP-A--L---A-WVDA-VS-GLR---GRM-RRL----RDN-LDKI
LQRIL----D----AR------K--------QDLLDN---DF--LDV-ML--LG-DGGH-
-----V-SEK-T--IKATIMDLV---GAGLETSA-TTTEWALSQL-VA--N-PD--IMKK
AQQEV-D-QVV------GT-ER-V-V------R----ESD------VE--N-MPY-LRAV
VRETIRLHI--G-PWGLPR-S----S--AV---ES-QV------QG--YD----VPA--G
C---TLMVQVWAMGRDP-AM----W-E-------DPLK-FDPERFL---G--E-D--MM-
------R----KM----AYSPFGLGK---------RMCPGYKLGDIMVHYVLARLIH---
SFD-W-SL---PSG--IG-AE-Q--------LD---M--E----E-T--FGLTLQRRTPL
TAMV-KPR
>AagrOXF_evm.model.utg000018l.283.1
------------------------------------------------------------
MEL----AK------TYGPV-ML-LKL---G-VSNLL-YITDPKI-A---EDCL------
KG-S-------VFVNR----P-KV--AAT--S-YMTYG-DAHPGVAPYGE-Y-WRLVKKL
VHTELL----SSSRL-----QQ--F---EVLRLEE----TQ----A----IV-REFFQ--
----G------E------------------------------------------------
-----------------------C--GQSEKDLDSI-------D---GF---FKLYL--N
P-M----M---E-DIVP-A--L---A-WMDA-VS-GLR---STM-RKL----LAN-ADRF
FQGVL----D----GR------K--------QDLLEN---DF--LDV-ML--LS-DGGR-
-----L-SET-S--MKATIMDMV---GAGTETSA-TTTEWALSEL-LA--N-PD--IMKK
AQQEV-D-QVV------GR-ER-V-V------R----ESD------VE--N-MPY-LRAV
VRETNRLRL--G-PWGLPR-S----S--AV---ES-QV------QG--YD----IPA--D
C---ILMVQMWAMGRDP-GI----W-E-------DPLK-FNPERFL---G--E-E--MT-
------K----KM----AFIPFGIGK---------RMCPGYKLGDIMVHYVLARLIH---
SFD-W-SL---PNG--IG-HE-Q--------LD---M--E----E-I--FGLTLQRRTPL
RAVV-KPR
>AagrOXF_evm.model.utg000140l.77.1
-MAVVASCLLLHSRRCR--RLPPGPPK-WPI----LGN--LPH--L-AKG--GQMPHRAT
MEL----AK------TYGPV-ML-LKL---G-VSNVL-YITDPKI-A---EDCL------
KG-S-------VFVNR----P-KI--SAN--A-YLNFG-NAHSAVAPYGE-F-WRLVKKI
IHTELL----SRSRL-----QQ--F---EGLRVEE----TE----A----LV-REFLE--
----A------SK-------G--NV--------A------VD---VR-----R-GLND--
---VMMNNITRM--MM-SK-K-FLAYGRSEKELDSL-------E---EI---FSLYL--N
P-M----M---E-DIVP-A--L---A-WVDA-VS-GLR---SRM-RKL----RGN-QDRI
LQRIL----D----AR------K--------QDLLDS---DF--LDV-ML--LS-EGGR-
-----V-SEL-T--IKATIMDLV---GAGTETSA-SSTEWALAQL-LA--D-PH--IMKK
AQQEA-D-QVV------GT-ER-V-V------R----ESD------VE--N-MPY-LRAV
VRESMRLRF--G-PWGLPR-S----S--AV---ES-QV------QG--YD----IPA--D
C---ILMIQVWAMGRDP-AI----W-E-------DPLK-FDPERFM---G--Q-E--MM-
------K----KM----VFSPFGIGK---------RMCPGYKLGEVMVHYVLARLIH---
SFD-W-SL---PNG--IG-P----------------------------------------
--------
>AagrOXF_evm.model.utg000018l.299.1
-MGLVASCLLLQAKRSRR-RLPPGPLR-WPI----VGN--LPQ--M-AKG--GKMPHRVT
MEL----AK------TYGPV-ML-LKL---G-TSNML-FITDPKI-A---EDCL------
KG-S-------AFVDR----P-KV--AVN--S-YLGFG-DVHSAVAPYGE-Y-WRQMKKL
MHTELL----SSSRL-----QQ--F---EGLRAEE----TQ----I----MV-GEFLE--
----A------SK-------G--NA--------A------VR---VR-----R-SLNY--
---FMMNNITRM--MM-SK-K-FLD-GRSEKVVDSI-------D---EM---SLLCI--K
P-M----V---E-DMFP-A--L---A-WVDV-VS-GVR---GRM-RRI----LAD-LDKI
LQGTL----D----AR------K--------QDLLDS---DF--LDV-ML--LT-DSGR-
-----L-SER-S--IKATVVDLV---SAATETTA-APTEWALSEL-LA--N-PD--IMKR
AQQEV-D-QVV------GR-ER-V-V------R----ESD------LE--H-MPY-LRAV
VRETFRLHS--G-AWGFPR-S----S--AA---ES-QI------QG--YD----IPA--D
C---LLMVQVWAMGRDP-AI----W-E-------DPLK-FDPERFF---G--Q-E--MI-
------R----KM----SFSPFGLGK---------RPCPGYKLGDIMVHYVLARLIH---
SFD-W-SL---PNG--IG-PE-Q--------LD---M--E----E-T--FGIFLERRTPL
SAMV-KPR
>AagrOXF_evm.model.utg000098l.2.1
MLLKLSGWLLAKSRLGLG-KLPPGPRG-WPV----VGS--LIT-IL-LTG--NGLPHRAM
VKL----AK------TWGPV-ML-LKL---G-RVRAI-YISDAEV-A---RQVF------
KE-HDK-----VISSR----PTKI--AAF--K-YLTYG-PLHIAQAPYGS-Y-WQHMKKL
LVLELL----TAKRI-----QQ--F---KHVRTEE----LA----V----LV-KRVTE--
----A------AK-------S--KS--------A------ID---MH-----Q-ALAE--
---HSLAAMSRL--AV-GS-S-IE--GERPMGLDTV-------N---GM---LLLFG--T
V-A----V---E-DFLP-P--L---G-FVDV-LT-GLR---GHM-RRL----KTS-IDIH
LQHIV----D----QH------K-R--R--LQEAKDQ---DL--MDV-LLM-SP-DKPP-
--------DG-C--VKAVALEAM---TAGAESSS-VSLEWALSEL-VD--N-QD--CLRR
AQAEI-D-ALV------GR-DR-M-I------E----EAE------TA--Q-LPY-LHAC
VKESMRRHV--PFPMLVPR-E----T--TE---DC-TI------GG--YD----VPA--G
S---MIIFQAWGIAHDE-KQ----W-K-------DPTA-YNPDRFM---D--D-I--EG-
------Q----HM----EVMPFGSGR---------RSCPGMNLALTSLHSALARLIH---
SFD-W-SL---PDG--VQ-R-----------LD---M--M----E-R--YAVSTPRRSGL
VAVP-TPR
>At1g01280_AtCYP703A2
LASL-----------KAS-RLPPGPPR-LPI----LGN--LLQ--L------GPLPHRDL
ASL----CD------KYGPL-VY-LRL---G-NVDAI-TTNDPDT-I---REIL------
LR-QDD-----VFSSR----P-KT--LAA--V-HLAYG-CGDVALAPMGP-H-WKRMRRI
CMEHLL----TTKRL-----ES--F---TTQRAEE----AR----Y----LI-RDVFK--
----R------SE-------T--GK--------P------IN---LK-----E-VLGA--
---FSMNNVTRM--LL-GK-Q-FGLVSPKEQELHIT-------H---KL---FWLLG--V
I-Y----L---G-DYLP-F--W---R-WVD--PS-GCE---KEM-RDV----EKR-VDEF
HTKII----D----EH------R-R--A--K---------DF--VDV-LLS-LP-GENG-
---AHM-EDV-E--IKALIQDMI---AAATDTSA-VTNEWAMAEA-IK--Q-PR--VMRK
IQEEL-D-NVV------GS-NR-M-V------D----ESD------LV--H-LNY-LRCV
VRETFRMHP--AGPFLIPH-E----S--VR---AT-TI------NG--YY----IPA--K
T---RVFINTHGLGRNT-KI----W-D-------DVED-FRPERHW---P--H-G--PD-
------------F----KILPFSAGK---------RKCPGAPLGVTMVLMALARLFH---
CFE-W-S----------S-PG-N--------ID---T--V----E-V--YGMTMPKAKPL
RAIA-KPR
>LOC_Os08g03682.1_OsCYP703A3
----------VVVSWKKL-RLPPGPPR-WPI----FGN--LLQ--L------SPLPHKDF
ARF----CT------KYGPL-VY-LRL---G-TIDAI-TTDDPEV-I---REIL------
IR-QDE-----VFASR----P-RT--LAA--V-HLAYG-CGDVALAPLGP-N-WKRMRRV
CMEHLL----TTKRL-----ES--F---AAHRALE----AE----H----LC-QFVWA--
----K------AQ-------S--GK--------P------VN---LR-----E-VLGA--
---FSMNNVTRM--LL-GK-Q-YG-AGPGEMEMHIT-------H---EL---FWLLG--L
I-Y----L---G-DYLP-A--W---R-WLD--PY-GCE---KKM-REV----EKK-VDDF
HQKII----D----EH------R-K--A--REAK------DF--VDV-LLS-LP-GENG-
---EHM-DDV-E--IKALMQDMI---AAATDTSS-VTNEWVMAEV-IK--N-PR--VLRK
IQEEL-D-GVV------GR-GR-M-V------A----ESD------LG--Q-LTY-LRCV
VRESFRMHP--AGPFLIPH-E----S--LK---PT-TI------MG--YD----IPA--R
T---RIFINTHALGRNT-RI----W-D-------DVDA-FRPERHL---P--H-L--PD-
------------F----KILPFSAGK---------RKCPGAPLGVILVLMALARLFH---
CFD-W-SP---PDG--LR-PD-D--------ID---T--Q----E-V--YGMTMPKAKPL
VAVA-TPR
>SELMODRAFT_229947_SmCYP703C2
---------------RKE-NLPPGPPG-WPI----IGN--LMQ--L------GPLPHRTM
AGW----CQ------KYGPL-VY-CRL---G-STPTI-TASSPQM-I---RELL------
WT-QDE-----TFASR----P-RT--TAG--K-LMAYH-DQDVGLAPYDA-H-WKLMRRI
CVENLL----TTRRM-----EG--F---QKSRAEE----AR----D----LV-ETMLK--
----E------AK-------A--GN--------T------IN---MR-----E-HLGG--
---FTMNVITRM--LI-GK-K-YG-TGEKETDRELL-------H---EA---VALIG--V
F-F----I---P-DHVP-L--L---K-WMD--PK-GYR---HQF-KKI----GKR-MDDY
YSYII----E----EH------R-T--R--Q---------DF--VDV-LL-----GENS-
-----L-NDV-E--IKALIQDMV---VGGTDTAS-FTMEWFMLEM-IR--N-PK--VMRK
VQEEI-D-SVV------TN-KH-L-V------E----ESD------LA--S-LDY-LKAA
VKETFRMHP--VGGFLIPH-E----S--IG---DT-KV------AG--YH----VPK--G
S---LILINTHGLGRNT-AV----W-D-------NVDE-FRPERFL---R--H-L--RD-
------S----EY----RVIPFGSGK---------RACPGAQLGQSMLLLGLGRLLR---
GFD-W-YP---PPG--MS-TG-D--------ID---V--M----E-A--YGLTTPPRTPL
RAVA-KSR
>SELMODRAFT_74166_SmCYP703C1
---------------RKE-NLPPGPPG-WPI----IGN--LMQ--L------GPLPHRTM
AGW----CQ------KYGPL-VY-CRL---G-STPTI-TASSPQM-I---RELL------
WT-QDE-----TFASR----P-RT--TAG--K-LMAYH-DQNVGLAPYDA-H-WKLMRRI
CVEHLL----TTRRM-----EG--F---QKSRAEE----AR----D----LV-QIMFK--
----E------AK-------A--EN--------T------IN---MR-----E-HLGG--
---YTMNVVTRM--LI-GK-R-YG-MGEKETDRELI-------H---AA---IVLHG--V
F-Y----I---P-DHVP-L--L---K-WID--PN-GYR---RLF-KKM----GTR-MDDY
YSYIV----E----EH------R-K--R--Q---------DF--VDV-LLG-LA-GENS-
---LHL-NDV-E--IKALIQDMV---VGGTDTAS-FTMEWFMLEM-IR--N-PK--VMRK
VQAEL-D-SVA------TN-KH-L-L------E----ESD------LA--S-LDY-LRAA
VKETFRIHP--VGGFLIPH-E----S--IR---DT-KV------AG--YH----VPK--G
S---LILINTHGLGRNA-AV----W-D-------NVDE-FRPERFL---R--H-L--RD-
------S----EY----RVIPFGSGK---------RACPGAQLGQSMLLLGLGRLLH---
GFD-W-FP---PPG--TS-RE-D--------ID---V--M----E-A--YGLTTPPRTPL
RAVA-KAR
>Pp3c1_1880V3.1_PpCYP703B2
MDFRLVTLLCLFIRSGTS-NLPPGPKG-LPI----LGN--LLQ--M------GSHPHRTM
TAL----HK------VYGHI-LN-IRL---G-CIPTV-VVDSPQL-I---AEIT------
KE-QDN-----VFSSR----P-HM--TFT--E-ILAYD-AHDFAMAPYGP-H-WRHVRRI
CVHELL----TPKRL-----EN--T---RKERIEE----SR----C----MI-MEVAE--
----R------AN-------K--GE--------V------VD---LR-----D-VLAG--
---VSMTVMCRM--LL-GR-R-EA-ATGKQKDKHII-------H---EL---FRLMG--A
L-N----P---R-DFVP-A--L---G-WLD--LQ-GFE---RDM-YKL----RGE-FDEV
LDAII----Q----EH------R-D--L--ESGKLPG---DF--ISV-LLD-LP-GEDG-
---PHL-DDK-T--IKAVTIDMM---AGATDTSA-VTNEWAMAEI-IR--N-PQ--IQRK
LQEEI-D-SVV------GL-ER-N-V------E----ESD------VS--N-FPY-LMCV
VKETFRLHP--AGPFAIPR-E----S--MA---DT-TL------NG--YL----IPK--G
T---RVLINIYSLGRSS-ET----W-V-------DPLI-FQPERW-------A-I--HD-
------S----GF----RILPFGNGR---------RQCPGYNLGTTMVLFTLARLLH---
GFN-W-SF---PPG--VT-SD-S--------ID---M--E----E-L--YGCTTPLRTRL
RAIA-TPR
>Pp3c2_30400V3.1_PpCYP703B1
MNILLVALLSLVAHFRTP-NLPPGPKA-MPL----LGN--LLQ--M------GSHPHRTM
TAM----HK------KYGHI-LY-IRL---G-CIPTV-VVDSPQL-I---AEIT------
KE-QDN-----VFSSR----P-HM--TFT--D-IVAYD-AHDFAMAPYGP-H-WRYVRRI
CVHELL----TPKRL-----EI--T---MKERIEE----SR----C----MI-MAVAE--
----A------AQ-------K--GE--------I------VD---MR-----D-VFAG--
---VSMTVMCRM--LL-GR-R-EA-ATGKKKDKHLI-------H---EL---FRLMG--A
L-N----L---R-DFVP-A--L---G-WLD--LQ-GFE---RDM-YKL----RDE-FDEV
FDAVI----Q----EH------R-D--L--ASGKLPG---DF--ISV-LLD-LP-GENG-
---PHL-DDK-T--IKAITLDMM---AGATDTSA-VTNEWAMAEI-IR--N-TE--IQRK
LQEEI-D-SVV------GL-ER-N-V------Q----ESD------IN--K-LPY-LMCV
VKETFRLHP--AGPFAIPR-E----T--MA---DT-KL------SG--YR----IPK--G
T---RVLINIFSLGRSS-ET----W-K-------DPLK-FQPERW-------A-I--HD-
------M----GF----RILPFGYGR---------RQCPGYNLGTTMVLLTLARLLH---
GFK-W-SF---PPG--VT-AE-N--------ID---M--E----E-L--YGCTTPLRTRL
RTIA-TPR
>Pp3c7_17090V3.1_PpCYP703B3
MDTLLVALVSLFSRFRKP-QLPPGPKG-LPF----VGN--LLQ--L------GSLPHKTV
TEL----HK------KYGHL-VY-LRL---G-SVQTI-VMDSPEL-F---REIT------
RE-QDN-----VFSSR----P-HL--TFT--E-LVAYD-AHDFAMAPYGP-H-WRHVRKI
CVHELL----TNKRL-----ES--T---AGERKEE----WR----C----MV-KAILE--
----A------AN-------S--GD--------V------VD---MR-----D-VFAG--
---VSMTVMCRM--LV-GR-R-DS-AREDKRDKHLI-------H---EL---FRLMG--V
L-N----L---R-DFVP-A--L---G-WLD--LQ-GFE---RDM-RKL----RRE-FDEV
FDAVI----Q----EH------R-D--L--ASGKLPG---DF--ISV-LLD-LP-GENG-
---PHL-DEK-T--IKALLQDML---AGATDTSA-VTNEWAMAEI-IR--N-QE--IQRK
LQNEL-D-SVV------GR-DR-N-V------Q----ESD------LP--N-MPY-LMCI
TKETFRLHP--AGPFGIPR-E----T--MA---DT-KL------NG--YH----VPK--G
T---RVLMNFYSLGRNP-EI----W-A-------DPLE-FKPERW-------Q-V--QD-
------P----EF----RIFPFGNGR---------RQCPGYILGSSMVLSTLATLYH---
GFN-W-SL---PPD--VA----R--------ID---M--D----E-A--FGCTLPMRTRL
RAVA-TPR
>Mp3g11100.1_MpCYP98A1
AEPDTAVVLFVWPSKKL----APGPRP-RPF----VGN--LYE--V---------PFRCF
MEW----AE------KYGPI-LS-FWM---G-TTLNT-VVSSAAL-A---KEVL------
KD-QDQ-----FLSGR----P-LT--RAA--A-RFSRN-GQDLIWADYGP-H-YVKVRKL
CTLELF----THKRL-----EA--L---RSVREEE----VG----G----MV-NAIYN--
----D------C-----------QTG---G---T------VD---VK-----T-YLSA--
---VAFNNITRI--VF-GK-K-F----DAQKEKAVI-------A---EG---MKLGA--S
L-K----T---S-EHIK-Y--L---R-WMFP----LQE---EAF-ARN----NAR-RDN-
LTKAI-M--Q----EF------A-TG-S--DADSAGS---HF--VNA-LLN-FQ-KQ---
---YDL-SEV-T--VITLLWDMI---TAGMDTTA-ITVEWAMAEL-IR--N-PD--VQRK
AQEEL-D-NVV------GY-ER-V-V------T----EGD------FR--D-LPY-LQAV
AKEALRLHP--PTPLMLPH-K----A--TE---DV-KV------GG--FD----IPK--G
S---TVHVNAFAIARDP-ST----W-K-------DPES-FRPERFL---E--D-I--KG-
------T----DF----RVIPFGAGR---------RVCPGAQLGLVLVQIMLGRLLH---
HFT-W-SP---PEG--MR-PE-D--------ID---L--T----E-R--PGVVTFMLKPL
QAVA-TPR
>Pp3c22_19010V3.1_PpCYP98A34
----VAALLMLRSSHKL----PPGPRP-LPV----VGN--LTH--I---------PFKCF
MEW----AQ------TYGSV-LS-VWM---G-PTLNV-VVSSADA-A---KEML------
KE-RDH-----ALSSR----P-LT--RAA--A-RFSRN-GQDLIWADYGP-H-YVKVRKV
CTLELF----TFKRL-----ES--L---KPVREDE----VG----A----MV-AALFK--
----D------C------------AD---R---P------LN---LK-----K-YVSA--
---MAFNNITRI--VF-GK-R-F----DNQVEKEIV-------S---QG---MKLGA--S
L-K----M---S-EHIP-Y--L---R-WMFP----LQE---EEF-AKH----GAR-RDN-
LTKAI-M--Q----EH------R-L-----QSQKNGP---HF--VDA-LLS-MQ-KQ---
---YDL-SET-T--IIGLLWDMI---TAGMDTTA-ISVEWAIAEL-VR--N-PD--VQVK
AQQEL-D-QVV------GQ-DR-V-V------T----EAD------FS--Q-LPY-LQAV
AKEALRLHP--PTPLMLPH-K----A--TE---TV-KI------GG--YD----VPK--G
T---VVHCNVYAISRDP-TV----W-E-------EPLR-FRPERFL---E--D-I--KG-
------H----DY----RLLPFGAGR---------RVCPGAQLGLNMVQLMLARLLH---
HFS-W-AP---PPG--VT-PA-A--------ID---M--T----E-R--PGVVTFMAAPL
QVLA-TPR
>AagrOXF_evm.model.utg000009l.515.1
----AVAAGLRWSRYKL----PPGPKP-RLF----VGN--LLD--V---------AFKCF
EQW----AK------VYGPV-MS-VWM---G-ATLNV-VVSSAEG-A---KEVL------
KD-KDQ-----SLAAR----A-RS--RAA--A-KFSRD-GQDLIWADYGP-H-YVKVRKV
CNVELF----TPKRL-----EA--L---RPIRQDE----VS----A----MV-HKIHR--
----D-------------------AP---G---P------VN---PK-----K-YLSA--
---MAFNNITRL--AF-GK-R-F----DSQVEKEVI-------G---QG---MKLGA--S
L-K----I---S-EHIP-S--I---R-WMFP----LQN---EEF-AKH----GAR-RDT-
LTRTI-M--K----EH------A-A-----LRETLGP---HF--VDA-LLG-LQ-KQ---
---YDL-SET-T--IIGLLWDMV---TAGMDTVA-ITVEWALAEL-IR--N-PE--VQRK
AQEEL-D-AVV------GD-ET-V-L------T----EAH------FS--K-LPY-LTAL
TKESLRLHP--PTPLMLPH-K----C--TE---DV-KI------QG--YD----IPK--G
T---VVHCNIYVIARDP-AV----W-K-------EPLA-FRPERFL---E--D-I--KG-
------H----DF----RLLPFGAGR---------RVCPGAQLGLNMVQLMIGRLLH---
QFS-W-SP---PEG--VR-AE-D--------IS---L--E----E-R--SGIVTYMAKSL
EAVA-TPR
>SELMODRAFT_271465_SmCYP98A38
MDPSVGLFLYLLSRPRL----PPGPKP-WPI----IGS--LHR--V---------PFRCF
MDW----AE------KHGPI-MS-VWM---G-TNLNV-VISNAEL-A---KEVL------
KE-KDK-----ELASR----P-LT--RAA--A-RFSRN-GQDLIWADYGD-H-YVKVRKL
CTLELF----TPKRL-----ES--L---RWIREEE----VG----A----MV-KSIFQ--
----D------VK----------NNG---A---A------VT---VK-----N-YVSA--
---VAFNNITRI--VF-GK-R-F----LPQVEKAII-------S---QG---MKLGA--S
L-T----M---A-EHIS-F--I---R-WMFP----LQE---EEF-AKH----GAR-RDS-
LTKEI-M--E----EH------A-L-----EKKKSGT---HF--VDA-LLN-LK-DQ---
---YGL-SET-T--VIGLLWDMI---TAGMDTTA-ISAEWAMAEI-IK--H-PK--VQEK
AHEEM-D-RVI------GK-ER-I-I------T----EVD------VQ--Q-LPY-LQSI
VKEALRLHP--TTPLMLPH-K----A--TT---RV-KI------GG--YD----IPK--G
T---IVHVNVYAIGRDP-KV----W-K-------RASV-FRPERFL---E--D-I--KG-
------H----DY----RLLPFGAGR---------RICPGAQLGLNMVQLMVARLLH---
QFS-W-AP---PPG--VK-PE-K--------ID---L--T----E-R--PGVVTFMANPV
QAVA-TPR
>At2g40890_AtCYP98A3
----VATIAVLIQRLRY--KFPPGPSP-KPI----VGN--LYD--I---------PFRCY
YEW----AQ------SYGPI-IS-VWI---G-SILNV-VVSSAEL-A---KEVL------
KE-HDQ-----KLADR----H-RN--RST--E-AFSRN-GQDLIWADYGP-H-YVKVRKV
CTLELF----TPKRL-----ES--L---RPIREDE----VT----A----MV-ESVFR--
----D------CN-------L--ENR---K---G------LQ---LR-----K-YLGA--
---VAFNNITRL--AF-GK-R-F----DEQLEKAIV-------S---NG---LKLGA--S
L-S----I---A-EHIP-W--L---R-WMFP----ADE---KAF-AEH----GAR-RDR-
LTRAI-M--E----EH------T-L--A--RQKSSGA---HF--VDA-LLT-LK-DQ---
---YDL-SED-T--IIGLLWDMI---TAGMDTTA-ITAEWAMAEM-IK--N-PR--VQQK
VQEEF-D-RVV------GL-DR-I-L------T----EAD------FS--R-LPY-LQCV
VKESFRLHP--PTPLMLPH-R----S--NA---DV-KI------GG--YD----IPK--G
S---NVHVNVWAVARDP-AV----W-K-------NPFE-FRPERFL---E--D-M--KG-
------H----DF----RLLPFGAGR---------RVCPGAQLGINLVTSMMSHLLH---
HFV-W-TP---PQG--TK-PE-E--------ID---M--S----E-N--PGLVTYMRTPV
QAVA-TPR
>LOC_Os05g41440.1_OsCYP98A4
----LALVAPLLDRLRLG-RIPPGPRP-WPM----VGN--LWQ--I---------PCRGF
LEW----AE------RYGPI-VS-VWF---G-SSLNV-VVSTSEL-A---KEVL------
KE-NDQ-----LLADR----P-RN--RST--Q-RFSRN-GMDLIWADYGP-H-YIKVRKL
CNLELF----TPKRL-----EA--L---RPIREDE----VT----A----MV-ESVHR--
----A------VT-------Q--GSE---K---P------IV---VR-----N-HLAM--
---VAFNNITRL--AF-GK-R-F----DEQREKTIV-------N---NG---IKIGA--S
L-S----V---A-EYIW-Y--L---R-WLCP----LNE---ELY-KTH----NER-RDR-
LTKKI-I--D----EH------A-K--A---LKESGA---HF--VDA-LFT-LR-EQ---
---YDL-SDD-T--VIGLLWDMI---TAGMDTTV-ISVEWAMAEL-VR--N-PR--VQKK
LQEEL-D-RVV------GR-DR-V-M------S----ETD------FQ--S-LPY-LNAV
VKESLRLHP--PTPLMLPH-K----A--ST---NV-KI------GG--YN----IPK--G
A---NVMVNVWAIARDP-KV----W-S-------NPLE-YRPERFI---E--D-I--KG-
------S----DF----RVLPFGAGR---------RVCPGAQLGINLVASMIGHLLH---
QFE-W-SL---PEG--TR-PE-D--------VN---M--M----E-S--NGVVTFMSTSL
QVIA-KPR
>At1g74540_AtCYP98A8
----LISLLILMLYQRWW-NIPPGPKP-KFL----LGN--LHQ--M---------PTHSF
SEW----SE------TYGPI-IS-VWI---G-SQLTV-VVSSSDL-A---RQVL------
RD-KDH-----QLSNR----H-RI-------A-RMTQT-GTDLVWSDYSP-H-YVKLRKL
CTLELF----SLKSI-----EN--F---RSLREME----AR----S----MV-VSILK--
----D------LM-------SNSDQE---K---P------VI---VR-----K-YLAA--
---VVLNTISRL--MI-GK-E-F--------EKAIV-------E---KE---HLLSG--S
G-T----I---L-DHVW-W--L---K-WVSS-WF-FSD---KEF-LAH----KDR-RTKW
FRGAI-M--V----EE------D-I---------EIE---GF--VRK-LLV-LK-EQ---
---KEL-SEE-T--VGGLVWNML---TAGADTTA-VVIEWAMAEM-IK--C-PT--VQEK
AQQEL-D-SVV------GS-ER-L-M------T----ESD------IP--I-LPY-LQCV
VKEALRLHP--STPLMLPH-K----A--SE---TV-WV------GG--YK----VPK--G
A---TVYVNVQAIGRDP-AN----W-I-------NPYE-FRPERFL---Q--D-V--KG-
------R----DF----RVLPFGSGR---------RMCPAAQLSMNLMTLVMGNLLH---
CFS-W-SS---P----VP-GE-R--------ID---M--S----E-N--PGLLCNMRTPL
QALA-LPR
>At1g74550_AtCYP98A9
----LISLTIYMQNLRRR-NIPPGPPT-RFL----VGN--LHQ--L---------PTQSF
SEW----SQ------TYGPI-IS-VWL---G-SQLAV-VVSSSDL-A---KQVL------
RD-KDY-----QLCNR----H-RT-------A-RMTQN-GSDLIWSDYGA-H-YVKMRKL
CTLELF----SLKSI-----EC--F---RSMREME----VS----S----MV-KSIFN--
----D------FM-------S--DQ----K---P------VV---LR-----N-YLDS--
---VALNIVSRL--VI-GK-T-F--------ERSIV-------E---RE---TRLPG--A
T-K----M---L-DYTV-W--L---K-RLSS-WF-TSD---KAF-MKH----MAR-KRNW
FKRAV-M-------DE------V-Y---------GGR---CF--VQS-LLE-LK-EK---
---DEL-TEE-T--VMGLVWNML---TAGADTTA-ITIEWAMAEM-IR--C-PT--VKEK
VQDEL-D-SVV------GS-GR-L-M------S----DAD------IP--K-LPF-LQCV
LKEALRLHP--PTPLMLPH-K----A--SE---SV-QV------GG--YK----VPK--G
A---TVYVNVQAIARDP-AN----W-S-------NPDE-FRPERFL---V--D-V--KG-
------Q----DF----RVLPFGSGR---------RVCPAAQLSLNMMTLALGSLLH---
CFS-W-TS---S----TP-RE-H--------ID---M--T----E-K--PGLVCYMKAPL
QALA-SSR
>At4g22710_AtCYP706A2
MGTAAALLAVWIQGKSKS-PLPPGPWP-LPI----VGN--LPF--LN-----SDVLHTQF
QAL----TL------KYGPL-MK-IHL---G-SKLAI-VVSSPDM-A---REVL------
KT-HDI-----TFANH------DL-PEVG--K-INTYG--EDILWSPYGT-H-WRRLRKL
CVMKMF----TTPSL-----EAS-----YSTRREE----TR----Q----TI-VHMSE--
----M------AR-------E--GSP--------------VN---LG-----E-QIFL--
---SIFNVVTRM--MW-GA-T-V------SNEKTLI-------S---DI---SDIEG--I
Q-N----Y---S-DFFP-L--F---S-RFD--FQ-GLV---KQM-KGH----VKK-LDLL
FDRVM----E----SH------V-KM----VGKKSEE---DF--LQY-LLR-VK-DDDE-
--KAPL-SMT-H--VKSLLMDMV---LGGVDTSV-NASEFAMAEI-VS--R-PE--VLNK
IRLEL-D-QVV------GK-DN-I-V------E----ESH------LP--K-LPY-LQAV
MKETLRLHP--TLPLLVPH-R----N--SE----S-VV------AG--YT----VPK--D
S---KIFINVWAIHRDP-KN----W-D-------EPNE-FKPERFL---E--D-F--NG-
------G----DF----KYLPFGSGR---------RICAAINMAERLVLFNIASLLH---
SFD-W-KA---PQG--Q-----K--------FE---V--E----E-K--FGLVLKLKSPL
VAIP-VPR
>At4g22690_AtCYP706A1
METAAALLAVWIQGKSKS-PLPPGPWP-LPI----VGN--LPF--LN-----SDVLHTQF
QAL----TL------KHGPL-MK-IHL---G-SKLAI-VVSSPDM-A---REVL------
KT-HDI-----TFANH------DL-PEVG--K-INTYG--EDILWSPYGT-H-WRRLRKL
CVMKMF----TTPTL-----EAS-----YSTRREE----TR----Q----TI-VHMSE--
----M------AR-------E--GSP--------------VN---LG-----E-QIFL--
---SIFNVVTRM--MW-GA-T-V------SNEKTLI-------S---DI---SDIEG--I
Q-N----Y---S-DFFP-L--F---S-RFD--FQ-GLV---KQM-KGH----VKK-LDLL
FDRVM----E----SH------V-KM----VGKKSEE---DF--LQY-LLR-VK-DDDE-
--KAPL-SMT-H--VKSLLMDMV---LGGVDTSV-NASEFAMAEI-VS--R-PE--VLNK
IRLEL-D-QVV------GK-DN-I-V------E----ESH------LP--K-LPY-LQAV
MKETLRLHP--TLPLLVPH-R----N--SE----S-VV------AG--YT----VPK--D
S---KIFINVWAIHRDP-KN----W-D-------EPNE-FKPERFL---E--D-F--NG-
------G----DF----KYLPFGSGR---------RICAAINMAERLVLFNIASLLH---
SFD-W-KA---PQG--Q-----K--------FE---V--E----E-K--FGLVLKLKSPL
VAIP-VPR
>At4g12320_AtCYP706A6
---MLILIAFW-YLFKRS-HLPPGPRG-LPI----VGN--LPF--LD-----PD-LHTYF
TKL----AE------SYGPI-FK-LNL---G-SKLTV-VVNTPSL-A---REIL------
KD-QDI-----NFSNH------DV-PLTA--R-AVTYG--LDLVWLPYGA-E-WRMLRKV
CVLKLL----SHRTL-----NS--F---YELRRKE----IR----E----RT-RYLYQ--
----K------GQ-------E--ESP--------------VN---VG-----E-QVFL--
---TMMNLTMNM--LW-GG-S-V------STEKEVI-------S---EI---TRLLG--E
P-N----V---S-DFFP-R--L---A-RFD--LQ-GLV---KKM-HVC----ARE-LDAI
LDRAI----E----QM------Q-LL----RTRDGDD---DF--LQH-LMK-LK-DQEA-
DSEVPI-TVN-H--VKAVLVDLV---VGGTDTST-NTIEFAMAEL-IR--K-PE--LMKR
AQQEL-D-EVV------GK-DN-I-I------E----ESH------IT--R-LPF-ISAI
MKETLRLYP--TIPLLVPH-R----P--SE----A-LV------GG--YT----IPK--N
T---KIFINVWSIQRDP-NV----W-E-------YPTE-FRPERFL---D--D-F--TG-
------T----DY----SYLPFGSGR---------RICAGIALAERMILYTLATLLH---
SFD-W-KI---PEG--H-----I--------LD---L--K----E-K--FGIVLKLKSPL
VALP-VPR
>At4g12330_AtCYP706A5
---MLILTAFW-YIFKRS-PLPPGPRG-LPI----VGN--LPF--LD-----PD-LHTYF
TKL----AQ------SHGPI-FK-LNL---G-SKLTV-VVNSPSL-A---SEIL------
KD-QDI-----NFSNH------DV-PLTA--R-AVTYG--LDLVWLPYGA-E-WRMLRKV
CAAKLF----SRKTL-----DS--F---YELRRKE----IR----E----RT-RCLYQ--
----K------GL-------E--KSP--------------VN---VG-----E-QLFL--
---TMMNLMMNM--LW-GG-S-V------STEKGVI-------S---EI---TRLLG--V
P-N----V---S-DFFP-M--L---A-RFD--LQ-GLV---KKM-HLY----ARD-LDAI
LDRAI----E----QM------Q-RL----RSRDGDD---DF--LQH-LMK-LR-DQEA-
DSDVPI-TMN-H--VKAVLMDMV---VGGTESST-NTIEFVMAEL-IS--N-PE--LMRR
AQQEL-D-EVV------GK-DN-I-V------E----ESH------IT--S-LPY-ILAV
LKETLRLYP--TIPLLVPH-R----P--SE----A-LV------GG--YT----IPK--N
T---KIFINVWSIQRDP-NV----W-E-------YPTE-FRPERFL---D--D-F--TG-
------T----DY----SYLPFGSGR---------RICAGIALAERMILYTLATLLH---
SFD-W-TI---PDG--H-----V--------LD---L--E----E-K--FGIVLKLKTPL
VALP-IPR
>At4g12300_AtCYP706A4
---MVILTTFW-YIFKRS-SLPPGPRG-LPI----VGN--LPF--LD-----PD-LHTYF
ANL----AQ------SHGPI-FK-LNL---G-SKLTI-VVNSPSL-A---REIL------
KD-QDI-----NFSNR------DV-PLTG--R-AATYG--IDIVWTPYGA-E-WRQLRKI
CVLKLL----SRKTL-----DS--F---YELRRKE----VR----E----RT-RYLYE--
----Q------GR-------K--QSP--------------VK---VG-----D-QLFL--
---TMMNLTMNM--LW-GG-S-V------STEKGVI-------S---EI---TRLLS--E
P-N----V---S-DFFP-W--L---A-RFD--LQ-GLV---KRM-GVC----ARE-LDAV
LDRAI----E----QM------K-PL----RGR--DD---DF--LQY-LMK-LK-DQEG-
DSEVPI-TIN-H--VKALLTDMV---VGGTDTST-NTIEFAMAEL-MS--N-PE--LIKR
AQEEL-D-EVV------GK-DN-I-V------E----ESH------IT--R-LPY-ILAI
MKETLRLHP--TLPLLVPH-R----P--AE----T-VV------GG--YT----IPK--D
T---KIFVNVWSIQRDP-NV----W-E-------NPTE-FRPERFL---D--D-F--TG-
------A----NY----SYFPFGSGR---------RICAGVALAERMVLYTLATLLH---
SFD-W-KI---PEG--H-----V--------LD---L--K----E-K--FGIVLKLKIPL
VALP-IPR
>At4g12310_AtCYP706A7
---MIVISSFWVYVKSKR-PLPPGPRG-LPI----VGN--LPF--LH-----PE-LHTYF
HSL----AQ------KHGPV-FK-LWL---G-AKLTI-VITSSEA-T---RDIL------
RT-NDV-----IFAND------DV-PVAG--S-LSTYG--VDIVWSPYGP-E-WPMLRKI
CINKML----SNATL-----DSNSF---SALRRQE----TR----R----TV-RYLAD--
----R------AR-------A--GLA--------------VN---VG-----E-QIFV--
---TILNVVTQM--LW-GE-T-V------KAELELI-------T---EI---IDVVG--K
P-N----V---S-DFFP-V--L---S-RFD--LQ-GLA---KRV-RRS----AQR-MDRM
FDRII----S----QR------M-GM-----DK-GSK---DF--LMV-LLN-AK-DED--
---ENM-SMN-H--VKALLMDMV---LGGTDTSL-NTIEFAMAEL-IN--K-LE--IMKR
AQQEL-D-KVV------GK-NN-I-V------E----EKH------IT--K-LPY-ILSI
MKETLRLHP--ALPLLIPR-C----P--SE----T-VI------GG--YT----IPN--D
S---KVFINVWAIHRNP-NV----W-E-------NPLE-FNPDRFL---D--D-F--SG-
------N----DY----SYFPFGSGR---------RICAGMAMAEKVVLYNLATLLH---
SFD-W-RI---GEG--E-----K--------VE---L--E----E-K--FGILLKLKNPL
VATP-VLR
>At5g44620_AtCYP706A3
---MIVISTCWLYAKCKR-PLPPGPWG-LPI----IGN--LPF--LQ-----PE-LHTYF
QGL----AK------KHGPI-FK-LWL---G-AKLTI-VVTSSEV-A---QEIL------
KT-NDI-----IFANH------DV-PAVG--P-VNTYG--TEIIWSPYGP-K-WRMLRKL
CVNRIL----RNAML-----DSS-----TDLRRRE----TR----Q----TV-RYLAD--
----Q------AR-------V--GSP--------------VN---LG-----E-QIFL--
---MMLNVVTQM--LW-GT-T-V------VAELEVI-------R---EM---NDLLL--V
P-N----I---S-DFFP-V--L---S-RFD--LQ-GLA---KRM-RRP----AQR-MDQM
FDRII----N----QR------L-GM-----DRDSSD---DF--LDV-LLK-VK-DEEA-
E-KTKL-TMN-D--VKAVLMDMV---LGGTDTSL-HVIEFAMAEL-LH--N-PD--IMKR
AQQEV-D-KVV------GK-EK-V-V------E----ESH------IS--K-LPY-ILAI
MKETLRLHT--VAPLLVPR-R----P--SQ----T-VV------GG--FT----IPK--D
S---KIFINAWAIHRNP-NV----W-E-------NPLK-FDPDRFL---D--D-F--KG-
------N----DF----NYLPFGSGR---------RICVGMAMGERVVLYNLATFLH---
SFD-W-KI---PQG--E-----R--------VE---V--E----E-K--FGIVLELKNPL
VATP-VLR
>LOC_Os08g43440.1_OsCYP706C1
MEVTLFAAA-YLAVAVRR-GLPPGPTG-LPL----VGS--LLS--LD-----PE-LHTYF
AGL----AA------RYGPI-FS-IRL---G-SKLGV-VVTSPAL-A---REVL------
RD-HDL-----VFSNR------DT-PDAA--C-SISYG-GQNIVWNPVGP-T-WRLLRRI
CVHEMI----GPAGL-----DS--L---HGLRRRE----FM----A----TL-HHL----
----R------AR-------S--GEP--------------VN---VG-----A-QMFL--
---TVMNVVTGA--LW-GG-N-V------TKERELV-------A---DI---TELLG--A
P-N----V---S-DFFP-A--L---A-PLD--IQ-GIR---NKS-DLL----KDR-FDDI
FARII----Q----KR------T-ES-----DHAAAA---DF--LEY-MLK-LE-KEGG-
DGKTAF-TMT-N--VKALLMDMV---IGGTETTS-NTVEWGMAEM-LQ--N-RG--TLRK
VREEL-D-AVV------GR-DG-V-V------E----ESH------LP--K-LHY-LNLV
VKETLRLHP--ALPLMVPH-C----P--GE----A-TV------GG--HR----VPA--G
A---RVFVNVWAIQRDP-AV----W-K-------DPEH-FIPERFL---P--D-F--TG-
------S----EQ----EYMPFGSGR---------RICAGVAMAERMVAYSLAMLVQ---
AFD-W-EL---PAG--E-----R--------LD---L--A----E-R--FGIVMKKATPL
VAVP-TPR
>LOC_Os01g50490.1_OsCYP706C2
----LLVPT-YLAVTRRR-RLPPGPVG-LPL----VGS--LPF--ID-----PN-LHTYF
ASL----AA------KHGPI-LS-IRL---G-SKVDI-VVNSAQL-A---REVL------
RD-QDS-----VFANR------VM-LDAG--D-AVSFG-AQNIVGNPLGP-M-WRLLRRV
CVQEMM----SPAGL-----AS--V---HGLRRRE----FR----S----TL-RYL----
----H------SK-------P--GEP--------------VD---VG-----A-QMFL--
---NTMNVITGT--MW-GG-T-I------ASERGLV-------A---EV---TELLG--T
P-N----V---S-DLFP-V--L---K-PFD--LQ-GIR---RKM-ERL----RSR-FDLL
FTKII----Q----QR------M-RS-----QQ--DG---DF--LEC-LLK-ME-KEGS-
DGKTTF-TMD-N--VKGFLLEMV---VGGTDTTS-NSVEWIMAEL-LQ--N-PQ--VLNK
VQQEL-D-SIV------GR-DA-V-V------E----ESH------LP--Q-LHY-LRMV
IKETLRLHP--PVPLLVPH-S----P--SA----A-TV------GG--YH----VPE--G
C---RVLINVWAIQRNP-LV----W-N-------KPLD-FNPDRFA---R--D-F--TG-
------S----QL----DYLPFGSGR---------RMCAGMAMGEKVMVYSVAMLLQ---
AFD-W-KL---PQG--V-----Q--------LD---L--S----E-K--FGIVMKKATPL
VAIP-TPR
>At2g45570_AtCYP76C2
MDIIVLSFFIFTTTRPRS-PSPPGPPR-LPI----IGN--IHL--V------GRNPHHSF
ADL----SK------TYGPI-MS-LKF---G-SLNTV-VVTSPEA-A---REVL------
RT-YDQ-----ILSSR------TP-TNSI--R-SINHD--VSVVWLPPSS-R-WRLLRKL
SATQLF----SPQRI-----EA--T---KTLRENK----VK----E----LV-SFMSE--
----S------SE-------R--EEA--------------VD---IS-----R-ATFI--
---TALNIISNI--LF-SV-D-L------KGVQDTV-------I---GV---MEAVG--N
P-D----A---A-NFFP-F--L---G-FLD--LQ-GNR---KTL-KAC----SER-LFKV
FRGFI----D----AK------L-A--R---DTN-SK---DF--VDV-LLD-LT-EGDE-
---AEL-NTN-D--IVHLLLDLF---GAGTDTNS-STVEWAMAEL-LR--N-PE--TMVK
AQAEI-D-CVI------GQ-KG-V-V------E----ESD------IS--A-LPY-LQAV
VKETFRLHP--AAPLLVPR-K----A--ES----V-EV------LG--FM----VPK--D
T---QVFVNVWAIGRDP-NV----W-E-------NSSR-FKPERFL---G--D-L--RG-
------R----DY----ELTPFGAGR---------RICPGLPLAVKTVPLMLASLLY---
SFD-W-KL---PNG--VG-SE-D--------LD---M--D----E-T--FGLTLHKTNPL
HAVP-VKK
>At2g45550_AtCYP76C4
MDIIISSCFITTARSRRS-TLPPGPPR-LPI----IGN--IHQ--V------GKNPHSSF
ADL----AK------IYGPI-MS-LKF---G-CLNSV-VITSPEA-A---REVL------
RT-HDQ-----ILSGR------KS-NDSI--R-CFGHE--VSVIWLPPSA-R-WRMLRKL
SVTLMF----SPQRT-----EA--T---KALRMKK----VQ----E----LV-SFMNE--
----S------SE-------R--KEA--------------VD---IS-----R-ASYT--
---TVLNIISNI--LF-SV-D-L------KNEQDTV-------I---GA---MEAAG--K
P-D----A---A-NYFP-F--M---G-FLD--LQ-GNR---KAM-RGL----TER-LFRV
FRGFM----D----AK------I-A--G---NY--SK---DF--LDS-LLI-LN-EGDE-
---AEL-DNN-D--IEHLLLDMF---TAGTDTSS-STLEWAMAEL-LR--N-PK--TMVK
AQAEM-D-RVL------GQ-NS-V-V------Q----ESD------IS--G-LPY-LQAV
VKETFRLHP--AAPLLVPR-K----A--ES----V-EV------LG--FM----VPK--D
T---QVLVNVWAIGRDP-SV----W-E-------NPSQ-FEPERFM---G--D-V--KG-
------R----DY----ELTPFGGGR---------RICPGLPLAVKTVSLMLASLLY---
SFD-W-KL---PNG--VV-SE-D--------LD---M--D----E-T--FGITLHRTNTL
YAIP-VKK
>At2g45560_AtCYP76C1
MDIIILSCFITTTRSGRI-ALPPGPPR-LPI----IGN--IHL--V------GKHPHRSF
AEL----SK------TYGPV-MS-LKL---G-SLNTV-VIASPEA-A---REVL------
RT-HDQ-----ILSAR------SP-TNAV--R-SINHQ--ASLVWLPSSA-R-WRLLRRL
SVTQLL----SPQRI-----EA--T---KALRMNK----VK----E----LV-SFISE--
----S------SD-------R--EES--------------VD---IS-----R-VAFI--
---TTLNIISNI--LF-SV-D-L------ANGQDTV-------I---SV---MDAAG--T
P-D----A---A-NYFP-F--L---R-FLD--LQ-GNV---KTF-KVC----TER-LVRV
FRGFI----D----AK------I-A--Q---NN--PK---DF--VDN-LLD-Y--KGDE-
---SEL-SIS-D--IEHLLLDMF---TAGTDTSS-STLEWAMTEL-LK--N-PK--TMAK
AQAEI-D-CVI------GQ-NG-I-V------E----ESD------IS--K-LPY-LQAV
VKETFRLHT--PVPLLIPR-K----A--ES----A-EI------LG--FM----VLK--D
T---QVLVNVWAIGRDP-SV----W-D-------NPSQ-FEPERFL---G--D-V--RG-
------R----DY----ELTPFGAGR---------RICPGMPLAMKTVSLMLASLLY---
SFD-W-KL---PKG--VL-SE-D--------LD---M--D----E-T--FGLTLHKTNPL
HAVP-VKK
>At5g36110_AtCYP716A1
MDIIILSCFITTTRSGRI-ALPPGPPR-LPI----IGN--IHL--V------GKHPHRSF
AEL----SK------TYGPV-MS-LKL---G-SLNTV-VIASPEA-A---REVL------
RT-HDQ-----ILSAR------SP-TNAV--R-SINHQ--ASLVWLPSSA-R-WRLLRRL
SVTQLL----SPQRI-----EA--T---KALRMNK----VK----E----LV-SFISE--
----S------SD-------R--EES--------------VD---IS-----R-VAFI--
---TTLNIISNI--LF-SV-D-L------ANGQDTV-------I---SV---MDAAG--T
P-D----A---A-NYFP-F--L---R-FLD--LQ-GNV---KTF-KVC----TER-LVRV
FRGFI----D----AK------I-A--Q---NN--PK---DF--VDN-LLD-Y--KGDE-
---SEL-SIS-D--IEHLLLDMF---TAGTDTSS-STLEWAMTEL-LK--N-PK--TMAK
AQAEI-D-CVI------GQ-NG-I-V------E----ESD------IS--K-LPY-LQAV
VKETFRLHT--PVPLLIPR-K----A--ES----A-EI------LG--FM----VLK--D
T---QVLVNVWAIGRDP-SV----W-D-------NPSQ-FEPERFL---G--D-V--RG-
------R----DY----ELTPFGAGR---------RICPGMPLAMKTVSLMLASLLY---
SFD-W-KL---PKG--VL-SE-D--------LD---M--D----E-T--FGLTLHKTNPL
HAVP-VKK
>At1g33720_AtCYP76C6
MDIIILSCLFTTARSRRS-KSPPGPPR-LPI----IGN--IHL--V------GKNPHHSF
TDL----SK------TYGPV-MS-LKL---G-CLNSV-VIASRDA-V---REVL------
KT-HDQ-----ILSGR------YI-SEAT--K-SNNHH--FSVGWIHPSS-R-FRMLRKL
SATQLF----SPQCI-----QA--T---KALRMKK----VQ----E----LV-NFLSE--
----S------CE-------R--EEA--------------VD---IS-----H-VSFV--
---TALNIISNI--LF-SV-N-L------NSAQEMV-------I---GY---QESIG--N
P-D----L---A-NFFP-F--M---R-FLD--LQ-GNS---KKM-RES----SGR-LLQV
FREFY----D----AR------I-V--R---SV--EK---DF--LDV-LID-LQ-QGDE-
---TEI-NID-E--IEHLLLDMF---VAGTDTNS-STVEWAMAEL-LG--N-PK--TMTK
VQDEI-N-HVI------GQ-NG-D-F------Q----ESD------IS--K-LPY-LKAV
VKETFRLHP--AAPFLLQR-K----A--ET----V-EI------LG--FT----VLK--D
S---QVLVNVWAIGRDP-LV----W-E-------NPTH-FEPERFL---G--D-V--KG-
------T----DY----ELTPFGAGR---------RICPGLPLAMKTVHLMLASLLY---
TFE-W-KL---PNG--VG-SE-D--------LD---M--E----E-T--FGLTVHKTNPL
LAVP-LKK
>At1g33730_AtCYP76C5
------------------------------------------------------------
------------------------------------------------------------
-----------------------------------------------------------M
TFTQLF----SPQRI-----EA--T---KALRMKK----VQ----E----LV-NFLSE--
----S------SE-------R--GEA--------------VD---IS-----R-ASFV--
---TALNIISNI--LF-SV-N-L------NSAQEMV-------I---GY---MESIG--N
P-D----V---S-NFFP-F--M---R-LLD--LQ-GNS---KKM-KEY----SGK-LLQV
FREFY----D----AR------I-L--R---ID--EK---DF--LDA-LID-LQ-QGDE-
---SEI-NID-E--IEHLLLDMF---LAGTDTNS-STVEWAMTEL-LG--N-PK--TMTK
VQDEI-N-RVI------RQ-NG-D-V------Q----ESH------IS--K-LPY-LQAV
IKETFRLHP--AAPFLLPR-K----A--ER----V-DI------LG--FH----VPK--D
S---HVLVNVWAIGRDP-NV----W-E-------NPTQ-FEPERFL---G--D-V--KG-
------T----NY----ELTPFGAGR---------RICPGLPLALKTVHLMLASLLY---
TFE-W-KL---PNG--VG-SE-D--------LD---M--G----E-T--FGLTVHKTNPL
LACL----
>At2g45580_AtCYP76C3
MDLSLLTLFFFATAKTRR-TLPPGPPI-LPL----VGN--IFQ--L------GFNPHRSL
AAF----SK------TYGPI-MS-LKL---G-RLTAV-VISSPEA-A---KEAL------
RT-HDH-----VMSAR------TF-NDAL--R-AFDHH--HSIVWIPPSA-R-WRFLKKT
ITKYLL----SPQNL-----DA--I---QSLRMRK----VE----E----LV-SLVNE--
----F------RE-------R--GEA--------------ID---LA-----R-ASFV--
---TSFNIISNA--LF-SV-D-L------SYEHNTV-------V---HL---TDIAG--I
P-N----V---G-DYFQ-Y--M---R-FLD--LQ-GTR---KKA-VLC----IEK-LFRV
FQEFI----D----AR------L-A--R---TEKEPK---DM--LDS-LLD-LT-QQNE-
---AEL-TMN-D--LKHLLLDVF---VAGTDTNS-STMEWAMTEL-FR--S-TE--KMVK
AQSEI-R-QVI------GQ-NG-F-V------Q----ESD------IP--S-LPY-LQAI
VKETLRLHP--AAP-LIPR-K----S--ES----V-QI------MG--FL----VPK--N
T---QVVVNVWAIGRDA-SV----W-E-------NPMK-FEPERFL---L--D-V--KG-
------R----DF----ELIPFGSGR---------RMCPGISMALKTMHMVLASLLY---
SFD-W-KL---QNG--VV-PG-N--------ID---M--S----E-T--FGLTLHKAKSL
CAVP-VKK
>At3g61040_AtCYP76C7
MDIVIFFLFFYTT--GKS-KNPPGPSK-LSL----LRN--ILQ--T------VEKPHRSL
ADL----SR------IYGSV-MS-FKL---G-CLTTV-VISSPET-A---KEVL------
KT-HDH-----VLSYR------VS-SDPV--R-AAGHH--LSLLWIPPLA-R-WRFLRKI
TRNQLF----STQRL-----EA--T---SAIRTRK----VQ----E----LM-NFVNK--
----C------CE-------R--REA--------------VN---IS-----R-ASFI--
---TSLNIISNA--LF-ST-N-L------KHDQNVV-------I---RM---MEISG--K
P-N----L---A-DFFP-F--L---G-FLD--LQ-GAR---KEA-RLL----MHK-LFRV
FQGFI----D----TK------R-S--N---NN-------DM--LDS-LLD-IA-HKKE-
---SEL-DDN-N--IKHLLLDLF---LAGVDTSS-SAVEWAMAEL-LR--N-PK--MIVK
VQEEI-R-QVI------GL-KG-T-V------Q----DLD------IV--K-LPY-LQAV
VKESLRLHP--PAPFLVPR-K----S--ES---DV-QI------FE--FL----IPK--N
T---QVLVNVWAIGRDP-NV----W-K-------NPTQ-FEPERFL---G--D-V--KG-
------N----HF----ELIPFGAGR---------RICPGMPLAFRIMHLVLASLLY---
GFD-W-EY---QNG--VV-PE-N--------VD---M--N----E-A--FGATLHKAEPL
CIVP-IKK
>LOC_Os03g14400.1_OsCYP76H4
-MELLSSLYLLFVDARRN--LPPGPRP-QPL----IGN--ILD--L------GSQPHRSL
ARL----AG------RYGPL-MT-LRL---G-TVTTV-VASSPGA-A---RDIL------
QR-HDA-----AFSAR------SV-PDAA--R-ACGHD--FSMGMLPPSA-L-WRALRRV
CAAELF----APRSL-----DA--H---QRLRRDK----VR----Q----LV-SHVAR--
----L------AR-------D--GAA--------------VD---VG-----R-AAFT--
---ASLNLLSST--IF-SA-D-L-----ESGDRDLI-------S---EF---TIVVG--V
P-N----V---S-DFFP-A--V---A-PLD--PQ-RLR---RRV-ARV----FER-LQAV
FDGHI----E----RR------L-R--G-----EPPK---DF--LDA-LLD-YR-SP--E
DG-RGF-DRP-T--LQFLFTDLF---SAGSDTSA-VTVEWAMAQL-LQ--N-PP--AMAK
AREEL-A-RVI------GS-KQ-E-I------E----ESD------IS--Q-LKY-LEAV
VKETLRLHP--PAPFLLPH-Q----A--ET----T-QV------GG--YT----VPK--G
T---RVLVNVWAIGRDS-KV----W-S-------DPDK-FMPERFL---Q--D-L--RG-
------R----DF----ELIPFGSGR---------RICPGLPLAVRMVYLMLASLLH---
RFE-W-RL---LPE--VE-KN-G--------VD---M--A----E-K--FGMILELATPL
RAVA-IPV
>LOC_Os03g14420.1_OsCYP76H5
-MELVSSLYLLFSDARRN--LPPGPRP-LPL----VGN--LLE--L------GAKPHRSL
ARL----AE------RHGPL-MT-LRL---G-AVTTI-VASSPDA-A---RDIL------
QR-HDA-----AFSTR------PV-PDIV--R-ACGHD--FAMPWLPPSP-Q-WRALRKV
CSAELF----APRRL-----DA--Q---QRLRREK----AR----R----LV-SHVAR--
----M------AR-------E--GAA--------------VD---VR-----R-VVFT--
---TLLNMLSCT--LF-SA-D-L------GGEADTV-------A---EF---AGTVG--V
P-N----V---V-DYFP-A--V---A-AFD--PQ-RLR---RWL-SRV----FTR-LFAE
FDEQI----E----RR------M-R--G-----EPPK---DF--LDV-LLD-YR-TT--E
DG-RQF-DRQ-T--LRSRFTDLF---SAGSDTSA-VTVEWAMAQL-LQ--S-PS--SMMK
AREEL-T-RVI------GS-KP-E-I------D----ESD------ID--S-LEY-LQAV
VKETFRLHP--PAPLLLSH-R----A--ET----T-EI------GG--YT----VPK--G
A---TVMVNIWAIGRDS-KV----W-F-------EPDK-FIPERFL---Q--D-F--RG-
------R----DF----ELIPFGSGR---------RICPGLPLAVRMVHLMLASLLH---
RFE-W-RL---LPE--VE-RN-G--------VN---M--E----E-K--FGIVMTLATPL
QAIA-TPI
>LOC_Os10g08540.1_OsCYP76H6
MASALLSIYLLLAHSRRR--LPPGPRP-LPL----IGS--LHL--L------GDQPHRSL
AGL----AK------TYGPL-MS-LRL---G-AVTTV-VVSSPDV-A---REFL------
QK-HDA-----VFATR------SA-PDAA--G---DHT--NSVPWLPPGP-R-WRELRKI
MATELL----ATHRL-----DA--L---HELRQEK----VS----E----LV-DHVAR--
----L------AR-------D--GAA--------------VD---VG-----R-VAFT--
---TSLNLLSRT--IF-SR-D-L------GKEQQVV-------T---DI---MGAAG--S
P-N----L---S-DFFP-A--L---A-AAD--LQ-GWR---RRL-AGL----FER-LHRV
FDAEI----E----HR------R-RV-G------KVK---DF--LRV-LLR-LA-AR--D
DDTAGL-DDD-T--LRSIFTDLF---AAGSDTSS-STVEWAMAEL-LR--N-PL--PMAK
ACDEL-Q-RVI------GS-TR-R-I------E----ESD------IG--R-LPY-LQAV
IKETFRLHP--PVPFLLPR-Q----A--TT----I-QI------LG--YT----IPK--G
A---KVFINVWAMGRDK-DI----W-P-------EAEK-FMPERFL---E--D-F--KG-
------A----DF----ELIPFGAGR---------RICPGLPLAVRMVHVVLASLLI---
NFK-W-RL---PVK--VE-RD-G--------VN---M--T----E-K--FGVTLAKAIPL
CAMA-TST
>LOC_Os10g08474.1_OsCYP76H8
-MAALLSIYLLLAHSRRC--LPPGPRP-LPL----IGS--LHL--L------GDLPHRSL
AGL----AK------TYGPL-MS-LRL---G-AVTTV-VASSPEV-A---REFL------
QK-HDA-----VFATR------ST-PDAT--G---DHA--NSVAWLPPGP-R-WRELRKI
MATELF----STRRL-----DA--L---HELRQEK----VA----E----LV-DHVAG--
----L------AR-------D--GTA--------------VD---IG-----R-VAFT--
---TSLNLVART--IF-SH-D-L------GKEQRLI-------T---DV---MEAVG--S
P-N----L---S-DFFP-A--L---A-AVD--LQ-GWR---RRL-SGL----FAR-LHRL
FDAEM----D----HR------R-L--G-----MKEK---DF--LEV-LLR-LA-AR--D
DDTARL-DGD-T--LRSLFTDLF---TAGSDTSS-STVEWAMAEL-LQ--N-PI--SMAK
LCDEL-R-RVV------GS-RR-R-I------E----ESE------IG--Q-LPY-LQAV
IKETFRLHS--PAPLLLPR-Q----A--TR----I-QI------MG--YT----IPK--G
T---RVLINVWAMGRDE-DI----W-P-------EAGK-FIPERFL---E--D-Y--KG-
------G----DL----ELIPFGAGR---------RICPGMPLAVRMVHVLLASLLI---
HFK-W-RL---PAE--VE-GN-R--------ID---M--T----E-K--FGVTLAKANHL
CAMA-APT
>LOC_Os10g08319.1_OsCYP76H9
MATWLISLYVILAHSCRR--LPPGPRP-LPF----IGS--LHL--L------GDQPHRSL
AGL----AK------KYGPL-MS-LRL---G-AVTTV-VVSSPEV-A---REFV------
QK-HDA-----VFADR------SI-PDSI--G---DHT--NSVIWLNPGP-R-WRALRRI
MATELF----SPHQL-----DA--L---QQLRQEK----VA----E----LV-DHVAR--
----L------AR-------E--GAA--------------VD---VG-----R-VAFA--
---TSLNLLSRT--IF-SR-D-L------GREKQVI-------T---DI---MEAAG--S
P-N----L---S-DFYP-A--I---A-AVD--LQ-GWR---RRC-ARL----FTQ-LHRL
FDDEM----D----HR------K-L--GGPGENGKEK---DF--LEV-LLR-LG-AR--D
DDIAGL-DGD-T--LRSLFIDLF---AAGSDTSS-STIEWAMVEL-LK--N-TL--SMGK
ACDEL-A-QVV------GS-RR-R-I------E----ESE------IG--Q-LPY-LQAV
IKETLRLHP--PVP-LLPH-R----A--KM----M-QI------MG--YT----IPN--G
T---KILINVWAIGRDK-NI----W-T-------EPEK-FMPERFL---D--D-F--RG-
------G----DL----ELIPFGAGR---------RICPGMPLAIWMVHVVLASLLI---
HFK-W-RL---PVE--VE-RN-G--------ID---M--T----E-K--FGLTLVKAIPL
CALA-TPT
>LOC_Os10g05490.1_OsCYP76P1
-MAILLCSHFLLSDARRR--LPPGPRP-LPV----IGN--LLD--VA-----GELPHRSL
ACV----AE------RYGPL-VT-LRL---G-TMLAV-VASSPAT-A---RDVL------
HR-HGA-----SITDR------GT-PDAW--S-TDGHD--NSIFAFPTHH-R-WRALRRL
GAEQLF----SPRRV-----EE--Q---RPLRRDA----VR----G----LL-RHVAE--
----L------AA-------ASGGAA-------V------VD---VG-----R-AAFA--
---AMASLLFGA--LF-SA-G-I------ACRRDAA-------R---EF---ALLTM--T
P-N----V---S-EFFP-V--V---A-MAD--LQ-GLR---RRT-ARH----ITW-MYQL
IDGHV----E----RR------M-R--GGCGAAHGEK---DL--LDV-MLD-MS-EKEED
DSSLTM-NRG-V--IRAFMADLL---MAGSETSS-AVIEWAMAEL-LQ--N-PQ--TMTK
LQEEL-K-KVI------GS-KT-C-I------D----EED------ID--Q-LPY-LQAV
IKETHRLHP--AIP-LLMY-K----A--AV----V-EI------QG--YK----IPK--E
T---TVIVNTWAIHQNS-EV----W-I-------EPDK-FIPERFL---Q--S-L--SS-
------G-S--NM----ELIPFSAGR---------RFCLGYPVANRMLHVMLASLVH---
QFQ-W-TL---PEV--VK-KNGG--------VD---M--A----E-K--FGITLSMATPL
HAIA-KNI
>LOC_Os12g09500.1_OsCYP76P2
-MAILLCSHFLLSDARRP--LPPGPRP-LPV----IGN--LLD--VA-----GELPHRSL
SRV----AQ------RYGPL-VT-LRL---G-TTLAV-VASSPAT-A---REVL------
HR-HGA-----SITDR------GT-PDAW--R-TDGHE--NSIFALPTHH-R-WRALRRL
GAEQLF----SPRRV-----EK--Q---RPLRRDA----VR----G----LL-RHVSE--
----L------AA-------ASGGTA-------V------VD---VG-----R-AAFA--
---AMANLLFGS--LF-SV-G-I------ACRRDAA-------R---EF---ALLTL--T
P-N----V---S-EFFP-V--V---A-MAD--LQ-GLR---RRT-ARH----ITW-MYQL
IDGHV----E----RR------M-R--G----ALGEK---DL--LDV-MLD-IS-EKQED
D-SLTI-NRG-V--IRAFLADLL---TAGSETSS-AVIEWAMAEL-QQ--N-PQ--TMRK
LQEEL-K-KVI------GS-KT-Y-I------D----EED------IN--Q-LPY-LQAV
IKETHRLHP--AIP-LLMY-K----A--AV----V-EI------QG--YK----IPK--E
T---TVVVNTWAIHQNS-EV----W-I-------EPDK-FIPERFL---Q--S-L--SS-
------G-S--NM----ELVPFSAGR---------RFCLGYPVANRMLHLMLGSLVH---
QFQ-W-TL---PEV--VK-KNGG--------VD---M--A----E-K--FGLTLSMATPL
HAIA-KNI
>LOC_Os03g14560.1_OsCYP76Q1
MAFFLLSLYFLFADARRR--LPPGPPP-KPL----IGD--LLA--LGK----GDQQHRSL
ARL----AD------RYGPV-MS-LRL---G-TVLTV-VVSTPDA-M---REIF------
HK-NKD-----NLAGR------PT-ADAF--N-AMGHS--NSLLGLEHGV-R-WRAIRRF
STAELL----APRRL-----AA--L---QPLCRDK----VR----G----LV-RGVSE--
----L------AA-------R--GEP--------------VH---VR-----R-VALD--
---MALSLMLSA--IY-SV-D-L------EAVRSVV-------E---EA---MLLIG--T
A-N----L---S-DLFP-A--I---A-ALD--LQ-GVR---RRV-AEL----FTI-TYRQ
YDEQV----A----RR------R-P--G-----EAGK---DL--LNV-VLD-ME-R-EWQ
QKGSVL-SHD-A--MRVLFTDLY---GAGASTTS-VLIEWAIADL-LQ--N-PE--SMRK
IKEEI-T-NVI------GT-NA-Q-I------Q----EFD------IA--R-LPY-LQAV
VKETLRLRA--VAP-LVPR-R----A--EA----I-EV------QG--FT----IPK--G
T---NVILNLWAINRDA-RA----W-N-------DPDK-FMPERFI---G--N-Y--LG-
------Q----NF----QFVPFGVGR---------RICLGLPLAQKVMYLVLGTLVH---
QFE-W-TL---PEE--LK-ET-G--------ID---M--T----E-K--CGMVLCLANPL
KVMA-KKM
>LOC_Os06g19070.1_OsCYP76Q2
ASSFLFSLYFLLRDARRR--LPPGPPP-KPL----VGD--LLD--LGE----DGKQHRTF
LRL----AG------RYGGL-MC-LRF---G-MVPHV-IVSTPDA-L---RAVF------
AK-KVD-----GIAGL------PS-LDVL--S-AMGHR--HTIFALPSDG-K-WRALRKF
AAAEML----APRRIS--SAAA--G---AQLQTKI----VE----A----LR-REVSG--
----H------AA-------R--GAA--------------VV---FR-----H-AVLD--
---SILSLLLGV--LY-ST-D-L------EAMRDLI-------E---EI---VGMLG--T
A-N----V---S-DVFP-P--V---A-ALD--LQ-GLR---RRM-TDL----LTI-MYRH
FDDQV----A----LR------R-R--G-----EARK---DV--LDT-VLD-KE-ESEWK
QEGSLL-SHD-V--MRVLLSDLY---GAGASTTA-ALIEWGMVDL-IQ--N-PE--VMTK
VREEL-T-NVL------GD-KL-V-M------D----ESD------IA--R-LPY-LQAV
VKETLRLRT--VVP-LVPR-K----A--EV----I-EV------NG--YR----IPK--G
T---NVILNAWAINRSA-DA----W-S-------EPDK-FIPERFL---G--G-Y--LG-
------Q----DF----EMIPFGLGR---------RICPGMPLAQKLIPLIIGTLLH---
RFE-W-EL---PAD--AK-EG-G--------ID---M--T----E-K--CGVVLSLVNPL
KAIP-KEI
>LOC_Os10g21050.1_OsCYP76P3
---------MFIHRATGH--DPGGPYP-LPL-----------------------------
----------------------------------------SAP-----------------
------------------------------------------------------------
----LF----RP------------------------------------------------
------------------------------------------------------------
---------------L-SC-D-I-------------------------------------
------------------------------------------------------------
------------------------------------------------------------
------------------LQDIF---LATVDTIA-STLEWAMAEL-LQ--D-RE--TMRK
LQEEL-K-KVL------GS-KT-H-A------E----YAD------MD--R-LPY-LRAV
IKETLRLHP--VVP-IVPN-V----A--EE----V-EI------HG--HV----VPR--G
S---TILVNLWAVHRDA-EA----W-P-------EPNR-FLPERFM---L--E-A--AG-
------R-ALGEF----GLIPFSAGR---------RVCLGLPLATRMLHAMLGSLLH---
RFE-W-TL---PLE--VE-EN-G--------VD---M--S----E-N--LGLTMTMATPL
QAIA-KSI
>LOC_Os09g27510.1_OsCYP76K1
MEL-LLGVPLLLWSKASK-PPPPGPTP-FPV----IGN--IPD-LLR-----GGELHRAL
TGL----AA------SYGPV-MS-LRL---G-MASTV-VLSSPDV-A---HEAL------
HK-KDG-----AISSR------WV-PDNA--N-VLGHQ--VSMAWLPSSP-L-WKHMRTL
ASTLLF----TSRRL-----GA--S---RGIRERK----AR----E----LV-DYLGA--
----R----------------S-GRP--------------VR---VG-----L-AVFG--
---SVLNFMSNV--FF-SE-D-V------EQEQQLI-------A---DS---VAETA--K
P-N----I---S-DFFP-F--L---S-ALD--LS-RRR---RAA-AKN----LKK-FYDF
FDDVI----D----RR------L---------SSGEK---DL--LDS-LLE-LH-AK---
---SQL-ERP-L--IRALMTDLF---IAGSHTTT-TTVEWAMAEL-LR--N-PS--KMAK
ARAEL-G-EAF------G---G-A-V------E----EGE------LA--R-LPY-LNAV
IKETLRLHP--PAPLLLPH-R----V--SS---DV-TL------GG--YS----VPS--G
A---RVLINAWAIGRDP-AA----WSP-------EPDA-FSPERFL---G--D-Y--WG-
------R----TL----EFIPFGSGR---------RACPGIPLAVAVVPMVVAAMVH---
SLE-W-RL---PEG--MA-PG-D--------VD---V--G----D-R--FGAVLELATPL
WAVP-VKV
>LOC_Os09g27500.1_OsCYP76L1
MEA-SLASCLFVSTKNGH-RRPPGPTP-VLL----LGN--VFD--LR-----GE-LHLAL
ARL----AE------EHGPV-MS-LKL---G-TATAV-VASSAAA-A---RDAL------
QR-YDH-----VLAAR------AV-CDAA--R-ALGTH--RSIVWLPGSA-L-WKRLRAV
CTNHLF----SARGL-----DA--T---RAVREAK----VR----E----LV-EHLRG--
----H------AA-------GA-GEE---A---A------VD---VG-----R-VVFS--
---AVINLVSNV--LF-SE-D-V------DQEEMLV-------R---DT---VEEAT--K
P-N----L---S-DLFP-V--L---A-ALD--LQ-GRR---RRT-AVH----IRK-FHDF
FDEII----S----RR-----------N--AGGEGER---DF--LDV-LLQ-LH-SA---
---DQL-SLD-T--IKTFLGDLF---TAGTDTNS-ITVEWAMAEL-LR--H-PA--AMSR
ARAEL-R-DAL------GA-KP-H-P------D----ESD------IG--R-LPY-LSAV
VMETMRLHP--PSPLLMPH-E----A--VA---DA-AV------GG--YA----VPR--G
T---KVIVNVWSIMRDP-AS----W-P-------RPEE-FEPERFV---A--S-F--RG-
------G----EL----EFMPFGAGR---------RACPGTPMATRVVTLVLASLLH---
AFE-W-RL---PGG--MR-PC-D--------VD---V--R----G-R--FGTSLNMVTPL
KAVP-VPV
>LOC_Os08g36310.1_OsCYP76M1
MD--TLAVSLYISNRRRR-RCPPGPMP-LPL----VGN--LLN--LR-----GH-LPPAL
ARL----AR------TYGPV-MM-LKM---G-LTTTV-VISSGDA-A---REAF------
TK-HDR-----HLAAR------TV-LDVT--R-SLDFA--RSMIWLPSDT-V-WKTLRGV
TAASIF----SPRGL-----AA--L---RGVRESK----VR----D----LV-GYFRG--
----R----------------A-GEV--------------VD---VR-----H-AVYG--
---CMLSLVSSA--FF-SV-D-V------ENERQSM-------T---FL---MEVVS--K
T-N----V---S-DFFP-F--L---R-PLD--LQ-GWR---RLT-ERY----LGR-VTCF
LDDVI----D----RR------F----A---DASANR---DF--LDS-LLD-LV-ST---
---GKI-VRE-N--VTTILLDVF---IAGSDTIT-ATVEWAMAEL-LR--N-PS--EMAK
VRAEM-D-GAL------GG-KK-T-V------D----EPD------IA--R-LPY-LQAV
VKEAMRLHP--AAPLLLPH-R----A--VE---DV-EV------GG--YC----VPK--G
S---MVIFNVWAIMRDP-AA----W-E-------RPEE-FMPERFI---R--D-F--WG-
------K----TF----EFIPFGSGR---------RVCAGLPMAERVVPFMLASLLR---
AFE-W-RL---PDG--VS-AE-E--------LD---M--R----H-R--FTIANFRAIPL
KAVP-V-V
>LOC_Os08g39730.1_OsCYP76M2
ME--ALAAAVYLACTTSR-RLPPGPTP-LPV----IGN--VLS--LR-----GN-MHHAL
ARL----ARE-----RYGPV-MA-LKL---G-LVTAV-VVSSPDA-A---REAF------
TK-HDR-----RLAAR------AV-PDTS--R-VRGFA--RSMIWLPSDT-R-WKTLRGV
VATHVF----SPRSI-----AA--A---RGVRERK----VR----D----IV-GYFAA--
----H----------------V-GEV--------------VD---VG-----E-AVYS--
---GVVNLVSNA--FF-SG-D-V------EHGREAV-------E---DI---ILAIA--K
P-N----V---S-DLFP-F--L---R-PLD--LQ-GWR---RWA-EKR----YDT-VFDI
LDNIT----N----SR------L-AD-S--AGNHA-----DF--LDS-LLG-LM-SY---
---GKI-ARD-D--VTTIMFDVF---GAGTDTIA-ITVQWAMAEL-LR--N-PS--IMAK
ARTEM-E-DVL------AG-KK-T-I------E----END------TE--K-LPY-LRAV
IKEAMRLHP--VAPILLPH-Q----A--AE---DV-EI------GG--YA----VPK--G
S---TVIFNVWAIMRDP-TA----W-E-------RPDE-FMPERFL---Q--D-F--RG-
------K----DF----EFMPFGAGR---------RLCPGLPMAERVVPFILASLLH---
AFE-W-RL---PDG--MS-AE-E--------LD---V--S----E-K--FTTANVLTVPL
KAVP-I-L
>LOC_Os08g39660.1_OsCYP76M10
ME--ALAAAVYLACTT-R-RLPPGPTP-LPV----IGN--VLS--LS-----GD-MHHEL
ARL----ARE-----QYGPV-MT-LKL---G-LFTAV-VVSSPDA-A---REAF------
TK-HDR-----RLAAR------TV-PDIS--R-ARGLT--RSMIWLPSDP-R-WKTLRSA
VATHFF----SPRSL-----AA--A---RGVRERK----VR----D----IV-NYFAG--
----H----------------A-AEV--------------ID---VG-----E-AVYG--
---GVINIVSNA--FF-SA-D-V------EHGRETL-------E---DI---ILAIA--K
P-N----V---S-DLFP-F--L---R-RLD--LQ-GWR---RWA-EKR----YDK-VFGI
LDDKI----N----SR------L-AD-D--ADASTKK---DF--LDS-LLE-LM-SA---
---GKI-ACD-D--VTTVMFDAF---GAGTDTIS-NTVVWAMAEL-LR--N-PS--IMAK
VRAEM-E-DVL------AG-KK-T-I------E----END------TE--K-LPY-LRAV
IKEAMRLHP--VAPILLPH-R----A--AE---DV-EI------GG--YA----VPK--G
S---TVIFNVWTIMRDP-AA----W-E-------RPEE-FMPERFL---Q--D-F--RG-
------K----DF----EFIPFGAGR---------RLCPGLPMTERVVPFILASLLH---
AFE-W-RL---PVG--VA-AE-T--------LD---L--S----E-K--FTTVNVLVTPL
KAIP-I-L
>LOC_Os02g36030.1_OsCYP76M5
ME--ALAVSLYLAAL-MR-PLPPGPTP-LPL----IGN--LLS--LR-----GV-LHHRL
ASL----AR------VHGPV-MA-LRL---G-LTTAV-VVSSRDA-A---AEAF------
TK-HDR-----RLAAR------VV-PDSN--R-AHGFS--RSIIWLPSDP-R-WKALRGI
QATHLF----SPRGL-----AA--V---RSVRESK----VR----D----IV-AYFRS--
----R----------------A-GEE--------------VV---FG-----E-AIYS--
---GVLNLVSSS--FF-SV-N-M------EHGRELV-------E---DL---VEAIA--K
P-N----V---S-DLFP-F--L---R-QLD--LQ-GLR---RRT-EER----MAR-AFGI
LDGII----D----RR------L----N---RTHGDR---DF--LDA-LLD-LV-SE---
---GKM-ARD-H--VTIMLFEVF---GAGSDTMS-VSLEWAMAEL-LR--N-PR--AMRK
ARAEL-E-DAA------A-----V-V------E----ESD------AA--R-LPY-LQAV
VKEAMRLHP--VGPILLPH-R----A--VE---DV-EI------GG--YA----VPR--G
A---MVIFNAWAIMRDP-AA----W-E-------RPDE-FVPERFM---E--D-F--RG-
------K----EY----EYLPFGSGR---------RLCPGLPLAERVVPFVLASLLR---
AFE-W-RL---PDG--VS-AE-D--------LD---V--S----E-R--FNTANVLAVPL
KVVP-V-I
>LOC_Os06g39780.1_OsCYP76M7
ME--ALSVALYLSTLRRR-PLPPGPTP-LPL----IGN--LHL--AG-----GTSFHHKL
RDL----AR------VHGPV-MT-LKL---G-LATNV-VISSREA-A---IEAY------
TK-YDR-----HLAAR------AT-PDTF--R-ACGFA--RSMVFIPSDP-R-WKALRGI
QGSHVF----TPRGL-----AA--V---RPIRERK----VG----D----LM-AYLRA--
----H----------------A-GEE--------------VL---LG-----Q-AMHT--
---GLLNLVSFS--YF-SI-D-I------QRDREVV-------D---DI---ISVVG--K
P-N----I---S-DFYP-F--L---R-PLD--LQ-GLR---RWT-TKR----FNR-VFSI
MGDII----D----RR------L----H--IRDNKPS---DF--LDS-LLE-LM-AA---
---GKI-DRV-N--VLDMLFEAF---VAGADTMA-LTLEWVMAEL-LK--N-PG--VMAK
ARAEL-R-DVL------GD-KE-V-V------E----EAD------AA--R-LPY-LQAV
LKEAMRLHP--VGALLLPH-F----A--VE---DV-EV------GG--YA----VPK--G
S---TVLFNAWAIMRDP-AA----W-E-------RPDE-FVPERFV---E--D-F--RG-
------K----DA----EFMPFGSGR---------RLCPGLPLAERVMPFILASMLH---
TFE-W-KL---PGG--MT-AE-D--------VD---V--S----E-K--FKSANVLAVPL
KAVP-V-L
>LOC_Os02g36110.1_OsCYP76M17
ME--ALSVALYLSTLRRR-PLPPGPTP-LPL----IGN--LHL--AG-----GT-FHHKL
RDL----AR------VHGPV-MT-LKL---G-LATNV-VISSREA-A---IEAY------
TK-YDR-----HLAAR------AT-PDTF--R-ACGFA--RSMVFIPSDP-Q-WKALRGI
QGSHVF----TPRGL-----AA--V---RPIRERK----VG----D----LI-AYLRA--
----H----------------A-GEE--------------VL---LG-----Q-AMYT--
---GLLNLVSFS--YF-SI-D-I------QRDREVV-------D---DI---ISVVG--K
P-N----I---S-DFYP-F--L---R-PLD--LQ-GLR---RWT-TKR----FNR-VFSI
MGDII----D----RR------L----H--IRDGKPR---DF--LDS-LLE-LM-AT---
---GKM-ERV-N--VVNMLFEAF---VAGVDTMA-LTLEWVMAEL-LH--N-PA--IMAR
VRAEL-S-DVL------GG-KE-A-V------E----EAD------AA--R-LPY-LQAV
LKEAMRLHP--VGALLLPH-F----A--AE---DV-EI------GG--YA----VPR--G
S---TVLFNAWAIMRDP-AA----W-E-------RPDE-FVPERFL---G--D-F--RG-
------K----DV----EFMPFGSGR---------RLCPGLPLAERVVPFILASMLH---
TFE-W-KL---PGG--MT-AE-D--------VD---V--S----E-K--FKSANVLAVPL
KAVP-V-L
>LOC_Os02g36070.1_OsCYP76M8
ME--ALSVAFYFSTLRRR-PLPPGPTP-LPL----IGN--LHL--VG-----GGTFHHKL
RDL----AR------VHGPV-MT-LKL---G-LATNV-VISSREA-A---IEAY------
TK-YDR-----HLAAR------AT-PDTF--R-ACGFA--RSMVFIPSDP-Q-WKALRGI
HASHVF----TPRVL-----AA--V---RPIRERK----VG----D----LI-AYLRA--
----H----------------A-GEE--------------VL---VG-----H-AMYT--
---GILNMVSFS--YF-SV-D-I------QREREVV-------D---DI---ILVVG--K
P-N----V---S-DFYP-F--L---R-PLD--LQ-GLR---RWT-TKR----FNR-VFSI
MGDII----D----RR------L----H--IRDNKPR---DF--LDS-ILE-LM-AA---
---GKI-DRV-N--VLNMLFEAF---VAGADTMA-LTLEWVMAEL-LK--N-PS--VMAK
ARAEL-R-DVL------GD-KE-I-V------E----EAD------AA--R-LPY-LQAV
LKEAMRLHP--VGALLLPH-F----A--ME---DV-EV------GG--YA----VPK--G
S---TVLFNAWAIMRDA-AA----W-E-------RPDE-FVPERFV---E--D-F--RG-
------K----DV----EFMPFGSGR---------RLCPGLPLAERVVPFILASMLH---
TFE-W-EL---PGG--MT-AE-E--------LD---V--S----E-K--FKTANVLAVPL
KAVP-V-L
>LOC_Os01g38110.1_OsCYP76M14
MEK-VFSASVLYLTIRRR-PLPPGPTP-LPL----IGN--LLD--LR-----GGVIHDKL
AAL----AR------VYGPV-MM-IKL---G-LNDAV-IISSRDA-A---REAF------
TR-YDR-----HLAAR------AI-PDTF--R-ANGFH--RSAVFLPSDE-R-WKALRGI
QGTHIF----TPRGL-----AA--V---RPVRERK----VR----D----II-AYFRD--
----H----------------A-GEE--------------LV---IR-----Q-AIHT--
---GVLNLVSSS--FF-SM-D-I------EREREHV-------D---EI---MTVFA--Q
P-N----V---S-DYFP-F--L---R-RLD--LQ-GLR---RST-KRR----FDR-IFSI
LDDIV----E----RR------L-VDRS--SNSSKSK---DF--LDA-LLE-LM-VT---
---GKM-ERD-D--VTAMLFEAF---VAGGDTVA-FTLEWVMADL-LR--N-PP--VMAK
LRAEL-D-DVL------GG-KS-A-I------E----EHD------AG--R-LPY-LQAV
LKESMRLHS--VGP-LLHH-F----A--AE---DV-VV------GG--YA----VPR--G
A---TVLFNTRAIMRDP-AA----W-E-------RPEE-FAPERFL---A--D-F--RG-
------K----EA----DFIPFGSGR---------RLCPGIPLAERVMPYILALMLR---
EFE-W-RL---PDG--VS-PE-E--------LD---V--S----E-K--FMSVNVLAVPL
KAVP-VKV
>LOC_Os02g36280.1_OsCYP76M6
MEK-ATCMSLYLTILRRR-ALPPGPTP-LPL----IGN--LLC--LG-----GI-FHQTL
AKL----AR------VHGPV-MT-LKL---G-LTTAV-VVSSAEA-A---REAY------
TK-HDQ-----RLAAR------PV-PDAF--R-ANGFS--RSIVFSPSDP-Q-WKNLRGI
HATHIF----SPRAL-----AA--L---RGIRERK----VR----D----IV-GYIRT--
----V----------------A-GEE--------------MC---VR-----E-VVHN--
---GVLNLISTS--FF-SM-D-M------ERGRGLI-------E---DI---IATVA--G
P-N----V---S-DFFP-F--L---R-QLD--LQ-GLR---RQT-GSH----LGI-VFGL
LDDII----D----RR------M----E--TRDHPDK---DF--LDA-LIS-LA-SA---
---GKI-PRY-H--ITYLLFDVF---AAGADTMT-TTVEWAMAEL-LR--N-PR--VMAK
VRAEV-T-DAL------GG-RE-S-F------D----EGD------AA--S-LTY-LQCV
FKEAMRLHP--VGSILVPH-L----A--VQ---DV-EI------GG--YA----VPK--G
T---TVIFNAWAIMRDP-AA----W-E-------SPDQ-FLPERFL---H--E-L--RG-
------K----DY----EYIPFGSGR---------RLCPGLPLAERAVPFILASLLH---
AFE-W-RL---PDG--MS-PD-D--------MD---M--T----E-K--FATANVLATPL
KAVP-V--
>LOC_Os06g30640.1_OsCYP76M9
MG--TLAVSLYLYLTSHR-RWPPGPRP-LPL----LGN--LLD--LR-----GGNLHHTL
ARL----AR------AHGPV-MR-LQL---G-LSPAV-VISSPGA-A---REAF------
TA-HDR-----RLAAR------AV-PDAN--H-ALGFC--RSMIWLPSDP-M-WRTLRGV
VAAHAF----SPRAL-----AA--A---RAVHERK----VR----D----LV-AYLRG--
----R----------------A-GRE--------------VD---VK-----D-AVYG--
---GVLNLVSSA--LF-SA-D-V------EQGRELV-------E---EL---IESIA--K
P-N----V---S-DLFP-F--L---R-RFD--LQ-GWR---RWT-SGH----LAK-IYKV
LDDII----D----RR------S----E--DDAAMDK---DF--LDV-LLE-LM-ST---
---GKI-ARE-Y--LTNILFDVF---TAGSDTMS-LTVVWAMAEL-LR--N-PG--VMAK
ARAEI-D-AAL------GG-RE-A-V------E----EAD------VA--R-MPY-VQAV
LKEAMRLHP--VAPVMLPR-K----A--AE---DV-EI------GG--FE----VPR--G
C---AVIFNTWAIMRDP-AA----W-E-------RPDE-FVPERFV---G--D-F--RG-
------K----DF----GFLPFGSGR---------RLCPGVPMAERVLPLIMASLLH---
AFE-W-RL---PDG--MS-AE-Q--------LD---V--S----E-K--FTTANVLAVPL
KAVP-V-V
>LOC_Os12g09790.1_OsCYP76M13
MA--SLAVLLYVGTNRRG---PPGPRT-LPI----VGN--LLD--LR-----GGNLHHKL
ASL----AH------AHGPV-MT-LKL---G-LVTTV-FISSRDA-A---WEAF------
AK-HDR-----RLAAR------TV-PDTR--R-ALAHA--RSMVWLPSDP-L-WKTLRSI
AVTHVF----SPRSL-----GV--A---RSARERK----VH----D----MV-DSFRR--
----R----------------A-GQE--------------VD---IG-----Q-VLYH--
---GMFDLLANV--LL-SV-D---------PNRDLM-------E---DI---VAILA--K
P-N----A---S-DFFP-L--L---R-PLD--LQ-GIR---HWT-AIH----MSR-VLHI
LDSII----D----CR------L----Q--GTDDQ-----DV--LDS-LLV-LM-ST---
---GKL-SRR-D--VKILLFDIL---AAGTETTK-ITVEWAMAEL-LR--N-PN--VMAT
TRAEM-K-AAL------GG-NG-T-I------T----EAD------VV--N-LPY-LQAA
VKESMRLHP--VAPLLLPH-L----V--VE---DV-RI------GG--YA----VSK--G
T---TVIFNSWAIMRDS-TA----W-E-------RPDD-FLPDRFL---G--D-L--WG-
------K----QA----KFIPLGSGR---------RLCPALPMVELVVPFTVASLLH---
AFE-W-HL---PKG--MS-AE-E--------VD---V--T----E-R--YTSNDILATPL
KAVP-L-I
>AagrOXF_evm.model.utg000018l.239.1
MGNLLTGIAVVLFVLAGKRRLPPSPPG-LPL----LGN--LT---V-LS------PHVTF
TNI----AK------KLGPI-FM-LRI---G-PTKAI-VLSTSDL-A---KEVL------
KT-QDQ-----SFANR----P-HS--TAR--H-NLFYG-EDSVVMGNYDA-T-YIHLRKI
MTSQLL----NSQRV-----EE--F---SSVRLEE----LS----S----MF-RSIWK--
----G------CK-------R--QDP---D---G------VD---LH-----H-MIFV--
---FSSNNITRL--LM-GR-R-C--FESEELMRKTV-------E---AY---IFLTG--A
P-I----I---G-DWIP-Q--L---G-FLDR-IK-NIK---AAM-RKT----RDT-MSSY
LDKLI----Q----DR------R-LH-N--SRKKTHS---DF--LDV-LLS-LP-GPKG-
---KTL-SDR-E--IKALFVELL---VAGSETVA-VTVEWALSEL-IR--N-PE--VMAK
LQQEV-D-SVV-------K-SR-V-V------E----ETD------LR--K-MPF-LLKV
VKESYRLHA--SGAILVPH-R----S--SK---AC-KV------GG--YD----IPK--D
T---ITFVNAYAIHRDE-TN----W-P-------NPQK-FDPDRFS------D-V--SG-
------Q----DF----ELLPFGAGR---------RSCPGMPLGDVVVLLTVARLVH---
MFH-W-SL---PHG--LK-PQ-D--------LD---M--S----E-K---GLSIARLHRL
MAVP-SPR
>At5g25130_AtCYP71B12
MSL-IVAF-VSMI-VRIIRNLPPGPPR-LPI----IGN--LHQ--L------GSKPHRSM
FKL----SE------TYGPL-MS-LKF---G-SVSTV-VASTPET-V---KEVL------
KT-FDV-----ECCSR----P-NM--TYP--A-RVTYN-LKDLCFSPYSK-Y-WREVRKM
TVVELY----TAKRV-----QS--F---QHTRKEE----VA----A----LV-DFIKQ--
----A------A--------SLEK-P--------------VN---LN-----K-KLMK--
---LSGSVICRV--AF-GI-N-L------E-TEEVI-------Q---GT---VELVG--S
F-A----A---A-DYFP-V--V---GRIIDR-IT-GLH---SKC-EKL----FKA-MDAF
FDQSI----K----HH------L-E-----DEIIKD----DI--IDL-LLK-ME-RGETL
G-EFQL-TRD-H--TKGILANIL---NAGIDTSA-QVMTWVMTYL-IS--N-PR--VLKK
AQAEV-R-EVI------KD----D-I------I----EED------IE--R-LQY-LKMV
IKETFRINP--LVPLLIPR-E----A--SK---DV-KI------GG--YN----IPK--K
T---WIHVNIWAIHRNP-NV----W-K-------DPEA-FIPERFM---D--D-Y--KG-
------L----NF----ELLPFGSGR---------RICPGIGMGMALVHLTLINLLY---
RFD-W-KL---PEG--MK-VA-D--------VD---L--E----E-S--YGLVCPKKIPL
QLIP-WT-
>At5g25120_AtCYP71B11
MSL-IVAF-VTII-VRNTRNLPPGPPR-LPI----IGN--LHQ--L------GSKPHSSM
FKL----SE------KYGPL-MA-LRF---G-SVSTV-VASTPET-V---KEVL------
KT-FDA-----ECCSR----P-YM--TYP--A-RLTYN-LKDIGFCPYTK-Y-WREVRKM
TVVELY----TAKRV-----QS--F---QHTRKEE----VA----S----LV-DFITQ--
----A------A--------SLEK-P--------------VN---LN-----T-KLMK--
---LSGSVICRV--VF-GI-N-L------E-LEEVI-------Q---GT---MEVVG--S
F-A----A---A-DYFP-I--I---GRIIDR-IT-GLH---SKC-EKI----FKA-MDAF
FDQSI----K----HH------L-E-----DESIKD----DI--IDL-LLK-ME-RGEIL
G-EFQL-TRD-N--TKGILFNIL---NAGIDTSA-QVMTWVMTYL-IS--N-PR--VMKK
AQAEV-R-EVI------KD----D-I------I----EED------IE--R-LEY-LKMV
VKETFRVLP--LVPLLIPR-E----A--SK---DV-KI------GG--YD----IPK--K
T---WIHVNIWAIHRNP-NV----W-K-------DPEA-FIPERFM---D--D-Y--KG-
------L----NF----EFLPFGSGR---------RMCPGIGMGMALVHLTLINLLY---
RFD-W-KL---PEG--ME-VE-D--------VD---L--E----E-S--YGLVCPKKVPL
QLIP-WS-
>At5g25140_AtCYP71B13
MSL-IVVF-VSIF-AKNTRNLPPGPPR-LPI----IGN--LHQ--L------GSKPHRSM
FKL----SE------KYGPL-VY-LKL---G-KVPSV-VASTPET-V---KDVL------
KT-FDK-----DCCSR----A-FL--TYP--A-RISYN-LKDLAFAPYSK-Y-WKAVRKM
TVVELY----TAKRV-----KS--F---RNIREEE----VA----S----FV-EFIKH--
----S------A--------SLEE-I--------------VN---LN-----Q-TLVK--
---LSGSVICRV--GF-GI-N-L------E-TEEVI-------H---GT---MEVLG--S
F-A----A---S-DYFP-V--I---GGIIDR-IT-GLH---NKC-EKV----FKG-TDSF
FDHCI----K----HH------L-E-----DGGSKD----DI--VDL-LLK-VE-RGEIL
G-EFQF-TRN-H--TKGILLDIL---LAGVDTSG-HTITWVMTHL-IK--N-PR--VMKK
AQAEV-R-EVI------KD----N-I------T----EED------IE--G-LEY-LKMV
VKETLRINP--LVPLLTPR-E----A--SK---DV-KI------GG--YN----IPK--K
T---WIHVNIWAIHRNP-NV----W-K-------DPEA-FIPERFM---D--D-Y--KG-
------L----NF----ELLPFGSGR---------RICPGIGMGMALIHLTLINLLY---
RFD-W-KL---PEG--ME-VE-D--------VD---L--E----E-S--YGLVCPKKVPL
ELIP-WT-
>At5g25180_AtCYP71B14
MIW-VGAS-FFIL-AKDTRNLPPGPPR-LPI----IGN--LHQ--L------GSKPQRSL
FKL----SE------KYGSL-MS-LKF---G-NVSAV-VASTPET-V---KDVL------
KT-FDA-----ECCSR----P-YM--TYP--A-RVTYN-FNDLAFSPYSK-Y-WREVRKM
TVIELY----TAKRV-----KS--F---QNVRQEE----VA----S----FV-DFIKQ--
----H------A--------SLEK-T--------------VN---MK-----Q-KLVK--
---LSGSVICKV--GF-GI-S-L------A-TEEVI-------Q---GT---MEVVG--R
F-A----A---A-DYFP-I--I---GRIIDR-IT-GLH---SKC-EKV----FKE-MDSF
FDQSI----K----HH------L-E-----DTNIKD----DI--IGL-LLK-ME-KGETL
G-EFQL-TRN-H--TKGILLNVL---IAGVDTSG-HTVTWVMTHL-IK--N-PR--VMKK
AQAEV-R-EVI------KD----D-I------T----EED------IE--R-LEY-LKMV
IKETLRINP--LVPLLIPR-E----A--SK---YI-KI------GG--YD----IPK--K
T---WIYVNIWAVQRNP-NV----W-K-------DPEV-FIPERFM---H--D-Y--KG-
------V----DF----ELLPFGSGR---------RMCPGMGLGMALVHLTLINLLY---
RFD-W-KL---PEG--MN-IE-D--------VD---L--E----E-S--YGLVCPKKVPL
QLIP-WT-
>At3g26200_AtCYP71B22
MSI-LLPL-F-FF--KKLSKLPPGPLG-LPI----IGN--LHQ--L------GKSLHRSF
HKL----SQ------NYGPV-MF-LHF---G-VVPVV-VVSTREA-A---EEVL------
KT-HDL-----ETCTR----P-KL--TAT--K-LFSYN-YKDIGFAQYGD-D-WREMRKL
AMLELF----SSKKL-----KA--F---RYIREEE----SE----V----LV-NKLSK--
----S------A--------ETRT-M--------------VD---LR-----K-ALFS--
---YTASIVCRL--AF-GQ-N-F---VDMD--EDLV-------L---ES---ETNLG--S
F-A----F---T-DFFP--AGL---GWVIDR-IS-GQH---SEL-HKA----FAR-LSNF
FQHVI----D----DH------L-K----PGQ-SQD----DI--IGV-MLD-MI-NKESV
G-SFQV-TYD-H--LKGVMSDVF---LAGVNAGA-ITMIWAMTEL-AR--H-PR--VMKK
LQQEI-R-EIL------NK-E--K-I------T----EQD------LE--K-VHY-LKLV
IEETFRLHP--PAPLLLPR-E----T--MS---DL-KI------QG--YN----IPK--N
T---MIEINTYSIGRDP-NC----W-E-------NPND-FNPERFI---D--E-Y--KG-
------Q----HY----ELLPFGAGR---------RICPGMATGITIVELGLLNVLY---
FFD-W-SL---PDG--MK-IE-D--------ID---M--E----E-A--GAFVVAKKVPL
ELIP-W--
>At3g26190_AtCYP71B21
MSI-LLPL-F-FY--KRLLKLPPGPIS-LPI----IGN--LHQ--L------GKSLHRSF
YKL----SQ------EYGPV-MF-LRF---G-VVPVV-VFSTKEA-A---EEVL------
KT-HDL-----ETCTR----P-KL--SAT--G-LFTYN-FKDIGFAQYGE-D-WREMRKL
AMLELF----SSKKL-----KA--F---RYIREEE----SE----L----LV-KKVTE--
----S------A--------QTQT-L--------------VD---LR-----K-ALFS--
---YTASIVCRL--AF-GQ-N-F---VDMD--EELV-------L---ES---ETNLG--S
F-A----F---I-DFFP--AGL---GWAIDR-IS-GQH---SRL-HKA----FAR-LSNF
FQHVI----D----DH------L-K----PWQ-SED----DI--VGV-MLD-MI-NKESV
G-SFKV-TYD-H--LKGVMSDVF---LAGVNAGA-ITMIWALTEL-TR--H-PR--VMKK
LQQEI-R-ELL------NK-E--K-I------T----EQD------LE--K-VHY-LKLV
IQETFRLHP--PAPLLLPR-E----T--MS---DV-KI------QG--YN----IPK--N
T---MIEINTYAIGRDP-NC----W-T-------NPNE-FIPERFV---D--D-Y--KG-
------Q----HF----ELLPFGGGR---------RICPGMATGMTIVELGLLNVLY---
FFD-W-SL---PYG--MA-IA-D--------IN---M--E----E-A--GAFVIAKKVPL
ELVP----
>At3g53280_AtCYP71B5
MSI-LLPL-S-FL--KKLLKLPPGPKG-LPI----IGN--LHQ--F------GRFLHKSL
HKI----SQ------EYGPV-ML-LHF---G-VVPVI-IVSSKEG-A---EEVL------
KT-HDL-----ETCSR----P-KT--VGS--G-LFTYN-FKDIGFAPYGE-N-WREMRKI
AVSELF----SQKKL-----KS--F---RYIREDE----SQ----L----LV-RKVSK--
----S------AL-------ETPTSS--------------VN---LR-----K-VIFT--
---FAASIICRL--SF-GQ-N-F---VDME--EELV-------L---ES---ETNLG--S
L-A----F---A-DFLP--A-----GWIIDR-IS-GQH---STV-MKA----FSK-LTNF
FELVI----D----DH------L-K----SGK-IED----DI--ISV-MLD-MI-NKPTV
G-SYKV-TDD-H--LKGLMSDVF---LAGVNAGS-ITMIWTMTEL-SR--H-PR--VMRK
LQEEI-R-AAL------NK-E--K-I------T----EED------LE--K-VEY-LKMV
IEEAFRLHP--PAPLLLPR-L----T--MS---DI-NI------QG--YS----IPK--N
T---MIQINTYTIGRDP-KN----W-T-------KPDE-FIPERFV---D--E-Y--KG-
------Q----HF----ELLPFGAGR---------RVCPGMATGITIVELGLLSLLY---
FFD-W-SL---PNG--MT-TK-D--------ID---M--E----E-D--GAFVIAKKVSL
ELVP-W--
>At3g44250_AtCYP71B38
MSI-LLPL-S-LF--KKLLKLPPGPIG-LPI----IGN--LHQ--L------GKLLYKSF
HKI----SQ------EYGPV-VL-LRL---G-VVPVI-VVSSKEG-A---EEVL------
KT-HDL-----ETCTR----P-KT--AAT--G-LFTYN-FKDIGFAPFGD-D-WREMRKI
TTLELF----SVKKL-----KS--F---RYIREEE----SE----L----LV-KKISK--
----S------VD-------ETQNSS--------------VD---LR-----K-VLFS--
---FTASIICRL--AF-GQ-N-F---VD-A--EELV-------L---ES---EANLG--T
F-A----F---A-DFFP--G-----GWLIDR-IS-GQH---SRV-NKA----FYK-LTNF
YKHVI----D----DH------L-K----TGQ-PQD----DI--VSV-MLD-MI-NKPTA
D-SFKV-TYD-H--LKGVMSDIF---LAGVNGGA-NTMIWTLTEL-SR--H-PR--VMKK
LQEEI-R-AML------NK-E--R-I------T----EED------LE--K-VEY-LKLV
MVETFRLHP--PAPLLLPR-L----T--MS---DI-KI------QG--YN----IPK--N
T---MIQINTYAIGRDP-KY----W-K-------QPGE-FIPERFL---D--D-Y--KG-
------Q----HF----ELLPFGAGR---------RICPGMATGITMVELGLLNLLY---
FFD-W-SL---PNG--MT-IE-D--------ID---M--E----E-D--EGFAIAKKVPL
VLIQ-W--
>At5g35715_AtCYP71B8
------------------------------------------------------------
---------------------ML-LRF---G-VVPMV-VISSKEA-A---KQVL------
KS-RDL-----ETCSR----P-KL--VAN--G-LFTRN-FKDIAFAQYGE-D-WREMKKL
VGLELF----NPKKH-----KF--F---RYIREEE----GD----L----LV-KKLSK--
----S------S--------QTQT-L--------------VD---LR-----K-AFFS--
---FTAGIIFRV--SF-GQ-N-F---IDMD--EELV-------Q---ES---ETNVF--S
F-A----F---T-DFFP--TGL---GWLVDR-IS-GQH---SRI-EKA----FSK-LTKF
FQHVI----D----EE------L-K----IGQ-SQD----NL--VSS-MLD-MI-NRSTY
G-SFKI-TSD-H--LIAMMTDIV---LGGVNAGT-ITMIWTMTEL-TR--H-PR--VMKK
LREEI-R-ATL------NK-E--R-I------T----EED------LE--K-VEY-LKLV
IKETFRLHP--PGPFLLPR-Q----V--MS---DI-EI------QG--YH----IPK--N
A---HIKISTYAIGRDP-KC----W-T-------NPEE-FNPERFA---N--N-Y--KG-
------Q----HY----ELLPFGAGR---------RSCPGMTLGITILELGLLNILY---
YFD-W-SL---PNG--MT-IK-D--------ID---M--E----E-D--GALTIAKKVPL
ELIP-SLC
>At3g53300_AtCYP71B31
MSM-LFPL-F-LF--KNLLKLPPGPTG-LPL----IGN--LHQ--L------GRLLHSSL
HKL----SL------EHGPV-ML-VRW---G-VVPMA-VFSSNEA-A---KEVL------
KT-HDL-----ETCNR----P-KL--VAN--G-LFTHG-YKDIGFTQYGE-E-WREMKKF
VGLELF----SPKKH-----KS--F---RYIREEE----GD----L----LV-KKISN--
----Y------A--------QTQT-L--------------VD---LR-----K-SLFS--
---YTASIIFRE--AF-GQ-N-F---INMD--EELV-------Q---ET---ETNVC--S
L-A----F---T-DFFP--RGL---GWLVDR-IS-GQH---SRM-NIA----FSK-LTTF
FEDVI----D----EL------L-K----TKQ-LDD----DL--VTA-MLD-VI-NRPRF
G-SLKI-TYD-H--LIAMMSDVV---LAGVNAGT-VTMIWTMTEL-TR--H-PR--VMKK
LQEEI-R-ATL------NK-E--R-I------T----EED------LE--K-VEY-LNLV
IKESFRLHP--PAPLLLPR-E----T--MS---DI-EI------QG--YH----IPK--N
A---HVKINTYAIGRDP-KR----W-T-------NPEE-FNPERFL---N--N-Y--KG-
------Q----HY----ELLPFGAGR---------RNCPGMTLGITILELGLLNILY---
YFD-W-SL---PSG--MT-IK-D--------ID---M--E----E-D--GALNIAKKVPL
QLVP----
>At3g53300_AtCYP71B32
------------------------------------------------------------
---------------------ML-LRF---G-VVPVV-VFSSKEA-A---KEVL------
KT-HDL-----DTCTR----P-KL--VAN--G-LFSRN-FKDIGFTQYGE-D-WREMKKL
VGLELF----SPKKH-----KS--F---RYIREEE----GD----L----LV-KKISN--
----S------A--------QTQT-L--------------ID---LR-----K-ASFS--
---FTAGTIFRL--AF-GQ-N-F---MDMD--EELV-------L---EA---ETNGC--I
L-A----L---T-DFLP--TGL---GWLVDR-IS-G------------------------
----------------------------------------------------------CF
G-GSEC-GNN-H------------------------------------------------
--------------------------------------ND------LQ--K-VEY-LNMV
IKETFRLHP--PSPLLLPR-E----T--MS---DI-EI------QG--YH----IPK--N
A---LIRINTYTIGRDL-KC----W-S-------------NPERFL---N--N-Y--KG-
------Q----DY----KLLPFGAGR---------RSCPGMNLGITILELGLLNILY---
FFD-W-SF---PNG--MT-IE-D--------ID---M--E----E-N--GALNKT----L
ELIP-ALS
>At3g26210_AtCYP71B23
MSI-LLLL-L-TI-TRKSQKLPPGPPK-LPI----IGN--LHY--L------NGLPHKCL
LNL----WK------IHGPV-MQ-LQL---G-YVPLV-VISSNQA-A---EEVL------
KT-HDL-----DCCSR----P-ET--IAS--K-TISYN-FKDIGFAPYGE-E-WRALRKL
AVIELF----SLKKF-----NS--F---RYIREEE----ND----L----LV-KKLSE--
----A------S--------EKQS-P--------------VN---LK-----K-ALFT--
---LSASIVCRL--AF-GQ-N-L---IDED--EDLA-------S---RS---EKIQA--K
F-A----F---S-NFFP--G-----GWILDK-IT-GQS---KSL-NEI----FAD-LDGF
FNQVL----D----DH------L-K----PGRKVLE----DV--VDV-MID-MM-NKQSD
G-SFKL-TTD-H--IKGIISDIF---LAGVNTSA-TTILWAMTEL-IR--N-PR--VMKK
VQDEV-R-TVL------KR-D--R-I------T----EQD------LN--Q-LNY-FKLV
IKETFRLHP--AAPLLLPR-E----A--MA---KI-KI------QG--YD----IPE--K
T---QIMVNVYAIGRDP-DL----W-E-------NPEE-FKPERFV---D--D-Y--RG-
------L----NF----ELLPFGSGR---------RICPGMTMGIATVELGLLNLLY---
FFD-W-GL---PEG--RT-VK-D--------ID---L--E----E-E--GAIIIGKKVSL
ELVP----
>At1g13110_AtCYP71B7
MSI-LLPV-F-SL-SKRLKKLPPGPKT-LPI----IGN--LHN--L------TGLPHTCF
RNL----SQ------KFGPV-ML-LHF---G-FVPVV-VISSKEG-A---EEAL------
KT-QDL-----ECCSR----P-ET--VAT--R-MISYN-FKDIGFAPYGE-E-WKALRKL
VVMELL----NTKKF-----QS--F---RYIREEE----ND----L----LI-KKLTE--
----S------A--------LKKS-P--------------VN---LK-----K-TLFT--
---LVASIVCRL--AF-GV-N-I---VDED--ADLV-------N---KF---EMLVA--G
V-A----F---T-DFFP--G-V---GWLVDR-IS-GQN---KTL-NNV----FSE-LDTF
FQNVL----D----DH------I-K----PGRQVSE----DV--VDV-MLD-LM-KKQED
GESFKL-TTD-H--LKGIISDIF---LAGVNTSA-VTLNWAMAEL-IR--N-PR--VMKK
VQDEI-R-TTL------KK-Q--R-I------T----EQD------LS--Q-VHY-FKLV
VKEIFRLHP--AAPLLLPR-E----T--MS---HV-KI------QG--YD----IPV--K
T---QMMINIYSIARDP-KL----W-T-------NPDE-FNPDRFL---D--D-Y--RG-
------L----NF----ELLPFGSGR---------RICPGMTLGITTVELGLLNLLY---
FFD-W-VV---PVG--KN-VK-D--------IN---L--E----E-T--GSIIISKKTTL
ELVP----
>At1g13090_AtCYP71B28
MSV-LLPL-I-FL--KNLKKLPPGPKK-LPI----IGN--LHQ--R------RELHPRNS
RNL----SE------KYGPI-VF-LRY---G-FVPVV-VISSKEA-A---EEVL------
KT-HDL-----ECCSR----P-ET--VGT--R-AISYN-FKDIGFAPYGE-D-WRTMRKL
SVVELF----SSKKL-----QS--F---RYIREEE----ND----L----CV-KKLSD--
----L------A--------SRRS-L--------------VN---LE-----K-TLFT--
---LVGSIVCRI--GF-GI-N-L---VDED--DDLV-------H---KS---EDVIR--N
S-I----F---S-DFFP--GLM---GRLIEW-IF-SER---KRL-NRL----YSE-VDTF
FQNIL----D----DH------L-K----PGR---E----DI--IDV-MID-MM-KKQEE
GDSFKF-TTD-H--LKGMISDIF---LAGVGTSS-TTLIWAMTEL-IR--N-PR--VMKK
VQDEI-R-TTL------KK-E--R-I------T----EED------LN--Q-LHY-FKLM
VKEIFRLHP--AAPLLLPR-E----T--LS---HV-KI------QG--YD----IPA--K
T---QIMINAYAIARDP-KL----W-T-------NPDE-FNPDRFL---D--D-Y--RG-
------L----NF----ELLPFGSGR---------RICPGMTMGIAIVELGLLNLLY---
FFD-W-GL---P--------------------E---K--E----E-A--KEIITGNEVAL
DLVQ----
>At1g13100_AtCYP71B29
MAI-LLPL-I-FL--KKLKKLPPGPPK-LPF----IGN--LHQ--L------QELPP---
RNL----NH------KYGPV-IL-LRF---G-FVPLV-VISSKEA-A---EEVL------
KI-HDL-----ECCSR----P-ET--AGT--R-KISYN-FKDIGFAPYGE-E-WKAMRKL
SVVELF----TAKKH-----QY--F---RSIREEE----ND----L----LV-KKLTE--
----L------A--------LTRS-P--------------VN---LK-----K-TLFT--
---LVGSIVCRI--GF-GF-N-L---IDEN--SDLV-------D---KS---EILEM--T
S-M----F---S-DFFP--GGI---GRFIDW-IS-GQN---KRF-DNV----FSD-LDTF
FQNIL----D----YH------L-K----PGRKVAD----DI--IDV-VIN-MI-KKQED
GDSFKL-TTD-H--LKGMISDIF---LAGVSTSA-STLIWAITEL-VR--N-RK--VMKK
VQEEI-R-TTL------KK-E--R-I------T----EQD------LT--N-LHY-FKLV
VKEIFRLHP--AVPFLLPR-E----T--LS---HV-KI------QG--YD----IPA--K
T---QIMINVYAIARDP-KL----W-T-------NPDE-FNPDRFL---D--D-Y--KG-
------L----NF----ELLPFGSGR---------RICPGMTMGITLVEFALLNLLY---
FFD-W-GL---P--------------------E---K--E----E-A--DKIITGNGVAV
GLVQ----
>At3g26170_AtCYP71B19
MAISITLA-S-FF-AKKIKNLPPSPPK-FPV----IGN--LHQ--I------GELPHRSL
QHL----AE------RYGPV-ML-LHF---G-FVPVT-VVSSREA-A---EEVL------
RT-HDL-----DCCSR----P-KL--VGT--R-LLSRN-FKDVCFTPYGN-E-WKARRKF
ALRELF----CLKKV-----QS--F---RHIREEE----CN----F----LV-KQLSE--
----S------A--------VNRS-P--------------VD---LS-----K-SLFW--
---LTASIFFRV--AL-GQ-N-F---IDKE--EELV-------F---EA---ETALA--S
F-T----C---S-DFFP-VAGL---GWLVDW-FS-GQH---KRL-NDV----FYK-LDAL
FQHVI----D----DH------L-N----PGR-SKE----DI--IDS-MLD-AI-HKEGD
S-SLEL-IID-H--IKGFLANIF---LAGIDTGA-LTMIWAMTEL-VK--N-PK--LIKK
VQGEI-R-EQL------NK-A--R-I------T----EED------ID--K-VPY-LKMV
IKETFRLHP--AAPLILPR-E----T--MA---HI-KV------QG--YD----IPP--K
R---RILVNVSAIGRDP-KL----W-T-------NPEE-FDPERFM---D--D-Y--RG-
------Q----HY----ELLPFGSGR---------RICPGMPMGIAAVELGLLNLLY---
FFD-W-KL---PDG--MT-HK-D--------ID---T--E----E-A--GTLTIVKKVPL
QLVP----
>At3g26180_AtCYP71B20
MAISITFV-S-FF-AKKIKNLPPSPPK-FPV----IGN--LHQ--I------GELPHRSL
QHL----AE------RYGPV-ML-LHF---G-FVPIT-VVSSREA-A---EEVL------
RT-HDL-----DCCSR----P-KL--VGT--R-LLSRD-FKDIGFTPYGN-E-WKARRKF
ALRELF----CLKKV-----QS--F---RHIREEE----CN----F----LV-KQLSE--
----S------A--------VDRS-P--------------VD---LS-----K-SLFW--
---LTASILFRV--AL-GQ-N-F---IDKE--EELV-------F---EA---ETALA--S
F-T----C---S-DFFP-VAGL---GWLVDW-FS-GQH---KRL-NDV----FYK-LDAL
FQHVI----D----DH------L-N----PGR-SKE----DI--IDS-MLD-VI-HKQGD
S-SLEL-TID-H--IKGFLANIF---LAGIDTGA-ITMIWAVTEL-VK--N-PK--LIKK
VQGDI-R-EQL------NK-E--R-I------T----EED------IE--K-VPY-LKMV
IKETFRLHP--AAPLILPR-E----T--MA---HI-KV------QG--YD----IPP--K
R---RILVNVSAIGRDP-KL----W-T-------NPKE-FDPERFM---D--D-Y--RG-
------Q----HY----ELLPFGSGR---------RICPGMPMGIAAVELGLLNLLY---
FFD-W-KL---PDG--MT-HK-D--------ID---T--E----E-A--GTLTIVKKVPL
KLVP----
>At3g26150_AtCYP71B16
MAISITLV-S-FV-VKKIKDLPPSPPT-FPV----IGN--LHQ--V------GELPHRSF
QRL----AE------RTGHV-ML-LHF---G-FVPVT-VISSREA-A---EEVL------
RT-HDL-----KCCTR----P-KL--VGS--R-LISRG-FKDISFTPYGE-E-WRERRKF
LVRELF----CFKKV-----QY--F---GYIVEEE----CN----L----LV-KKLTE--
----S------A--------VGRP-P--------------VD---LS-----K-SLFW--
---LAASILFRI--AF-GQ-S-F---IDED--DELI-------F---ET---ETAQA--S
F-T----C---S-DFFP-IAGL---GWLADW-IS-GKH---RWL-NNV----FFK-LDAL
FQRVI----D----DH------S-D----PGR-WKD----DI--VDV-MLD-VM-HKQGD
D-SLRL-TID-H--IKGFLTNII---IAGIDTGA-LTMIWAMTEL-AR--N-PE--LMKN
VQGEI-R-DSF------NK-E--R-I------T----KED------LN--K-VPF-LNMV
IKETFRLHP--VAPLLLPR-E----T--MT---HI-KV------QG--YD----IPP--K
R---RILVNTWAIGRDP-TL----W-I-------NPEE-FNPERFI---N--D-Y--RG-
------Q----HF----ELLPFGSGR---------RICPGMGLGITIVELGLLNLLY---
FFD-W-RA---PDG--MT-HK-D--------ID---T--E----E-A--GILTVVKKVPL
KLVP----
>At3g26160_AtCYP71B17
MAISITFV-S-IV-GCKIKNLPPSPPK-LPV----IGN--LHQ--V------GELPHRSF
RRL----AE------RTGHV-ML-LHL---G-FVPVT-VISSREA-A---EEVL------
RT-HDL-----DCCSR----P-NL--VGS--R-LISRG-FKDLNFTPYGE-E-WKERRRF
LVGELF----CSKKL-----QS--F---IYIKEVE----CN----F----LV-KKLSE--
----S------A--------VDQS-P--------------VD---LS-----K-TLFW--
---LAASILFRV--AF-GQ-S-F---TDTD--DELV-------F---ET---ETAQG--S
F-T----C---S-DFFP-IAGL---GWLVDW-IS-GQH---KRL-NDV----FLK-LDAL
LQHVI----D----DH------S-N----PGR-SKD----DI--VDV-MLD-VM-HKQGD
D-SLRL-TID-H--IKGLLTNII---IAGIDTGA-LTMIWTMTEL-AR--N-PE--IMKK
VQGEI-R-DRL------NR-E--R-I------T----KED------LD--K-VPF-LNLV
IKETFRLHP--VAPLLLPR-E----T--MA---HV-KV------QG--YD----IPP--K
R---RILVNAWAIGRDP-KL----W-T-------DPEE-FKPERFI---D--D-Y--RG-
------Q----HF----ELLPFGSGR---------RICPGMAMGMATLELGLLNLLY---
FFD-W-KL---PDG--MS-HK-D--------ID---T--E----E-A--GTLTVVKKVHL
KLVP----
>At1g13080_AtCYP71B2
MTI-VSLL-TSIF-LKQNKNLPPSPSS-LPI----IGN--LHH--L------AGLPHRCF
HKL----SI------KYGPL-VF-LRL---G-SVPVV-VISSSEA-A---EAVL------
KT-NDL-----ECCSR----P-KT--VGS--G-KLSYG-FKDITFAPYGE-Y-WREVRKL
AVIELF----SSKKV-----QS--F---RYIREEE----VD----F----VV-KKVSE--
----S------A--------LKQS-P--------------VD---LS-----K-TFFS--
---LTASIICRV--AL-GQ-N-F--VIDQD--EELV-------T---ES---AEALG--T
F-T----F---S-DFFP--GGL---GRFVDW-LF-QRH---KKI-NKV----FKE-LDAF
YQHVI----D----DH------L-K----PEG-RKN----DI--VTL-ILD-MI-DKQES
D-SFKL-NMD-N--LKAIVMDVF---LAGIDTSA-VTMIWAMTEL-IR--N-PR--VMKK
AQESI-R-TTL------KK-E--R-I------T----EED------LG--K-VEY-LNHI
LKETFRLHP--ALPFVVPR-E----T--MS---HI-KI------QG--YD----IPP--K
T---QIQLNVWTIGRDP-KR----W-N-------DPEE-FNPERFA---N--D-F--RG-
------Q----HF----DLLPFGSGR---------RICPGMPMAIASVELALMNLLY---
YFD-W-SM---PDG--TK-GE-D--------ID---M--E----E-A--GNISIVKKIPL
QLVP----
>AT1G13070_AtCYP71B27
MAI-VSLV-TSIF-FKQIKNLPPSPPS-LPI----IGN--LHH--L------TGLPHRCY
HKL----SI------KYGPV-IL-LHL---G-FVPVV-VISLSEA-A---EAVL------
KT-HDL-----ECCSR----P-KT--VGT--G-KLSYG-FKDISFVPYSE-Y-WREMRKL
AVTELF----SLKK----------------------------------------------
------------------------------------------------------------
-----------------------------E--EELV-------T---AA---TTAIG--S
F-T----F---S-DFFP--SGL---GRFLDC-LF-RTQ---TNI-NKV----SEK-LDAF
YQHVI----D----DH------L-K----PST-LDS----DI--VAL-MLD-MI-KKKGK
D-DFKL-NVD-N--IKAVLMNIF---LAGIDTGA-ITMIWAMTEL-VK--K-PL--VMKR
AQENI-R-GVL------KR-D--R-I------T----EED------LC--K-FDC-LKHI
VKETLRLHP--PVPFLVPR-E----T--IS---HI-KI------QG--YD----IPP--K
T---QIQVN----------R----W-T-------DPEE-FRPERFA---N--D-F--RG-
------Q----HF----DFLPFGSGR---------RICPAISMAIATVELGLMNLLD---
FFD-W-RL---PDG--MK-VE-D--------ID---I--E----E-A--GNVTVVKKLLI
YLVP----
>At3g26270_AtCYP71B25
MAI-LLSL-PTLI-TKKMKNLPPGPAK-LPI----VGN--LHQ--L------QGMVHRCL
HEL----SK------KHGPV-MH-LQL---G-FVPLV-LISSSEA-A---EEAL------
KT-HDI-----ECCTR----P-NT--NAA--R-VFSRN-NKNIGLGAYSD-E-WRELRKV
AVREYF----SVKKV-----QS--F---RYVREEE----NH----L----MV-KKLRD--
----L------A--------LKQS-P--------------VD---LS-----K-TLFC--
---LAASTVFRP--VF-GQ-S-F---FSEE--EELV-------F---EA---QKS-L--T
F-K----F---S-DLFP-IPGL---GWFIGF-VS-GQH---KGL-HKV----FIE-VDNF
LNHMI----D----DH------Q-K-----QNQPQD----DI--VGS-LLD-MI-HNQED
K-SFKL-TID-H--LKGITQDIF---LAGIDTSA-ITMIWAMAEL-VN--N-PR--VMKK
VQDEI-R-SCI------KK-E--R-I------E----EED------VG--K-LQY-LKLV
IKETLRLHP--AAPLLLPR-E----T--MA---DI-KI------QG--YD----IPR--K
T---LLLVSAWSLGRDP-KY----W-K-------NPEE-FNPERFI---D--D-Y--KG-
------H----SF----EFLPFGSGR---------RFCPGMASAIATIELTLLNLLY---
FFD-W-KL---PE----E-MK-D--------MN---M--E----E-S--GDVTIVKKVPL
ELLP----
>At3g26280_AtCYP71B4
MVS-LLLV-PLLI-TKKIKNLPPGPAK-LPI----IGN--LHQ--L------QGLLHKCL
HDL----SK------KHGPV-MH-LRL---G-FAPMV-VISSSEA-A---EEAL------
KT-HDL-----ECCSR----P-IT--MAS--R-VFSRN-GKDIGFGVYGD-E-WRELRKL
SVREFF----SVKKV-----QS--F---KYIREEE----ND----L----MI-KKLKE--
----L------A--------SKQS-P--------------VD---LS-----K-ILFG--
---LTASIIFRT--AF-GQ-S-F---VDQE--KELM-------F---ES---LSN-M--T
F-R----F---S-DFFP-TAGL---KWFIGF-VS-GQH---KRL-YNV----FNR-VDTF
FNHIV----D----DH------H-S-----KKATQD----DM--VDA-ILD-MI-DNEQY
A-SFKL-TVD-H--LKGVLSNIY---HAGIDTSA-ITLIWAMAEL-VR--N-PR--VMKK
AQDEI-R-TCI------KQ-E--R-I------M----EED------LD--K-LQY-LKLV
VKETLRLHP--AAPLLLPR-E----T--MA---DI-KI------QG--YD----IPQ--K
R---ALLVNAWSIGRDP-ES----W-K-------NPEE-FNPERFI---D--D-Y--KG-
------H----SF----ELLPFGSGR---------RICPGIAMAIATIELGLLNLLY---
FFD-W-NM---PE----K-KK-D--------MD---M--E----E-A--GDLTVDKKVPL
ELLP-SL-
>At3g26220_AtCYP71B3
MSI-L----PSLI-MKKFKNLPPSPPK-LPI----IGN--LHQ--L------RGLFHRCL
HDL----SK------KHGPV-LL-LRL---G-FIDMV-VISSKEA-A---EEVL------
KV-HDL-----ECCTR----P-KT--NAS--S-KFSRD-GKDIAFAPYGE-V-SRELRKL
SLINFF----STQKV-----RS--F---RYIREEE----ND----L----MV-KKLKE--
----S------A--------KKKN-T--------------VD---LS-----Q-TLFY--
---LVGSIIFRA--TF-GQ-R-L---VNKE--EELM-------F---EV---QKV-G--S
L-S----S---S-DIFP--AGV---GWFMDF-VS-GRH---KTL-HKV----FVE-VDTL
LNHVI----D----GH------L-KN-P-EDKTNQD----DI--IDS-ILE-TI-YKQED
E-SFKL-TID-H--LKGIIQNIY---LAGVDTSA-ITMIWAMAEL-VK--N-PR--VMKK
AQEEI-R-TCI------KQ-K--R-I------E----EED------VD--K-LQY-LKLV
IKETLRLHP--PAPLLLPR-E----T--MA---DI-KI------QG--YD----IPR--K
T---ILLVNAWSIGRNP-EL----W-E-------NPEE-FNPERFI---D--D-Y--KG-
------N----SF----EMLPFGSGR---------KICPGIAFGIATVELGLLNLLY---
YFD-W-RL---AE----E-DK-D--------ID---M--E----E-A--GDATIVKKVPL
ELVP----
>At3g26230_AtCYP71B24
MSI-L-----SLI-IKKIKNLPPSPLK-LPV----IGN--LYQ--L------RGLFHKCL
HDL----SK------KHGPV-LL-LRL---G-FLDMV-VISSTEA-A---EEAL------
KV-HDL-----ECCTR----P-IT--NVT--S-KLWRD-GQDIGLAPYGE-S-LRELRKL
SFLKFF----STTKV-----RS--F---RYIREEE----ND----L----MV-KKLKE--
----A------A--------LKKS-S--------------VD---LS-----Q-TLFG--
---LVGSIIFRS--AF-GQ-R-F---VNAE--EDLM-------F---EV---QKL-G--A
L-S----N---S-DLFP--GGL---GWFVDF-VS-GHN---KKL-HKV----FVE-VDTL
LNHII----D----DH------L-KN-S-IEEITHD----DI--IDS-LLD-MI-RKQEG
D-SFKL-TID-N--LKGIIQDIY---LAGVDTSA-ITMIWAMAEL-VK--N-PR--VMKK
VQDEI-R-TCI------KQ-N--K-I------E----EDD------VD--K-LQY-LKLV
VKETLRLHP--AAPLLLPR-E----T--MS---QI-KI------QG--YN----IPS--K
T---ILLVNVWSIGRDP-KH----W-K-------NPEE-FNPERFI---D--D-Y--KG-
------N----SF----EMLPFGSGR---------RICPGIAFAIATVELGLLNLLY---
HFD-W-RL---PE----E-DK-D--------LD---M--E----E-A--GDVTIIKKVPL
KLVP----
>At5g57260_AtCYP71B10
MTV-SLI--LILL-KHSKRRQPPSPPG-LPI----IGN--LHQ--L------GELPHQSL
CKL----SK------KYGPV-ML-LKL---G-RVPTV-IVSTPET-A---KQVL------
KD-YDL-----HCCSR----P-SL--EGT--R-KLSYN-YLDIAFSRFDD-Y-WKELRKL
CVEELF----CNKRI-----NS--I---QPIKEAE----ME----K----LI-DSIAE--
----S------A--------SQKT-L--------------VN---LS-----D-TFLS--
---LNVNVICKA--VF-GV-N-F----NND--QDLV-------H---EA---LEMLG--S
F-S----A---S-DFFP-Y--V---GWIVDW-FT-GLH---ARR-ERS----VRD-LDAF
YEQMI----D----LH------L-Q--K-NREESED----DF--VDL-LLR-LE-KEEAL
G-YGKL-TRN-H--IKAILMNIL---LGGINTSA-ITMTWAMAEL-IR--N-PR--VMKK
VQSEI-R-AQI------NN-KR-I-I------S----LDE------IN--H-LSY-LNMV
IKETCRLHP--VAPLLVPR-E----V--IS---EF-KI------NG--YT----IQP--K
T---RLHVNVWAIGRDP-EI----W-K-------DPEE-FLPERFM---D--D-V--KG-
------Q----DY----ELLPFGSGR---------RICPAVYMGITTVEFGLANLLY---
HFD-W-KL---PEG--VA-VE-D--------IY---M--D----E-A--SGLTSHKKHDL
LLVP-V--
>At3g26310_AtCYP71B35
MAH-PLI--FILL-NHKKHRQFPCPPG-FPI----IGN--LHQ--I------GELPHQTL
WKL----SK------KYGPV-MH-LML---G-RVPTV-VVSSSDT-A---RQVL------
RV-HDL-----HCCTR----P-SL--SGP--R-ELSYN-YLDIAFSPYDD-Y-WKEVRKL
CVQELF----STKQV-----HS--I---QPIKDEE----VK----K----MI-DSIAE--
----S------A--------SQKN-P--------------VN---LN-----N-KCLE--
---LTVSVVCRT--AF-GV-S-F----NSD--NKIV-------R---EA---LEMLG--S
F-S----A---A-DFIP-Y--V---GWIIDV-LT-GLQ---GRR-ERS----KRD-LNAF
FEQMF----D----LH------K-E--G-KKEGNE-----DF--VDL-LLR-LE-KEEAL
G-NDKL-TRN-H--IKAILLDVL---LAGIDTSA-ITMTWAMTEL-AR--N-PR--VMKK
VQSEI-R-TQM------RS----M-I------S----FED------MD--Q-LEY-LKMV
IKETWRLHP--TTPLLLPR-E----A--MS---EF-DI------NG--YT----IPV--K
T---RLHVNVWAIGRDP-DT----W-K-------DPEV-FLPERFM---D--D-A--KG-
------Q----HF----ELLPFGGGR---------RICPAIYMGTTMVEFGLANLLY---
HFD-W-KL---PEG--VE-VK-D--------ID---V--E----E-A--PGLTVNKKNEL
LLVP-SCG
>At3g26300_AtCYP71B34
MTN-SLI--FILV-NHKNRRTPPSPPG-CPI----IGN--LHQ--L------GELPHQSL
WKL----SK------KYGPV-ML-LKL---G-RVPTV-IVSSSET-A---KQAL------
KI-HDL-----HCCSR----P-GF--AGA--R-ELSYN-YLDIAFSPYDD-Y-WKEVRKL
AVQELF----SSKQV-----HS--I---QPIKDEE----VK----K----LI-DSISE--
----S------A--------AQKT-P--------------IN---LN-----K-TLLA--
---LTVSVVCRT--AF-SV-N-F----NSE--NNIV-------R---EA---LEMLG--S
F-S----A---S-DFIP-Y--V---GRIIDL-LT-GLQ---GRR-ERS----MRD-LDAF
YEQMF----D----LH------K-Q--K-KEEGSE-----DF--VDL-LLR-LE-KEEAL
G-NDKL-TRN-H--IKAILMDVL---LAGMDTSA-ITMTWAMAEL-AK--N-PR--VMKK
VQSEI-R-SQI------KE----R-I------S----FDD------TD--K-LEY-LKMV
IKETWRLHP--TTPLLIPR-E----A--MS---EF-EI------NG--YT----IPV--K
T---RLHVNVWAIGRDP-DT----W-K-------DPEV-FLPERFT---D--D-A--KG-
------Q----HF----ELLPFGGGR---------RMCPAVYMGTTMVEFGLANLLY---
HFD-W-KL---PEG--MK-VD-D--------ID---M--E----E-A--PGLTVNKKNEL
ILVP-DP-
>At3g26290_AtCYP71B26
MDS-SLLF-FLLL-KRKNHRRIPSPPG-FPI----IGN--LHQ--L------GELQHQSL
WKL----SK------KYGPV-ML-LKL---G-KVPTL-ILSSSET-A---KQAL------
RD-YDL-----HCCSR----P-SL--AGG--R-ELSYN-NLDMSSSPYNE-Y-WKELRKL
CSQELF----SANKI-----QS--I---QPIKDEE----VK----K----VI-DSIAE--
----S------S--------SLKN-P--------------VN---LS-----K-TFLA--
---LTTSVVCKA--AF-GV-S-F----NSD--NKLV-------R---DT---FEMLG--S
F-S----A---S-DFIP-Y--V---GWIIDK-FN-GLQ---GWR-KKS----FRD-LDAF
YEQIF----D----LH------K-E--E-KEVGSE-----DL--VDV-LLR-LE-KEEIV
G-NGKL-TRN-H--IKAILMNIL---LGGIDTSA-ITMTWAMAEL-AK--N-PR--VMKK
VQAEI-R-NQI------KE----R-I------S----FDD------TD--K-LEY-LKMV
IKETWRLHP--PTPLLLPR-D----V--IT---EF-EI------NG--YT----IPA--K
T---RLHVNVWAIGRDP-DT----W-K-------DPEM-FLPERFN---D--D-A--KG-
------Q----NF----ELLSFGSGR---------RICPGLYMGTTMVEFGLANMLY---
HFD-W-KL---PEG--MV-VE-D--------ID---M--E----E-A--PGLTVSKKSEL
VLVP-DH-
>At3g26330_AtCYP71B37
MAT-PLL--FLLL-RLKKRRKPPSPPG-FPI----IGN--LHQ--L------GELPHQSL
WSL----SK------KYGPV-ML-LKF---G-SIPTV-VVSSSET-A---KQAL------
KI-HDL-----NCCSR----P-SL--AGP--R-ALSYN-YLDIVFSPFND-Y-WKELRRM
CVQELF----SPKQV-----HL--I---QPIREEE----VK----K----LM-NSFSE--
----S------A--------AQKT-P--------------VN---LS-----E-KLAS--
---LTVGVICKA--AF-GV-S-F----NSD--DKLI-------H---DA---FLFLG--S
F-S----A---S-DYFP-N--V---GWIIDW-LT-GLQ---GQR-ERS----VRG-LDAF
YEQMF----D----LH------K-Q--G-NKEGVE-----DF--VDL-LLK-LE-KEETL
G-YGKL-TRN-H--IKAVLMNVL---LGGIGTSA-ITMTWAMTEL-MR--N-PR--VMKK
VQSEI-R-NQI------KS----M-I------C----LDD------ID--Q-LHY-LKMV
INETWRLHP--PAPLLVPR-E----V--MS---EF-EI------NG--YT----IPA--K
T---RLYVNVWGIGRDP-DT----W-K-------DPEE-FLPERFV---N--D-A--KG-
------Q----NF----ELLPFGSGR---------RMCPAMYMGTTMVEFGLANLLY---
HFD-W-KL---PEG--MV-VE-D--------ID---M--E----E-S--PGLNASKKNEL
VLVP-NL-
>At3g26320_AtCYP71B36
MAT-SLL--FILL-THKKRRKPPSPPG-FPI----IGN--LHQ--L------GELPHQSL
WRL----SK------KYGHV-ML-LKF---G-SIPTV-VVSSSET-A---KQVL------
KI-HDL-----HCCSR----P-SL--AGP--R-ALSYN-YLDIAFSPFDD-Y-WKELRRI
CVQELF----SVKRV-----QS--F---QPIKEDE----VK----K----LI-DSVSE--
----S------A--------SQGT-P--------------VN---LS-----E-KFTS--
---LTVRVTCKA--TF-GV-N-F----NSD--EKLI-------H---DT---YLFLG--S
F-S----A---S-DYFP-N--G---GWIIDW-LT-GLH---GQR-ERS----VRA-LDAF
YEQMF----D----LH------K-Q--G-NKEGVE-----DF--VDL-LLR-LE-KEETI
G-YGKL-TRN-H--IKAILMNVL---IGGIGTSA-ITMTWAMTEL-MR--N-PR--VMKK
VQSEI-R-NQI------KS----M-I------T----LDD------ID--Q-LHY-LKMV
INETWRLHP--PSPFLIPR-Q----V--MS---EF-EL------ND--YV----IPV--K
T---RLYVNVWAIGRDP-DT----W-K-------DPEE-FLPERFV---N--D-A--KG-
------Q----HF----ELLPFGSGR---------RMCPAMYMGTTMVEFGLANMLY---
HFD-W-KI---PVG--MV-AE-D--------ID---L--E----E-S--PGLNASKKNEL
VLVP-DH-
>At2g02580_AtCYP71B9
MAT-SLL--FILL-KHKKRQQPPSPPG-FPI----IGN--LHQ--L------GELPHQSL
WSL----SK------TYGPV-ML-LKL---G-SVPTV-VVSSSET-A---KQVL------
KI-NDL-----HCCSR----P-SL--AGA--K-ELSYN-YLDIAFSPFDD-Y-WKELRRI
CVQELF----SAKRV-----HS--I---QPIKEEE----VR----K----LI-VSATE--
----S------A--------SQKS-P--------------VN---LS-----E-KFLD--
---LTVSVICKA--AF-SL-D-F----NND--DKLI-------H---DA---FLFLG--S
F-S----A---S-NFFP-N--G---GWIIDW-LT-GLQ---RRR-EKS----VKD-LDVF
YQQMF----D----LH------K-Q--E-NKQGVE-----DF--VDL-LLK-LE-KEETL
G-YGKL-TRN-H--VKAILMNVL---LGAINTSA-MTMTWAMAEL-IR--N-PR--VMKK
VQSEI-R-NQM------KS----V-I------T----LDD------ID--H-LPY-LKMV
IKETWRLHP--PVPLLLPR-E----V--MS---EF-EI------NG--YK----IQP--K
T---LLYVNVWAIGRDP-DS----W-K-------DADM-FYPERFM---D--D-A--KG-
------Q----NF----ELLPFGSGR---------RICPGMYMGTTMVEFGLANMLY---
QFD-W-EV---PDG--MV-VE-D--------ID---M--E----E-S--PGLAVGKKNEL
LLVP-GH-
>At2g24180_AtCYP71B6
MSL-LLLIPLFLL-K----NLPPGPPR-LPI----LGN--IHQ--L------GSLPHRSL
RDL----SL------KYGPV-IT-VYL---G-SVRTV-VVHSPET-A---EEVL------
KL-HDS-----ECCTR----P-KL--SIT--K-SFFYD-GLGLGFTKWGD-Y-YRDVRKL
CVLELF----SVKRA-----NS--F---RNIREEE----LS----R----LV-NSFSD--
----S------A--------SSGS-S--------------VD---LT-----A-NLAK--
---FVASFTCRM--AF-GL-S-F----DNE--LELF-------T---EA---NRVIG--K
F-A----A---A-DIFP-G--F---GWILDR-IS-GLD---SSR-RKS----FQD-LDTF
YQKAI----V----DH------R-E--K-KKTEDRE----DL--IDV-LLK-LQ-SQETL
G-SSRI-TDT-H--IRAIIMDLF---VAGVDTSV-ITLDWTMAEL-SR--H-PR--VMKK
VQAEI-R-EHV------KG----I-V------T----YDD------LE--A-LVY-MKMV
IKETWRLHA--PSPILIPR-E----A--MT---NF-KI------KG--YD----IYP--G
T---RIHVNAWAIGRNP-DV----W-K-------DPDE-FIPERFV---D--E-T--KG-
------T----SF----ELLPFGSGR---------RGCPAMYVGLSTVEYTLANLLY---
HFD-W-K----------A-TE-E--------VS---V--E----E-A--PGLTSHRKHPL
HLVP-NRK
>LOC_Os03g37080.1_OsCYP71E6
------------------------------------------------------------
------------------------------------------------------------
---------------------------------------------------M-WREGIDR
YLIPI-----AIDRP-----SA--FPA-CYAREAQ----SC----A----LVRGSRSG--
----R------E--------GAAL-P--------------VG---RN-----E-HIFS--
---TVDGIIGTF--AL-GE-T-Y---------KDI--------S---ET---MDLLS--S
S-S----A---E-DFFP-GSVA---GRLVDR-LT-GLA---ARR-EAI----FRK-LDRF
FERIV----D----QH------A-A--A-DDDGPAAA---DL--VHE-LID-LW-KMEGT
K-Q-GF-TKD-H--VKAMLLDTF---VGGITTTS-VTLHWAMSEL-IR--N-PR--VMKK
AQDEI-R-AVV------KE----R-V------Q----HHD------MP--K-LKY-LKMV
VKETFRLHP--PATLLVPR-E----T----------------------------------
T---RHFK---AIGRDP-NI----W-K-------DPEE-FIPERFE---E--D-F--NG-
------A----HF----ELVPFGSGR---------RICPGLAMGVANIEFILASMLF---
CFD-W-EL---PHG--VR-KE-D--------ID---M--E----E-A--GKLTFHKKIPL
LLVP-APN
>LOC_Os07g19210.1_OsCYP71Q1
------------------------------------------------------------
------------------------------------------------------------
---------------------------------MLSYN-YLDVAFAPYSD-Y-WREMRKL
FVVELT----SVSRV-----RS--F---AYARAAE----VA----R----LV--------
----D------T--------LAAS-P--------------PG---V----------YQ--
---LLDGIIGTV--AF-GK-G-Y----STE-VQDVL-------S---EL---LLVLG--S
F-S----F---E-DFFP-SSAL---ARWADA-LA-GVE---RRR-RRI----FRQ-VDGF
LDSVI----D----KH------L----E-PERLSAGV---DM--VDA-LVK-MW-REQQR
P-SGVL-TRE-H--IKAILMNTF---AGGIDTTA-ITAIWIMSEI-MR--N-PR--VMQK
ARAEV-R-NTV------KP----L-V------D----EED------SQ--N-LKY-LEMI
IKENFRLHP--PGNLLVPR-Q----T--MQ---PC-LI------GG--YN----VPS--G
T---RVFINIWAMGRGP-MI----W-D-------NPEE-FYPERFE---D--D-F--RG-
------S----NF----ELVPFGSGR---------RICPGVAMAVTSLELVVANLLY---
CFD-W-KL---PKG--MK-EE-D--------ID---M--E----E-I--GQISFRRKVEL
FIVP-QYQ
>LOC_Os07g19130.1_OsCYP71Q2
------------------------------------------------------------
------------------------------------------------------------
------------------------------------------------------------
------------------------------------------------------------
--------------------MACE-P--------------IS---I--------------
-----------------------------------------------------------R
F-S---------------------------------------------------------
--------------QH------L-N--S-PE-----------------------------
----IL-ILE-M--IK----DAF---VGGIDTTA-VTVTWIMSEL-MR--N-PR--VMQK
AQAEV-H-NIV------KS----K-V------C----EED------IQ--N-MKY-LKMI
IKENFRLHP--PGTLLIPR-Q----T--MK---TC-TI------GG--YS----VPS--E
T---RIYVNVWAMGRDP-NI----W-D-------NPEQ-FYPERFE---D--D-F--RG-
------S----HF----ELLPFGSGR---------RICPGIAMGVANVELVVANLLY---
CFN-W-QL---PKG--MK-EE-D--------ID---M--D----E-I--GQLAFRKNF-L
F-------
>LOC_Os03g63310.1_OsCYP71E4
MAT-LLLL-PLLL-GRNTRRLPPGPAR-LPV----LGN--LLQ--L------GALPHRSL
RDL----AR------RHGPV-MM-LRL---G-AVPAV-VVSSPEA-A---QEVL------
RT-HDA-----DCCSR----P-SS--PGP--M-RLSYG-YKDVAFAPYDA-Y-GRAARRL
FVAELF----SAPRV-----QA--A---WRARQDQ----VE----K----LI-GKLTR--
--------------------PEPE-P--------------VE---LN-----D-HIFA--
---LTDGIIGAV--AF-GS-I-Y--AGGGR-RHHLL-------D---DV---MDMLA--S
F-S----A---E-DFFP-NAAA---ARLFDH-LT-GLV---AHR-ERV----FQQ-LDAF
FEMVI----E----QH------L-D----SDSSNAG----NL--VGA-LIG-LW-KQGKY
G-DRRF-TRE-N--VKAIIFDAF---IGGIGTSS-VTILWAMAEL-MR--S-PR--VMRK
VQAEI-R-ATV------RD-GG-M-V------Q----PDD------LP--R-LAY-LKMV
VKETLRLHP--PATLLMPR-E----T--MR---DV-RI------GG--YE----VAA--R
T---RVMVNAWAIGRDA-AR----W-E-------EAEV-FDPDRFE---A--E-F--NG-
------G----HF----ELLPFGSGR---------RICPGIAMGAANVEFTLANLLH---
CFD-W-AL---PVG--MA-PE-E--------LS---M--E----E-S--GGLVLHRKAPL
VLVP-QL-
>LOC_Os12g32850.1_OsCYP71E5
ISL-TGLL-PSLV-ARK--KMPPGPEQ-VPL----LGN--LHQ--LA-----GPQPHRAL
RDL----AR------VHGPV-MR-LRL---G-KASAV-VLTSAEA-A---WEAL------
RG-HDL-----DCCTR----P-VS--AGT--R-RVTYG-MKNVAFAPYGA-Y-WREVRKL
LMVELL----SARRV-----KA--A---WYARHEQ----VE----K----LL-STLRR--
--------------------AEGK-P--------------VA---LD-----E-HILS--
---LSDGIIGTV--AF-GN-I-Y--SQN---NQHAL-------D---DV---MEMLSG-G
S-S----A---E-DLQL-PAAV---GRLVDR-LT-GFA---ARR-ERI----FRQ-LDSF
FEMVI----E----QH------L-D----PNRAPP-----DL--VDV-LIG-HW-KKNER
G-TFSF-TKD-N--VKAIIFSTF---VAGIDTNA-ATILWAMSEL-AR--K-PR--VLKK
VQAEI-R-AAV---------VG-R-V------Q----PDD------IT--K-LSY-LRKV
VKETLRLHP--PTPLLLPR-E----T--MR---HI-QI------SG--YD----VPA--K
T---RIYVNAWAIGRDP-AS----WPD-------EPEE-FNPERFE---A--D-F--KG-
------E----HP----ELMPFGTGR---------RICPGMAMAMANVEFTLANLLF---
AFQ-W-SL---PEG--TT-PD-N--------VC---L--E----E-E--GRLVCHRKTPL
VLVP-HGL
>LOC_Os01g27890.1_OsCYP71K1
M---LLALLVFLC-TRWSLRLPPSPWA-LPV----IGH--LHH--VA-----GALPHRAM
RDL----AR------RHGPL-ML-LRL---C-ELRVV-VACTAEA-A---REVT------
KT-HDL-----AFATR----P-IT--PTG--K-VLMAD-SVGVVFAPYGD-G-WRTLRRI
CTLELL----SARRV-----RS--F---RAVREEE----VG----R----LL-RAVAA--
----A------AA-------VAALTT--TA---A------VN---LS-----E-RISA--
---YVADSAVRA--VI-GS-R-F-----RA--LRML-------E---RR---MKLLP--A
Q-C----L---P-DLFP----S---SRAAML-VS-RMP---RRM-KRE----RQE-MMDF
IDDIF----Q----EH------H-E-----SRAAAG----DL--LDV-LLR-IQ-SQ--D
KTNPAL-TND-N--IKTVIIDMF---VASSETAA-TSLQWTMSEL-MR--N-PR--VMRK
AQDEV-R-RAL-----AGQ-D--G-V------T----EES------LR--D-LPY-LHLV
IKESLRLHP--PVTMLLPR-E----C--RE---TC-RV------MG--FD----VPE--G
V---MVLVNAWAIGRDP-AH----W-D-------SPEE-FAPERFE---G--D-F--KG-
------T----DF----EYIPFGAGR---------RMCPGMAFGLANMELALAALLY---
HFD-W-EL---PGG--ML-PG-E--------LD---M--T----E-A--LGLTTRRCSDL
LLVP--P-
>LOC_Os02g09390.1_OsCYP71K3
M---LL-PLLLLY-AASSSRLPPGPWA-LPV----IGH--LHH--LAL----AGAPHRAM
RDM----AR------RHGPL-ML-LRF---C-ELPVV-VASSPDA-A---REIM------
RT-HDV-----AFASR----P-IG--PML--R-LVFQG-AEGVIFAPYGD-G-WRQLRKI
CTVELL----SHRRV-----HS--F---RPVRADE----LG----R----LL-RAVAD--
----Q------AA-------SSSSSP--------------VN---LT-----G-MISA--
---FVADSTVRA--II-GS-R-S-----RD--LRLV-------E---DG---LKIMP--G
M-S----L---P-DLFP----S---SRLAML-LS-RVP---AKI-ERR----RRG-MMGF
IDTII----Q----EH------Q-E-----SRAAA-----DL--LDV-LLR-LQ-KD--M
DSQYPL-TTM-N--IKSILIDMF---GAGSETSA-TTLQWAMAEL-MR--N-PA--VMRR
AQDEV-R-REL-----AGN-D--R-V------T----EDT------LP--S-LHY-LRLV
IKETLRLHP--PAPLLLPR-E----C--GG---AC-KV------FG--YD----VPA--G
T---MVLVNAWAIGRDA-AA----W-G------AAAEE-FSPERFE---R--D-F--RG-
------A----DF----ELIPFGAGR---------RICPGMAFGLAHVELALAALLF---
HFD-W-RL---PGG--MA-AG-E--------MD---M--T----E-A--AGITVRRRSDL
LVFA--P-
>LOC_Os02g09410.1_OsCYP71K5
M---LV-GLVLLI-LGSERRLPPGPWA-LPV----VGH--LHH--LA-----GGLPHRAM
RDL----AR------RHGPL-ML-LRL---G-EVEAV-VASSPDA-A---REIM------
RT-HDV-----AFASR----P-VG--PMS--R-LWFQG-ADGLVFAPYGE-A-WRRLRRV
CTQELL----SHRRV-----QS--F---RPVREDE----LG----R----LL-RAV----
----D------AA-------AAAGTA--------------VN---LT-----A-MMST--
---YVADSTVRA--II-GS-R-R-----RD--LRML-------D---EL---FTIMP--G
M-S----L---P-DLFP----S---SRLAML-VS-RAP---GRI-MRY----RRR-MRRI
MDSII----H----EH------Q-E-----RRAAADA---DL--VDV-LLR-LQ-KE--V
GAQYPL-TTE-N--IKTVMMDIF---GAASETSS-TTLEWVMAEL-MR--S-PS--AMRK
AQDEV-R-RAL-----AGH-D--T-V------T----EDI------LP--N-LSY-LKLV
VKETLRLHP--PAPLLAPR-R----C--DS---PR-EV------LG--HD----VPA--G
A---TVLVNAWAIGRDT-AA----W-G------GAAEE-FSPERFE---R--D-F--RG-
------A----DF----ELIPFGAGR---------RMCPGMAFGLVHVELALAALLF---
HFD-W-SL---PGG--MA-AD-E--------LD---M--A----E-S--SGLTTRRRLPL
LVVA--A-
>LOC_Os02g09400.1_OsCYP71K4
M---VL-LLALLF-KRSAQRLPPGPWA-LPV----IGH--LHH--LA-----GDLPHRAL
SAL----AR------RHGAL-ML-LRL---G-EVQAV-VASSPDA-A---RDIM------
RT-HDA-----AFASR----P-LS--PMQ--Q-LAYRD-AEGVIFAPYGD-G-WRHLRKI
CTAELL----SARRV-----QS--F---RPVREAE----LG----R----LL-RSVA---
----E------AT-------SSSSSA-------L------VN---LT-----E-LISA--
---FVADSTVRA--II-GS-R-F-----RD--LRML-------Q---DG---LKIVP--G
M-T----L---P-DLFP----S---SRLALF-LS-RVP---GRI-EHH----RQG-MQRF
IDAII----V----EH------Q-E-----KRAAA-----DF--LDV-LLK-LQ-KE--M
GSQHPL-TTA-N--IKTVMLDMF---GAGSESSA-TVLQWTMAEL-MR--N-PR--VMQK
AQDEV-R-RAL------GH-D--K-V------T----EPN------LT--N-LPY-LRLV
IKETLRLHP--PAPLLLPR-K----C--GS---TC-KI------LG--FD----VPE--G
V---MVIVNAWAIGRDL-TY----W-D-------KPEE-FVPERFE---H--D-F--KG-
------M----DF----EFIPFGAGR---------RICPGITFGMAHVELVLSALLY---
HFD-W-EL---PQG--MA-AK-D--------LD---M--T----E-D--FGVTTQRRSNL
LVRP--S-
>LOC_Os06g43490.1_OsCYP71K6
M---SVPMLFLLF-VCSPRRLPPSPWA-LPV----VGH--LHH--LA-----GAL-HRAM
RDI----AR------RHGPL-VL-LRL---G-RLPVV-VASSADA-A---REVM------
RT-SDV-----AFAAR----P-VN--RMI--R-VVFEG-SEGVIFAPYGE-T-WRQLRKI
CTAELL----SARRV-----HS--F---RSVREEE----AG----R----ML-RAVAS--
----A----------------AAQTT--------------VN---LS-----E-LMSA--
---YAADSSARA--MI-GR-R-L-----RD--LAMV-------E---RG---IKLFG--E
Q-S----L---P-NLYP----S---SRLAVL-LS-TMP---RRM-KRH----RER-MTAY
LDAII----E----EH------Q-E-----SRASR-----DL--LDV-LLR-IQ-RE--G
DLE--V-SRE-S--IRSTIGDMF---IGGSEPPA-ITLQWIMAEL-IR--N-PE--VMQK
VQDEV-R-QLL------GQ-H--R-V------T----EES------LS--K-LGY-MNLV
IKETLRLHP--PGPRLLLR-V----C--RT---TC-QV------LG--FD----VPK--G
T---MVLVNMWAINRDP-KY----W-S-------QAEE-FIPERFE---N--N-F--KG-
------T----NF----EYMPFGAGR---------RMCPGMAFGLATLELALASLLY---
HFD-W-KL---PDG--VE-------------ID---M--K----E-Q--SGVTTRRVHDL
MLVP--P-
>LOC_Os06g43430.1_OsCYP71K9
M---VVALLALVY-GWVARRLPPSPWG-LPV----IGH--LHH--LA-----GAL-HHAM
RDL----AR------RHGPL-ML-LRL---G-ELPVV-VASSAEA-A---REVM------
RT-RDI-----EFATR----P-MS--RMT--R-LVFAG-TEGIIFAPYGD-E-WRELRKV
CTVELL----SARRV-----QS--F---RAVREEE----VG----R----LL-RAVAA--
----T------SSS-----PSPAQAA--------------VN---LS-----A-LLSA--
---YAADSAVHA--II-GS-R-F-----RD--LMLL-------E---RG---LKLFA--R
H-T----L---P-DLYP----S---SRLAMW-LS-RMP---RRM-MQH----RRE-AYAF
TDAII----R----EH------Q-E-----NRAAG-----DL--LDV-LLR-IQ-RE--G
DLQFPL-STE-R--IKTTVGDMF---AGGSETAG-TALQWIMAEL-IR--N-PR--VMHK
VQDEV-R-QTL------GR-D--R-V------T----EDA------IS--N-LNY-MHLV
IKEALRLHP--PVPLLLPR-E----C--RN---TC-QV------LG--FD----VPK--G
A---MVLVNAWAISRDP-QY----W-D-------EPEE-FIPERFE---D--D-F--KG-
------T----NF----EYTPFGAGR---------RMCPGIAFGLANVELMLASLLY---
HFN-W-QL---PDG--MD-TA-D--------LD---M--T----E-E--MVVSARRLHDL
LLVP--P-
>LOC_Os06g43420.1_OsCYP71K10
M---VLVPLAFVY-NRVARRLPPSPWG-LPV----IGH--LHH--LV-----GAL-HVAM
RDL----AR------RHGPL-ML-LRL---G-ELPVV-VASSAEA-A---REVM------
KT-RDL-----DFATR----P-MS--RMA--R-LVFEG-GEGIIFAPYGD-R-WRELRKI
CTVELL----SGRRV-----QS--F---RPVREEE----AG----R----LL-RAVAA--
----A---------------SPGQ-A--------------VN---LS-----E-LLSA--
---HAADSSVRA--IM-GD-R-F-----RD--LAML-------E---RG---LKLFA--K
P-A----L---P-DLYP----S---SRLAML-LS-RMP---RRM-KQH----HRD-MVAF
LDAII----Q----EH------Q-E-----NRSAA-----DL--LDV-LLR-IQ-RE--G
DLQFPL-SSE-S--IKATIGDML---VGGSETAA-TTLHWIMAEL-VR--N-PK--VMQK
AQDEV-R-REL------GH-R--K-V------T----EDT------LC--R-LNY-MHMV
IKEALRLHP--PGSLLLPR-E----C--RR---TC-QV------LG--YD----IPK--G
A---TVFVNVSAIGRDP-KY----W-D-------EAEE-FIPERFE---H--D-F--KG-
------T----HF----EYTPFGAGR---------RMCPGMAFGLANVELTLASLLY---
HFN-W-EL---PSG--IH-AE-N--------LD---M--T----E-E--MRFTTRRLHDL
VLIP--P-
>LOC_Os06g43440.1_OsCYP71K8
-----------------------------------------------------------M
ED----------------------------------------------------------
------------------------------------------------------------
------------------------------------------------------------
------------------------------------------------------------
------------------------------------------------------------
------------------------------------------------------------
-----------------------------------------------------------G
SIE--G-SSA-S--L-AGVG-------GGSETAA-TTLQWAMSEL-LN--N-PK--VMQK
AQDEI-R-QVL------GQ-E--R-I------T----EET------IS--S-LHY-LHLV
IKETLRLHP--PTPLLLPR-E----C--RE---PC-QI------LG--FD----VSK--G
A---MVLINAWSIGRDP-SN----W-H-------APEK-FMPERFE---Q--D-F--KE-
------T----SF----EYIPFGAGR---------RICPGMTFRLANIELLLASLLY---
HFD-W-EL---PYG--MQ-AG-D--------LD---M--T----E-T--LAVTARRKADL
LVVP--P-
>LOC_Os11g41680.1_OsCYP71K11
M---VLLL-FFFF-IRSMRRLPPSPWA-LPV----IGH--LHH--LM-----GALPHHAM
RDI----AL------RHGPL-VR-LRL---G-GLQVI-LASSVDA-A---REVM------
RT-HDL-----AFATR----P-ST--RVM--Q-LVFEG-SQGIVFTPYGD-S-WRNLRKI
CTVELL----SAKRV-----QS--F---RPIREEE----VG----R----LL-RAVAA--
----A---------------SPARRA--------------VN---LS-----E-LISA--
---YSADSTMRA--LI-GS-R-F-----RD--LMLL-------E---RG---VKLFA--T
P-S----L---P-DLYP----S---SRLAEL-IS-RRP---RQM-RRH----RDE-VYAF
LDIII----K----EH------Q-E-----NRSSS----LDL--VDV-LLR-IQ-RK--G
DFP--L-STD-N--IKTTIGDLF---NGGSETTA-TTLKWIMAEL-VR--N-PR--VMQK
AQDEV-R-RAL------KH-H--K-V------T----EEA------LK--N-LSY-LHLV
IKEGLRLHP--PGLPLLLR-E----S--RT---TS-QV------LG--FD----VPQ--G
T---MILVNMWAISRDP-MY----W-D-------QAEE-FIPERFE---H--D-Y--YG-
------T----DV----KYMPFGVGR---------RICPGIAFGLVNLELVLASLLY---
HFD-W-EL---PDG--TE-LG-N--------LD---M--K----E-E--MGAIARRLHDL
SLVP--P-
>LOC_Os11g41710.1_OsCYP71K12
M---VLLL-FFFF-IRSIRRLPPSPWA-LPV----IGH--LHH--LM-----GALPQHAM
RNI----AL------RHGPL-VR-LRL---G-GLQVI-LASSVDA-A---REVM------
RT-HDL-----AFATR----P-ST--RVM--Q-LVFEG-SQGIVFTPYGD-S-WRNLRKI
CTVELL----SAKRV-----QS--F---RPIREEE----VG----R----LL-RAVAA--
----A---------------SPARRA--------------VN---LS-----E-LISA--
---YSADSTMRA--LI-GS-R-F-----RD--LMLL-------E---RG---VKLFA--T
P-S----L---P-DLYP----S---SRLAEL-IS-RRP---RQM-RRH----RDE-VYEF
LDIII----K----EH------Q-E-----NRSSS----LDL--VDV-LLR-IQ-RK--G
DFP--L-STD-N--IKTTIGDLF---NGGSETTA-TTLKWIMAEL-IR--N-PR--VMQK
AQDEV-R-QVL------KH-H--K-V------T----EEA------LR--N-LSY-LHLV
IKEGLRLHP--PGLPLLLR-E----S--RT---TS-QV------LG--FH----VPQ--G
T---MILVNMWAISRDP-MY----W-D-------QAEE-FIPERFE---H--D-Y--YG-
------T----DV----KYMPFGVGR---------RICPGIAFGLVNLELVLASLLY---
HFN-W-EL---PDE--TE-LG-N--------LD---M--K----E-E--MGAIARRLHDL
SLVP--P-
>LOC_Os02g09320.1_OsCYP71X2
----VVVVV-MLW-ARSGDRLPPGPWR-LPV----IGS--LHH--VV-----GDRLHRSM
ARI----AR------RLAPL-VY-LQL---G-EVPVV-VASSPGA-A---REVT------
RT-HDL-----AFADR----A-LN--PTA--R-RLRPG-GAGVALAPYGA-L-WRQLRKI
CVVELL----SARRV-----RS--F---RRVREEE----AG----R----LV-GALAA--
----A------AAS------PGEEAA--------------VN---FT-----E-RIAE--
---AVSDAALRA--MI-GD-R-F-----RD--LQEL-------T---EQ---MKLLG--G
F-S----L---D-DLFP----S---SWLASA-IG-GRA---RRA-EAN----SRK-LYEL
MDCAI----R----QH------Q-Q-----QRAEAAV--QDL--IDV-LLN-IQ-KQ--G
ELETPL-TME-Q--IKAVILDLF---SGGSETSA-TTLQWAMSEL-IK--N-PM--VMQK
TQAEL-R-DKL------RK-P--T-V------T----EDD------LS--G-LKY-VKLI
IKETLRLHP--VVPLLVAR-E----C--RE---SC-KV------MG--YD----VPK--G
T---TVFVNAWAIGRDP-KY----W-D-------DAEE-FRPERFE---H--D-F--KG-
------I----DL----EFIPFGAGR---------RICPGMAFAEAIMELLLAALLY---
HFD-W-EL---PNG--MA-AS-E--------LD---M--T----E-E--MGITVRRKNDL
HLRP--N-
>LOC_Os02g09250.1_OsCYP71X7
MA--AA----LVL-AAA--RLPPGPWR-LPV----IGN--LHQ--IMA----GGQLHRTM
AGL----AR------GLAPL-LS-LRL---G-EVPIV-VASSADA-A---REIM------
SR-HDA-----KFATR----P-WS--PTV--R-VQMVD-GEGLAFAPYGA-L-WRQLRKI
TMVELL----SPRRV-----RS--F---RRVREEE----VG----R----LV-VAVAT--
----A------ATR------RPGEAA--------------VN---VG-----E-RLTV--
---LITDIAVRT--II-GD-R-F-----RE--LDAA-------A---EW---VKIMS--G
F-S----L---G-DLFP----S---SRLASF-VS-GTV---RRA-EAN----HRK-NFEL
MDYAL----K----QH------E-E-----KRAAAAA---DI--VDV-LLR-IQ-KE--G
GLEVPL-TMG-V--IKGVIRDLF---GAGSETSA-NTLQWTMSEL-VR--N-PR--VMQK
AQTEL-R-DCL------GK-Q--S-V------S----EDD------LI--G-LKY-LKLV
IKETLRLHP--VVPLLLPR-E----C--QE---TC-NI------MG--YD----VPK--G
T---NVLVNVWAICRDP-RH----W-E-------NAET-FIPERFE---D--D-F--KG-
------T----DF----EFIPFGAGR---------RMCPGLAFAQVSMELALASLLY---
HFD-W-EL---PSG--VA-PS-N--------LD---M--E----E-E--MGITIRRKNDL
YLVP--P-
>LOC_Os02g09240.1_OsCYP71X8
M---LSLALLLVL-ARK--RLPPGPWR-LPV----IGN--LHQ--VAM----GGPLHRTM
ADL----AR------RLAPL-MS-LRL---G-ELRVV-VASSANA-A---REIT------
KT-HDV-----AFATR----P-WT--STI--R-VLMSD-GVGLVFAPYGA-L-WRQLRKI
AVVELL----SARRV-----QS--F---RRIREDE----VG----R----LV-AAVAA--
----A----------------PAAQP--------------VN---VS-----E-RIAA--
---LISDSAVRT--II-GD-R-F-----RD--LEGL-------A---EA---IKITS--G
F-S----L---G-DLFP----S---SRLASF-VG-GTT---RRA-EAN----HRK-NFEL
IECAL----R----QH------E-E-----RRA-------DL--VDV-LLR-VQ-KD--G
SLQMPL-TMG-N--IKAVVLELF---GAGSETSA-NTLQWAMTEL-IM--N-PR--VMLK
AQAEL-S-NVI------GK-Q--T-I------S----EDD------LV--E-LKY-LKLI
IKETLRLHP--VVPLLLPR-E----C--RE---TC-EV------MG--YD----IPI--G
T---TVLVNVWAIGRDP-KY----W-E-------DAET-FIPERFE---D--D-F--KG-
------T----NF----EFIPFGAGR---------RMCPGMAFAEVIMELALASLLY---
HFD-W-EL---PDG--IS-PT-K--------VD---M--M----E-E--LGATIRRKNDL
YLIP--P-
>LOC_Os02g09220.1_OsCYP71X10
M---LSLALLLVL-ARK--RLPPGPWR-LPV----IGN--LHQ--VAM----GGPLHRTM
ADL----AR------RHAPL-MS-LRL---G-ELRVV-VASSADA-A---REIT------
KT-HDV-----AFATR----P-WS--STI--R-VMMSD-GVGLVFAPYGA-L-WRQLRKI
AVVELL----SARRV-----QS--F---RRIREDE----VC----R----LV-AAVAA--
----A----------------QPGEA--------------VN---VS-----E-RITA--
---LISDSAVRT--IM-GD-R-F-----RD--LEGL-------A---EG---DRIAS--G
F-S----L---G-DLFP----S---SRLASF-VG-GTT---RRA-EAN----HRK-NFGL
IECAL----R----QH------E-E-----RRA-------DL--VDV-LLR-VQ-KE--G
SLQVPL-TMG-N--IKAVILELF---GAGSETSA-STLHWAMTEL-IM--N-PK--VMLK
AQDEL-S-NVI------GK-Q--T-I------S----EDD------LV--E-LRY-LKLV
IKETLRLHP--VVPLLLPR-E----C--RE---TC-EV------MG--YD----IPI--G
T---TMLVNVWAIGRDP-KY----W-E-------DAET-FRPERFE---D--D-F--KG-
------T----DF----EFIPFGAGR---------RMCPGMAFAEAIMELVLASLLY---
HFD-W-EL---PDG--IS-PT-K--------VD---M--M----E-E--LGATIRKKNDL
YLVP--P-
>LOC_Os02g09200.1_CYP71X11
----LA----LVL-TR---RLPPGPWR-LPV----IGS--LHH--LA-----GKPLHRAL
ADL----AR------RMAPL-MY-LRL---G-EVPVV-VATSPGA-A---REVM------
RT-HDV-----AFATR----P-VS--PTV--R-IMTAD-GEGLVFAPYGA-L-WRQLRRI
AILELL----SARRV-----QS--F---RRVREEE----AA----R----LA-AAVAA--
----A------AP--------HGEAA--------------VN---VS-----E-RIAV--
---LIADSAVRA--MI-GD-R-F-----RD--LEAL-------A---EG---LKLVS--G
F-S----L---A-DLFP----S---SWLASF-VT-GAA---RRA-QEN----HRK-NFEL
MDRAI----E----QH------Q-E-----RRAAAAA---DL--VDV-LLR-IQ-KG--G
GLDVPL-TMG-I--IKAVILDLF---SAGSETSA-TTIQWAMSEL-MR--N-PR--VMKR
AQAEL-R-DNL------GK-P--K-V------T----EED------LT--D-LNY-LKLI
IKETLRLHL--PAPLLLPR-E----S--RE---SC-KI------FG--YD----VPK--G
T---TVLVNAWAIGRDP-KY----W-D-------DPEE-FKPERFE---D--D-F--KG-
------L----DF----EFLPFGSGR---------RMCPGIMFAQPNIELALATLLY---
HFD-W-SL---PAG--VK-PS-E--------LD---M--T----E-E--MGITVRRKNDL
YLHA--P-
>LOC_Os02g09190.1_OsCYP71X12
M---IFLALVLLL-ARR--RLPPGPWR-LPV----IGS--LHH--LM-----GKPHHRAM
ADL----AR------RHAPL-MY-LRL---G-EVPFV-VASSPDA-A---REVL------
RA-QDA-----NFASR----P-WS--PTL--R-VMMAD-GEGLAFARHGA-H-WR-LRKI
CVLELL----GPRRV-----RS--F---RRVREEE----VA----R----LL-AAVAA--
----A------AAA-------GADAV--------------VN---VS-----E-RAAV--
---LVTDT----------------------------------------------------
--T----L---G-DLFP----S---SRLASL-VS-GTA---RRA-AAS----HRK-MFEL
MDCAI----R----HH------Q-E-----RKA-------DI--LDV-LLR-IQ-KE--G
GHDAPL-TMG-D--VKDTILDLF---AAGTETST-ATLQWAMSEV-VR--N-PR--IMQK
AQAEL-R-NKL------GK-P--S-V------T----EDD------LV--G-LTY-LKLV
IKETLRLHP--AAPMLVPR-E----C--GE---SC-KV------LG--YD----VPR--G
T---NVLINAWAIGRDP-NY----W-D-------DTET-FKPDRCE---N--N-F--RG-
------T----DF----EYIPFGSRR---------KICPGPAFTHAILELALAALLY---
HFD-W-EL---PCG--VA-PG-E--------VD---M--A----E-E--TGVVVRPKNDL
YLRP--P-
>LOC_Os02g38940.1_OsCYP71X14
----ACAFLALVR-ARR--RLPPGPWR-LPV----VGN--LHQ--LML----RGPLHRTM
ADL----AR------GLAPL-MR-LQL---G-GVPVV-VASSADA-A---REVT------
RT-HDL-----DFASR----P-WP--PTV--R-RLRPH-REGVVFAPYGA-M-WRQLRKV
CVVEML----SARRV-----RS--F---RRVREEE----AA----R----LV-ASIAS--
----S------SSSSPTGHDGGAAPA--------------VN---VS-----A-PIAA--
---AVADATMRA--VI-GD-R-F-----RE--LESI-------T---EA---VRSFT--G
F-S----L---D-DLFP----S---SRLAAA-VG-GMT---RRA-EAS----IRK-GHQL
MDSAF----R----QH------Q-Q-----LRDAMAA---DL--LDT-LLR-IQ-KE--D
NLDVPL-TTG-N--IKAVLLDIF---GAGSDTSS-HMVQWVLSEL-MR--N-PE--AMHK
AQIEL-R-STL------GK-Q--M-V------S----EDD------LA--S-LTY-LKLV
IKETLRLHP--VVPLLLPR-E----C--RQ---TC-KV------MG--YD----VPQ--G
T---TVFVNVWAINRDP-RH----W-D-------EPEV-FKPERFH---S--D-F--KG-
------A----NF----EYIPFGAGR---------RICPGMTFGHATVELMLAMLLY---
HFD-W-EL---PKG--VA-PN-E--------LD---M--T----E-E--MGITVGRKNAL
YLHP--P-
>LOC_Os02g09310.1_OsCYP71X3
----AA----LVV-ARMLLNLPPSPSR-LPF----IGS--FHL--LR-----RSPLHRAL
ADV----VR------QLPPL-MY-MEI---G-EVPAI-VVSCADA-A---REIM------
KT-HDI-----NFASR----P-WP--PTV--Q-KLRAQ-GKGIFFEPYGA-L-WRQLRKI
CIVKLL----SVRRV-----SS--F---HGVREEE----AG----R----LV-AAVAA--
----T----------------PPGQA--------------VN---LT-----E-RIKV--
---AIADTTMRP--MI-GE-R-F-----RE--LEVL-------P---EI---VKLAS--G
------------------------------------------------------------
---AF----R----QR------Q-Q-----QKEAMAA---DL--MDE-LIR-IH-KE--G
SLEVPL-TAG-N--LKAVILELF---CAGSETSS-NAIQWAMSEL-VR--N-PK--VMEK
AQNEV-R-SIL------GK-P--T-V------T----EAD------MV--D-LTY-VKMI
VKETHRLHP--VLPLLTPR-V----C--QQ---TC-QI------MG--YD----VPQ--G
S---VIFIKSWAIMRDP-KH----W-D-------DAET-FKPERFE---D--D-L--KG-
------T----NY----EFTPYGAGR---------RICPGLALAQVSIEFILTMLLY---
HFN-W-EL---PNG--AA-PE-E--------LD---M--T----E-D--MGLTIRRKNDL
YLLP--P-
>LOC_Os02g09290.1_OsCYP71X4
----AA----VVV-ARMLLNLPPSPPR-LPF----IGS--FHL--LR-----RSPLHRAL
ADV----AR------QLPPL-MY-MRI---G-ELPAI-VVSSADA-A---REVM------
KT-HDI-----KFASR----P-WP--PTI--R-KLRAQ-GKGIFFEPYGA-L-WRQLRKI
CIVKLL----SVRRV-----SS--F---HGVREEE----AG----R----LV-AAVAA--
----T----------------PPGQA--------------VN---LT-----E-RIEV--
---VIADTTMRP--MI-GE-R-F-----RE--LELL-------P---EI---VKIAS--G
F-S----L---D-DLFP----S---SWLACA-IG-GSQ---RRG-EAS----HRT-SYEL
VDSAF----R----QR------Q-Q-----QREAMAA---DL--MDE-LIR-IH-KE--G
SLEVPL-TAG-N--LKAVILDLF---GAGSETSS-DALQWAMSEL-MR--N-PR--VMEK
AQNEV-Q-SIL------GK-P--S-V------T----EAD------VA--N-LKY-LKMI
VKETHRLHP--VLPLLIPR-E----C--QQ---TC-QI------MG--YD----VPQ--G
S---VIFINSWAIMRDP-KH----W-D-------DAET-FKPERFE---D--D-L--KG-
------T----NY----EFTPFGAGR---------RICPGLALAQASIEFMLATLLY---
HFD-W-EL---PNR--AA-PE-E--------LD---M--T----E-E--MGITIRRKKDL
YLLP--P-
>LOC_Os06g43384.1_CYP71Y3
----LA----LLV-ARRRRRLPPGPWQ-LPV----IGS--LHH--LA-----GKLPHRAM
RDL----AR------RHGPV-MM-LRL---G-EVPTL-VVSSRDA-A---REVM------
RA-HDA-----AFASR----P-LS--ATV--R-VLTSG-GRGIIFAPYGG-S-WRQLRKI
AVTELL----TARRV-----AS--F---RAIREEE----VA----A----ML-RAVAA--
----A---------------AAAGRA--------------VE---LR-----A-ALSA--
---LVAETTVRA--VI-GD-R-C-----RD--LRKL-------Q---RT---IELSA--G
F-N----P---A-DLWP----S---SRLAGR-LG-GAV---REA-EEC----HDT-VYGI
LDGII----Q----EH------M-E-----RTSSGSC---DL--LDV-LLR-IQ-KE--G
GLEFPV-DML-A--IKQVIFDIF---GAGSETSA-TTLEWVMAEL-IR--N-PK--AMRK
ATAEV-R-RAF------AD-G--V-V------L----ESA------LG--K-LHY-MHLV
IRETFRLHT--PLPLLLPR-E----C--RE---PC-RV------LG--YD----VPR--G
T---QVLVNVWAIGRDE-RY----W-P-----GGSPEE-FRPERFE---D--D-F--RG-
------A----DF----ELLPFGAGR---------RMCPGLAFGLANVELALASLLF---
HFD-W-EA---PDV--AD-PA-E--------FD---M--T----E-G--FGITARRKADL
PLRP--PV
>LOC_Os06g43370.1_OsCYP71Y4
----LA----LLV-ARRRRRLPPGPWQ-LPV----IGS--LHH--LA-----GKLPHRAM
RDL----AR------RHGPV-MM-LRL---G-EVPTL-VVSSRDA-A---REVM------
RT-HDA-----AFASR----P-LS--ASV--R-AATKG-GRDIAFAPYGD-Y-WRQLRKI
AVTELL----SARRV-----LS--F---RPIREEE----VA----A----TL-RAVAA--
----A---------------AADGRT--------------VE---LR-----A-ALCA--
---LVADSTVRA--VV-GE-R-C-----LD--LRQL-------D---RA---IELAA--G
L-N----V---A-DLWP----S---SRLAGR-LS-GAV---RQA-ERC----RDT-MFGV
LDGII----Q----AH------L-E-----KTG-------DI--LDV-LLR-IH-KE--G
GLEFPL-DMD-A--VKCVVVDVI---SGGCETSA-TTLGWAFAEL-IR--N-PA--AMKK
ATAEV-R-RDF------AA-G--A-V------S----ESA------LG--E-LPY-LRLV
VRETLRLHP--PLPLLLPR-E----C--RE---PC-RV------LG--YD----VPR--G
A---QVLVNAWAIGRDE-RY----W-P-----GGSPEE-FRPERFG---D--D-F--KG-
------A----DF----ELLPFGGGR---------RMCPGMAFGFANVELPLASLLF---
HID-W-EA---SGV--AD-PT-E--------FD---M--T----E-A--FGITARRKANL
LLRP--P-
>LOC_Os06g43350.1_OsCYP71Y5
----LA----LLA-ARRRRRLPPGPWQ-LPV----IGS--LHH--LV-----GKLPHQAM
RDL----AR------RHGPV-MM-LRL---G-EVPTL-VVSSPEA-A---REVT------
KT-HDV-----SFATR----P-LS--STT--R-VFSNG-GRDIVFAPYGD-Y-WRQLRKI
TVTELL----SARRV-----AS--F---RAIREEE----VA----A----ML-RAVGG--
----Y---------------AAAGCA--------------VE---IR-----P-LLAA--
---LVSDSTVRA--VM-GD-R-F-----RD--LREL-------D---RS---IELTA--G
F-N----P---A-DLWP----S---SRLAGC-LT-GTI---RQA-KKC----WDT-MSSV
LESTI----Q----EH------L-Q-----KNGSSGG---DL--IDV-LLR-IQ-KE--G
GLQFPF-DMD-V--IKSVIHNVF---GAGSETSA-TTLGWAIAEL-IR--N-PM--AMKK
ATAEV-R-QAF------AA-G--V-V------S----EAA------LS--E-LRY-LHLV
IKETLRLHP--PGPLLLPR-E----C--RE---QC-KV------LG--YD----VPR--G
T---QVLVNVWAIGRDP-RY----W-P-----GGSPEE-FRPERFG---D--D-F--KG-
------T----DY----ELLPFGAGR---------RMCPGLAFGLANVELPLASLLF---
HFD-W-EV---PGM--AD-PT-K--------LD---M--T----E-A--FGIGVRRKADL
IIRP--P-
>LOC_Os06g43320.1_CYP71Y6
MA--MA----LLG-TKRSRRLPPGPWQ-LPV----IGS--LHH--LA-----GKLPHHAM
RDL----AR------RHGPV-MM-LRL---G-EVPTL-VVSSPEA-A---QEVM------
RT-HDA-----VFATR----A-LS--ATV--R-AATMG-GRDIAFAPYGD-R-WRQLRKI
AATQLL----SARRV-----AS--F---RAIREEE----VA----T----ML-RAVAA--
----A---------------AADGRA--------------VE---MR-----A-ALCV--
---VVADSTARA--MV-GE-S-C-----RD--LREI-------D---RS---MELVS--G
F-N----P---E-DLWP----S---SRLAGR-LS-GAV---RKI-EAS----LHT-VLGI
LDRII----Q----KR------L-Q-----EKIGGAG---DI--LDV-LLR-IH-KDGGG
GLQVPL-DMD-D--ITLVITDLF---SGGGETVA-TLLVWAMAEL-IR--N-PM--AMQK
ATAEV-R-RAF------LP-G--V-V------S----EGE------GG--E-LRY-LHLV
IRETFRLHP--PGPLLLPR-E----C--SE---PC-QV------LG--YD----VPR--G
T---QVLVNVWAIGRDE-RC----W-PAAAG-GGSPEE-FWPERFE---D--D-L--RG-
------N----NF----ELLPFGAGR---------RMCPGVAFALANIELTLASLLF---
HFD-W-EV---PGM--AD-PA-K--------LD---M--A----E-A--LGITARRKGDL
LLRP--P-
>LOC_Os06g43304.1_OsCYP71Y7
MA--MA----LLG-TKCSRRLPPGPWQ-LPV----IGS--LHH--LI-----GKLPHHAM
RDL----TR------RHGPV-MM-LRL---G-EVPTL-VVSSPEA-A---QEVM------
RT-HDA-----VFATR----A-LS--ATV--R-AGTMG-GRDIAFAPYGD-Y-WRQLRKI
AATELL----SAPRV-----AS--F---RAIREEE----VA----A----TL-RTVAA--
----A---------------AADGRA--------------VE---LR-----A-ALCA--
---LVTDSTSRA--VV-GD-R-C-----SD--IRAF-------D---RS---MELAS--G
F-N----PA--A-DLWP----S---SRLAGL-LS-GGV---REI-EAN----LHT-VFGI
LDRLI----E----KR------L-Q-----QK-KTAP---DI--LDA-LLR-IH-KEG-G
GLQFPL-DMD-S--IKLIIADLF---SGGGETVA-TLLVWAMAEL-IR--N-PM--AMQK
ATTEV-R-RAF------LA-G--A-V------S----EGK------GG--E-LRY-LHLV
IKEASRLHP--PAPLLLPR-E----C--SE---PC-QV------LG--YD----VPR--G
T---QVLVNAWAIGRDE-RC----W-TGGSGDGSSPEE-FRPERFE---D--D-L--RG-
------N----NF----ELLPFGAGR---------RMCPGMAFALANIELTLASLLF---
HFD-W-EV---PDM--AD-PA-K--------LD---M--T----E-T--LGITARRKGDL
LLRP--P-
>LOC_Os03g39650.1_OsCYP71W1
M-------LLFFL---IARRLPPGPSQ-LPL----IGS--LHH--LLLSR-YGDLPHRAM
REL----SL------TYGPL-ML-LRL---G-AVPTL-VVSSAEA-A---AEVM------
RA-HDA-----AFAGR----H-LS--ATI--D-ILSCG-GKDIIFGPYTE-R-WRELRKV
CALELF----NHRRV-----LS--F---RPVREDE----VG----R----LL-RSVSA--
----A------SA--------EGGAA-------C------FN---LS-----E-RICR--
---MTNDSVVRA--AF-GA-R-C-----RD--LHEL-------D---KA---VRLTG--G
I-N----L---A-DLYP----S---SRLVRR-LS-AAT---RDM-ARC----QRN-IYRI
AESII----R----DR------D-----------------DL--LSV-LLR-LQ-RS--G
GLKFAL-TTE-I--ISTVIFDIF---SAGSETSS-TTLDWTMSEL-MK--N-PR--ILRK
AQSEV-R-ETF------GQ-D--K-L------T----EDD------VA--K-LSY-LQLV
IKETLRLHP--PAPLLIPR-E----C--RE---TC-QV------MG--YD----VPK--G
T---KVFVNVWKIGREG-EY----W-G-------DGEI-FRPERFE---N--D-F--RG-
------A----DF----EFIPFGAGR---------RMCPGIALGLANMELALASLLY---
HFD-W-EL---PDG--IK-SE-E--------LD---M--T----E-V--FGITMRSIMKR
ELHPTDPV
>LOC_Os03g39690.1_OsCYP71W3
M---IGVVLFFVL-KNSCRRLPPGPWQ-LPL----VGS--LHH--VLLSR-HADLPHRAL
REL----AG------KYGPL-MM-LRF---G-AVPTL-VVSSAEA-A---REVL------
KT-YDA-----AFASR----Y-LT--PTL--A-VLSRG-GRDILFSPYCD-L-WRQLRRI
CVHELL----SARRV-----QS--L---RHGREDE----AA----R----LV-RSVAA--
----E------CA-------ARGGAA-------V------VN---VG-----E-LISR--
---AVNDSVVRS--AV-GA-R-S-----RD--VREL-------D---ES---VRLSG--G
F-N----L---A-DLYP----S---SWLARR-LS-GAM---RET-ERC----NRS-LMAI
MDDII----R----EH------------------------DL--LGV-LLR-LQ-RN--G
DVQCPL-TTD-L--ITNVVLDMF---AAGSETSS-TTLEWALTEL-VR--N-PH--IMEK
AQSEV-R-EIF------GE-N--K-L------T----EEM------MD--K-LSY-LRLV
IRETLRLHL--PVPFLLPR-Q----C--RE---PC-SV------MG--YD----IPV--G
T---KVLVNAWAIARDN-QY----W-D-------DPEV-FKPERFE---N--D-F--KG-
------I----DF----EFIPFGAGR---------RICPGIALGLANIELMLASLLY---
HFD-W-EF---LDR--DR-ND-E--------ID---L--S----E-T--FGITAKRKSKL
MVYA--PC
>LOC_Os03g39760.1_OsCYP71W4
M---AAVVLAFFL-NRCC-RLPPGPWR-LPL----VGS--LHH--VLLSR-HGDLPHRAL
REL----AG------RYGAL-ML-LRF---G-AVPTL-VVSSAEA-A---REVL------
KT-HDA-----CFASR----H-MT--PTL--A-VFTRG-GRDILFSPYGD-L-WRQLRRI
CVLELF----SARRV-----QS--L---RHVREDE----AA----R----LV-RAVAE--
----E------CAI------GGGGGA-------V------VP---IG-----D-MMSR--
---MVNDSVVRS--AI-GG-R-C-----RD--LREL-------E---VS---VRLTG--G
F-N----L---A-DLYP----S---SSLARW-LS-GAL---RET-EQC----NRR-VRAI
MDDII----R----ER------A-----------------DL--LGV-LLR-LQ-KN--G
GVQCPL-TTD-M--IATVIMEIF---SAGSETAS-TTLEWAISEL-VR--N-PK--VMDK
AQSEV-R-KLF------GQ-D--N-L------T----EDD------MS--R-LSY-LHLV
IRETLRLHA--PAPFLLPR-E----C--RE---QC-NV------MG--YD----ITE--G
T---RVLVNAWAIARDT-RY----W-E-------DPEI-FKPERFN---A--D-F--KG-
------N----DF----EYIPFGSGR---------RVCPGITLGLTSMELVLASLLY---
HFD-W-EL---PGG--KR-CE-E--------ID---M--S----E-A--FGITVRRKSKL
VLHA--PC
>LOC_Os06g43520.1_OsCYP71AF1
MNIPLATLL-LAF-RPR--NPPPGPWQ-LPV----IGS--LHH--LA-----GALPHRAL
RDL----AT------RHGEL-ML-LRL---G-ELPVV-VASSPAA-A---REVM------
RT-HDA-----AFATR----P-QT--ATL--R-ALTRD-GLGVAFAPQGE-H-WRCLRKL
CVTELL----GARRV-----RC--L---RRAREAE----AA----A----LV-ASLST--
----T------TPEP-------------------------VN---VS-----S-LVAR--
---YVTDAVVRA--VV-GD-R-I-----RD--LERL-------E---EG---VKVAA--G
F-T----L---A-DVFP----S---SRLARA-LS-GTA---RRA-EAH----SRE-MTRL
MDGVI----E----EH------R-Q-----RRAATGW---DL--LDV-LLR-IQ-KD--G
GLQIPL-DMG-T--IRAIIIDLF---SAGSETTG-TTLQWAMAEL-MR--N-PA--ALRK
AQAEV-R-GVL------GH-S--H-V------T----EDA------LP--D-LHY-LHLV
IKETLRLHV--AVPLLLPR-E----C--QE---PR-LV------LG--YD----VPE--R
A---MVLVNAWAICRDT-AV----W-GP------DAEE-FRPERFD---G--D-F--KG-
------T----DF----EFVPFGAGR---------RMCPGVAFAVAIMELGLASLLF---
HFD-W-EL---AGG--TA-AG-E--------LD---M--A----E-G--LGITARRKSDL
WLHA--P-
>LOC_Os10g09160.1_OsCYP71AB1
-----------------------------------MGS--IHH--LI-----GDLPHRSL
HDL----SR------RYGPV-ML-LKF---G-QVPFI-IVSSPEA-A---KDIM------
KT-HDS-----IFAMR----P-QS--EIM--K-IITKR-GQGLVFAPYDD-Q-WRQLRKI
CIRELL----CAKRV-----QS--F---CAIREEE----AA----R----LV-KSISS--
----D------Q-------------A---H---L------VN---LS-----K-KLAD--
---YATDAAIRI--IT-GT-R-F----VRD--QYYQ-------D---EG---VHLAA--S
F-C----T---A-NLCP----S---LQLGNT-LS-RTA---RKA-EIY----REG-MFAF
IGGII----D----EH------Q-E------RRAQ-----DL--IDV-LLR-IQ-QE--G
SLESPV-SME-T--IKFLIFDIL---AGGSETVT-TVLQWAMTEL-MR--N-PT--VMSK
AQDEV-R-EVF------KK-M--F-V----------------------------------
IKETVRLHT--PGPLFM-R-E----C--QE---QC-QV------MG--YD----VPK--G
T---KFLLNLWSISRDP-KY----W-D-------DPET-FKPERFE---N--D-F--KG-
------N----DF----EFIPFGAGR---------RMCPGMLFGLANIELALANLLF---
YFD-W-SL---PDG--VL-PS-E--------LD---M--T----E-N--FGVTVRKKEDL
LLHA--SC
>LOC_Os06g30500.1_OsCYP71AB2
MD--LLPLLYLFL------RLPPGPWR-LPL----IGS--LHH--LFF----GALPHRAL
RDL----AR------RHGPL-ML-LAF---G-DAPVV-VVASTAA-A---REIL------
RT-HDD-----NFSSR----P-LS--AVV--K-VCTRR-GAGITFAPYGE-H-WRQVRKI
CRLELL----SPRRI-----LA--F---RAIREEE----AA----R----LV-RAIGV--
----A------S------------PP---L---V------TN---LS-----E-LLGN--
---YVTDTTVHI--VM-GE-R-F-----RD--LRYV-------D---EA---VRLAG--S
L-T----M---A-DLFP----S---SRLARA-MS-STT--LRRA-EAF----VES-LMEF
MDRVI----R----EH------L-E----KKRSCQ-----DL--IDV-LLR-LQ-AE--G
SLHFEL-TMG-I--IRAVIFDLF---SGGSETAT-TTLQWAMAEL-MR--N-PG--VMSR
AQAEV-R-EAY------DK-M--E-V------T----EEG------LT--N-LTY-LQCI
IKETLRLHT--PGPLALPR-E----C--QE---QC-QI------LG--YD----IPK--G
A---TVLVNVWAICTDN-EF----W-D-------ESEK-FMPERFE---G--E-H--KG-
------N----NF----EFIPFGAGR---------RICPGMQFGIANIELALANLLF---
HFD-W-TL---PEG--TL-HS-D--------LD---M--T----E-T--MGITARRKEDL
YVHA--P-
>LOC_Os06g30179.1_OsCYP71AB3
ME--LLPLVCLF-------RLPPGPWR-LPL----IGS--LHH--LFG----RTLPHRAL
RDL----AR------LHGPL-ML-LSF---G-QAAPV-VIASTAA-A---REIM------
RT-HDD-----NFSTR----P-LS--TVL--K-VCTRY-GAGMTFVPYGE-H-WLQVRKI
CSLELL----SPRRI-----LK--F---RSIREEE----VA----R----LV-LAIAS--
----S------ST-------PTPTPP---A---P------VN---LS-----K-LLSN--
---YMTDATVHI--IM-GQ-C-F-----RD--VRYV-------D---EA---VRLAS--S
L-T----M---A-DLFP----S---WRLPRV-MC-ATT--LHRA-EVF----VES-VMEF
MDRVI----S----EH------L-E-----KRSCQ-----DL--IDV-LLR-LQ-AE--G
NLEFEL-STS-I--IKAIIFELL---AGGSEAPI-TTLQWAMAEL-MR--N-PD--VMSR
AQAEV-R-EAY------EK-M--K-V------T----EEG------LT--N-LPY-LHCI
IKETLRLHT--PGPFVLPR-K----C--QE---QC-QI------LS--YD----VPK--R
A---TVVVNIWAICRDA-EI----W-D-------EPEK-FMPDRFE---G--E-H--KG-
------N----HF----EFIPFGAGR---------RICPGMNFALANMELALASLLF---
YFD-W-SL---PED--VL-PG-D--------LD---M--T----E-T--MGLTARRKEDL
YVCA--P-
>LOC_Os06g45960.1_OsCYP71AC2
ME--LLLIVPHVQ-RRRRKRLPPGPWR-LPV----IGS--LHH--LAM----NPKAHRAL
ADL----AR------RCGGV-MY-LRL---G-ELPVV-VASSRDA-A---REVL------
RT-HDA-----AFATR----A-MS--VTV--R-DSIGD-TVGILFSPYGE-R-WRRLRGI
CSLELL----NARRV-----RS--F---RPIREEQ----VA----R----LV-GAIAA--
----A------AA-------APGGDQ---P---P------VN---VS-----W-QIAG--
---ALTDLTLRA--IM-GECR-W-----RE--LETL-------G---EA---QRKAS--R
F-G----V---A-DLFP----S---SRLLRA-VG-STA--VRDV-RAL----NAK-LFEL
VDRAI----E----QH------R-E-----AAATTAA---CL--LNT-LMR-IQ-KEG-G
GT---L-SMS-T--VKAVILDMF---AGGSETTS-TILEWAMSEL-VK--N-PQ--VMQK
AQAQI-R-LAL------GR-S--R-I------T----EDD------LI--N-LSY-PKNI
IKETLRLHP--VAPLLMPK-E----C--QE---SC-KI------LG--YN----IPK--G
S---IMLVNVWAIGRDH-RY----W-D-------DAEV-FLPKRFE---E--D-F--GG-
------T----NY----EFIPFGGGR---------RICPGITFAHATLELALTALLY---
HFD-W-HL---PPS--VT-PD-G--------LD---M--E----E-E--FGMNVRRKRDL
HLHP----
>LOC_Os04g27020.1_OsCYP71Z1
ME--LAMGAIVVVMISFAANLPPGPWT-LPL----IGS--IHH--VVS----SRESHSAM
RRL----AR------RHGPL-MQ-LWF---G-EVGTV-VASSPEA-A---REVL------
RS-HDL-----AFADR----H-LT--AAA--A-AFSFG-GRDVVLSPYGE-R-WRQLRKL
LTQELL----TASRV-----RS--F---RRVREEE----VA----R----LM-RDLSA--
----A------AT-------A--GAA--------------VN---LS-----E-MVTR--
---MVNDTVLRC--SV-GS-R-C-----SG--LAAL-------H---AV---VRLTS--G
L-S----V---A-DLFP----S---SRLAAM-VS-AAP---RAA-IAN----RDK-MVRI
IEQII----R----ER------K-A----QIEAD------CS--LDD-LLR-LQ-KE--G
GSPIPI-TNE-V--IVVLLMDMF---AGGTDTSS-TTLIWAMAEL-IR--S-PR--VMAK
VQSEM-R-QIF------GK-N--T-I------T----EDD------LV--Q-LSY-LKMV
IKETLRLHC--PLPLLAPR-K----C--RE---TC-KI------MG--YD----VPK--G
T---SAFVNVWAICRDS-KY----W-E-------DAEE-FKPERFE---N--E-F--KG-
------S----NF----EFLPFGSGR---------RVCPGINLGLANMEFALANLLY---
HFD-W-KL---PNG--ML-HK-D--------LD---M--R----E-A--PGLLVYKHTSL
NVCP-ASS
>LOC_Os07g11870.1_OsCYP71Z21
MG--LATRQVCHRVISCATKLPPGPST-LPL----IGS--IHH--FVS----SSESHSVM
RRL----AR------EHGPV-MQ-LWF---G-EVPTV-VASSPEA-A---QEIL------
RS-KDL-----AFADR----H-LT--SGT--D-AFSFG-GRDVALAPYGE-R-WRHLRRL
LTQELL----TAARV-----RS--F---QRIREEE----VA----R----LV-RDVSA--
----A------AA-------AAPGTA--------------VN---LT-----E-MITR--
---LINDIVLRC--SV-GS-R-S-----SD--LAAL-------N---DM---VGQTF--S
L-S----V---A-DLFP----S---SKLASM-VA-TAP---RRA-LET----RNK-MERV
IQQII----Q----ER------R-D----QIEADM-----CS--LDV-LLR-LQ-KE--G
GAPMPI-TND-V--IVVLLMDIF---AGGTDTSS-TTLTWTMAEL-IR--S-PR--VMAK
AQAEV-R-QAF------GK-N--T-I------T----EDD------LA--Q-LSY-LKMV
IKESLRLHC--PAPLLAPR-K----C--RE---TC-TI------MG--YD----VPK--G
T---SVFVNAWAICRDS-KY----W-E-------DAEE-FKPERFE---N--E-Y--KG-
------S----NF----EFLPFGSGH---------RICPGINLGLANMEFALANLLY---
HFD-W-KL---PNG--ML-HK-D--------LD---M--R----E-A--PGLIAAKHTSL
NVCP-APS
>LOC_Os07g11970.1_OsCYP71Z22
MG--LATRPVCHRVISCAANLPPGPST-LPL----IGS--IHH--FVP----SSESHGAM
RRL----AR------EHGPV-MQ-LWF---G-EVPTV-VASSPEA-A---QEVL------
RS-KDM-----AFADR----H-MT--SAT--A-AFSFG-GRDVALAPYGE-R-WRHLRRL
LTQELL----TAARV-----RS--F---RRVREEE----VA----R----LV-RDVSA--
----A------AA-------SG-GTA--------------VN---LT-----E-MAAK--
---LINDIVLRC--SV-GS-R-S-----SD--LAAL-------H---AM---VVQSF--S
L-S----V---A-DLFP----S---SKLASM-VA-MAP---RRA-LAN----RKK-MERI
IEQII----Q----ER------K-D----QMETD------CS--LDV-LLR-LQ-KE--G
GGPMPI-TND-V--IIVLLMDMF---AAGTDTSS-TTLIWTMAEL-IR--S-PR--VMAK
AQAEV-R-QAF------GK-N--T-I------T----EDD------LA--Q-LSY-LKMV
IKESLRLHC--PVPLLAPR-K----C--RE---TC-TI------MG--YD----VPK--G
T---SVFVNVWAICRDS-KY----W-E-------DAEE-FKPERFE---N--E-Y--KG-
------S----NF----EFLPFGSGH---------RICPGINLGLANMEFALANLLY---
HFD-W-KL---PNG--ML-HN-D--------LD---M--R----E-A--PGLIAAKHTSL
NVCP-APS
>LOC_Os07g11739.1_CYP71Z2
ME--LAVGALVFLISSYAKNLPPGPWT-LPL----IGS--AHH--LVS----WSESHSVI
GKL----AR------EHGPV-MQ-LWL---G-EVPTV-VASSPEA-A---QEIL------
RD-HDL-----IFADR----H-LT--STT--A-AITFG-GTDVVMAQYGE-R-WRHLRKL
LTQELL----TVARV-----RS--F---RRVREEE----VA----R----LV-RDLSA--
----A------AA-------S--GAT--------------VN---LT-----D-MVNR--
---LVNDTVLRC--SV-GS-R-C-----RE--LAAL-------H---AI---LHQTS--A
L-S----V---A-DLFP----S---SKLASM-VA-TGP---RNV-LAN----RNK-VERI
IEEII----Q----ER------K-N----QIETDMMS---CS--LDV-LLR-LQ-KE--G
GTPIPI-TNQ-V--ITVLLWDMF---GAGTDTSS-TTLIWTMAEL-MR--S-PR--VMAK
VQAEM-R-QAF------GK-N--T-I------T----EDD------LA--Q-LSY-LKMV
LKESFRLHC--PVPLLSPR-K----C--RE---TC-KI------MG--YD----VPK--G
T---SVFVNVWAICRDS-MY----W-K-------NAEE-FKPERFE---D--E-L--KG-
------S----NF----KFLPFGSGR---------RICPGINLGWANMEFALANLLY---
HFD-W-NL---PDG--ML-HK-D--------LD---M--Q----E-S--PGLVAAKCSDL
NVCP-SSS
>LOC_Os10g30380.1_OsCYP71Z3
MD--LALAVVVTI-VYRATNLPPGPWT-LPV----IGS--LHH--LVM----RSPSHRSM
RAL----AE------KHGPL-MQ-VWL---G-EVPAV-VVSSTEA-A---EEVL------
KN-QDA-----RFADR----F-IT--TTL--G-AITFG-GGDLAFAPYGE-R-WRHLKML
CTQQLL----TAARV-----RS--F---RRIREEE----VA----R----LV-RDLAA--
----S------AA-------GGGEVA--------------VN---LS-----E-RVAR--
---LVNDIMVRC--CV-GG-R-S-----RD--LGAL-------C---TA---LSQTS--W
L-T----V---A-DLFP----S---SRLARM-LG-TAP---RRA-LAS----RKK-MELI
LEQII----Q----ER------E-E----MTTDRS-----CF--LDV-LLR-LQ-KE--G
DTPIPI-TME-L--IVMLLFDIV---SGGTETST-IVLNWTMAEL-IR--T-PR--VMTK
AHAEV-R-QTF------AK-S--T-I------T----EDDD-----IS--G-LTY-LKMV
IKESLRMHC--PVPLLGPR-R----C--RE---TC-KV------MG--YD----ILK--D
T---TVFVNAWAMCRSS-IY----W-N-------DAEE-FKPERFE---N--D-Y--KG-
------S----NF----EFIPFGSGR---------RMCAGMNLGMADVEFPLASLLY---
HFD-W-KL---PDG--MS-PE-D--------ID---M--Q----E-A--PGLFGGRRTSL
ILCP-APS
>LOC_Os10g30390.1_OsCYP71Z4
ME--TVLSVVVVI-VSYATNLPPGPWK-LPV----IGS--LHH--LV-----GSHAHRSM
RAL----AE------KHGHL-MQ-ISL---G-EVFAV-VVSSPEA-A---EEIL------
RN-QDV-----TFADR----F-LS--TTI--G-VITFG-GNDMAFAPYGE-R-WRQLRKL
CTLELL----SAARV-----RS--F---RRIREEE----VA----R----LV-RDLAA--
----S------AA-------AGE--A--------------VN---LS-----G-RIAK--
---LINDVVVRC--CV-GG-R-S-----RD--LDAL-------R---TA---LDQTT--W
L-T----V---A-DVFP----S---SKLARM-LG-TAP---RKA-LAS----RKK-IEHI
LEQII----Q----ER------K-R----I-MDRSSH---CF--LDV-LLR-LQ-KD--G
NTPIPI-TNE-V--IVVLLFDMF---SGGSETSS-STLIWTMAEL-IR--K-PK--VMAK
AHVEV-R-QAF------GK-N--T-I------T----EDDG-----VN--E-LTY-LKMV
IKESLRMHC--PVPLLGPR-K----C--RE---TC-KV------MG--YD----IPK--D
T---TVFVNAWAICRDP-KY----W-D-------DAEE-FQPERFE---N--D-F--KG-
------S----NF----EFLPFGSGR---------RMCAAMNLGIANVELPLASLLY---
HFD-W-KL---PDG--MM-PE-D--------VD---M--Q----D-A--PGILVGKRSSL
IMCP-APS
>LOC_Os10g30410.1_OsCYP71Z8
ME--LALAVVVVI-VSYATNLPPGPWT-LPV----IGS--IHH--LV-----GSHPHRSM
RAL----AE------KHGDL-MQ-VWL---G-ELPAV-VVSSPEA-A---RDVL------
RS-QDL-----AFADR----Y-VS--TTI--A-AIYLG-GRDLAFAPYGE-R-WRQLRKL
CTQRLL----TAARV-----RS--F---RCVREEE----VA----R----LV-RDLAA--
----S------AA-------AGE--A--------------VD---LT-----A-RVAE--
---LVNDVVVRC--CI-GG-R-S-----RD--LDAL-------R---TA---LDQTT--W
L-T----V---A-DVFP----S---SKLARM-LG-TAP---RKA-LAS----RKK-MERI
LEQII----Q----ER------K-Q----I-KERSTG---CF--LDV-LLR-LQ-KE--G
DTPIPI-TNE-T--MMLLLHNMF---SAGSETSS-TTLNWTMAEL-IK--S-PR--VMAK
VHDEV-R-QAF------GK-N--T-I------T----DDD------VA--K-LSY-LKMV
TKESLRMHC--PVPLLGPR-R----C--RE---TC-KV------MG--YD----VPK--G
T---IVFVNAWAICRDS-KY----W-K-------SAEE-FKPERFE---N--D-Y--NG-
------N----NF----EFLPFGSGR---------RICPGITLGMANVEFPLASLLY---
HFD-W-KL---PNQ--ME-PE-E--------ID---M--R----E-A--PGLVGPKRTSL
YLHP-APS
>LOC_Os02g32770.1_OsCYP71Z5
ME--LSLALMILL-VSISKNLPPGPWT-LPV----IGS--IHH--LA-----SNPNHRAL
RAL----SQ------KHGPL-MQ-LWL---G-EVPAV-VASTPEA-A---REIL------
RN-QDL-----RFADR----H-VT--STV--A-TVSFD-ASDIFFSPYGE-R-WRQLRKL
CTQELL----TATRV-----RS--F---SRVREDE----VA----R----LV-RELA---
--------------------GGGGAA--------------VD---LT-----E-RLGR--
---LVNDVVMRC--SV-GG-R-C-----RD--LGAL-------H---EA---KNQLT--W
L-T----V---A-DLFP----S---SRLARM-LG-AAP---RRG-LAS----RKR-IERI
IADIV----R----EH------E-G----YMGSGGDG---CF--LSV-LLG-LQ-KE--G
GTPIPI-TNE-I--IVVLLFDMF---SGGSETSA-TVMIWIMAEL-IR--W-PR--VMTK
VQAEV-R-QAL------GK-V--T-V------T----EDD------IV--R-LNY-LKMV
IKETLRLHC--PGPLLVPH-R----C--RE---TC-KV------MG--YD----VLK--G
T---CVFVNVWALGRDP-KY----W-E-------DPEE-FMPERFE---N--D-Y--KG-
------N----TF----EYLPFGSGR---------RICPGINLGIANIELPLASLLY---
HFD-W-KL---PDE--MA-SK-D--------LD---M--Q----E-A--PGMVAAKLTSL
CVCP-APL
>LOC_Os02g36150.1_OsCYP71Z6
ME--LDLCLAVVL-VSSAMNLPPGPWT-LPL----IGS--LHH--LVMT---KSPQHRSL
RAL----SE------KHGPI-MQ-LWM---G-EVPAV-VVSSPAV-A---EEVL------
KH-QDL-----RFADR----H-LT--ATT--E-EVFFG-GRDVIFGPYSE-R-WRHLRKI
CMQELL----TAARV-----RS--F---QGVRERE----VA----R----LV-RELAA--
----D------AG-------AGGDAG--------------VN---LN-----E-RISK--
---LANDIVMVS--SV-GG-R-C-----RD--LDAL-------E---VA---KKQIT--W
L-S----V---A-DLFP----S---SKLARM-VA-VAP---RKG-LAS----RKR-MELV
IRRII----Q----ER------K-D----QLMDDSAA---CF--LDV-LLR-LQ-KE--G
GTPVPV-TDE-I--IVVLLFDMI---SGASETSP-TVLIWTLAEL-MR--N-PR--IMAK
AQAEV-R-QAV------GK-T--T-I------T----EDD------IV--G-LSY-LKMV
IKETLRLHP--PAPLLNPR-K----C--RE---TS-QV------MG--YD----IPK--G
T---SVFVNMWAICRDS-RY----W-E-------DPEE-YKPERFE---N--D-Y--KG-
------N----NF----EFLPFGSGR---------RICPGINLGVANLELPLASLLY---
HFD-W-KL---PNG--MA-PK-D--------LD---M--H----E-T--SGMVAAKLITL
NICP-APS
>LOC_Os02g36190.1_OsCYP71Z7
ME--LALGLVVLL-VSSAMNLPPGPWT-LPL----IGS--LHH--LVM----KSPQHRSL
RAL----SE------KHGPI-MQ-LWM---G-EVPAV-IVSSPAV-A---EEVL------
KH-QDL-----RFADR----H-LT--ATI--E-EVSFG-GRDVTFAPYSE-R-WRHLRKI
CMQELL----TAARV-----RS--F---QGVRERE----VA----R----LV-RELAA--
----D------AG-------AGGDAG--------------VN---LN-----E-RISK--
---LANDIVMVS--SV-GG-R-C-----RD--LDAL-------E---VA---KKQIT--W
L-S----V---A-DLFP----S---SKLARM-VA-VAP---RKG-LAS----RKR-MELV
IRRII----Q----ER------K-D----QLMDDSAA---CF--LDV-LLR-LQ-KE--G
GTPVPV-TDE-I--IVVLLFDMF---TGASETSP-TVLIWILAEL-MR--C-PR--VMAK
AQAEV-R-QAA------GK-T--R-I------T----END------IV--G-LSY-LKMV
IKEALRLHS--PAPLLNPR-K----C--RE---TT-QV------MG--YD----IPK--G
T---SVFVNMWAICRDP-NY----W-E-------DPEE-FKPERFE---N--D-F--KG-
------N----NF----EFLPFGSGR---------RICPGINLGLANLELALASLLY---
HFD-W-KL---PNG--ML-PK-D--------LD---M--Q----E-T--PGIVAAKLTTL
NMCP-APS
>LOC_Os01g72760.1_OsCYP71AA2
MA--LLCGALAVVAAAFSRNLPPGPWA-LPV----IGS--IHC--LL-----GSLPHHAM
REL----SR------RYGPV-ML-LRL---G-HVRTL-VLSSPEA-A---REVM------
KT-HDV-----AFANR----A-VT--PTA--S-I-------DIVFAPFGK-H-LRELRKL
CALELL----SPRRV-----RS--F---RHVREEE----AA----R----LA-RSVAA--
----A---------------ASASSA--------------VN---VS-----E-LVKI--
---MTNDVTMRA--II-GD-R-C-----RE--LEAL-------D---KT---MDLLA--G
F-N----L---V-DLFP----G---SPLARV-LG-GRS--LRTT-KRV----HEK-LHQI
TEAII----Q----GH------G-------IKD-TVG---DI--LDV-LLR-FQ-RD--G
GLGITL-TKE-I--VSAVLFDLF---AGGSETTS-TTILWAMSEL-MR--S-PH--VMEQ
AKYEI-R-QVL------GK-A--M-V------S----EAD------IG--R-LHY-LQLV
IKETLRLHP--PVPIVIPR-L----C--SK---PN-SI------MG--YD----IPQ--G
T---SVLVNVSAIGRDE-KI----W-K-------DVNE-FRPERFK---D--D-F--SG-
------T----DF----RFIPGGSGR---------RMRPGLTFGVSNIEIALVTLLY---
HFD-W-KL---PSE--TD-TH-E--------LD---M--R----E-T--YGLTTRRRSDL
LLKA-TPS
>LOC_Os01g72740.1_OsCYP71AA3
MA--LLC--LLVVATS-SRNLPPGPWA-LPV----IGS--IHC--LL-----GSLPHHAM
REL----SR------RYGPV-ML-LRL---G-HVRTL-VLSSPEA-A---REVM------
KT-HDA-----AFATR----A-VT--PTA--S-ILTYG-ARDIVFAPFSK-H-LRELRKL
CTLELL----SPRRV-----RS--F---RHVRDEE----AA----R----LA-RSVAA--
----A---------------APA--V--------------VN---VS-----E-LVKI--
---MANNIIMTA--II-GD-T-C-----RD--LEAL-------D---KT---MDLMN--G
F-N----L---I-DLFP----G---SRLARV-LG-ARS--LRAT-KRV----HQK-LHQI
TDTII----Q----GH------E-I-----IKDGSVG---DI--LDV-LLR-FH-RD--G
GLGITL-TKE-I--VSAVLFDLF---AAGSETTS-TTIIWAMSEL-VR--T-PH--VMER
AQSEI-R-QVL------GK-T--V-V------S----EAD------IG--R-LHY-LQLV
IRETLRLHP--PVPFLIPR-L----C--SE---AN-SI------MR--YN----IPQ--G
A---MVLVNISAIGRDE-KI----W-K-------NANE-FRPERFK---D--D-F--SG-
------T----DF----RFIPGGAGR---------RMCPGLTFGLSNIEIALASLLY---
HFD-W-KL---PND--AS-SC-K--------LD---M--R----E-T--HGVTARRRTEL
LLKA-TPL
>LOC_Os09g10340.1_OsCYP71V2
----LSVAATLLK-VRHRRRTPPGPWR-LPV----IGS--MHH--LV-----NVLPHRKL
REL----AA------VHGPL-MM-LQL---G-ETPLV-VATSKET-A---RAVL------
KT-HDT-----NFATR----P-RL--LAG--E-IVGYE-WVDILFSPSGD-Y-WRKLRQL
CAAEIL----SPKRV-----LS--F---RHIREDE----VM----M----RV-RAAGP--
----T------TP---------------------------VN---LS-----V-MFHS--
---VTNSIVSRA--AF-GK---------KN-ELAAI-------K---SG---VGLAS--G
F-N----I---P-DLFP-T--W---TGILAT-VT-GMK---RSL-RAI----YTT-VDGI
LEEII----A----ER------K-G-----IRDEKI----NL--VDV-LIG-LQ-GK--G
GFGFHL-DNS-K--IKAIILDMF---AGGTGTSA-SAMEWGMSEL-MR--N-PS--VMKK
LQAEI-R-EVL------GK-A--T-V------T----EAD------MG--N-LRY-LKMV
IREALRLHP--PAPLLVPR-E----S--ID---VC-EL------DG--YT----IPA--K
S---RVIINAWAIGRDP-KY----W-D-------NPEE-FRPERFE---D--D-F--TG-
------S----NY----EFIPFGSGR---------RMCPGFNYGLASMELMFTGLLY---
HFD-W-SL---PEG--VN----E--------VD---M--A----E-A--PGLGVRRRSPL
MLCA-TPF
>LOC_Os02g12550.1_OsCYP71V4
----LSVLAAIIK-IIRAKPLPPGPWR-LPV----IGS--MHH--LA-----GKLPHRAL
RDL----AA------AHGPL-MM-LRL---G-ETPLV-VASSREM-A---REVL------
RT-HDA-----NFATR----P-RL--LAG--E-VVLYG-GADILFSPSGE-Y-WRRLRQL
CAAEVL----GPKRV-----LS--F---RHIREQE----ME----S----QV-RAAGP--
----S------TP---------------------------VD---LT-----A-MFSF--
---LVISNVSRA--SF-GS---------RN-KLSAV-------K---TG---VTLAS--G
F-K----I---P-DLFP-T--W---RKVLAA-VT-GMR---RAL-EDI----HRV-VDST
LEEVI----E----ER------R-S-----AREDKA----NL--VDV-LIG-LH-EQ--G
G---CL-SRN-S--IKSVIFDMF---TAGTGTLS-STLGWGMSEL-MR--S-PM--VMSK
LQGEI-R-EAF------GK-A--T-V------G----EED------IS--R-LTY-LGLF
IKETLRLHP--PVPLLVPR-E----S--ID---TC-EI------KG--YM----IPA--R
S---RIIVNAWAIGRDP-RY----W-D-------DAEE-FKPKRFE---K--D-F--TG-
------S----CY----EYLPFGAGR---------RMCPGVAYGIPILEMALVQLLY---
HFD-W-SL---PKG--VV----D--------VD---M--E----E-S--SGLGARRKTPL
LLCA-TPF
>LOC_Os02g12540.1_OsCYP71V5
----LSALAAIVK-VNRGKPTPPGPWR-LPV----IGS--MHH--LA-----GKLAHRAL
RDL----AA------VHGPL-MM-LQL---G-ETPLV-VVSSREV-A---REVL------
RT-HDA-----NFATR----P-RL--LAG--E-VVLYG-GADILFSPSGE-Y-WRKLRQL
CAAEVL----GPKRV-----LS--F---RHIREQE----MA----S----RV-RAVGP--
----S------VP---------------------------VD---VS-----A-LFYD--
---MAISIVSCA--SF-GK---------RN-ELSAI-------K---TG---ISLAS--G
F-K----I---P-DLFP-T--W---RTVLAA-VT-GMR---RAL-ENV----HRI-VDST
LEEVI----E----ER------RGA-----ARECKG----NL--VDV-LIK-LH-EQ--G
G---HL-SRN-S--IKSVIFDMF---TAGTGTLA-SSLNWGMSEL-MR--N-PR--VMTK
LQGEI-R-EAF------GK-A--T-V------G----EGD------IS--N-LPY-LRLF
IKETLRLHP--PVPLLVPR-E----S--ID---MC-EV------NG--YT----IPA--R
S---RIVVNAWAIGRDP-KY----W-D-------DPEE-FKPERFE---G--D-F--AG-
------T----SY----EYLPFGAGR---------RICPGITYALPVLEIALVQLLY---
HFN-W-SL---PKG--VT----E--------VD---M--E----E-E--PGLGARRMTPL
LLFA-TPF
>LOC_Os12g44290.1_OsCYP71V3
MAW-LSVVVSLLK-LTPSRPLPPGPRN-LPV----VGS--AHR--LV-----NTLAHRVL
RDL----AD------VHGPL-MH-LRV---G-QVPVV-VVTSKEL-A---RDIL------
KT-HDA-----NFATR----P-KL--VAG--G-IVAYD-WTDILFSPSGD-Y-WRKLRRL
CIQEIL----SAKRI-----LS--F---EHIREDE----VR----M----LA-RAVGP--
----S------VA---------------------------VD---LS-----A-RLHR--
---ITNTIVSRA--AF-GN---------SN-DLVAI-------K---QS---VIMAS--G
F-Y----V---P-DLFP-R--F---SVLLCW-LT-GMR---RTL-HGI----RDT-IDSI
LEEII----S----EK------E-E-----AKQQQ-----NL--VDV-LLS-LK-DK--G
DFGFPI-TRD-T--IKAIVLDIF---AGGSGTSA-NAMEWAMSEL-MM--N-PR--VMNK
VQAEI-R-DAF------GK-Q--S-I------G----EAD------LR--D-LKY-LKLV
MKETLRLHP--PAPLLVPR-E----S--ID---AC-EI------NG--YM----IPA--K
A---RVIVNSWAISRDP-RY----W-E-------DAEE-FKPERFA---E--D-F--YG-
------S----NY----EYTQFGSGR---------RMCPGYNYGLASMELTLAQLLH---
SFD-W-SM---PDG--AT----E--------VD---M--T----E-A--PGLGVRRKTPL
LLCA-APY
>LOC_Os02g17760.1_OsCYP71U3
MDELMATLAAMVMGAHRRKNLPPGPWN-LPV----IGS--LHH--LL-----GASPHRAL
LRL----SR------RHGPL-ML-VRL---G-EVPTV-IVSGSDA-A---MEVL------
KA-RDP-----AFADR----A-RS--TTV--D-AVSFG-GKGVIFAPYGE-H-WRHARRV
CLAELL----SARQV-----RR--L---ESIRQEE----VS----R----LV-DSIIA--
----G------SS-------NAAA----------------VD---MT-----R-ALAA--
---LTNDVIARA--VF-GG-K-C---ARQE--RREL-------G---VL---TTLVA--G
Y-S----M---V-DLFP----S---SRVVRW-LS-RRT--ERRL-RRS----HAE-MARI
VGSII----E----ER------K-E-----KKGSDA----DL--LGV-LLR-LQ-EE--D
GLTSPL-TAE-V--IAALVTDIF---GAATDTTA-STLEWIMVEL-MR--N-PR--AMDK
AQQEV-R-NTL------EK-G--K-L------I----GID------IS--E-LHY-LCMV
IKETLRLHP--ASALIL-R-Q----S--RE---NC-RV------MG--YD----IPQ--A
T---PVLINTFAVARDP-KY----W-D-------NAEE-FKPERFE---N--D-I--RT-
------S-I--HL----GFIPFGAGC---------RQCPGALLATTTLELTLANLLY---
HFD-W-AL---PDG--VS-PK-S--------LD---M--S----E-V--MGITLHRRSSL
HLHT----
>LOC_Os12g16720.1_OsCYP71P1
MELTLALLVSVLVALRRSRRLPPSPPG-WPV----IGH--LHL--M------SGMPHHAL
AEL----AR------TMAPL-FR-MRL---G-SVPAV-VISKPDL-A---RAAL------
TT-NDA-----ALASR----P-HL--LSG--Q-FLSFG-CSDVTFAPAGP-Y-HRMARRV
VVSELL----SARRV-----AT--Y---GAVRVKE----LR----R----LL-AHLTK--
----N------T--------SPAK-P--------------VD---LS-----E-CFLN--
---LANDVLCRV--AF-GR-R-F---GEGD--GAVL-------A---EA---QDLFA--G
F-T----I---G-DFFP-E--L---EPVAST-VT-GLR---RRL-KKC----LAD-LREA
CDVIV----D----EH------I-S--G-NRQRIPG----DF--VDV-LLR-VQ-KS--P
DLEVPL-TDD-N--LKALVLDMF---VAGTDTTF-ATLEWVMTEL-VR--H-PR--ILKK
AQEEV-R-RVV------------R-V------E----ESH------LG--E-LHY-MRAI
IKETFRLHP--AVPLLVPR-E----S--VA---PC-TL------GG--YD----IPA--R
T---RVFINTFAMGRDP-EI----W-D-------NPLE-YSPERFE---S--D-L--KD-
------P----DY----KLLPFGGGR---------RGCPGYTFALATVQVSLASLLY---
HFE-W-AL---PAG--VR-AE-D--------VN---L--D----E-T--FGLATRKKEPL
FVAV----
>At4g31500_AtCYP83B1
-MD-LLLIIGAAA-LRSTTRLPPGPKG-LPI----IGN--LHQ--M------EKFNQHFL
FRL----SK------LYGPI-FT-MKI---G-GRRLA-VISSAEL-A---KELL------
KT-QDL-----NFTAR----P-LL--KGQ--Q-TMSYQ-GRELGFGQYTA-Y-YREMRKM
CMVNLF----SPNRV-----AS--F---RPVREEE----CQ----R----MM-DKIYK--
----A------AD-------QSGT----------------VD---LS-----E-LLLS--
---FTNCVVCRQ--AF-GK-R-Y---YGTE-RIDIL-------Y---ET---QALLG--T
L-F----F---S-DLFP----Y---FGFLDN-LT-GLS---ARL-KKA----FKE-LDTY
LQELL----D----ET------L-D----PNRPKQE----SF--IDL-LMQ-IY-KD--Q
PFSIKF-THE-N--VKAMILDIV---VPGTDTAA-AVVVWAMTYL-IK--Y-PE--AMKK
AQDEV-R-SVI------G-----Y-V------S----EED------IP--N-LPY-LKAV
IKESLRLEP--VIPILLHR-E----T--IA---DA-KI------GG--YD----IPA--K
T---IIQVNAWAVSRDT-AA----WGD-------NPNE-FIPERFM---N--D-F--KG-
------Q----DF----ELLPFGSGR---------RMCPAMHLGIAMVEIPFANLLY---
KFD-W-SL---PKG--IK-PE-D--------IK---M--D----V-M--TGLAMHKKEHL
VLAP----
>At4g13770_AtCYP83A1
MED-IIIGVAVLL-YQKPKKLPPGPSP-LPV----IGN--LLQ--L------QKLNQRFF
AGW----AK------KYGPI-LS-YRI---G-SRTMV-VISSAEL-A---KELL------
KT-QDV-----NFADR----P-PH--RGH--E-FISYG-RRDMALNHYTP-Y-YREIRKM
GMNHLF----SPTRV-----AT--F---KHVREEE----AR----R----MM-DKINK--
----A------AD-------KSEV----------------VD---IS-----E-LMLT--
---FTNSVVCRQ--AF-GK-K-Y---DGEE-RIKIL-------Y---GT---QSVLG--K
I-F----F---S-DFFP----Y---CGFLDD-LS-GLT---AYM-KEC----FER-QDTY
IQEVV----N----ET------L-D----PKRVKPE----SM--IDL-LMG-IY-KE--Q
PFASEF-TVD-N--VKAVILDIV---VAGTDTAA-AAVVWGMTYL-MK--Y-PQ--VLKK
AQAEV-R-EYM------GS-T--F-V------T----EDD------VK--N-LPY-FRAL
VKETLRIEP--VIPLLIPR-A----C--IQ---DT-KI------AG--YD----IPA--G
T---TVNVNAWAVSRDE-KE----WGP-------NPDE-FRPERFL------D-F--KG-
------T----DY----EFIPFGSGR---------RMCPGMRLGAAMLEVPYANLLL---
SFN-F-KL---PNG--MK-PD-D--------IN---M--D----V-M--TGLAMHKSQHL
KLVP----
>At3g48280_AtCYP71A25
MMMISIIF--ILF-KKQLSKTPPSPPG-LPL----IGN--LHQ--L------GRHTHRSL
CDL----SR------RYGPL-ML-LHL---G-RVPVL-IVSSADM-A---QEIL------
KT-HDQ-----AFANR----P-RS--KLS--Q-KLLYN-NRDVASAPYGE-Y-WRQMKSV
CVIHLL----SNKMV-----RS--F---RDVREEE----IT----L----MM-AKIRK--
----S------SS-----------LP--------------FN---VS-----K-VLEC--
---LTNDVICRV--AL-GR-K-Y---GGE-TDKKLT-------D---RL---SELLG--T
F-S----I---G-SFVP-W--L---AW-VDW-IR-GWD---AQL-DKM----GKD-LDDF
FEKVV----Q----DH------E-D--G-DRRDGT-----DL--IDA-LLR-VK-REKSG
---FEI-ERV-S--IKAITLDVF---VGGSDTSF-TLLEWAMTEL-LR--H-PK--SLNR
LQEEV-R-TIC------KS----R-V------S----EDD------IQ--G-MKY-LKAV
IKEALRLHP--PFPMMAPH-E----S--TE---DV-KL------RD--YH----IPA--G
T---QVMMNAWAIGREV-AT----WGP-------DAEE-FKPERHL---D--D-F--RG-
------Q----NF----ELLPFGAGR---------RICPAVSFAVVLNEVVLANLVH---
GFD-W-KL---P----EE-SK-E--------TD---V--A----E-S--SGFSVHREFPL
YAVA-SPY
>At3g48300_AtCYP71A23
--MILIIL-FILF-KKHKTINFPSPPR-LPL----IGN--LHQ--L------SQHPHRSL
CYL----SH------RYGPL-ML-LHF---G-SVPVI-VASTAEA-A---RDVL------
KT-HDR-----VFASR----P-RS--KIF--E-KLLYK-SRNMASAPYGE-Y-WRQMKSV
SVLHLL----SNKMV-----RS--F---QDVRQEE----IT----L----MM-ETIRK--
----S------SS-----------KP--------------VN---LS-----K-ILSS--
---LTNDVICRV--AL-GR-K-Y---GVG-TDKELI-------D---RL---MRQLG--T
F-T----I---G-SYVP-W--L---AW-TDW-VS-GLE---ARL-EKT----AND-FDKL
LERIV----Q----DH------E-D--G-D-GDKT-----DF--VDV-LLA-AQ-RDKSG
---FDI-DRL-S--IKAIVLDAF---VGGTDTSS-TLVEWEMTEL-LR--H-PT--CLKK
LQEEV-R-TIC------KS----S-V------S----EDD------IQ--G-MEY-LKAV
VKEALRLHP--PVPLMVPH-Q----S--TQ---DV-RL------RD--NH----IPA--G
T---QVIVNLWAVGREA-AT----WGP-------DANE-FRPERHL---E--D-F--RG-
------Q----DF----ELIPFGAGR---------RMCPGISFAVVLNEVVLANLVH---
GFD-W------------Q-SI-D--------TD---V--A----E-S--IGSVIRRMHPL
YVIP-SST
>At3g48270_AtCYP71A26
MIMFSIIF--III-RKQKRNTLPSPPG-LPL----IGN--LHQ--L------GRHPHRSL
CSL----SH------RYGPL-ML-LHF---G-RVPVL-VVSSAEL-A---RDVL------
KT-HDR-----VFASR----P-RS--KIF--E-KLLYD-KHDVASAPYGE-Y-WRQMKSV
CVLHLF----SNKMV-----RS--F---REVREEE----IS----L----MM-EKIRK--
----S------IS-----------LP--------------VN---LS-----K-ILVS--
---LTNDVICKV--AL-GR-K-Y---GGE-TDKELM-------E---RL---NKLLG--T
F-S----V---G-SYVP-W--L---AW-IDW-IR-GLD---CQL-EKT----AND-VDKF
FERVV----Q----DH------V-D--G-N-RDMT-----DF--VDV-LLA-IQ-RDKTG
---FEI-NRV-S--IKAIVMNVF---VGGTDTSS-TLMEWAMTEL-LR--H-PK--CLKR
LQEEV-R-TIC------KS----S-V------S----EEE------IQ--N-MSY-LKAV
IKEALRLHP--PLPLMVPH-E----S--TQ---DV-RL------GD--HH----IPA--G
T---QVLINAWAIGREA-AT----WGP-------DVEE-FRPERHL---D--D-Y--RG-
------Q----AF----ELIPFGSGR---------RICPAISFAVVLNEVVLANLVH---
RFD-W-RL---S----VE-ST-E--------TE---V--A----E-S--TGIAIHRMFPL
YAIA-SNT
>At3g48310_AtCYP71A22
MIRILIIF--ILF-IKQKKNTPASPPR-LPL----IGN--LHQ--L------GRHPHRSL
CSL----SN------RYGPL-ML-LRF---G-LVPVL-VVSSADV-A---RDIL------
KT-YDR-----VFASR----P-RS--KIF--E-KIFYE-ARDVALAPYGE-Y-WRQMKSV
CVLHLL----TNKMV-----RS--F---RNVRQEE----IS----L----MM-EKIQK--
----S------SS-----------LQ--------------VN---LS-----E-LLGS--
---LTNDVISRV--AL-GR-K-Y---SDE-TDKELM-------K---RL---TKLLG--E
F-C----V---G-TYVP-W--L---AW-IDW-IS-GLD---GQL-KKT----GND-LDEF
LEKVV----Q----DH------E-D--G-D-AQRT-----DF--VDV-LLR-IQ-REKSG
---FEI-DRL-S--IKAIILDVV---VGGTDTSY-ALMEWAMTEL-LH--R-PE--CLNR
LQEEV-R-TIC------NS----S-V------S----EDD------IK--D-MNY-LKAV
IKETMRLHP--PLPLMVPH-E----S--TQ---DV-RL------GD--YH----IPA--G
T---QVMINAWAIGREA-AT----WGP-------DAEK-FRPERHL---N--D-F--RG-
------H----NF----ELIPFGAGR---------RICPAISFAVILIEVTLANLVH---
RYD-W-RL---P----EE-YI-E--------TN---V--A----E-S--TGMVIHRLFPL
YAIV-SST
>At3g48320_AtCYP71A21
MTMILIIF--ILF-KKQKRNTPRSPPR-LPL----IGN--LHQ--L------GHHPHRSL
CSL----SH------RYGPL-ML-LHL---G-RVPVL-VVSSADV-A---RDIL------
KT-HDR-----VFASR----P-RS--KLF--E-KLFYD-GRDVAFAPYGE-Y-WRQIKSV
CVLRLL----SNKMV-----TS--F---RNVRQEE----IS----L----MM-EKIQK--
----S------SS-----------LQ--------------VN---VS-----E-LLGS--
---LTNDVISRI--AL-GR-K-Y---SGE-TDKELM-------K---RL---MMLMG--E
F-S----V---G-TYVP-W--L---GW-IDW-IS-GLD---GQL-NKT----GND-LDEF
LEKVV----Q----DH------V-D--G-D-GQRT-----DF--VDV-LLR-IQ-REKSG
---FEI-DRL-C--IKAIVLDVL---VAGTDSSY-ALMDWAMTEL-LR--H-PE--CLRT
LQEEV-R-TIC------NL----S-V------S----EED------IQ--N-MSY-LKAV
IKETTRLHP--PLPLLAPH-E----S--IQ---DV-IL------GD--YH----IPA--G
T---QVMINAWAIGREA-AT----WGP-------DAEK-FRPERHL---D--D-F--RG-
------H----NF----ELVPFGAGR---------RICPAISFAVVLIEVALANFVH---
RYD-W-KL---P----ED-SK-E--------TN---V--A----E-S--TGMVIHRLFPL
YAIA-SST
>At3g48290_AtCYP71A24
MMMISIIL--ILF-KKQSRNAPPSPPR-LPL----IRN--LHQ--L------GRHPHRSL
CSL----SH------RYGPL-ML-LHF---G-SVPVL-VVSSADA-A---KDVL------
KT-HDR-----VFASR----P-RS--KIF--D-KIFYN-GRDVALAPYGE-Y-WRQMKSV
CVLHLF----SNKMV-----RS--F---RDVRQEE----IS----L----MI-EKIRI--
----S------SS-----------LR--------------IN---LS-----E-ILVN--
---LTNNVICRV--AL-GR-K-Y---GGK-TDKDLM-------K---RL---TRLLG--E
F-S----V---G-SYVS-W--L---AW-IDW-IR-GLD---GQL-IKI----SND-LDEF
LERVV----Q----DH------V-D--G-D-GHKN-----DF--VDF-LLT-IE-REKSG
---FEI-DRL-S--IKAIILDVF---VGDMDTTY-TLLEWAMTEL-LC--H-HE--CLDR
LQEEV-R-MVC------KS----G-V------S----EDD------LQ--D-MKY-LKAV
IKETLRLHP--PLPLMVPH-E----S--TH---DV-KL------RD--YH----IPA--G
T---HVMINAWAIGREA-AT----WGP-------DAEE-FRPERHL---N--D-Y--RG-
------Q----DT----ELVPFGAGR---------RICPAISFAVVLDEVVLANLVH---
QFD-W-TL---P----EE-ST-E--------TD---V--A----E-S--TGMAVHRMFPL
FAMT-T--
>At4g13310_AtCYP71A20
MEMILTTL---LL-LKRTANLPPSPWR-LPV----IGN--LHQ--L------SLHTHRSL
RSL----SL------RYGPL-ML-LHF---G-RTPVL-IVSSADV-A---HDVM------
KT-HDL-----VCANR----P-KT--KVV--D-KILSG-GRDVAFAPYGE-Y-WRQMKSI
CIQNLL----NNKMV-----RS--Y---EKIREEE----IK----R----MI-EKLEK--
----A------SC-------SSSPSP--------------VN---LS-----Q-ILMT--
---LTNDIICRV--AL-GR-K-Y---SGKKIDENIV-------R---TF---AALLG--E
F-P----V---G-EYIP-S--L---SW-IDR-IR-GLD---HKM-EVV----DKR-FDEF
LERVV----K----EH------E-E--A-D-KETRS----DL--VDK-LLT-IQ-SDKTQ
---FEL-EKS-A--LKLIIWDMF---LAGTATTL-SFLEWAMTEL-MR--N-PK--VMKK
LQEEI-R-SSS------DL----F-V------T----EKE------AE--K-MNY-LQAV
IKEALRLRP--PAPLLVPR-V----L--SE---DV-KL------KG--YN----IPA--G
T---QVIVNAWAIQRDT-TT----WGT-------DAEE-FKPERHL---D--D-F--QG-
------Q----DF----KFIPFGSGK---------RICPGIGFTSALIGVTLANIVK---
RFN-W-RM---D----VE-PQ-R--------HD---L--T----E-A--TGLVVFRKFPL
IAIP-SSA
>At4g13290_AtCYP71A19
MEIILTTL--LLL-LKRTTNLPPSPWR-LPV----IGN--LHQ--L------SLNTHRSL
RSL----SL------RYGPL-ML-LHF---G-RTPVL-IVSSADV-A---HDIL------
KT-YDV-----ICANR----P-KT--KVI--D-KILRG-GRDVAFAPYGE-Y-WKQMKSI
CIQNLL----SNKMV-----RS--Y---KKIREDE----IK----L----MI-EKVEN--
----A------SS-------CSPPSP--------------VN---LS-----Q-LFMT--
---LTNDIICRA--AL-GR-K-Y---SSKEIDENIV-------R---AF---SALVG--E
F-P----I---G-EYIP-S--L---SW-IDK-IR-GQD---HKM-EEV----DKR-FDEF
LERVV----K----EH------E-D--A-N-KDTRS----DL--VDT-LLT-IQ-SD---
--------KS-A--LKLIIWDMF---LAGTATSL-SFLEWAMTEL-MR--N-PK--VMKK
LQEEI-R-SSS------GL----F-V------T----EKE------AE--K-MDY-LQAV
IKEALRLRP--PAPLMVPR-V----F--SE---DV-TL------KG--YN----IPA--G
T---QVIINAWAIQRDT-TT----WGI-------DAEE-FRPERHL---D--D-F--QG-
------Q----DF----KFIPFGSGK---------RICPGIGFTSALIGVTLANIVK---
RFN-W-RM---D----VE-PQ-R--------HD---L--T----E-A--TGLVVFRKFPL
IAIP-SSA
>At2g30770_AtCYP71A13 
MEMILTTL--LLL-LKRT-NLPPSPWR-LPV----IGN--LHQ--L------SLHPHRSL
RSL----SL------RYGPL-ML-LHF---G-RVPIL-VVSSGEA-A---QEVL------
KT-HDH-----KFANR----P-RS--KAV--H-GLMNG-GRDVVFAPYGE-Y-WRQMKSV
CILNLL----TNKMV-----ES--F---EKVREDE----VN----A----MI-EKLEK--
----A------SS-------SS--SS--------------EN---LS-----E-LFIT--
---LPSDVTSRV--AL-GR-K-H---SEDERDKKRV-------R---QI---MELLG--E
F-P----I---G-EYVP-I--L---AW-IDG-IR-GFN---NKI-KEV----SRG-FSDL
MDKVV----Q----EH------L-E--A-S-NDKA-----DF--VDI-LLS-IE-KDKNG
---FQV-QRN-D--IKFMILDMF---IGGTSTTS-TLLEWTMTEL-IR--S-PK--SMKK
LQDEI-R-STR------GS----Y-I------K----EKE------VE--N-MKY-LKAV
IKEVLRLHP--SLPMILPR-L----L--SE---DV-KV------KG--YN----IAA--G
T---EVIINAWAIQRDT-AI----WGP-------DAEE-FKPERHL---D--D-Y--HG-
------K----NL----NYIPFGSGR---------RICPGINLALGLAEVTVANLVG---
RFD-W-RV---E----AG-PN-G--------PD---L--T----E-A--IGIDVCRKFPL
IAFP-SSV
>At2g30750_AtCYP71A12
MEMILTTL--LFL-LKRT-NLPPSPWR-LPL----IGN--LHQ--L------SLHPHRSL
HSL----SL------RYGPL-ML-LHF---G-RVPIL-VVSSGEA-A---QEVL------
KT-HDL-----KFANR----P-RS--KAV--H-GLMNG-GRDVVFGPYGE-Y-WRQMKSV
CILNLL----TNKMV-----AS--F---EKIREEE----LN----E----MI-KKLEK--
----A------SS-------SS--SS--------------EN---LS-----E-LFVT--
---LPSDVTSRI--AL-GR-K-H---SEDERDKKRV-------R---QI---MELLG--E
F-P----I---G-DYVP-A--L---AW-IDR-IN-GFN---ARI-KEV----SQG-FSDL
MDKVV----Q----EH------L-E--A-G-NHKE-----DF--VDI-LLS-IE-SEKSG
---FQA-QRD-D--IKFMILDMF---IGGTSTSS-TLLEWIMTEL-IR--N-PN--VMKK
LQDEI-R-STR------GS----Y-I------K----EKD------VE--N-MKY-LKAV
IKEVFRVHP--PLPLILPR-L----L--SE---DV-KV------KG--YN----IAA--G
T---EVIINAWAIQRDP-AI----WGP-------DAEE-FKPERHL---D--D-Y--HG-
------K----DL----NFIPFGSGR---------RICPGINLALGLVEVTVANLVG---
RFD-W-RA---E----AG-PN-G--------PD---L--T----E-A--FGLDVCRKFPL
IAFP-SSV
>At1g11610_AtCYP71A18
MEMTLTTL--LLL-LKRT-NLPPSPWR-IPV----IGN--LHQ--L------SLHPHRSL
HSL----SL------RYGPL-ML-LHF---G-RVPIL-VVSSSEA-A---HEIL------
KT-HDL-----KFANR----P-KS--KAV--H-GLMNG-GRDVVFGPYGE-Y-WRQMKSV
CILNLL----TNKMV-----AS--F---EKVREEE----VN----A----MM-EKLEK--
----A------SC-------SS--SA--------------EN---LS-----E-LFVT--
---LTSDVTSRV--SL-GK-K-Y---WEDEGGKKRV-------R---QI---MELLR--E
F-P----I---G-DYVP-A--L---AW-IDR-IN-GFN---SKI-VEV----SRA-YSDL
MEKVV----Q----EH------L-E--A-G-EHKA-----DF--VNI-LLS-IE-KEKNG
---FKV-QRN-D--IKFMILDMF---IGGISTSS-TLLEWIMTEL-IR--N-PE--CMKK
LQNEI-R-STR------GS----Y-I------K----EKE------VE--N-MRY-LKAV
IKEVFRVHP--PLPLILPR-L----L--TE---DV-KV------KG--YD----IAA--G
T---EVLINAWSIHRDP-AI----WGP-------DAEE-FKPERHL---D--D-Y--HG-
------Q----DL----KYIPFGSGR---------RICPGINLAMGLVEVTLANLVG---
RFD-W-SV---D----PG-PN-G--------PD---L--A----E-D--FGLDIPKKLPR
IRFE-CID
>At5g24950_AtCYP71A15
MEIILATI--FLL-LNRT-NLPPSPWR-VPV----IGN--LHQ--L------SLHPHRSL
RSL----SH------RYGPL-ML-LHF---G-RVPIL-VVSSSDV-A---HDLM------
KT-HDL-----KVANR----P-RL--KVI--E-TILNG-GREVVFSPYGD-Y-WRQIKTV
CVVHLL----NKKMV-----QS--F---AKVREEE----RS----V----MM-EKVEK--
----A------SS-------DS--SP--------------LN---LS-----K-LLIT--
---LTSDVASRV--SF-GK-K-H---SNEASDKNQV-------R---KI---TELVG--G
F-P----V---S-EYIP-C--L---AW-IDQ-IR-GLY---NRA-EEV----SKI-FGDL
MDKVV----Q----EH------L-D--A-T-NKPTK----DF--VDI-LLS-FE-RQSKG
---IEV-RRS-D--IKFIILDIF---LGGTTTTN-SLLEWTMTEL-IR--H-PE--CMKK
LQDEI-R-GDT------TI----Y-R------S----HEE------VE--D-MKY-LKAV
IKEGLRLHP--PFPLLVLR-L----L--TQ---DV-KL------KG--YD----IAA--G
T---QVITNAWAIQRDI-VT----WGI-------DAEE-FRPERHL---D--D-F--RG-
------T----NF----EYIPFGSGR---------RICPGIGFAMALVEVTLANLVN---
RFN-W-RM---D----AR-LS-G--------YD---L--A----E-A--TGIDVCRKFPL
IVFP-SNA
>At5g24960_AtCYP71A14
MEMILATI--LLL-LNRTYNLPPSPWR-VPV----IGN--LHQ--L------SLHPHRSL
RSL----SH------RYGPL-ML-LHF---G-RVPVL-VVSSSDV-A---HDLM------
KT-HDL-----KVANR----P-QL--KVV--E-KIFNG-GREMVFSPYGE-Y-WRQIKSV
CIVNLL----NKKKV-----QS--F---EKVREEE----IS----E----MM-ERVEK--
----A------SS-------DS--SP--------------LN---LS-----E-LLLT--
---LTSDVTSRV--SL-GR-K-Y---SKEESDKIQM-------R---KI---TELVG--G
F-P----V---G-EYIP-C--L---AW-IDK-LR-GVD---EKA-EEV----SKA-FGDL
MEKVL----Q----EH------L-D--A-T-DKPTL----DF--VDV-LLS-LE-RHERG
---VQI-RRS-D--IKFLILDMF---LAGTETTY-ALLEWIMTEL-IR--H-PE--CMKK
LQDEI-R-AKT------IL----Y-I------S----EED------VE--D-MKY-LKAV
VKEVLRLHP--PLPLLVPR-E----L--SE---DI-KL------KG--YD----IAA--G
T---QVIINAWAIQRDT-MT----WGI-------DAEE-FRPERHL---D--D-F--RG-
------T----NF----EFIPFGSGR---------RICPGIGFAMALVEVTLANLVN---
RFN-W-RM---E----VQ-HS-G--------YD---L--A----E-S--TGLDVCRKFPL
IVFP-SPA
>At5g42590_AtCYP71A16
MEMMLTTF--ILL-LKRP-NLPPSPWR-LPV----IGN--LHQ--L------SLHPHRAL
SSL----SA------RHGPL-ML-LRF---G-RVPVL-IVSSADV-A---HDVM------
KT-HDL-----KFANR----P-IT--KSA--H-KISNG-GRDLVFAPYGE-Y-WRNVKSL
CTIHLL----SNKMV-----QS--S---EKRREEE----IT----L----LM-ETLEE--
----A------SL-------SS--SS--------------VN---LS-----K-LITN--
---MVSDIMGKV--VL-GK-K-Y---SGEEIDKTIT-------K---SF---LDAVG--L
S-P----V---G-EYIP-S--L---AW-IGK-IT-GSD---GKL-EKI----TKQ-FGDF
IEKVL----Q----EH------E-D--T-T-ADKET----DF--VDM-LLT-IQ-RDETQ
---CQL-DKS-D--LKVIIFEMF---LGSTTTTS-AVIEWAMTRL-MR--N-PE--CLKK
LQDEI-R-SVS------NS----Y-V------S----GKE------VE--N-MNY-LKAV
IKEVLRLHP--PLPLLVPR-L----L--SE---DV-KL------KG--YD----ITA--G
T---QVIINAWAIQRDT-AT----WGS-------DAQE-FRPERHF---D--D-F--VG-
------R----NF----KYIPFGAGR---------RLCPGIGLGSVMASVTLANLVK---
RFD-W-RV---E----DG-PS-GY-------PD---L--V----E-G--AGIDVCRKFPL
VVFP-SSA
>LOC_Os01g12740.1_CYP71T1
LAAVALLLLPLLS-KK---PLPPSPRG-VPF----LGH--LPL--L------GSLPHRKL
RSM----AE------AHGPV-ML-LWF---G-RVPTV-VASSAAS-A---QEAM------
RA-RDA-----AFASR----A-RV--RMA--E-RLIY--GRDMVFAPYGE-F-WRQARRV
SVLHLL----SPRRI-----AS--F---RGVREQE----VA----A----LL-DRVRR-R
CG--G------GG-------E----T--------------VN---LS-----D-LLMS--
---YANGVISRA--AF-GD---G---GD-EEKRELF-------A---NF---EALLG--T
A-T----V---G-EFVP-W--L---AW-VDK-LM-GLD---AKA-ARI----SAE-LDGL
LERVI----A----DH------R-E--R-R-RDGGDG---DF--VDV-LLD-VS-EVEEA
GAGLLF-DTV-A--IKAIILDMI---AAATDTTF-TTLEWAMAEL-IN--H-PP--VMRK
LQCEI-R-AAV------PG-AA-E-V------T----EDH------LG--E-LRL-LRAV
VKETLRLHA--PVPLLVPR-E----T--VE---DT-EL------LG--YR----VPA--R
T---RVIINVWAIGRDA-AA----WGD-------RAEE-FVPERWL---D--E-YAALG-
------Q----DF----RFVPFGAGR---------RGCPGAGFAAPSIELALTNLLY---
HFD-W-EL---PGA--AA-AT-A--------LD---M--G----E-L--FGLSMRMKTTL
NLVA-KPW
>LOC_Os01g12750.1_OsCYP71T2
LAALVLLL--WLI-KKRPPPLPPSPPG-VPL----LGH--LPL--L------GTLPHRKL
RSM----AE------AHGPV-ML-LRL---G-RVPAV-VASSAAA-A---EEVM------
RT-RDL-----AFASR----P-RV--RMS--E-RLFY--GRDMAFAPYGE-F-WRQARRV
TVLHLL----SPRRV-----LS--F---RGVREQE----VA----A----LL-DRVRR-R
CG--G------GG-------E----T--------------VN---LS-----D-LLMS--
---YAHGVISRA--AF-GH-G-G---GD-EEKRKLF-------A---DF---EGLLG--T
M-T----V---G-EFVP-W--L---AW-VDK-LT-GLD---AKV-ART----SAA-MDGL
LERVI----A----DH------R-E--R-R-RSRGQA---DF--VDV-MLD-VS-EAEEA
GAGVLF-DTV-A--IKAVILDMM---AAGTDSSF-TTTEWVMAEL-IN--H-PR--VMRK
LQDEI-R-AVV------SS-AG-Q-V------T----EDH------LG--E-LPF-LRAV
IKEMLRLHA--PGPLLLPR-E----T--VE---DT-EL------LG--YR----IPA--R
T---RVIINVWAIGRDA-AA----WGD-------SAEE-FVPERWL---DG-E-YAQLG-
------K----DS----RFVPFGAGR---------RGCPGAGFAALSVELALANLLY---
HFD-W-EL---PSG--IM-AT----------LD---M--D----E-L--FGLSVRLKADL
NLVA-KPW
>LOC_Os01g12760.1_OsCYP71T3
VVVVAIVV-PLVL-KPARRRLPPSPPG-LPL----LGH--LHL--L------GALPHRAL
RSL----AA------AHGPV-LL-LRL---G-RVPVV-VVSSAAA-A---EEVM------
RT-RDL-----EFASR----P-RV--AMA--E-RLLYG-GRDVAFAPYGE-Y-WRQTRRI
CVVHLL----SARRV-----LS--F---RRVREEE----AA----A----LV-ARVRA--
----A------GG------------A--------------VD---LV-----E-HLTA--
---YSNTVVSRA--VF-GD-E-S---GDVDRVRKLF-------D---DF---VELLG--Q
E-P----M---G-ELLP-W--L---GW-VDA-LN-GME---VKV-QRT----FEA-LDGI
LEKVI----D----DH------R-R--R-R-REVGRQ---DF--VDV-LLD-VN-ETDMA
G--VQL-GTI-E--IKAIILDMF---AAGTDTTT-TVIEWAMAEL-IT--H-PD--AMRN
AQDEI-K-AVV------TS----H-I------T----EDH------LD--R-LPY-LKAV
LKETLRLHP--PLPLLVPH-E----P--SS---DT-KI------LG--YS----IPA--C
T---RIVINAWTIGRDQ-AT----WGE-------HAEE-FIPERFL---E--D-Y--IG-
------Q----DF----VLVPFGAGR---------RGCPGVGFAVQAMEMALASLLY---
NFD-W-E---------TR-VV-D-SEFGTSSLD---M--S----E-M--NGLSVRLKYGL
PLIA-ISR
>LOC_Os01g12770.1_OsCYP71T4
LPAVAIVA-PLVL-KYTTRRLPPSPRG-LPL----LGH--LHL--L------GALPHRAL
RSL----AA------AHGPV-LL-LRL---G-RVPVV-VVSSAAA-A---EEVM------
RS-RDM-----EFASR----P-RM--AMA--E-LLLYG-GRDVAFAPYGE-Y-WRQARRI
CVVHLL----SARRV-----LS--F---RRVREEE----AA----A----LV-GRVRA--
----A------AA-------DV---V--------------VD---LS-----D-LLIA--
---YSNTVLTRI--AF-GD-E-S---GGGDRERKVF-------D---DF---ARLLG--T
E-P----M---G-ELLP-W--F---WW-VDA-LR-GID---GKV-QRT----FEA-LDGI
LERVI----D----DH--------R--R-R-REGGRR---DF--VDV-LLD-VN-ETDKA
G--IQL-GTV-E--IKAIIMDMF---VGGSDTTT-TMMAWTMAEL-IN--H-PR--AMRK
AQNEI-W-AVV------TS----H-V------T----KDH------VD--K-LPY-LKAV
FKETLRLHP--PLPLLIPR-E----P--PA---DT-QI------LG--YT----IPA--H
T---RVVINAWAIGRDA-AA----WGQ-------QPDE-FSPEKFL---N--D-Y--KG-
------Q----DF----ELLPFGAGR---------RGCPGIVFGVSAMEIALASLLY---
HFD-W-E---------AA-AT-D-SQAWALPVD---M--S----E-V--NGIAVHLKYGL
HVVA-KPR
>LOC_Os09g36070.1_OsCYP71AK1
MSSYAALL--VVV-KNLGKKLPPSPPS-LPF----VGH--LHL--V------GELPHRSL
DAL----HR------RYGSL-MF-LRL---G-RAGAL-VVSTAAA-A---ADLY------
RG-HDL-----AFASR----P-PS--HSA--E-RLFYG-GRNISWP-------WRTSSPL
A---------------------------APARAAE----AA----A----LV-ARARR-A
AE--A------AR------------A--------------VQ---LR-----E-LLYA--
---YTNGVITRV--AA-GG-S-G------AERRKMM-------A---DT---SELLA--G
F-Q----W---V-DRLP-E--A---AGAARK-LT-GLN---KKL-DDM----ADE-SDRF
LGEIL----A----AH------D-D--E-K-AEGE-----DF--VDV-LLR-LR-RQGAA
AGGLEL-AED-N--VKAIIKDIM---GAATDTSF-VTLEWIMTEL-IR--N-TQ--VMSK
LQNEI-I-QVT------KP----T-V------T----EED------LT--K-LDY-LKAV
IKEVLRLHP--PAPLLIPH-H----S--TM---PT-TI------QG--YH----IPA--K
T---IAFINVWAIGRDP-AA----WD--------TPDE-FRPERFM------D-F--RG-
------N----DY----KFIPFGAGR---------RLCPGIILALPGLEMVIASLLY---
HFD-W-EL---PDG--MD-VQ-D--------LD---M--A----E-A--PGLTTPPMNPV
WLIP-RCR
>LOC_Os09g36080.1_OsCYP71AK2
MYHYAVAL--AVV-KNRRRKLPPSPPS-VPF----LGH--LHL--L------GPLLHRSL
HEL----HL------RYGTL-LL-LQL---G-RRRTL-VVSTAAA-A---ADLY------
RN-HDL-----AFASR----P-LV--AAA--H-KLSYG-SKNITFAPFGE-Q-WRRAKKT
AVVHAL----SPRRV-----EA--F---APVRAAE----AA----A----LV-AATRR-A
AD--A------AA-------DG--GA--------------VE---LR-----D-LLYS--
---YTNAVVTRA--AT-GA-A-G------TEKKQLL-------G---NA---TSLVA--G
V-Q----A---D-DLLP-G--M---AAAVRW-AT-GLE---KQY-DAS----MEE-WDKF
LSPIM----A----EH------A-E--K-K-KKKRED---DF--IDV-LLR-LK-EEDT-
----EL-TDT-H--VKSRVVDLI---AAATETTS-VTLEWTMAEL-AA--N-PR--VMAK
LQEEI-A-RAT------KP----A-I------T----EAE------VG--G-MEY-MKAV
VKEVLRLHP--PAPILVPH-E----S--TA---AA-AV------QG--YE----IPA--R
T---SLFVNAWAIGRDP-AA----WG--------SPEE-FRPERFL---A--D-F--RG-
------N----DY----QLVPFGAGR---------RICPGISFAVPVLEMALVALLH---
HFD-W-EL---PAG--MR-AA-E--------LD---M--S----E-A--PGLTTPLRVPL
RLVP-KRK
>LOC_Os08g01450.1_OsCYP71C12
LL--MCPL-IIIFATRSG-RVPSPPGR-LPV----IGH--MHL--I------SSLPHKSL
RDL----AT------KHGPL-ML-LHL---G-AVPTL-VVSSART-A---QAIL------
RT-HDR-----VFASR----P-YN--TIA--D-ILLYG-ATDVAFSPYGD-Y-WRQIKKI
VTMNLL----TIKKV-----HS--Y---GQTRQQE----VR----L----VM-AKIVE--
----E------AA---------THMA--------------ID---LT-----E-LLSC--
---YSNNMVCHA--VS-GK---F---EGRN-LKELI-------E---IN---SSLLG--G
F-N----L---E-DYFP-S--L---AR-LPV-VR-RLL--CAKA-YHV----KRR-WDQL
LDQLI----D----DH------ASK-----RRSS------DF--IDV-LLS-IQ-QE---
---YGL-TKD-N--IKANLVVMF---EAGTDTSY-IELEYAMAEL-IQ--K-PQ--LMAK
LQAEV-R-GVV------GQ-E--I-V------T----EEQ------LG--R-MPY-LKAV
IKETLRLHP--AAPLLVPH-V----S--MV---DC-NV------EG--YT----IPS--G
T---RVIVNAWAIARDP-SY----W-E-------NAEE-FMPERFL---S--G-Y--NG-
------N----NF----NFLPFGTGR---------RICPGMNFAIAAIEVMLASLVY---
RFN-W-KL---PDQ--AA-NG-G--------ID---M--T----E-T--FGITIHLKEKL
LLVP----
>LOC_Os06g22020.1_OsCYP71C20
VLM-LFPL-LVM-VTRSG-KLPSVPGR-LPV----IGH--LHL--I------GSLPHISL
RDL----AT------KHSPM-ML-LHL---G-AVPTL-VVSSSRV-A---QSIL------
HT-HDD-----IFASR----P-YS--PIA--N-ILFYG-ATDVGFSPYNE-Y-WRQIKKI
TTTHLL----TMKKV-----RS--Y---VSARQRE----VR----I----VM-ARITE--
----A------AS---------KHVV--------------VD---LT-----E-MLSC--
---YSNNIVCHA--VC-GK---F---EGWN-LRELV-------K---VN---TSLLG--G
F-N----I---E-DYFP-S--F---TR-LAA-VR-RLLLSCAKA-HNI----NKR-WDQL
LEKLI----D----DH------TTKH---IRSSS------GF--IDV-LLS-IQ-HE---
---YGL-TKD-N--IKANLAAML---MAGMDTSF-IELEYAMAEL-MQ--K-PH--VMGK
LQAEV-R-RVM------GQ-D--I-V------T----EEQ------LG--C-MPY-LKAV
IKETLRLHP--PAPLLMPH-L----S--IS---DC-NI------NG--YT----IPS--G
T---RVIVNVWALARDS-NY----W-E-------NADE-FIPERFI---V--D-Y--NG-
------N----NF----HFLPFGSGR---------RICPGINFAIATIEIMLANLVY---
RFD-W-EL---PDQ--AA-KG-G--------ID---M--T----E-T--FGVAVHRKEKL
LLIP----
>LOC_Os08g01510.1_OsCYP71C15
-------------GDRNS-KLPSPPLR-LPV----IGH--MHL--V------GSLPHVSL
RDL----AA------KHGRL-ML-VHL---G-SVPTL-VVSSPRA-A---EAVL------
RT-HDL-----AFASR----P-RA--MVP--D-IITYG-ATDSCYGPYGD-H-FRKVRKA
VTVHLL----NSHKV-----QA--Y---RPAREEE----VR----L----VI-AKLRG--
----A------AA--------MAGAP--------------VD---MT-----E-LLHS--
---FANDLICRA--VS-GK---F---EGRN-LRELI-------D---TN---ASLLG--G
F-N----L---E-DYFP-S--L---AR-TKL-LS-KVI--CVRA-MRV----RRR-WDQL
LDKLI----D----DH------ATRL---VRRH-------DF--IDI-LLY-HQ-EE---
---YGF-TRD-N--IKAILVDMF---EAGTDTSY-LVLESAMVEL-MR--K-PH--LLAK
LKDEV-R-RVI------GQ-E--V-V------N----EDN------IV--D-MVY-LKAV
IKETLRLHP--PAPLYIPH-L----S--RE---DC-SI------SG--YM----IPT--G
I---RVFVNAWALGRDA-KF----W-D-------MPDE-FLPERFM---D--D-F--KG-
------H----DF----HYLPFGSGR---------RMCPGIHSATVTLEIMLANLMY---
CFN-W-KL---PG---VK-EE-D--------ID---M--T----E-V--FGLTVHRKEKL
FLVP----
>LOC_Os08g01520.1_OsCYP71C16
ILQLLLPL-AYFASSRDSKKLPSPPFK-LPV----IGH--MHL--I------GPLPYVSL
RDL----AA------KHGRL-ML-VRL---G-SVPTL-VVSSPRA-A---EAVL------
RT-HDL-----AFASR----P-RS--MVT--D-IIMYG-ALDSCFAPYSD-H-FRSVKKV
VTVHLL----NSKRV-----QA--Y---RHVREEE----VR----L----VM-ARLRG--
----A------AA---------AAAA--------------VD---LS-----Q-TLQF--
---FANDLICRA--VS-GK---F---QGRN-VRDLM-------E---AN---SNLLG--G
F-N----L---E-AYFP-G--L---AR-MPL-IS-KLI--CARA-IRI----RRR-WDQL
LDMLI----D----DH------VASA---RDRA-------DF--IHV-LLS-LQ-DE---
---YGF-TRD-H--IKAISIDMF---EAGTDTSH-LVLEYAMVEL-TR--K-PH--ILTK
LQDEV-R-RIT------GQ-H--M-V------T----EDD------IV--G-MVY-LKAV
IKETLRLHA--PGGFTIPH-L----A--RE---DC-NV------DG--YM----IPA--G
T---RVLINLWALSRDA-NY----W-D-------KPDE-FLPERFM---DG-D-F--KG-
------Q----DF----QFLPFGSGR---------RMCPGIHSGKVTLEIMLANLVY---
CFN-W-KL---PG---MK-KE-D--------ID---M--T----D-V--FGLAIHRKEKL
FLVP----
>LOC_Os08g01490.1_OsCYP71C17
MLFFMIII-LVLLTRRSSAVLPPSPPR-LPV----IGH--MHL--V------GSNPHVSL
RDL----AE------KHAAF-ML-LQL---G-QVRNL-VVSSPRA-A---EAVL------
RA-HDH-----VFASR----P-RS--AIA--D-ILAYG-SSNISFSPYGD-Y-WRKARKL
VAAHLL----SPKKV-----QS--L---RRGREEE----VG----I----AV-AKLHE--
----A------AA---------AGAA--------------VD---MR-----E-LLGS--
---FTNDVLCRA--VC-GK-S-S---EGRN-LMELA-------A---GN---ADQYA--G
F-N----L---E-DYFP-S--L---AK-VDL-LR-RVV--SADT-KKL----KEK-WDSV
LGDIV----S----EH------EKKS-S-LRRDDQV----DF--VDI-LLD-RQ-QE---
---YNL-TRH-N--IHAILMDMF---AAGTDTSY-IALEFAMSEL-IR--K-PH--LMTK
LQDEV-R-KNT---------Q--M-V------S----EDD------LN--N-MPY-LKAV
VKETLRLHP--PVPLLLPR-L----S--MA---QC-NA------NG--YT----IPA--N
T---RVIINVWALGRDA-KC----W-E-------NSEE-FMPERFM---DS-D-F--KG-
------T----DF----QFLPFGAGR---------RICPGMNFGMASVELMLSNLMY---
CFD-W-EL---PG---MD-KD-D--------VD---M--T----D-Q--FALTMARKEKL
YLIP-T--
>LOC_Os11g27730.1_OsCYP71AE2
----LSPL-IL--TARRA-PLPPSPPA-LPF----IGH--LHL--I------GALPHVSL
CCL----AT------KHAPL-MF-LRL---GTSLPVL-VASSPCA-A---EAIL------
RT-HDD-----VFASR----P-RT--VLA--D-IIFYG-SRDIGFAPYGE-D-WRQARKL
VNTHLL----SVNKV-----QS--L---WLAREEE----VK----I----VM-EKISK--
----A------AF---------AREA--------------VD---IG-----Q-ILCS--
---FTNDLACRV--VS-RK---L---DRQK-LQELV-------N---KT---IKLLS--I
F-N----V---E-EYFS-I--L---AR-IGV-IG-KVM--CARA-ERL----KKK-WDML
LKKLI----A----DH------ESKC--------------DF--VDI-LLS-VR-KE---
---YGL-TEE-H--VKAILEDVF---IAGTQSSA-RVIEFTFAEL-MR--K-PH--MLKK
VQDEV-R-ACI------GQ-A--I-V------S----EVQ------VN--N-MTY-LRAV
VKEVLRLHP--VAPLLATH-V----S--MA---DC-NI------NG--YM----IPS--G
M---RVLVNAWAIGRDE-RF----W-Y-------DPEK-FMPERFV---ES-N-F--WV-
------N----NY----QYLPFGSGR---------RMCLGMNFAMAVIEITLANLLW---
KFD-W-AL---PHA--ME-------------VD---M--S----E-E--FGLSVRLKEKL
LLVP----
>LOC_Os05g35010.1_OsCYP71AD1
MLSLLLPF-LFL-VLRSG-RLAPAPRG-LPV----IGN--LHQ--V------GALPHRAL
RAL----AA------ATGAL-LR-LRL---G-HVTAL-VASSPAA-A---AAVM------
RE-HDH-----VFATR----P-YF--RTA--E-ILTYG-FKDLVFAPYGE-H-WRHARRL
CSEHVL----SAARS-----HR--Y---GPMREQE----VA----L----LV-NAIRT--
----E------A----------AAAA--------------VD---VS-----K-ALYA--
---FTNAVICRA--VS-GR-L-S---EGRS-LRELI-------E---EN---ATLLG--G
F-C----V---G-DYFP-A--L---AW-ADA-FL-SGF--AARA-CRN----LRR-WDEL
LEEVI----A----EH------EARL-----RGG------DF--VDV-LLA-LQ-EESQH
DGSFKL-TRD-I--IKSLLQDMF---AAGTDTSF-ITLEWAMSEL-VK--N-PA--AMRK
LQDEV-R-R--------GG-G--A-T------T--------------A--A-TPY-LKAV
VKETLRLHP--PVPLLVPR-ECARDT--DD---DA-TV------LG--YH----VAG--G
T---RVFVNAWAIHRDA-GA----W-S-------SPEE-FRPERFL---PG-D-L--RG-
------G----HF----QLVPFGAGR---------RVCPGMQFALATVELALASLVR---
LFD-W-EI---PP-------G-E--------LD---M--S----D-D--PGFTVRRRIPL
RLVA-DK-
>Pp3c6_19010V3.1_PpCYP761A1
LGFVVAVLGYLIR------KLPPGP-G-FPI----IGS--VHL--L------GPRSHVSL
AQL----AR------KYGAL-MS-LYL---G-QKLFV-VASSAEA-A---MEVL------
KK-QDA-----VFCSR----P-PL--RGF--K-VIF---PHDVTFADLTP-E-SNYLRKF
IRLHLT----TARSI-----EA--F---QHIRVDE----ML----Q----MV-RSIVA--
----S------PRD---------------V---V------VN---LR-----T-SLEV--
---MTANVLTRS--II-GK-R-F---EKKEMEIHIA-------A---EI---GECLG--A
K-NP-------G-DLIP-A--L---K-LVD--WN-GLD---QRM-KNL----RRK-MATF
LANIV----R----ER------R-E-----KSSLGTS---EM--LGV-LLD-EM-EN--A
AAGEKI-TED-I--LNTIIWESF---TAGMETTV-LATDWTLAEV-LR--N-PE--VLQK
CQAEL-D-AVV------GR-NR-R-A------Q----ESD------IP--D-LHY-IKAV
VKESFRLHP--VIPLLIPH-Y----S--HD---PI-KV------LG--YD----IPA--H
T---QLLINVWAIGRDP-KV----W-A-------DPLK-FHPERFL---E--E-M--FG-
------K----SF----NLLPFGSGR---------RACMGITLGTLLVEASVVVLLH---
SFD-W-IL---PA---------EG-------ID---M--T----E-G-QG-LSVRKNVPA
CAFA-TPR
>Pp3c16_630V3.1_PpCYP761B1
MG--IAVVAFFIT------NIPPGP-A-WPI----IGS--LHL--I------GPYPHRSL
AKL----AE------KYGSL-MS-VWF---G-QRLII-FATSPET-A---LEFV------
KT-QDA-----NFCSR----P-KQ--QAP--S-VLL---PHDLTFSDVTS-H-SKLLRKI
FQQQFT----TSKKM-----EA--T---QQLRANE----FA----H----ML-RTI----
-----------PHD---------------T---T------VN---VK-----F-HLEV--
---LAGNIFSQL--VM-SR-R-L--DSTEKKDMKIT-------A---DL---DRIIG--T
F-NP-------G-DFIP-A--V---K-RFD--LA-GIG---CKF-KQF----RNR-MDSF
VEKII----Q----ER------L-E--E-RKSSRAPK---DY--LDA-LLD-EA-DQ--Q
---KEI-DLN-V--VKTMIWEIF---AAGMETNI-ASSEWAMAEL-VN--A-PH--TMKK
AQAEL-D-AVV------GR-DR-M-V------K----ESD------LP--N-LPY-IKAI
AKESLRLHP--PVPFL-AH-Q----C--IK---SC-KA------FG--YD----IKS--G
T---SVFVNVYGLGRLE-SI----Y-P-------DPNT-FNPDRFL---P--D-Y--QG-
------Q----NF----ELLPFGSGR---------RICAGMPVASLMVQTAVATLLH---
AFT-W-IA---PK---------DH--------E---L--M----E-G-LGAASLSKAVPL
KAHA-TPR
>Pp3c3_26120V3.1_PpCYP761D1
MA--ATVFAFFLT------NLPPGP-A-LPV----IGS--MHL--L------GTSPHHNL
QKL----ST------KYGPL-MS-IRL---G-QAQCV-VASSTET-A---MEFL------
KN-QDS-----NFTSR----P-AL--RVG--E-AVFY--GQDLVFQNSTP-L-WRHLKKI
FQVEFT----STKRL-----DT--T---RHVREEE----IA----H----LT-STL----
-----------PHN---------------C---E------VN---LR-----I-HLKS--
---MIGNIISRM--AV-GQ-R-L--EQLREASREVM-------D---NV---AFCIG--A
V-NL-------A-DYIP-A--L---K-WLD--LQ-GLE---RRF-KKT----FQI-MNSV
SGEII----A----KH------Q-E-----RRKLSNP---DL--IDV-LLD-DM-EKP-Q
DGSPRV-TMD-S--IKAVTWNAF---AGATDAIA-MSLEWAMSEI-LL--H-PH--VQAK
AHAEL-D-VVV------GK-NR-R-V------E----ESD------IQ--N-LSY-IGAI
IKETLRLHP--VAPMLAPH-A----A--LN---PC-KA------FG--FD----IPG--G
T---WVIINAWAIARDP-AV----W-K-------DPTE-FNPDRFM---Q--N-----P-
------R----VF----EMLPFGAGK---------RMCPGVAMANVTMQRAIAKLLH---
EFE-W-GL---TS---------EL--------D---M--S----E-G-TMSIVVPRAVPL
HAVA-KPR
>Pp3c27_4440V3.1_PpCYP761C1
MA--ATVLVIRLL------HQPPGP-G-LPL----VGH--MHF--L------GANPHISL
WKL----AD------KYGPL-MS-LRL---G-NKPYV-VATSPET-A---KEFL------
KT-LDA-----NFGSR----H-YS--SQS--Q-YLLYG-GQDVAFQESSP-S-WRNLKKI
FTMELA----SPARL-----EA--S---RHIREEE----MI----V----LL-RTI----
-----------HSK---------------G---E------LE---LK-----S-QLID--
---MISHVISRM--VI-NK-R-F------DPTVQTH-------F---RL---A---G--A
F-VP-------G-DYIP-A--V---K-WLD--LG-GFE---AQM-KKQ----KER-MDAF
IDDIL----V----QH------R-E-----RRAKGPV---DM--VHV-LLD-RI-ET--K
DDQIQL-TDT-H--VKALVLDAF---LGASETII-LTSEWAMAEL-LR--H-PS--LMAK
AQAEL-D-AVV------GR-DR-M-V------T----ESD------LR--H-LTY-LNTI
IKETFRLHP--AAALLLPR-E----S--AQ---PS-QA------FG--YN----FPA--K
T---RVLINCYAIHRDP-AI----W-H-------DPLV-FNPDRFL---Q--D-V--KG-
------R----HF----QLLPFGAGR---------RVCPGLSMGILTVQFILASLLH---
SFD-W-SL---PG---------DM-------VD---M--T----E---IYGLTLPRAAPL
PCAA-KLR
>Pp3c27_4400V3.1
MA--ATVLVIRLL------HQPPGP-G-LPL----VGH--MHF--L------GANPHISL
WKL----AD------KYGPL-MS-LRL---G-NKPYV-VATSPET-A---KEFL------
KT-LDA-----NFGSR----H-YS--SQS--Q-YLLYG-GQDVAFQESSP-S-WRNLKKI
FTMELA----SPARL-----EA--S---RHIREEE----MI----V----LL-RTI----
-----------HSK---------------G---E------LE---LK-----S-QLID--
---MISHVISRM--VI-NK-R-F------DPTVQTH-------F---RL---A---G--A
F-VP-------G-DYIP-A--V---K-WLD--LG-GFE---AQM-KKQ----KER-MDAF
IDDIL----V----QH------R-E-----RRAKGPV---DM--VHV-LLD-RI-ET--K
DDQIQL-TET-H--VKALVLDAF---LGASETII-LTSEWAMAEL-LR--H-PS--LMAK
AQAEL-D-AVV------GR-DR-M-V------T----ESD------LR--H-LTY-LNTI
IKETFRLHP--AAALLLPR-E----S--AQ---PS-QA------FG--YN----FPA--K
T---RVLINCYAIHRDP-AI----W-H-------DPLV-FNPDRFL---Q--D-V--KG-
------R----HF----QLLPFGAGR---------RVCPGLSMGILTVQFILASLLH---
SFD-W-SL---PG---------DM-------VD---M--T----E---IYGLTLPRAAPL
PCAA-KLR
>LOC_Os04g10160.1_OsCYP99A2
MQFFLVSLLLLALLTRKS-RRPPGPWN-LPL----VGG--LLH--L-LRS-----PQVAL
REL----AS------KYGPV-MF-LRM---G-QIDTV-VVSSPAA-A---QEVL------
RD-KDV-----MFASR----P-SL--LVS--E-IFCYD-NLDVGFAPYGA-Y-WRMLRKL
CTVELL----STKVV-----RQ--L---APVRNDE----TL----T----LV-RNIKA--
----A------SSG----HGGGGGKK-------P------VT---LA-----R-LLTT--
---CTNTITAKA--AF-GQ------ACGVEEQLTAL-------D---VG---LKFSG--G
F-C----F---G-DLFP-S--L---R-FIDA-MT-GLR---SRL-WRA----RGQ-LDSV
FDKII-AQCE----EH------QGD---------------SL--VNV-LLR-IR-DQ--G
DLEFPF-GTT-N--IKAIILDMF---TGGTETTS-SAAEWVMSEL-MR--N-PE--VMAK
VQAEV-R-RVF-------K-S----P------Q----DHEG-----LD--N-LRY-MKMV
IKETMRLNP--VLPLLMPH-L----C--RE---TC-DI------GG--YE----VVE--G
T---RVVINSWAMARSP-EY----W-D-------DAEE-FKPERFE---DG-D-Y--KG-
-----SR-----F----EYLPFGTGR---------RRCPGDTFGMVLLELIVARLLY---
YFD-W-SL---PAG--MQ-PD-D--------VD---M--D----F-V--VTATTRRKNHL
QLVA-SPK
>LOC_Os04g09920.1_OsCYP99A3
----LVSVVLLALLTRKS-RRPPGPWN-LPL----VGG--LLH--L-LRS-----PQVAL
RDL----AG------KYGPV-MF-LRT---G-QVDTV-VISSPAA-A---QEVL------
RD-KDV-----TFASR----P-SL--LVS--E-IFCYG-NLDIGFAPYGA-Y-WRMLRKL
CTVELL----STKMV-----RQ--L---APIRDGE----TL----A----LV-RNIEA--
----A------A----------GGKK-------P------FT---LA-----T-LLIS--
---CTNTFTAKA--AF-GQ------ACGGEEQLTAL-------D---EA---LKFSN--G
F-C----F---G-DLFP-S--L---R-FIDA-MT-GLR---SRL-ERL----RLQ-LDTV
FDKIV-AQCE----SN------PGD---------------SL--VNV-LLR-IK-DQ--G
ELDFPF-SST-H--VKAIILDMF---TGGTETTS-STTEWLMSEL-MR--N-PE--VMAK
VQAEV-R-GVF-------K-S----P------Q----DHEG-----LE--N-LSY-MKLV
IKETLRLNP--VLPLLLPH-L----C--RE---TC-EI------GG--YE----IVE--G
T---RVLINSWAMARSP-EY----W-D-------DAEK-FIPERFE---DG-D-F--KG-
-----SR-----F----EYLPFGTGR---------RRCPGDIFAMATLELIVARLLY---
YFD-W-SL---PDG--MQ-PG-D--------ID---M--E----L-V--VGATARRKNHL
QLVA-SPK
>LOC_Os04g40470.1_OsCYP71S1
MASL-LLLAILLASKQRA-ASPSLPPG-LPL----IGN--LHQ--V------GALPHRSL
AAL----AA------RHAPL-ML-LRL---G-SVPTL-VVSTADA-A---RALF------
RD-NDR-----ALSGR----P-AL--YAA--T-RLSYG-QKSISFAPDGA-Y-WRAARRA
CMSELL----GPPRV-----RG--L---RDARERE----AA----A----LV-AAVAA--
----A------GA----------------S---P------VN---LS-----D-MVAA--
---TSSRIVRRV--AF-GD-------GDGDMDKAVL-------N---ET---QALLG--G
L-W----V---A-DYVP-W--L---R-WVDT-LS-GKR---WRL-ERR----FRQ-LDAL
YERVI----D----DH------L-N-----KRKHASD---DL--VDV-LLR-LH-GDPA-
---TFG-SRS-H--IKGILTDMF---IAGSDTSA-VTVQWAMTEL-VR--N-PD--VLAK
AQHEV-R-RVV-----AGK------V------R----EAD------LP--E-LHY-LRLV
IKETLRLHP--AAPLLVPR-E----T--TE---P-FRT------AG--VE----IPA--R
T---RVVVNAMAIHTDP-GV----WGP-------DAER-FVPERHR------D-AD--G-
-----CA-Q-QDF----ALVPFGIGR---------RRCPGVHFAAAAVELLLANLLF---
CFD-W-RA---PPG--RE-------------VD---V--E----E-E--NGL-VHKKNPL
VLIA-SKR
>LOC_Os04g40460.1_OsCYP71S2
MASLLLLLAILLASKKRA-ASPSLPPG-LPL----IGN--LHQ--V------GALPHRSL
AAL----AA------RHAPL-ML-LRL---G-SVPTL-VVSTADA-A---RALF------
RN-NDR-----ALSGR----P-AL--YAA--T-RLSYG-QKNISFAPDGA-Y-WRAARRA
CMSALL----GAPRV-----CE--L---RDARERE----AA----A----LI-AAVAA--
----A------GA----------------S---P------VN---LS-----D-MVAA--
---TSSRIVRRV--AF-GD-------GDGDMDKAVL-------D---ET---QSLLG--G
L-W----V---A-DYVP-W--L---R-WVDT-LS-GMR---RRL-ERR----FRQ-LDAF
YERVI----D----DH------I-N-----KRKHASD---DL--VDV-LLR-LH-GDPA-
---MFG-SRT-H--IKGILTDMF---IAGSDTSA-VTVQWAMTEL-VR--N-PD--VLAK
AQHEV-R-RVI-----GGK-DA-M-V------R----EAD------LP--E-LHY-LRLV
IKETLRLHP--ASP-LVQR-E----T--TE---P-FRT------AG--VE----IPA--R
T---RVVINAMAIHTDP-GV----WGP-------NAER-FLPERHR---A--D-AD--G-
-----EQ-QHEDF----ALVPFGIGR---------RSCPGVHFAAAAAELLLANLLF---
CFD-W-RA---LPG--RE-------------VD---V--E----E-E--NGLTLDRQRPF
VEDA-TRR
>SELMODRAFT_113951_SmCYP792A7
MEHILASFFV---YDRSK-VMPPSPRA-FPI----LGH--IPL--L------ASTPHLIL
FDL----AK------KLGPI-FY-LRL---G-YTPTI-VISSAKI-A---QEIL------
KS-HDR-----TFSSR----P-SL--TFA--E-AIL---PDDLVFARYGA-R-WRELRKI
CTLELF----TARRV-----GS--F---AAVRQVE----ME----K----FL-AMLSQ--
--------------------NLG------R---T------VN---MT-----Q-ELTV--
---LTLEIMQTL--VF-GTSR-T-------KDLHLI-------R---QG---NELGG--S
L-H----I---G-DYIP-S--L---K-WMD--PS------LPKL-RTL----ADN-FHAL
LQAHI----D----EH------R-S--S-IAKQGHGG---SF--LDV-LLS-L-------
---DNM-SDL-T--IRCLMLDAV---SAGLHTTA-TAIDWALTEL-LL--H-PQ--ILAK
AQKEL-D-DVI-----PAS-SA-I-V------S----EAD------IP--K-LKY-LGAI
VKETLRQHP--PAPLMVPR-E----S--TA---DC-KV------TG--YT----IPA--K
T---QVLINLYAIGRDP-SI----W-E-------NPLE-FIPERMS---S--E-F--NA-
------A-----V----ELMTFGFGR---------RSCPGMNLGMTAVHFVLANLLY---
RFN-W-TT---PDG--KE-------------VD---V--G----E-G--VGFTLMRARPL
ALVP----
>SELMODRAFT_116635_SmCYP792A4
MEHILASFFV---YDRSK-VMPPSPRA-FPI----LGH--IPL--L------ASTPHLIL
FDL----AK------KLGPI-FY-LRL---G-YTPTI-VISSAKI-A---QEIL------
KS-HDR-----TFSSR----P-SL--TFA--E-AIL---PDDLVFARYGA-R-WRELRKI
CTLELF----TARRV-----GS--F---AAVRQVE----ME----K----FL-AMLSQ--
--------------------NLG------R---T------VN---MT-----Q-ELTV--
---LTLEIMQTL--VF-GTSR-T-------KDLHLI-------R---QG---NELGG--S
L-H----I---G-DYIP-S--L---K-WMD--PS------LPKL-RIL----ADN-FHGL
LQAHI----E----EH------R-S--S-IAKQGHGG---SF--LDV-LLS-L-------
---DNM-SDL-T--IRCLMLDAV---SAGLDTTA-TAIGWALTEL-LL--H-PQ--ILAK
AQKEL-D-DVI-----PAS-SA-M-V------S----EAD------IP--K-LKY-LGAI
VKETLRKHP--PAPLMVPR-E----S--TA---EC-KV------TG--YM----IPA--K
T---QVLINLYAIGRDP-KI----W-E-------NPLE-FIPERMS---S--E-F--NA-
------A-----V----ELMTFGFGR---------RSCPGMNLGLTAVHLVLANLLY---
RFN-W-TT---PDG--KE-------------VD---V--G----E-G--VGFTLMRARPL
ALVP----
>SELMODRAFT_12239_SmCYP792A6
-------FFV---YDRSN-VMPPSPRA-FPI----LGH--IPL--L------ASNPHLIL
FDL----AK------KLGPI-FY-LRL---G-YTPTI-VISSAKI-T---QEIL------
KS-HDR-----TFSSR----P-SL--TFA--E-AIL---PDDLIFARYGA-R-WRELRKI
CTLELF----TARRV-----GS--F---AAVRQAE----ME----K----FL-AMLSQ--
--------------------NLG------R---T------VN---IT-----Q-EVTV--
---LTLEIMQTL--VF-GTSR-T-------NDVRLV-------H---QG---NELGG--R
L-H----I---G-DYVP-W--L---K-WMD--LS------LPKL-RTL----ATK-FHAL
LQAHI----E----EH------R-S--S-IAKQGHGG---SF--LDV-LLS-L-------
---DNM-SDL-T--IRCLMLDAV---SAGLDTTA-TAIGWALTEL-LL--H-PQ--ILAK
AQKEL-D-DVI-----PAS-SA-M-V------S----EAD------IP--K-LKY-LGAI
VKETLRKHP--PAPLMVPR-E----S--TA---EC-KV------TG--YT----IPA--K
T---QVLINLYAIGRDP-NI----W-E-------NPLE-FIPERMS---S--E-F--NA-
------A-----T----ELMTFGFGR---------RSCPGMNLGLTAVHLVLANLLY---
RFN-W-TT---PDG--KE-------------VD---V--G----E-G--VGFTLMRARPL
ALVP----
>SELMODRAFT_12227_SmCYP792A2
-------FFV---YDRSK-VMPPSPRA-FPI----LGH--IPL--L------ASNPHLIL
FDL----AK------KLGPI-FY-LRL---G-YTPTL-VISSAKI-A---QEIL------
KS-HDR-----TFSSR----P-SL--TFA--E-AIL---PDDLIFARYGA-R-WRELRKI
CTLELF----TARRV-----GS--F---AAVRQVE----ME----K----FL-AMLSQ--
--------------------NLG------R---T------VN---IT-----Q-EVTV--
---LTLEIMQTL--VF-GTSR-T-------NDVRLV-------H---QA---NELGG--R
L-H----I---G-DYVP-W--L---K-WMD--LS------LPKL-RTL----ATK-FHAL
LQAHI----E----EH------R-S--S-IAKQGHGG---SF--LDV-LLS-L-------
---DNM-SDL-T--IRCLMLDAV---SAGLDTTA-TAIGWALTEL-LL--H-PQ--IFAK
AQKEL-D-DVI-----PAS-ST-M-V------S----EAD------IP--K-LKY-LGAI
VKETLRKHP--PAPLMVPR-E----S--TA---EC-KV------TG--SM----IPA--K
T---QVLINLYAIARDP-KI----W-E-------NPLE-FIPERMS---S--E-F--NA-
------A-----V----ELMTFGFGR---------RSCPGMNLGLTAVHLVLANLLY---
RFN-W-TT---PDG--KE-------------VD---V--G----E-G--VGFTLMRARPL
ALVP----
>SELMODRAFT_12223_SmCYP792A3
-------FFV---YDRSK-VMPPSPRA-FPI----LGH--IPL--L------ASNPHLIL
FDL----AK------KLGPI-FY-LRL---G-YTPTI-VISSAKI-A---QEIL------
KS-HDR-----TFSSR----P-SL--TFA--E-AIL---PDDLIFARYGA-R-WRELRKI
CTLELF----TARRV-----GS--F---AAVRQVE----ME----K----FL-AMLSQ--
--------------------NLG------R---T------VN---IT-----Q-EVTV--
---LTLEIMQTL--VF-GTSR-T-------KDVRLV-------H---QG---NELGG--R
L-H----I---G-DYVP-W--L---K-WMD--LS------LPKL-RTL----ATK-FHAL
LQAHI----E----EH------R-S--S-IAKQGHGG---SF--LDV-LLS-L-------
---DNM-SDL-T--IRCLMLDAV---SAGLDTTA-TAIGWALTEL-LL--H-PQ--ILAK
AQKEL-D-DVI-----PAS-SA-M-V------S----EAD------IP--K-LKY-LGAI
VKETLRKHP--PAPLMVPR-E----S--TA---EC-KV------TG--YM----IPA--K
T---QVLINLYAIARDP-KI----W-E-------NPLE-FIPERMS---S--E-F--NA-
------A-----V----ELMTFGFGR---------RSCPGMNLGLTAVHLVLANLLY---
RFN-W-TT---PDG--KE-------------VD---V--G----E-G--VGFTLMRARPL
ALVP----
>SELMODRAFT_236973_SmCYP792A5
MEHILASFFV---YDRSK-VMPPSPRA-FPI----LGH--IPL--L------ASNPHLIL
FDL----AK------KLGPI-FY-LRL---G-YTPTI-VISSAKI-A---QEIL------
KS-HDR-----TFSSR----P-SL--TFA--E-AIF---PDDLIFARYGA-R-WRELRKI
CTLELF----TARRV-----GS--F---AAVRQGE----ME----K----FL-AMLSQ--
--------------------NLG------R---T------VN---IT-----Q-EVTV--
---LTLEIMQTL--VF-GTSR-T-------NDVRLV-------H---QA---NELGG--R
L-H----I---G-DYVP-W--L---K-WMD--LS------LPKL-RTL----ATK-FHAL
LQAHI----E----EH------R-S--S-IAKQGHGG---SF--LDV-LLS-L-------
---DNM-SDL-T--IRCLMLDAV---SAGLDTTA-TAIGWALTEL-LL--H-PQ--ILAK
AQKEL-D-DVI-----PAS-ST-M-V------S----EAD------IP--K-LKY-LGAI
VKETLRKHP--PAPLMVPR-E----S--TA---EC-KLE-----AG--YM----IPA--K
T---QVLINLYAIARDP-KI----W-E-------NPLE-FIPERMS---S--E-F--NA-
------A-----V----ELMTFGFGR---------RSCPGMNLGLTAVHLVLANLLY---
RFN-W-TT---PDG--KE-------------VD---V--G----E-G--VGFTLMRARPL
ALVP----
>SELMODRAFT_421935_SmCYP792A9
------------------------------------------------------------
------------------------------------------------------------
--------------------------------------------------------MGKI
CTLELF----TARRV-----GS--F---AAVRQVE----ME----K----FL-AMLSQ--
--------------------NLG------R---T------VN---IT-----Q-EVTV--
---LTLEIMQTL--VF-GTRR-T-------NDVRLV-------H---QG---NELGG--R
L-H----I---G-DYVP-W--L---K-WMD--LS------LPKL-RTL----ATK-FHAL
LQAHI----E----EH------R-S--S-IAKQGHGG---SF--LDV-LLS-L-------
---DNM-SDL-T--IRCLMLDAV---SAGLDTTA-TAIGWALTEL-LL--H-PQ--ILAK
AQKEL-D-DVI-----PAS-SA-M-V------S----EAD------IP--K-LKY-LGAI
VKETLRKHP--PAPLMVPR-E----S--TA---EC-KLE-----AG--YM----IPA--K
T---QVLINLYAIGRDP-KI----W-E-------NPLE-FIPERMS---S--E-F--NA-
------A-----V----ELMTFGFGR---------RSCPGMNLGLTAVHLVLANLLY---
RFN-W-TT---PDG--KE-------------VD---V--G----E-G--VGFTLMRARPL
ALVP----
>SELMODRAFT_116580_SmCYP792A8
MEHILASFIV---YDRSK-VMPPSPWA-FPI----LGH--IPL--L------ASNSHLIL
FDL----AK------KLGPI-FY-LRL---G-YTPTL-VISSAKI-A---QEIL------
KT-HDR-----IFSSR----P-SL--TFA--E-AIL---PDDLVFARYGA-R-WRELRKI
CTLELF----TARRV-----GS--F---AAVRQAE----ME----K----FL-AMLSQ--
--------------------NLR------R---T------VN---MT-----Q-ELSV--
---LTLEIMQTL--VF-GTSR-T-------NDLRLA-------H---QA---NELGG--R
L-H----I---G-DYIP-W--L---K-WMD--LS------LPKL-RTL----ATK-FHVL
LQAHI----E----EH------R-S--S-IAKQGHGG---SF--LDV-LLS-L-------
---DNM-SDL-T--IRCLMLDAV---SAGLDTTA-TAIEWALTEL-LL--H-PQ--ILAK
AQKEL-D-DVI-----PAS-SA-M-V------S----EAD------IP--K-LKY-LGAI
VKETLRKHP--PAPLMVPR-E----S--TT---DC-KV------TG--YT----IPA--K
T---QVLINLYAIGRDP-SI----W-E-------NPLE-FIPERMS---S--E-F--NA-
------A-----V----ELMTFGFGR---------RSCPGMNLGLTAVHLVLANLLY---
RFN-W-TT---PDG--KE-------------VD---V--G----E-G--VGFTLMRARPL
VLVP----
>SELMODRAFT_114008_SmCYP792A1
MEHILASFIV---YDRSK-VMPPSPRA-FPI----LGH--IPL--L------ASNPHLIL
FDL----AK------KLGPI-FY-LRL---G-YTPTL-VISSAKI-A---QEIL------
KT-HDR-----IFSSR----P-SL--TFA--E-AIL---PDDLIFARYGA-R-WRELRKI
CTLELF----TARRV-----GS--F---AAVRQAE----ME----K----FL-AMLSQ--
--------------------NLR------R---T------VN---MT-----Q-ELSV--
---LTLEIMQTL--VF-GTSR-T-------NDLRLA-------H---QA---NELGG--R
L-H----I---G-DYIP-W--L---K-WMD--LS------LPKL-RTL----ATK-FHAL
LQAHI----E----EH------R-S--S-IAKQGHGG---SF--LDV-LLS-L-------
---DNM-SDL-T--IRCLMLDAV---SAGLDTTA-TAIEWALAEL-LL--H-PQ--ILAK
AQKEL-D-DVI-----PAS-SA-M-V------S----EAD------IP--K-LKY-LGAI
VKETLRKHP--PAPLMVPR-E----S--TT---DC-KV------TG--YT----IPA--K
T---QVLINLYAIARDP-NI----W-E-------NPLE-FIPESMS---S--E-F--NA-
------A-----V----ELMTFGFGR---------RSCPGMNLGLAAVHLVLANLLY---
RFN-W-TT---PDG--KE-------------VD---V--G----E-S--------GSRSC
VLVH----
>SELMODRAFT_403386_SmCYP792A12
--------------------MPPSPRA-FPI----LGH--IPL--L------ASNPHLIL
FDL----AK------KLGLI-FY-LRL---G-YTPTL-VISSAKI-A---QEIL------
KT-HDR-----TFSSR----P-SL--TFA--E-AIL---PDDLIFARYGT-R-WRELRKI
CTLELF----TARRV-----GS--F---AAVRQAE----ME----K----FL-AMLSQ--
--------------------NLG------R---T------VN---MT-----H-ELSV--
---LTLEIMQTL--VF-GTSR-T-------NDLRLV-------H---QA---NELGG--R
L-H----I---G-DYVP-W--L---K-WMD--IS------LPKL-RTL----ATK-FHAL
LQAHI----E----EH------R-S--S-IAKQGHGG---SF--LDV-LLS-L-------
---DNM-SDL-T--IRCLMLDAV---SAGLDTTA-TAIEWALIEL-LL--H-PQ--ILAK
AQKEL-D-DVI-----PAS-SA-I-V------S----EAD------IP--N-LKY-LGAI
VKKSLRQHP--PAPLMVPR-E----S--TA---EC-KLE-----AG--YM----IPA--K
T---QVLINLYAIGRDP-NI----W-E-------NPLE-FILERMS---N--E-F--NA-
------A-----V----EPMTFCFGR---------RSCPGMNLGLTAVHLVLQVQLD---
NTG-W-------------------------------------------------------
--------
>SELMODRAFT_418209_SmCYP792A11
------------------------------------------------------------
------------------------------------------------------------
------------------------------------------------------------
---------------------------------------ME----K----FL-AMLSQ--
--------------------NLG------R---T------VN---MT-----Q-EVTV--
---LTLEIIQTL--VF-GTSR-T-------NDLRLV-------R---QG---NELSG--R
L-H----I---G-DYVP-W--L---K-WMD--LS------LPKL----------------
---------------------------T-IAKQGHGG---SF--LDV-LLS-L-------
---DNI---------------------AGLDTTA-TAIEWALIEL-LL--H-PQ--ILAK
AQKEL-D-DVI-----PAS-ST-M-V------S----EAD------IP--K-LKY-LGAI
VKESLRKHP--PPPLIVPR-E----S--TA---EC-KLE-----AG--YM----IPA--K
T---QVLINLYAIGRDP-NI----W-E-------NPLE-FIPERMS---S--E-F--NA-
------A-----V----ELMTFGFGR---------RSCPGMNLGLTAIHLVLANMVK---
RWT-W-VR---GSG------------------------------------------SRSC
GLVH----
>At4g37320_AtCYP81D5
MD--FLFL-ILLLSNRK--NLPPSPAP-LPV----IGH--LHL--L------KQ-PHRTF
HSI----SK------SLAPI-FH-LRL---G-NRLVY-VISSHSI-A---EECF------
TK-NDV-----VLANR----P-DI--IMA--K-HVGYN-FTNMIAASYGD-H-WRNLRRI
AAVEIF----SSHRI-----ST--F---SSIRKDE----IR----R----LI-THLSR--
-------------------DSLHGFV-------E------VE---LK-----S-LLTN--
---LAFNNIIMM--VA-GK-R-Y-----NDKLRELI-------A---EI---MAGAG--S
G-N----L---A-DYLP-S--I---N-WV----T-NFE---NQT-KIL----GNR-LDRV
LQKLV----D----EK------R-A-----EKEKG-----TL--IDH-LLS-FQ-ETEP-
---EYY-TDV-I--IKGIIL-LV---LAGTDTSS-VTLEWAMSNL-LN--H-PE--ILEK
ARAEI-D-DKI------GS-DR-L-V------E----ESD------IV--N-LHY-LQNI
VSETLRLYP--AVPLLLPH-F----S--SD---EC-KV------AG--YD----MPR--R
T---LLLTNVWAMHRDP-GL----W-E-------EPER-FKPERFE---KE------G--
-----------------KLMPFGMGR---------RACPGAELGKRLVSLALGCLIQ---
SFE-W-ER---V-G--AE----L--------VD---M--T----E-G--EGITMPKATPL
RAMC-KAR
>At4g37330_AtCYP81D4
MD--FLSLFLFLLSKRK--NLPPSPAS-LPV----IGH--LHL--L------KP-PHRTF
LSL----SK------SIAPV-FH-LRL---G-NRLVY-VISSRSI-A---EECF------
TK-NDV-----VLANR----P-KF--TIS--K-HLGYN-ATYLLSASYGD-H-WRNLRRI
AAVEIF----STHRL-----NS--F---LYIRKDE----IR----R----LI-SHLSR--
-------------------DSLHGFV-------E------VE---MK-----T-LLTN--
---LASNTTIRM--LA-GK-R-Y-----NDKLKNLV-------S---EA---VTSAG--A
G-N----P---I-DYLS-I--L---R-WV----S-SYE---KRI-KNL----GNR-FDTF
LQKLV----D----EK------R-A-----EKEKG-----TM--IDH-LLA-LQ-DIQP-
---DYY-TDV-I--IKGIIL-LI---IAGTDTSS-VTLEWAMSNL-LN--H-PE--ILKK
ARMEI-D-EKV------GL-DR-L-V------D----ESD------IV--N-LSY-LQSI
VLETLRMYP--AVPLLLPH-L----S--SE---DC-KV------GG--YD----IPS--G
T---MVLTNAWAMHRDP-EV----W-E-------DPEI-FKPERFE---KE------G--
-----------------KLISFGMGR---------RACPGAGLAHRLINQALGSLVQ---
CFE-W-ER---V-G--ED----F--------VD---M--T----E-D--KGATLPKAIPL
RAMC-KAR
>At4g37340_AtCYP81D3
ME--FLFI-LFIIIKRR--NLPPSPSA-LPV----IGH--LRL--L------KP-PHRVF
LSV----SE------SLAPI-IS-LRL---G-NRLVF-VVSSHSL-A---EECF------
TK-NDV-----VLANR----F-NS--LAS--K-HISYG-CTTVVTASYGD-H-WRNLRRI
GAVEIF----SAHRL-----NS--F---SSIRRDE----IH----R----LI-ACLSR--
-------------------NSSLEFT-------K------VE---MK-----S-MFSN--
---LTFNNIIRM--LA-GK-C-Y-----DPKRRELI-------A---EG---MGCFG--A
G-N----T---A-DYLP-I--L---T-WI----T-GSE---KRI-KKI----ASR-LDEF
LQGLV----D----ER------R-E-----GKEKR-----TM--VDH-LLC-LQ-ETQP-
---EYY-TDN-I--IKGIML-LI---LAGTDTSA-VTLEWTLSAL-LN--H-PQ--ILSK
ARDEI-D-NKV------GL-NR-L-V------E----ESD------LS--H-LPY-LQNI
VSESLRLYP--ASPLLVPH-V----A--SE---DC-KV------GG--YH----MPR--G
T---MLLTNAWAIHRDP-KI----W-D-------DPTS-FKPERFE---KE------G--
-----------------KLLGFGLGR---------RACPGSGLAQRLASLTIGSLIQ---
CFE-W-ER---I-G--EE----E--------VD---M--T----EGG--GGVIMPKAIPL
VAMC-KAR
>At4g37360_AtCYP81D2
ME--FCFI-LFLIIKRK--NLPPSPAA-LPV----IGH--LRL--L------KP-PHRVF
LSV----SQ------SLAPI-IS-LRL---G-NRLLF-VVSSHSI-A---EECF------
TK-NDV-----ILANR----Q-TT--IST--K-HISYG-NSTVVSASYSE-H-WRNLRRI
GALEIF----SAHRL-----NS--F---SSIRRDE----IR----R----LI-GRLLR--
-------------------NSSYGFT-------K------VE---MK-----S-MFSD--
---LTFNNIIRM--LA-GK-C-Y-----DPKRRTLI-------A---EA---MSSSG--P
G-N----A---A-DYIP-I--L---T-WI----T-YSE---TRI-KKL----AGR-LDEF
LQGLV----D----EK------R-E-----GKEKK-----TM--VDH-LLC-LQ-ETQP-
---EYY-MDR-I--IKGTML-LI---AGGTDTTA-VTLEWALSSL-LN--N-PE--VLNK
ARDEI-D-RMI------GV-DR-L-L------E----ESD------IP--N-LPY-LQNI
VSETLRLYP--AAPMLLPH-V----A--SK---DC-KV------GG--YD----MPR--G
T---MLLTNAWAIHRDP-LL----W-D-------DPTS-FKPERFE---KE------G--
-----------------KLMPFGLGR---------RACPGSGLAQRLVTLSLGSLIQ---
CFE-W-ER---I-G--EE----E--------VD---M--T----E-G--PGLTMPKARPL
EAMC-RAR
>At1g66540_CYP81D10At
------------------------------------------------------------
------------------------------------------------------------
------------------------------------------MVSAPYSE-H-WRNLRRI
GAVEIF----SNHRL-----NS--F---YTIRRDE----IR----R----LI-ARLSR--
----S-------------PNASLEFA-------K------VE---MN-----S-MLSN--
---LAFNNIIRM--VT-GK-C-Y-----DPKRRQLI-------A---EA---MSCFG--A
G-H----A---A-DHLP-M--L---R-WI----T-DFE---RRV-KKI----AAR-LDEF
FQRLV----D----EK------R-V-----AKEKK-----TM--IDH-LLS-LQ-VSQP-
---EYY-TDH-T--IKGTML-LI---LAGTDTSA-VTLEWALSSL-LN--N-PE--VLKK
VRDEI-D-NQI------GL-DR-L-L------E----ESD------IP--N-LPY-LQNI
VSETLRLYP--AGPLLVPH-I----S--SE---DC-KV------GG--YD----MPC--G
T---MLLVNVWAIHRDP-RL----W-D-------DPAS-FKPERFE---KE------G--
-----------------KLLTFGLGR---------RACPGSGLARRLVSLSLGSLIQ---
CFE-W-ER---I-G--EE----E--------VD---M--T----E-G--GGLTMPRAIPL
VAMC-RAR
>AT4g37370_AtCYP81D8
ME--ILFV-LYLILKRK--NLPPSPAS-LPV----IGH--LRL--L------KP-PHRTF
LSL----SQ------SLAPI-FS-LRL---G-NRLVF-VNSSHSI-A---EECF------
TK-NDV-----VLANR----P-NF--ILA--K-HVAYD-YTTMIAASYGD-H-WRNLRRI
GSVEIF----SNHRL-----NS--F---LSIRKDE----IR----R----LV-FRLSR--
-------------------NFSQEFV-------K------VD---MK-----S-MLSD--
---LTFNNILRM--VA-GK-R-Y-----DPKRRQLI-------A---DV---VACAG--A
G-N----A---V-DYLP-V--L---R-LV----S-DYE---TRV-KKL----AGR-LDEF
LQGLV----D----EK------R-E-----AKEKG-----TM--IDH-LLT-LQ-ESQP-
---DYF-TDR-I--IKGNML-LI---LAGTDTSA-VTLEWALSNV-LN--H-PD--VLNK
ARDEI-D-RKI------GL-DR-L-M------D----ESD------IS--N-LPY-LQNI
VSETLRLYP--AAPMLLPH-V----A--SE---DC-KV------AG--YD----MPR--G
T---ILLTNVWAIHRDP-QL----W-D-------DPMS-FKPERFE---KE------G--
-----------------KLMPFGLGR---------RACPGSGLAHRLINLTLGSLIQ---
CLE-W-EK---I-G---E----E--------VD---M--S----E-G--KGVTMPKAKPL
EAMC-RAR
>At3g28740_CYP81D11At
ME--FFFI-LLLFRPRK--NLPPSPSP-FPI----IGH--LHL--L------KL-PHRRF
LSL----SE------SLAKI-FS-LSL---G-SRLVF-VVSSHAV-A---EECF------
TK-NDV-----VLANR----P-EF--LVG--K-HIGYN-STTMVGAAYGD-S-WRNLRRI
GTIEIF----SSLRL-----NS--F---VSIRQDE----IR----R----LI-ICLAK--
-------------------NSQHGFV-------K------VE---MK-----P-LFMC--
---LTINNIIRM--VA-GK-R-F-----DNKHRQLI-------A---EV---VVSGG--A
G-N----A---A-DYFP-I--L---R-YV----T-NYE---KHV-KKL----AGR-VDEF
LQSLV----N----EK------R-V-----EKVKG-----TM--IDH-LLS-LQ-ETQP-
---DYY-TDV-I--IKGIIL-MI---LAGTDTSA-GTLEWAMSNL-LN--H-PE--VLRK
AKTEI-D-DQI------GV-DR-L-V------E----EQD------IV--K-LPY-LQHI
VSETLRLYP--VAPMLLPH-L----A--SE---DC-IV------DG--YD----VPR--G
T---IILVNAWAIHRDP-KL----W-E-------EPEK-FKPERFE---KK------G--
-----------------KLMPFGIGR---------RSCPGSGLAQRLVTLALGSLVQ---
CFE-W-ER---V-E--EK----Y--------LD---M--R----ESE--KGTTMRKATSL
QAMC-KAR
>At2g23220_AtCYP81D6
ME--LAFFLILLFRLSK--NLPPSPAP-LPL----IGH--LHL--L------KL-PHRTF
LSF----SQ------SLAPI-FC-LRL---G-NRLTV-VVSSYSI-A---EECF------
TK-NDI-----VFANR----P-EL--ILG--K-HIEYN-STTMTSAPYGD-H-WRNLRRI
ATLEIF----ASHKL-----NG--F---LSVRKDE----IR----Q----LL-LRLSK--
-------------------NSRHGFA-------K------VE---MR-----H-LLFE--
---LTINNVFRM--VA-GK-R-F-----DEQQRHLM-------D---EI---VTSAG--A
G-N----A---A-DYLP-I--M---R-WF----T-NFE---KRV-KNL----AIR-IDKF
LQSLV----D----EK------R-A-----DKEKG-----TM--IDH-LLS-LQ-ESQP-
---DYY-TDV-T--LKGIII-MI---IAGSETIA-WTLEWAMLNV-LN--H-PE--VLKK
ARTEI-D-TKI------GF-DR-L-M------D----EAD------TK--N-LPY-LQWI
VLETLRLHP--AAPTNVPH-S----T--SE---DC-ML------AG--YD----VPR--G
S---MLLVNIWSMHRDP-SI----W-E-------DPEM-FKPERFK---NE------K--
-----------------KLLSFGMGR---------RACPGYGLAHRVVSLTLGSMVQ---
CFE-W-QR---I-G--QE----Y--------VD---N--S----EDK--TVVLMRPTTPL
LAMC-KAR
>At2g23190_AtCYP81D7
ME--LAFLFILLFRHSK--NLPPSPAP-LPF----IGH--LHL--L------KQ-PHRTF
LSF----SQ------SLAPI-FS-LRL---G-NHLTV-VVSSYSI-A---EECF------
TK-NDI-----VLANR----P-KF--ILG--K-HIEYN-FTTMTSAPYGD-H-WRNLRRI
GTLEIF----SSHKL-----NG--F---LSVRKDE----IR----H----LL-LRLSK--
-------------------NSQHGFA-------K------VE---MR-----Q-LFYD--
---LTINNILRM--VA-GK-R-F-----DERRTQLI-------D---EI---VYRAG--V
G-N----A---A-DYIP-I--L---R-WI----T-DFE---KGV-KEL----ASR-VDEF
LQSLV----D----ER------R-V-----HKQKG-----TM--MDH-LLS-LQ-ETQP-
---DYY-TDV-T--LKGIII-MI---LAGTETLA-GTLEWAMLNL-LN--H-PE--VLEK
ARTEI-D-TEV------GF-DR-L-M------D----EAD------TK--N-LPY-LQWI
VLETLRLYP--VAPTNIPH-M----T--SD---DC-IL------AG--YD----VPR--G
S---MLLVNVWSMHRDP-SI----W-E-------APEM-FKPERFK---NE------K--
-----------------KLLSFGFGR---------RACPGVGLAHRLMSLALGSMVQ---
CFE-W-QR---I-G--EE----Y--------VD---T--R----EEP---MAMMRPATPL
LAMC-KAR
>At5g36220_AtCYP81D1
MEETLIFL-IFL-KPKK--NLPPSPPW-LPI----IGH--LRL--L------KP-PHRTL
RSF----SE------TLGGV-MS-LRL---G-SRLVY-VVSSHKVAA---EECF------
GK-NDV-----VLANR----P-QV--IIG--K-HVGYN-NTNMIAAPYGD-H-WRNLRRL
CTIEIF----STHRL-----NC--F---LYVRTDE----VR----R----LI-SRLSR--
-------------------LAGTKKT-------V------VE---LK-----P-MLMD--
---LTFNNIMRM--MT-GK-R-Y-----EEKRRKLV-------A---DV---GANTS--S
G-N----A---V-DYVP-I--L---R-LF----S-SYE---NRV-KKL----GEE-TDKF
LQGLI----D----DK------R-G-----QQETG-----TM--IDH-LLV-LQ-KSDI-
---EYY-TDQ-I--IKGIIL-MV---IAGTNTSA-VTLEWALSNL-LN--H-PD--VISK
ARDEI-D-NRV------GL-DR-L-I------E----EAD------LS--E-LPY-LKNI
VLETLRLHP--ATPLLVPH-M----A--SE---DC-KI------GS--YD----MPR--G
T---TLLVNAWAIHRDP-NT----W-D-------DPDS-FKPERFE---KE------E--
-----------------KLLAFGLGR---------RACPGSGLAQRIVGLALGSLIQ---
CFE-W-ER---V-G--NV----E--------VD---M--K----E-G--VGNTVPKAIPL
KAIC-KAR
>At5g57220_AtCYP81F2
MD--LALF-IFLFKTQG--NLPPGPTP-FPI----VGH--LHL--V------KP-PHRLF
RRF----AE------KYGDI-FS-LRY---G-SRQVV-VISSLPL-V---RESF------
TQ-NDV-----ILTNR----P-HF--LTA--K-YVAYD-YTTIGTAAYGD-H-WRNLRRI
CSLEIL----SSNRL-----TG--F---LSVRKDE----IR----R----LL-TKLSR--
----E-------Y----DGRV-------------------VE---LE-----P-LLAD--
---LTFNNIVRM--VT-GR-R-Y-----KENLKKLV-------T---DI---NDNSG--A
S-H----P---G-DYLP-I--L---K-VFG---H-GYE---KKV-KAL----GEA-MDAF
LQRLL----D----EC------R-I-----NGES------TM--VSH-LLS-LQ-LDQP-
---KYY-SDV-I--IKGLML-MM---LAGTDTAA-VTLEWAMANL-LK--K-PE--VLKK
AKAEI-D-EKI------GE-ER-L-V------D----EPD------IA--N-LPY-LQNI
VSETFRLCP--AAPLLVPR-S----P--SE---DL-KI------GG--YD----IPR--G
T---IVLVNAWAIHRDP-RL----W-D-------EPEK-FMPERFE---DQ------E--
-----------------KLMVFGNGR---------RTCPGATLGQRMVLLALGSLIQ---
CFD-W-EK---V-N--GE----D--------VD---M--T----E-N--PGMAMRKLVQL
RAVC-HKR
>At4g37400_AtCYP81F3
MF--LALF-LLFFKTKR--NLPPSPPS-LPI----LGH--HNL--L------KP-PHRLF
HRL----SK------THGPI-FS-LQF---G-SRRAV-VISSSSL-A---TQCF------
TQ-NDI-----ILSNR----P-CF--LTA--K-YVAYN-YTTVGTAPYGD-H-WRNLRRI
CSLEIL----SSNRL-----TN--F---LHIRKDE----IH----R----ML-TRLSR--
----D------------VNKE-------------------IE---LE-----P-LLSD--
---LTFNNIVRM--VT-GK-R-Y-----EENVKKLV-------A---DI---NDCSG--A
R-H----P---G-DYLP-F--M---K-MFG---G-SFE---KKV-KAL----AEA-MDEI
LQRLL----E----EC------K-R-----DKDG------TM--VNH-LLS-LQ-QNEP-
---EYY-TDV-T--IKGLML-MM---IAGTDTSA-VTLEWAMSSL-LN--H-PE--ALEK
AKLEI-D-EKI------GQ-ER-L-I------D----EPD------IA--N-LPY-LQNI
VSETFRLYP--AAPLLVPR-S----P--TE---DI-KV------GG--YD----VPR--G
T---MVMVNAWAIHRDP-EL----W-N-------EPEK-FKPERFN---GG------EG-
------R-----G----KLMPFGNGR---------RSCPGAGLGQKIVTLALGSLIQ---
CFD-W-QK---V-N--GE----A--------ID---M--T----E-T--PGMAMRKKIPL
SALC-QSR
>At4g37410_AtCYP81F4
MF--LALF-LFFFKKQR--YLPPSPSS-LPI----LGH--HLL--I------KP-PHRLF
HRL----SN------IHGPI-FY-LRL---G-SRRAV-VISSSSL-A---RECF------
TQ-NDV-----IVSNR----P-RF--LTS--K-YIAYN-YTTIATTSYGD-H-WRNLRRI
CSLEIV----SSKRL-----AN--F---LHIRKEE----IQ----R----ML-TRLSR--
----D------AR----VGKE-------------------VE---LE-----S-ILYD--
---LTFNNIVRM--VT-GK-I-Y-----KEELKKLF-------T---FI---TTNSG--A
R-H----P---G-EYLP-F--M---K-IFG---G-SFE---KEV-KAA----AKV-IDEM
LQRLL----D----EC------K-S-----DKDG------TM--VNH-LLS-LQ-QDDP-
---EYY-TDI-I--IKGLML-IM---VASSETSA-LTIEWAMASL-LN--H-PK--VLDK
VKLEI-D-EII------GQ-DR-L-I------E----ESD------IA--N-LPY-LQNV
VSETLRLHP--AAPVLVPR-S----T--AE---DI-KI------GG--YD----VPR--D
T---MVMVNAWAIHRDP-DL----W-T-------EPER-FNPERFN---GG------EG-
------E-----K----MLIAFGSGR---------RICPGVGLAHKIVTLALGSLIQ---
CFD-W-KK---V-N--EK----E--------ID---M--S----E-G--PGMAMRMMVPL
RALC-KTR
>At4g37430_AtCYP81F1
-M--LLFL-IFLYKTQR--NLPPGPPS-RPF----VGH--LHL--M------KP-PHRLL
QRY----SN------QYGPI-FS-LRF---G-SRRVV-VITSPSL-A---QESF------
TQ-NDI-----VLSSR----P-LQ--LTA--K-YVAYN-HTTVGTAPYGD-H-WRNLRRI
CSQEIL----SSHRL-----IN--F---QHIRKDE----IL----R----ML-TRLSR--
----Y------TQ----TSNESNDFT-------H------IE---LE-----P-LLSD--
---LTFNNIVRM--VT-GK-R-Y-----KEELKKLV-------Y---DI---AMYSG--A
N-H----S---A-DYLP-I--L---K-LFG---N-KFE---KEV-KAI----GKS-MDDI
LQRLL----D----EC------R-R-----DKEG------TM--VNH-LIS-LQ-QQQP-
---EYY-TDV-I--IKGLMM-MM---LAGTETSA-VTLEWAMANL-LR--N-PE--VLEK
ARSEI-D-EKI------GK-DR-L-I------D----ESD------IA--V-LPY-LQNV
VSETFRLFP--VAPFLIPR-S----P--TD---DM-KI------GG--YD----VPR--D
T---IVMVNAWAIHRDP-EI----W-E-------EPEK-FNPDRYN---DG------CG-
------S-----D----KLMPFGNGR---------RTCPGAGLGQRIVTLALGSLIQ---
CFE-W-EN---V-K--GE----E--------MD---M--S----E-S--TGLGMRKMDPL
RAMC-RPR
>At4g37310_AtCYP81H1
MD--LVAIFVLLVPNK---NLPPSPNC-FPI----IGH--LHL--L------KK-PHRTL
SHL----SH------SLGPV-FS-LRL---G-SRLAV-IISSPTA-A---EECF------
LK-NDI-----VLANR----P-RF--IMG--K-YVAYD-YTSMVTAPYGD-H-WRNLRRI
TALEVF----STNRL-----NA--S---AEIRHDE----VK----M----LL-QKLHD--
-------------------LSVERPA-------K------VE---LR-----Q-LLTG--
---LTLNVIMRM--MT-GK-R-F-----DDKERELV-------A---EI---LELSA--A
D-N----P---A-DFLP-A--L---R-WFD--YK-GLV---KRA-KRI----GER-MDSL
LQGFL----D----EH------R-A-----NKDRLE----TM--IAH-LLD-SQ-EKEP-
---HNY-SDQ-T--IKGLIL-MV---VGGTDTSA-LTVEWAMSNL-LN--H-PQ--ILET
TRQNI-D-TQM-----SSS-RR-L-L------K----EED------LV--N-MNY-LKNV
VSETLRLYP--VAPLMVPH-V----P--SS---DC-VI------GG--FN----VPR--D
T---IVLVNLWAIHRDP-SV----W-D-------DPTS-FKPERFE---GS------DG-
-----------------KMMPFGLGR---------RACPGLSLANRVVGLLLGSMIQ---
CFE-W-ES---G-S--GG----Q--------VD---M--T----E-G--PGLSLPKAEPL
VVTC-RTR
>At5g67310_AtCYP81G1
MGE-LMAG-IYVFKQKK--NLPPNPVG-FPV----IGH--LHL--L------KE-PHRSL
RDL----SR------NLIDV-FI-LRL---G-SRRAV-VVTSASA-A---EEFL------
SQ-NDV-----VFANR----P-LA--TLT--E-YMGYN-NTLVSTAPYGE-H-WRRLRRF
CAVDIL----STARL-----RD--F---SDIRRDE----VR----A----MI-RKINV--
----E------L-------VTSGGSV-------R------LK---LQ-----P-FLYG--
---LTYNILMSM--VA-GK-R-------DEKERKLI-------R---EV---FDFAG--V
N-Y----V---G-DFLP-T--L---K-LFD--LD-GYR---KRA-KKL----ASK-LDKF
MQKLV----D----EH------R-K-----NRGKAE----TM--ITR-LLS-LQ-ESEP-
---ECY-TDD-I--IKGLVQ-ML---LAGTDTTA-VTLEWAMANL-LN--H-PE--VLRK
LKTEL-N-EVS------KE-GR-V-F------E----ESD------TG--K-CPY-LNNV
ISETLRLFP--AAPLLVPH-A----S--ST---DC-EV------AG--FD----IPR--R
T---WLFINAWAIQRDP-NV----W-D-------DPET-FKPERFE---SE------T--
-----------------KFLPFGIGR---------RACPGMGLAQLVLSLALGSLIQ---
CFD-W-ER---D-N--DV----A--------VD---M--S----E-G--KGLTMPKSVPL
VAKC-KSL
>LOC_Os03g55240.1_OsCYP81A6
ADALILSVAL-LLYLLGR-RLPPGPPA-VPI----LGH--LHL--V------KK-PHATM
SRL----AE------RYGPV-FS-LRL---G-SRRAV-VVSSPGC-A---RECF------
TE-HDV-----TFANR----P-RF--ESQ--L-LVSFN-GAALATASYGA-H-WRNLRRI
VAVQLL----SAHRV-----GL--M---SGLIAGE----VR----A----MV-RRMYR--
----A------AA------ASPAGAA-------R------IQ---LK-----R-RLFE--
---VSLSVLMET--IA-HTKT-R-----SVQEKQVV-------D---EI---IPHIG--A
A-N----L---W-DYLP-A--L---R-WFD--VF-GVR---RKI-LAA----VSR-RDAF
LRRLI----D----AE------R-R-----RLDD------SM--IAV-LLT-LQ-KTEP-
---EVY-TDN-M--ITALTA-LF---GAGTETTS-TTSEWAMSLL-LN--H-PD--TLKK
AQAEI-D-ASV------GN-SR-L-I------T----ADD------VT--R-LGY-LQCI
VRETLRLYP--AAPMLLPH-E----S--SA---DC-KV------GG--YN----IPR--G
S---MLLINAYAIHRDP-AV----W-E-------EPEK-FMPERFE---DG------GG-
------N-----L-----LMPFGMGR---------RRCPGETLALRTVGLVLGTLIQ---
CFD-W-ER---V-D--GV----E--------VD---M--T----E-G--GGLTIPKVVPL
EAMC-RPR
>LOC_Os03g55260.1_OsCYP81A8
----IFSIAL-LILFRRR-PLPPSPPA-IPF----FGH--LHL--I------DK-PHAAL
SRL----AE------RHGPV-FS-LRL---G-SRNAV-VVSSPEC-A---RECF------
TD-NDV-----CFANR----P-RF--PSQ--M-LATFN-GTSLGSANYGP-H-WRNLRRI
ATVHLL----SSHRV-----SG--M---SGIISGQ----AR----H----MV-RRMYR--
----A------AT------ASAAGVA-------R------VQ---LN-----R-RLFE--
---LSLSVLMEA--IA-QSKT-R-----SMQERHVL-------D---EL---NPLIG--A
A-N----L---W-DYLP-A--L---R-WFD--VF-GVK---RKI-VAA----VNR-RNAF
MRRLI----D----AE------R-Q-----RMDNNDV---SM--ISV-LLT-LQ-KTQP-
---EVY-TDT-L--IMTLCA-LF---GAGTETTS-TTIEWAMSLL-LN--H-PE--ILKK
AQAEI-D-MSV------GN-SR-L-I------S----VVD------VH--R-LGY-LQCI
INETLRMYP--AAPLLLPH-E----S--SA---DC-KV------GG--YH----IPS--G
A---MLLVNVAAIQRDP-VI----W-K-------EPSE-FKPERFE---NG------RG-
------L-----F-----MIPFGMGR---------RRCPGEMLALQTIGLVLGTMIQ---
CFD-W-GR---V-D--DA----M--------VD---M--T----Q-S--NGLTSLKVIPL
EAMC-KPR
>LOC_Os02g30110.1_OsCYP81L2
VDA-LMVLLVALLLERRR--PPPGPVA-LPV----VGH--LHL--L------RR-PHRTL
ARL----AA------RHAAV-MG-LRF---G-SRRVA-VVSSAPA-A---EECL------
GP-HDL-----AFADK----P-RL--PSG--E-ILSYE-WSTMGTASYGP-Y-WRHIRRI
TVTELL----SAHRV-----QH--F---AGVNAR--------------------------
-----------------------------------------E---LK-----S-RLFE--
---LFMNIMMAM--IC-DR-T-F-----SERWRSVV-------K---ET---MELSG--A
S-T----A---W-DFLP-AA-A---R-WLF--AR-RLT---RRM-REL----SDS-RTRF
YQRLI----T----DH------R-T-----KEKTD-----TM--IGV-LLS-LQ-SKDP-
---DAC-PDQ-L--IRALCI-SL---QAGTETSA-AVVEWAMSLL-LN--N-PG--AMAR
ARGEI-D-ACV------GQ-PR-L-L------E----AAD------LP--K-LHY-LRCV
VMETLRLYP--PVPLLA-H-E----S--SA---DC-DV------AG--FH----VRK--G
T---MLLVNTFAIHRDP-QV----W-D-------EPES-FFPDRFA---DG------QA-
------K-----M-----VIPFGMGR---------RGCPGENLAMQMVGLTLGTLIQ---
CFD-W-ER---V-G--EE----L--------ED---M--G----E-S--SGITMPKKLPL
EAFY-QPR
>LOC_Os02g30100.1_OsCYP81L3
VDA-L--LAVAALWRRRR--PLPGPVA-LPV----VGH--LHL--F------RR-PHRTL
ARL----AA------RHAAV-MG-LRF---G-SRRVA-VVSSAPA-A---EECL------
GP-HDL-----AFANR----P-RL--PSG--E-ILAYE-WSTMGTASYGP-Y-WRHIRRI
AVTELL----SAHRV-----QH--F---ADVNVRE----VR----A----LA-RRLYR--
----R------AA----AAAAAGART-------R------VE---LK-----S-RLFE--
---LLMNTMMSM--IC-ER-T-F-----SERWRSVV-------K---ET---MELSG--A
S-T----V---W-DFLP-AP-A---R-WLD--AG-RMT---RRM-REL----SDS-RTRF
LQRLI----D----DQ------R-K-----DMDAD-----TM--IGV-LLS-LQ-RKDP-
---DSC-PDQ-L--IRSLCI-SL---QAGTDTSA-ATVEWAMSLL-LN--N-PG--AMAR
ARGEI-D-ACV------GQ-PR-L-L------E----AAD------LP--K-LHY-LRCV
VMETLRLYP--PVPLLAPH-E----S--SA---DC-VV------AG--FH----VPQ--G
T---MLLVNTFAIHRDP-QV----W-D-------EPEA-FIPDRFA---DG------KG-
------K-----M-----VIPFGMGR---------RRCPGENLGMQMVGLALGTLIQ---
CFD-W-ER---V-G--EE----L--------VD---M--R----E-C--SGLTMPKELPL
EALY-QPR
>LOC_Os02g30090.1_OsCYP81L4
MD--LFLLLI-ALTARVRRPPPPEPAG-LPL----VGH--LHL--F------RK-PHRTL
ARL----AA------RHGAV-FG-LRL---G-SRRVA-VVSSAPA-A---EECL------
GA-HDV-----AFADR----P-RL--PSG--R-ILSYD-WSTMGTASYGP-Y-WRHVRRV
AVTEIL----SARRV-----QH--F---ADVHVRE----AR----A----MA-RHLHR--
----A------AV--RHGVGGAA-RV-------R------VE---LK-----S-RLFE--
---LLMNTMMAM--IC-DK-T-Y-----SKRWREMV-------E---ET---MALSG--A
S-T----V---W-DFLP-AA-L---R-WVD--VG-GVG---RRL-WRL----RES-RTRF
LQGLI----N----DE------R-K-----EMEQEQ----TM--IGV-LLS-VQ-RQDP-
---DAC-PDQ-L--IRSLCI-SL---EAGTDTSA-DTIEWAMSLL-LN--N-PN--VMRK
ARDEI-D-AFI------GQ-P-------------------------------------CI
IMETLRLYP--PAPLLVPH-E----A--ST---DC-SI------AG--FH----ITR--G
T---MLLVNTFAIHRDP-QV----W-N-------EPTS-FIPERFE---NG------RG-
------K-----M-----AIPFGMGR---------CKCPAENLGMQMVGLALGTMIQ---
CFE-W-ER---V-G--EE----L--------VD---M--T----E-G--SGLTMPKEVPL
QAFY-QPR
>LOC_Os02g30080.1_OsCYP81L5
MDT-LTLVLL-LLTARRRR--PPEPPG-LPL----VGH--LHL--F------RK-PHRTL
ARL----AA------RHGAV-FR-LRL---G-SRRVAVVVSSAPA-A---EECL------
GA-HDV-----AFAGR----P-RL--PSA--G-ILSYG-WSTMGTAAYGP-Y-WRHVRRV
AVAEIL----SAHRV-----RQ--F---AGAHARE----AR----A----TA-RRLCR--
----A------ASRQRHGAGAAAGRV-------R------VE---LK-----S-RLFE--
---LLMNTMMAM--IC-DK-T-Y-----SERWREMV-------E---ET---MALSG--A
S-T----V---W-DFLP-AA-L---R-WVD--VG-GVG---RRL-WRL----RES-RTRF
LQGLI----D----DQ------R-K-----EMEHD-----SM--IGV-LLS-VQ-RQDP-
---EEC-PDQ-L--ISSLCI-SL---EAGTGTST-DTIEWAMSLL-LN--N-PD--VMRK
ARDEI-D-AFI------GQ-PR-L-L------E----ADD------LP--K-LQY-LRCI
IMETLRLYP--PAPLLVPH-E----S--SS---DC-TV------AG--FH----IPR--G
T---MLLVNTFDIHRDP-HI----W-D-------EPTS-FIPERFE---DG------RG-
------K-----M-----AIPFGMGR---------RKCPAENLGMQMVGLGLGTMIQ---
CFE-W-ER---V-G--EE----L--------VD---M--T----E-G--SGLTMPKKVPL
EAFY-QPR
>LOC_Os04g18380.1_OsCYP81M1
ING-I-------------PAAPPPPPA-EPA----VGH--LHL--F------KK-PHRAL
SGL----AA------THGPV-LL-LHF---G-SRAVL-HVTDPAV-A---EECL------
TD-HDV-----TFANR----P-RL--PSS--C-HLSNG-YTTLGSSSYGP-N-WRNLRRI
ATVEVF----SAHRL-----LR--S---ADVRGGE----VP----H----MA-RWLYL--
----A------AP-----AAGPSEPA-------R------AD---VK-----A-RAFE--
---LVLNVVARM--VA-GK-Q-Y----ETEARREMV-------R---EY---FAMHG--A
S-N----L---Q-DFVL-L--L---G-LVD--IG-GAK---RRA-VKL----SRE-RNTW
AQRLI----D----EH------R-A-----TATAA-----TM--VGD-LLK-MQ-ASEP-
---EAY-SDK-V--ITALCL-------TGTDTSS-STIEWGMALL-LN--H-PA--AMAK
ARAEI-D-RFV------GT-GR-V-V------E----EAD------LP--N-LPY-LQCI
IRENLRLYP--VGPLLAPH-E----S--SA---DC-SVS-V-AGGR--YA----VPA--G
T---MLLVNVHAMHRDA-RF----W-GP------DPES-FSPERFE---GG------RG-
------K-----W-----MLPFGMGR---------RRCPGEGLAVKVVGLALATLVQ---
CFE-W-RR---V-G--DE----E--------VD---M--T----E-G--SGLTMPKAVPL
EALY-WPR
>LOC_Os12g39240.1_OsCYP81N1
--GGITVLLVVVVLVRWW--AAPSPPA-LPV----LGH--LHL--L------KK-PHRSL
AAV----AA------GVAPV-VS-LRL---G-ARRAL-VVSTHAA-A---EECF------
TA-CDA-----ALAGR----P-RT--LAG--E-ILGYD-HTIVLWTPHGD-H-WRALRRF
LAVELL----SAPRL-----AA--L---AADRHAE----AA----S----LV-DAILR--
----D------AA----------GGA-------K------VT---LR-----P-RLFE--
---LVLNVMLRA--AT-TR-R-R-----SVRKQEII-------E---ET---FSVNG--T
P-S----V---G-DFFP-A--L---R-WVDR-LR-GKV---GSL-KKL----QAR-RDAM
VTGLI----D----DH------R-Q-----WRSGSAG---GV--IDA-LLA-LQ-ETDP-
---DHY-TDN-V--VKGIILSLL---FAGTDTSA-LTIEWAMAQL-VT--H-PE--TMKK
ARAEI-D-ANV------GT-AR-L-V------E----EAD------MA--N-LPY-IQCV
IKETLRLRT--AGPVIPAH-E----A--ME---DT-TV------GG--FR----VAR--G
T---KVLVNAWAIHRDG-DV----W-D-------APEE-FRPERFV---DS------DG-
-----------------PMMPFGLGR---------RRCPGEGLAVRVVGVSVAALVQ---
CFD-W-EV---G-D--DD----V--------VD---M--T----E-G--GGLTMPMATPL
AAVC-RPR
>LOC_Os12g39300.1_OsCYP81N2
VTGGVLFLM-VAVMTRL---AAPSPPA-MPV----LGH--LHL--I------KK-PHRSL
AEV----AA------RVAPV-VS-LRL---G-ARRAL-LVSTHAA-A---EECF------
TA-CDA-----AVAGR----P-RL--LAG--D-VLGYG-HTTVVWASHGD-H-WRALRRL
LGVELF----SNARL-----AA--L---AADRRAE----VA----S----LV-DAVLR--
----D------AA------AGGGGGG-------T------VT---LR-----P-RLFE--
---LVLNVMLRA--VT-A--R-R-----GDRRQEIV-------E---ET---FAASG--S
P-T----V---G-DFFP-A--L---R-WVDR-LR-GVV---ATL-QSL----QKR-RDAF
VAGLV----D----DH------R-R-----TRRAAAA---GI--IDA-LLT-LQ-ETDP-
---DHY-TDN-V--VKGIVL-LL---TAGTDTSA-LTTEWAMAQL-VA--H-PE--AMTK
VRAEI-D-ANV------GA-AR-L-V------E----EAD------MA--S-LPY-LQCV
VKETLRLRP--VGPVIPAH-E----A--ME---DC-KV------GG--YH----VRR--G
T---MILVNAWAIHRDG-DV----W-G-------SPEE-FRPERFM---DD------GA-
------G-----AV---PMLPFGLGR---------RRCPGEGLAVRLVGLTVAALVQ---
CFD-W-EI---G-E--GG----A--------VD---M--A----E-G--GGLTMPMATPL
AAVC-RPR
>At5g10610_AtCYP81K1
MED-ATLIFIFLW------KLPPSPTP-LPI----IGH--LHL--I------KKYPPQAL
RHL----SS------NYGPV-LF-LKF---G-CRNVL-TLSSPDS-I---EECF------
TN-HDV-----TLANR----P-KT--ITS--D-HFSYG-YKNFGFAPYGD-L-WRTLRRL
STLEVF----SSASL-----QK--N---SSIRNEE----VS----N----LC-LIIFR--
-------------------LS-RDSR-------I------VD---LK-----Y-QFTL--
---LTAHIMLRL--VS-GKR--------ESRFDDFK-------L---RF---FSSM---S
M-N----V---C-DYFP-V--L---R-WIG--YK-GLE---KRV-IDM----QRM-RDEY
LQRLI----D----DI------R-M-----KNIDSS----SV--VEK-FLK-LQ-ESEP-
---EFY-ADD-V--IKGIIV-MF---NGGTDTSP-VAMEWAVSLL-LN--H-PD--KLEK
LREEI-K-SNV------KH-KG-L-I------Q----DSD------LS--S-LPY-LRCV
IYETLRLYP--AAPLLLPH-C----S--SK---RF-NL------GN--YE----IPE--N
I---MLLVNAWAVHRDG-EL----W-E-------EANV-FKPERFE---GF------V--
-----------------RFLPFGVGR---------RACPAAGLGMRVVSLAVGALVQ---
CFE-W-EK---V-E--AG----D--------ID---M--R----P-V--FGVAMAKAEPL
VALP-KPW
>At5g10600_AtCYP81K2
MEN-ATLTFIFLW------KLPPSPTP-LPI----IGH--LHL--I------NKYPPQAL
HHL----SS------NYGPV-LF-LKF---G-CREVL-ILSSPDS-I---EECF------
TN-HDI-----ALANR----P-KT--ITS--D-HFSYG-YKNFGFAPYGD-L-WRTLRRL
STLEVF----SSVSL-----QK--N---SSIRTEE----VS----N----LC-SSLFR--
-------------------FSGGNSC-------K------VD---LR-----Y-QFTL--
---LTAHVMLRL--VS-GNR--------ESKFDEFK-------S---RF---FSSLS--S
M-N----V---C-DYFP-V--L---R-WIG--YK-GLE---NRV-IEI----QRM-RDEY
LQRLI----D----DI------R-M-----KKFDST----SV--VEK-FLK-LQ-ESEP-
---EFY-SDD-V--IKGIVV-MF---NAGSDTSP-VTMEWAMALL-LN--H-PD--KLDK
VREEI-K-SNV------KH-KG-I-I------Q----DSD------LS--S-LPY-LRCV
IYETLRLHP--AAPILPPH-C----S--SK---RF-NL------GN--YE----IPE--N
T---VLLVNAWAVHRDG-EL----W-E-------EADV-FKPERFE---EF------V--
-----------------RFLPFGVGR---------RACPAAGLAMRVVSLAVGALVQ---
CFE-W-EK---V-E--KE----D--------ID---M--R----P-A--FSVAMDRAEPL
IALL-KPC
>LOC_Os12g39310.1_OsCYP81P1
MQ--LTSL-----------SSPPPPPP-SPI----LGP--PRR--R------PP-PQEAA
APL----PR------RAGGA-LR-RRR---G-APPAP-VRREAGG-A---RLLP------
GR-RRV-----LHGAR----R-RAGPPGA--R-VAAAA-HRRLPHHRHGG-A-QRAVRR-
------------------------H---LPARDAE----AR----A----MA-ARLYS--
----S------SS-----SSSAASAV-------V------VG---VK-----P-AAYG--
---FVASVIMSM--VA-GER-------AEELRKAIT-------E---AG---LAAAG--A
A-N----R---Q-DFLP-F--L---R-LLD--FG-RAR---RRL-AGI----AKE-RHDF
GQRIV----D----EY------R-R-----RHRRRLA---TV--IGD-LLR-QQ-ESSP-
---ESY-ADE-V--IRTVCL-LL---QAGTDTSA-STIEWAMALL-LN--N-PD--VLRK
ATDEI-N-SVV------GM-SR-L-L------Q----EPD------LA--N-LPY-LRCI
ITETLRLYP--LAPHLVPH-E----A--SR---DC-MV------AG--HV----IAR--G
T---MVLVDVYSMQRDP-RV----W-E-------DPDK-FIPERFK---GF------KG-
-----------------WMMPFGMGR---------RKCPGEGLALRTVGMALGVMIQ---
CFQ-W-ER---V-G--KK----K--------VD---M--S----E-G--SGLTMPMAVPL
MAMC-LPR
>Mp3g23930.1_MpCYP78A101
IDGVTLGVIALLF-----RPIP-GPRG-FPI----VGS--LMD--M---G--SKA-HRTL
SEL----AE------IHARL-MA-LSM---G-STRLI-VASTPAS-A---REIL------
H---ST-----AFSDR----P---IKQSAQ-Q-LLF---ARAIGFAPHGE-Y-WRRLRRI
AANHLF----SPKRI-----TA--H---EPSRQQE----FK----R----VI-GFLHE--
----Q------IQ----------ERP--------------VQ---IR-----S-YLQH--
---AALNNIMGG--VF-GR-L-Y---QSSEIQKEMV-------R---EG---FELLG--A
F-NW-------A-DHLP-L--L---QP-FD--PQ-NIH---QRC-SEL----VIK-VVAF
VQNII----D----EH------R-S--R-----GASS-YGDF--VDI-LLG-MQ-GE---
---DKL-SDS-D--MISVLWEMI---FRGTDTTA-ILTEWVMAEL-VK--N-PE--IQAR
LRNEL-R-SIV------GD-ED-N-V------S----ESH------IS--R-ASF-LQAV
VKETLRLHP--PGPLLSWA-RL---S--NR---DV-NI------AG--HF----VPA--G
T---TAMVNMWSITHDP-KV----W-E-------RPLE-FRPERFV---V--D-V--KG-
------S----DL----RLAPFGAGR---------RVCPGRALGMATVQMWVAKLVM---
EFE-W-R----SSP---E----H-------GVC---L--D----E-V--LKLSSEMRIPL
TVCL-TKL
>AagrOXF_evm.model.utg000020l.55.1
MPEVALAGVAVAC-----QTVP-GPRG-VPV----LGS--LWE--M---G--PLA-HRRL
EHL----AR------AFAAL-MA-FSL---G-STRVV-IASQPGT-A---REVL------
N---SA-----HFADR----P---LKQSAQ-E-LMF---GKAIGFAPFGD-Y-WRRLRRI
ATTHLF----APRRI-----QA--H---EPARQAQ----AD----H----MV-AGIHA--
----E------AE----------AET--GG---G------VK---IR-----P-HLQH--
---AAVNNITGV--VL-GR-T-F---GKEDEQQAMV-------R---EG---FELLG--A
F-NW-------S-DHLP-A--L---RANVD--RG-RIR---QRC-KAL----VPQ-VKSL
VQSII----D----EH------R-A--RRELEAGAPN--GDF--VDA-LLD-LE-GE---
---EKL-SDE-E--MIAVLWEMI---FRGTDTTA-ILTEWTMAEI-VL--N-PE--VQSR
IHQEL-D-EVV------GG-ER-V-V------G----DAD------MP--R-LPY-LQAV
IKETLRMHP--PGPLLSWA-RL---A--TQ---DV-CI------AG--HH----IPA--G
T---TAMVNMYAITHDP-AV----W-P-------EPNK-FQPLRFL---P--D-I--RG-
------N----DL----RLAPFGAGR---------RVCPGRALGLATVQLWVARLLQ---
QYH-W-S----ASQ---Q----H-------PVD---L--S----E-V--LKLSCEMVHPL
I--V-HPR
>SELMODRAFT_92671_SmCYP78A49
------------------------------------------------------------
------------------------------------------------------------
------------------------------------------------------------
------------------------------------------------------------
------------------------------------------------------------
------------------------------------------------------------
------------------------------------------------------------
------------------------------------------------------------
---------------------MI---FRGTDTTA-ILTEWALAEL-VL--N-PD--VQHK
LQSEI-D-SVC------PA-GQ-P-V------R----DSD------TE--R-MPY-LQAV
INETLRLHP--PGPLLSWA-RL---A--TH---DV-EI------SG--YH----VPA--G
T---SAMVNMWAITHDP-SI----W-P-------NPEA-FDPERFV---E--D-V--RG-
------I----DL----RLAPFGAGR---------RVCPGRALGLATVKLWIARLVQ---
EFS-W-M----PCE---D----S-------PVD---L--S----E-V--LKLSCEMVNPL
K--A-RPV
>SELMODRAFT_111062_SmCYP78A51
------------------------------------------------------------
------------------------------------------------------------
------------------------------------------------------------
-------------------------------------------------------MST--
----F------AA----------ENH--------------VR---VR-----D-FLQR--
---ASLNNIMQT--VF-GR-R-F---GSEDARSEMV-------R---EG---FELLG--A
F-NW-------A-DHLP-A--L---KA-VD--PQ-NIL---QRC-AVL----VPR-VTSF
VQKII----D----EH------R-Q--Q-VTKAAEP----DF--VDV-LLS-LD-GE---
---DKL-EDA-D--MIAVLWEMI---FRGTDTVA-LLTEWIVAEL-VL--H-PE--IQSK
LRDEI-I-S-L------AG-KS-R-V------A----ESD------LN--K-MVY-LQAV
VKEALRMHP--PGPLLSWA-RL---A--IH---DV-SL------AG--HH----IPA--G
T---TAMVNMWSITHDP-SV----W-S-------EPEK-FNPERFL---E--D-V--KG-
------T----DL----RLAPFGAGR---------RVCPGRALGLATVLLWTARLVQ---
EFQ-F-Q----ADS---L----H-------PVD---L--T----E-V--LKLSSEMATPL
L--V-KVL
>SELMODRAFT_107419_SmCYP78A45
------------------------------------------------------------
---------------------MA-FSL---G-NTRMI-ITSKPEV-A---RELL------
N---SS-----EFADR----P---LKQSAQ-Q-LLF---GRAIGFAPYGD-Y-WRNLRRI
ASNYLF----SPRQI-----AA--H---EPSRQEE----TS----R----MI-KAMST--
----F------AA----------ENH--------------VR---VR-----D-FLQR--
---ASLNNIMQT--VF-GR-R-F---GSEDAEAEMV-------R---EG---FELLG--A
F-NW-------A-DHLP-A--L---KT-VD--PQ-NIL---QRC-AVL----VPR-VTSF
VQKII----D----DH------R-Q--Q-EVKTAQP----DF--VDV-LLS-LD-GE---
---DKL-DDA-D--MIAVLWEMI---FRGTDSVA-LLTEWIVAEL-VL--H-PE--IQSK
LRDEI-I-S-L------AG-KS-R-V------P----ESD------LN--K-MVY-LQAV
VKETLRMHP--PGPLLSWA-RL---A--IH---DV-SL------AG--HH----IPA--G
T---TAMVNMWSITHDP-SI----W-S-------EPEK-FNPERFL---E--D-V--KG-
------T----DL----RLAPFGAGR---------RVCPGRALGLATVLLWTARLVQ---
EFQ-F-Q----ADS---L----H-------PVD---L--T----E-V--LKLSSEMATPL
L--V-KVL
>SELMODRAFT_110820_SmCYP78A30
------------------------------------------------------------
---------------------MA-FSL---G-NTRMI-ITSKPEV-A---RELL------
N---SS-----EFADR----P---LKQSAQ-Q-LLF---GRAIGFAPYGD-Y-WRNLRRI
ASNYLF----SPRQI-----AA--H---EPSRQEE----TS----R----MI-KAMST--
----F------AA----------DNH--------------VR---VR-----D-FLQR--
---ASLNNIMQT--VF-GR-R-F---GSEDAEAEMV-------R---EG---FELLG--A
F-NW-------A-DHLP-A--L---KA-VD--PQ-NIL---QRC-AVL----VPR-VTSF
VQKII----D----DH------R-Q--Q-EVKTAEP----DF--VDV-LLS-LD-GE---
---DKL-DDA-D--MIAVLWEMI---FRGTDTVA-LLTEWILAEL-VI--H-PE--IQSK
LHDEI-T-S-V------AG-KS-E-V------A----ESD------LS--K-MVY-LQAV
VKETLRMHP--PGPLLSWA-RL---A--IH---DV-TL------AG--HH----VPA--G
T---TAMVNMWSITHDP-SI----W-S-------EPEK-FNPERFL---E--D-V--KG-
------T----DL----RLAPFGAGR---------RVCPGRALGLATVLLWTARLVQ---
EFE-F-Q----TDP---A----H-------PVD---L--T----E-V--LKLSSEMAAPL
VCTA-KLL
>SELMODRAFT_107475_SmCYP78A43
------------------------------------------------------------
---------------------MA-FSL---G-NTRMI-ITSKPEV-A---RELL------
N---SS-----EFADR----P---LKQSAQ-Q-LLF---GRAIGFAPYGD-Y-WRNLRRI
ASNYLF----SPRQI-----AA--H---EPSRQAE----TS----R----MI-EAMST--
----F------AA----------DNH--------------VR---VR-----D-FLQR--
---ASLNNIMQT--VF-GR-R-F---GSENAQSEMV-------R---EG---FELLG--A
F-NW-------A-DHLP-A--L---KA-VD--PQ-NIL---QRC-AVL----VPR-VTSF
VQNII----D----EH------R-Q--L-DNKAAGP----DF--VDV-LLS-LD-GE---
---DKL-NDS-D--MIAVLWEMI---FRGTDTVA-LLTEWILAEL-VL--H-PE--IQSK
LREEI-A-SVV------GG-KS-E-V------A----ESD------LH--K-MVY-LQAV
VKETLRMHP--PGPLLSWA-RL---A--IH---DV-TL------AG--HH----VPA--G
T---TAMVNMWSITHDP-SI----W-S-------EPEK-FSPERFL---E--D-V--KG-
------T----DL----RLAPFGAGR---------RVCPGRALGLATVLLWTARLVH---
KFE-F-Q----VDP---A----H-------PVD---L--T----E-V--LKLSSEMAAPL
V--V-KVR
>SELMODRAFT_111015_SmCYP78A44
------------------------------------------------------------
---------------------MA-FSL---G-NTRMI-ITSKPEV-A---RELL------
N---SS-----EFADR----P---LKQSAQ-Q-LLF---GRAIGFAPYGD-Y-WRNLRRI
ASNYLF----SPRQI-----AA--H---EPSRQAE----TS----R----MI-EAMST--
----F------AA----------DNH--------------VR---VR-----D-FLQR--
---ASLNNIMQT--VF-GR-R-F---GSENAQSEMV-------R---EG---FELLG--A
F-NW-------A-DHLP-A--L---KA-VD--PQ-NIL---QRC-AVL----VPR-VTSF
VQNII----D----EH------R-Q--L-DNKAAGP----DF--VDV-LLS-LD-GE---
---DKL-NDS-D--MIAVLWEMI---FRGTDTVA-LLTEWILAEL-VL--H-PE--IQSK
LREEI-A-SVV------GG-KS-E-V------A----ESD------LH--K-MVY-LQAV
VKETLRMHP--PGPLLSWA-RL---A--IH---DV-TL------AG--HH----VPA--G
T---TAMVNMWSITHDS-SI----W-T-------EPEK-FSPERFL---E--D-V--KG-
------T----DL----RLAPFGAGR---------RVCPGRALGLATVLLWTARLVH---
KFE-F-Q----VDP---A----H-------PVD---L--T----E-V--LKLSSEMAAPL
V--V-KVR
>SELMODRAFT_107837_SmCYP78A46
------------------------------------------------------------
---------------------MA-FSL---G-NTRMI-ITSKPEV-A---RELL------
N---SS-----EFADR----P---LKQSAQ-Q-LLF---GRAIGFAPYGD-Y-WRNLRRI
ASNYLF----SPRQI-----AA--H---EPSRQAE----TT----R----MI-EAMST--
----F------AA----------END--------------VR---VR-----D-FLQR--
---ASLNNIMQT--VF-GR-R-F---GSEDAQSEMV-------R---EG---FELLG--A
F-NW-------A-DHLP-V--L---KA-VD--PQ-NIL---QRC-AVL----VPR-VTSF
VQRII----D----EH------R-Q--SVDKKVGEA----DF--VDV-LLS-LD-GE---
---DKL-IDA-D--MIAVLWEMI---FRGTDTVA-L------AEL-VL--H-PE--IQSK
LRHEI-T-SMV------GG-KS-K-L------A----EPH------LH--K-MVY-LQAV
VKETLRMHP--PGPLLSWA-RL---A--IH---DV-SL------AG--HH----VPA--G
T---TAMVNMWSITHDP-SI----W-S-------EPEK-FNPERFL---E--D-V--KG-
------T----DL----RLAPFGAGR---------RVCPGRALGLATVLLWTARLVQ---
QFE-F-Q----ADP---T----H-------PVD---L--T----E-V--LKLSSEMVAPL
V--V-KVL
>SELMODRAFT_107558_SmCYP78A50
------------------------------------------------------------
------------------------------------------------------------
------------------------------------------------------------
-------------------------------------------------------MST--
----F------AA----------NNH--------------VR---VR-----D-FLQR--
---ASLNNIMQT--VF-GR-S-F---GSEDARSEMV-------R---EG---FELLG--A
F-NW-------A-DHLP-A--L---KA-VD--PQ-NIL---QRC-DVL----VPQ-VTRF
VQKII----D----EH------R-Q--LVDKKVGEA----DF--VDV-LLS-LD-GE---
---EKL-EDA-D--MIAVLWEMI---FRGTDTVA-LLTEWILAEL-VL--H-PE--IQSK
LRHEI-T-S-V------VG-KS-K-V------A----ESD------LQ--K-MVY-LQAV
VKETLRMHP--PGPLLSWA-RL---A--IH---DV-SL------SG--HH----VPA--G
T---TAMVNMWSITHDP-SI----W-S-------EPEK-FNPERFL---E--D-V--KG-
------T----DL----RLAPFGAGR---------RVCPGRALGLATVLLWTARLVH---
KFE-F-Q----VDP---A----H-------PVD---L--T----E-V--LKLSSEMVKPL
V--V-TVL
>SELMODRAFT_77009_SmCYP78A48
------------------------------------------------------------
------------------------------------------------------------
------------------------------------------------------------
------------------------------------------------------------
------------------------------------------------------------
---------MQG--VF-GR-C-Y---GAEEAEQAMV-------R---EG---FELLG--A
F-NW-------S-DHLP-L--L---RANVD--PH-SIQ---ERC-SKL----VPR-VQKF
VQAII----D----EH------R-Q--A---RSGGDD---DF--VDV-LLN-LS-GE---
---EKL-QDQ-D--MIAVLWEMI---FRGTDTTA-ILTEWMLAEL-VL--H-PE--IQRR
LYHEI-E-ELQ------SK-KS-P-L------S----DQD------VA--R-MPL-LQAV
VKETLRLHP--PGPLLSWA-RL---S--TQ---DV-TI------AG--HH----VPR--G
T---TAMVNMWAITHDP-AV----W-S-------EPEL-FVPDRFL---G--D-V--KG-
------T----DL----RLAPFGAGR---------RVCPGRALGLATVGLWLAKLVE---
RFE-F-V----EDK---E----R-------PVD---L--S----E-V--LKLSCEMVNPL
S--V-GAV
>Pp3c24_17830V3.1_PpCYP78A27
MDSTIVGVIALVC-----RTIP-GPRG-FPV----IGS--LLE--M---G--GLA-HRRL
AQL----AV------TYAAL-MA-LSL---G-ETRVV-IASQPDT-A---REIL------
H---ST-----AFADR----P---LKQSAQ-Q-LLF---GRAIGFAPYGG-Y-WRNLRRI
AANHLF----APKRI-----AA--H---GKTRLDE----LA----L----ML-NAIQR--
----E------VE----------TT----G---H------VL---IR-----P-HLQR--
---ASLNNIMGS--VF-GR-R-Y--LGSEENEGALV-------K---EG---FELLG--A
F-NL-------A-DHLP-V--L---KC-LD--AQ-NIL---QRC-AAL----VPR-VTAF
VKKII----D----EH------R-Q--RRDVRATTGE---DF--VDV-LLG-LT-GE---
---EKL-SEE-D--MIAVLWEMI---FRGTDTTA-ILTEWIMAEM-VL--N-PE--IQCN
VQREL-D-SAF------RK-KF-T-S------L----ESE------LS--R-LPY-LQAV
IKETLRLHP--PGPLLSWA-RL---S--TQ---DV-CI------AG--HL----IPK--H
T---TAMVNMWAITHDP-KL----W-A-------NPNE-FIPERFL---P--D-V--RG-
------N----DL----RLAPFGAGR---------RVCPGRALGLATVQLWVAQLLY---
NFK-W-T----AVP---G----C-------DVD---L--T----E-I--LKLSSEMVKPL
Q-SV-ATR
>Pp3c8_21260V3.1_PpCYP78A28
MDSAVLGVIAFVC-----RTIP-GPRG-FPI----IGS--LLD--M---G--GLA-HRRL
AQL----AV------AYAPL-MA-LSL---G-ETRVV-IASQPDT-A---REIL------
H---SA-----GFADR----P---LKQSAD-Q-LMF---SRAIGFASHGK-Y-WRSLRRI
AANHLF----SPKRI-----AE--H---EDSRVAE----SE----F----ML-QSIEN--
----D------LL----------VL----G---S------VQ---IR-----G-HLQR--
---ASLNNIMRS--VF-GR-R-Y--TGSEETQRAMV-------D---EG---FDLLG--A
F-NW-------A-DHLP-A--L---KF-LD--AQ-KIH---QRC-ADL----VPR-VRTF
VQKII----D----EH------R-N--ENNSRVGADE---DF--VDV-LLS-LK-GD---
---EQL-ADE-D--MIAVLWEMI---FRGTDTTA-ILTEWIMAEM-VL--H-PE--IQRK
VQFEL-D-SVF-------P-TC-A-S------F----ENM------LS--R-LPY-LKAV
VKETLRLHP--PGPLLSWA-RL---S--VQ---DV-CV------AG--HT----IPA--G
T---TAMVNMWAITHDP-EV----W-A-------NPSV-FSPERFL---P--D-V--RG-
------N----DL----RLAPFGAGR---------RVCPGRALGLATVHLWVAQLLH---
NFE-W-T----PAP---V----C-------EVD---L--T----E-V--LKLSSEMVNPL
Q-SV-ATS
>SELMODRAFT_1587_SmCYP78A47
--------------------IP-GPAG-MPV----VGN--LVE--F---G--RAAPHRWL
AEL----AA------ALPAL-MA-LQL---G-STRLV-VASKPEA-A---REIL------
S---SP-----CFGDR----P---IKQSAQ-E-LMF---GRAIGFAPQGE-H-WRRLRRI
AAHSLF----SPRRM-----AA--Q---EHIRLQE----SE----A----ML-GAIRR--
----Q------GQ----------QDP--------------LP---LR-----C-ILQQ--
---TSVRTMMRS--VF-GW-R-S---NKEQEEVSMV-------R---EG---FDLLG--A
V-NW-------A-DHIP-L--L---KH-LD--AQ-AIQ---RRS-RVL----AAR-VSAF
VGGII----R----QH------R-L--A--AATGNAG---DF--VDV-LLA-LQ-GE---
---DEL-QDD-D--IVAVLWEMI---FRGTDTTA-ILTEWVLAEL-VV--H-PD--IQRK
LHLEL-D-ATL------GA-E--D-V------R----DDH------VH--R-LTY-LQAV
VKETLRLHP--PGPLLSWS-RL---C--TQ---DT-TI------AG--HH----VPK--G
T---NAMVNMWAITHDS-TI----W-T-------QPHR-FLPERFM---A--D-V--KG-
------S----DL----RLAPFGSGR---------RVCPGRALGLATVHLWVARLLQ---
KFE-W-L----ACT---D----H-------PVE---L--Q----E-V--LKLSAEMAKPL
R--A-CPV
>At5g09970_AtCYP78A7
LASKYLFLAVIVT-----RAIP-GPRG-IPV----FGS--LFT--L---S--RGLAHRTL
AAM-----A------WSATI-MA-FSL---G-STPVI-VASEPNI-A---REIL------
M---SP-----HFADR----P---VKQSAK-S-LMF---SRAIGFAPNGT-Y-WRMLRRI
ASTHLF----APRRI-----LA--H---EAGRQLD----CA----E----MV-KAVSV--
----E------QN----------GA----G---S------VV---LR-----K-HLQL--
---AALNNIMGS--VF-GR-R-Y-LAQKEDDETSMV-------R---EG---FELLG--A
F-NW-------S-DYLP-W--L---GY-YD--SI-RLN---QRC-SDL----VPR-IRTL
VKKII----D----EH------R-V-------SNSEK--GDF--VDV-LLS-LD-GD---
---EKL-QED-D--MIAVLWEMI---FRGTDTTA-LLTEWTMAEL-VL--N-PN--VQTK
LRDEI-L-TAV------GA-DG-D-V------A----DAD------LA--K-LPY-LNAV
VKETLRLHP--PGPLLSWA-RL---S--TS---DV-QL------SG--MV----IPK--G
T---TAMVNMWAITHDQ-TV----W-S-------DPLK-FDPERFT------D-I--RG-
------G----DL----RLAPFGAGR---------RVCPGKNMGLATVTRWVAELVR---
RFE-W-G----QDQ---T----E-------PVD---L--G----E-V--LKLSCEMEHPL
RAVV-TEI
>LOC_Os10g26340.1_OsCYP78A11
MATAAVLLAAVLA-----RPIE-GPRG-LPV----FGS--IFA--L---S--RGLPHRAL
DAMSR-DAA------APA-L-MA-FSV---G-ETPAV-VSSCPAT-A---REVL------
A---HP-----SFADR----P---LKRSAR-E-LLF---ARAIGFAPSGE-Y-WRLLRRI
ASTHLF----SPRRV-----AA--H---EPGRQAD----AT----A----ML-SAMAA--
----E------QS----------AT----G---A------VV---LR-----P-HLQA--
---AALNNIMGS--VF-GR-R-Y-GAAADEEQKSMV-------R---EG---FELLG--A
F-NW-------S-DHLP-W--L---AH-YD--PN-HVA---RRC-AAL----VPR-VQAF
VRGVI----R----DH------R-L--R---RDSSST--ADF--VDV-LLS-LE-AH---
---ENL-AED-D--MVAVLWEMI---FRGTDTTA-LVTEWCMAEV-VR--N-PA--VQAR
LRAEV-D-AAV------GG-DG-C-P------S----DGD------VA--R-MPY-LQAV
VKETLRAHP--PGPLLSWA-RL---A--TA---DV-GL------AG--MV----VPA--G
T---TAMVNMWAITHDG-EV----W-A-------DPEA-FAPERFI---P--D-V--RG-
------G----DL----RLAPFGAGR---------RVCPGKNLGLATVTLWVARLVH---
AFD-W-FL---PDG---S----P-------PVS---L--D----E-V--LKLSLEMKTPL
AAAA-TPR
>Pp3c4_30340V3.1_PpCYP78E1 
MAERFIAAILIVG-----RKLPPGPRG-CPV----IGS--WTL--M---Q--GSEMHREL
ARQAW--AG------GPTNL-MA-LSV---G-TTLIV-LTSDANV-A---KEIL------
R---SA-----VFGER----P---LKQAAL-D-LGF---ERAIGFALQGP-Y-WRHLRKV
AVTHMF----SHRQI-----VT--H---SELLQRE----TL----R----MI-SAMVH--
----S------IR----------TDC--RV---G------LC---AR-----P-FLQR--
---AAVNNIMTI--VF-GR-H-F---SCDEEAEAMI-------R---EG---FELLG--G
F-NW-------A-DHLP-L--V---RH-IP--FL-SFS---RRC-RNL----TMK-VRAF
VQSIL----D----ER------R-R--CHHQSHSATS--TSF--VDA-LLS-LE-GD---
---QKL-QDE-D--IISILWEMV---FRGTDTIA-VLTEWALAEV-IL--N-QG--IQAR
IHEEL-D-AVV------GS-NR-L-V------Q----QKD------IE--N-LPY-LQAV
LKETLRSHP--PGPLLSWA-RL---A--NE---DT-QI------AG--CH----IPR--G
T---TTMVNMWAITHDS-SV----W-P-------NPEV-FDPSRFL---K--D-V--LG-
------T----DL----RLAPFGSGR---------RVCPGRALGIATAQLWLASLLH---
HFS-W-S----QDL---S----H-------PID---L--T----D-N--LTLSCEMASPL
H--G-CPT
>At3g26830_AtCYP71B15
---MVASLALLFFLHR--RVIP-GPRG-LPF----VGS--MSL--M---S--NTLAHRCI
AAT----AE------KFAEL-MA-FSL---G-ETRVI-VTCNPDV-A---KEIL------
N---SP-----VFADR----P---VKESAY-S-LMF---NRAIGFAPYGV-Y-WRTLRKI
ASNHLF----SPKQI-----KR--S---ETQRSVI----AN----Q----IV-KCLTK--
----Q------SN----------TKG-------L------CF---AR-----D-LIKT--
---ASLNNMMCS--VF-GK-E-Y--EEHEEE-RELV-------E---EG---YDLLG--T
L-NW-------T-DHLP-W--L---SE-FD--PQ-RIR---SRC-SNL----VPK-VNRF
VNRII----S----DH------R-E--QTR---DSP---SDF--VDV-LLS-LD-GP---
---DKL-SDP-D--IIAVLWEMI---FRGTDTVA-VLIEWILARM-VL--H-PD--IQST
VHNEL-D-QIV------GR-SR-A-V------E----ESD------VV--S-LVY-LTAV
VKEVLRLHP--PGPLLSWA-RL---A--IT---DT-II------DG--RR----VPA--G
T---TAMVNMWAIAHDP-HV----W-E-------NPLE-FKPERFV---A--S-V--LG-
------S----DL----RLAPFGSGR---------RVCPGKNLGLTTVTFWTATLLH---
EFE-W-LT---PSD---E----K-------TVD---L--S----E-K--LRLSCEMANPL
AAKL-RPR
>At3g61880_AtCYP78A9
---MVASLALLFFLHR--RVIP-GPRG-LPF----VGS--MSL--M---S--NTLAHRCI
AAT----AE------KFAEL-MA-FSL---G-ETRVI-VTCNPDV-A---KEIL------
N---SP-----VFADR----P---VKESAY-S-LMF---NRAIGFAPYGV-Y-WRTLRKI
ASNHLF----SPKQI-----KR--S---ETQRSVI----AN----Q----IV-KCLTK--
----Q------SN----------TKG-------L------CF---AR-----D-LIKT--
---ASLNNMMCS--VF-GK-E-Y--EEHEEE-RELV-------E---EG---YDLLG--T
L-NW-------T-DHLP-W--L---SE-FD--PQ-RIR---SRC-SNL----VPK-VNRF
VNRII----S----DH------R-E--QTR---DSP---SDF--VDV-LLS-LD-GP---
---DKL-SDP-D--IIAVLWEMI---FRGTDTVA-VLIEWILARM-VL--H-PD--IQST
VHNEL-D-QIV------GR-SR-A-V------E----ESD------VV--S-LVY-LTAV
VKEVLRLHP--PGPLLSWA-RL---A--IT---DT-II------DG--RR----VPA--G
T---TAMVNMWAIAHDP-HV----W-E-------NPLE-FKPERFV---A--S-V--LG-
------S----DL----RLAPFGSGR---------RVCPGKNLGLTTVTFWTATLLH---
EFE-W-LT---PSD---E----K-------TVD---L--S----E-K--LRLSCEMANPL
AAKL-RPR
>At2g46660_AtCYP78A6
---MAVTIILLFLFGRL-YVIP-GPKG-FPL----VGS--MSL--M---S--STLAHRRI
ADA----AE------KFAKL-MA-FSL---G-ETRVI-VTCNPDV-A---KEIL------
N---SP-----VFADR----P---VKESAY-S-LMF---NRAIGFAPHGV-Y-WRTLRRI
ASNHLF----STKQI-----RR--A---ETQRRVI----SS----Q----MV-EFLEK--
----Q------SS----------NEP--------------CF---VR-----E-LLKT--
---ASLNNMMCS--VF-GQ-E-Y--KNH--E-REMV-------E---EG---YDLLG--T
L-NW-------T-DHLP-W--L---SE-FD--PQ-RLR---SRC-STL----VPK-VNRF
VSRII----S----EH------R-N--QTG---DLP---RDF--VDV-LLS-LH-GS---
---DKL-SDP-D--IIAVLWEMI---FRGTDTVA-VLIEWILARM-VL--H-PD--MQST
VQNEL-D-QVV------GK-SR-A-L------D----ESD------LA--S-LPY-LTAV
VKEVLRLHP--PGPLLSWA-RL---A--IT---DT-IV------DG--RL----VPA--G
T---TAMVNMWAVSHDP-HV----W-V-------DPLE-FKPERFV---A--S-V--LG-
------S----DL----RLAPFGSGR---------RICPGKNLGFTTVMFWTAMMLH---
EFE-W--G---PSD---G----N-------GVD---L--S----E-K--LRLSCEMANPL
PAKL-RRR
>At1g01190_AtCYP78A8
---MAIAITFIVFFTRRFRLIP-GPRG-FPL----VGS--MSL--R---S--SHVAHQRI
ASV----AE------MSAKL-MA-FSL---G-DTKVV-VTCHPAV-A---KEIL------
N---SS-----VFADR----P---VDETAY-G-LMF---NRAMGFAPNGT-Y-WRTLRRL
GSNHLF----NPKQI-----KQ--S---EDQRRVI----AT----Q----MV-NAFAR--
----N------PK----------SA---------------CA---VR-----D-LLKT--
---ASLCNMMGL--VF-GR-E-Y--SNNNLECKGLV-------E---EG---YDLLG--T
L-NW-------T-DHLP-W--L---AG-LD--FQ-QIR---FRC-SQL----VPK-VNLL
LSRII----H----EQ------R-A--ATG----------NF--LDM-LLS-LQ-GS---
---EKL-SES-D--MVAVLWEMI---FRGTDTVA-VLVEWVLARI-VM--H-PK--VQLT
VHDEL-D-RVV------GR-SR-T-V------D----ESD------LP--S-LTY-LTAM
IKEVLRLHP--PGPLLSWA-RL---S--IT---DT-SV------DG--YH----VPA--G
T---TAMVNMWAIARDP-HV----W-E-------DPLE-FKPERFV---A--S-V--FG-
------S----DL----RLAPFGSGK---------RVCPGKNLGLTTVSFWVATLLH---
EFE-W-LP---SVE---A----N-------PPD---L--S----E-V--LRLSCEMACPL
IVNV-SSR
>LOC_Os08g43390.1_OsCYP78C5
MDSSVAVVAALLHWNRR-GAIP-GPRG-LPV----LGS--MSL--M---A--G-LAHRKL
AAA----AG------GSARL-MA-LSL---G-ETRVV-VTADPGV-A---RELL------
A---SA-----AFADR----P---VKESAY-G-MLF---HRAIGFAPYGT-Y-WRALRRV
ASTHLF----SPRQV-----SA--S---AAQRAVI----AR----Q----MV-EAMRS--
----A------AA----------AAA---G---G------VA---AR-----P-FLKR--
---ASLHNVMWS--VF-GR-K-Y-APESEEE-RSMV-------D---EG---YDLLG--Q
L-NW-------S-DHLP-W--L---AP-FD--LK-KTR---SRC-SSL----VPR-VNRF
VTRII----D----EH------R-A--RLSLAVDAA---VDF--TDV-LLS-LH-GG---
---DKL-SDA-D--MVAVLWEMI---FRGTDTVA-VLIEWVAARL-VL--H-QD--VQAR
VHDEL-D-RVV------GS-DR-A-V------T----ESD------AS--K-LVY-LQAV
IKEVLRLHP--PGPLLSWA-RL---A--TS---DV-HV------GG--FL----IPS--G
T---TAMVNMWAITHDP-AV----W-P-------DPNE-FKPERFV---AG-P-I--MG-
------S----DL----RLAPFGSGR---------RSCPGKSLAIATVGFWVATLLH---
EFD-W-LP---LSD--KS----R-------GVD---L--S----E-V--LKLSCEMATPL
EARL-RPR
>LOC_Os09g35940.1_OsCYP78C6
---MVCAVALLLHWTRR-RAVP-GLRG-LPV----IGS--MWL--M---T--G-LAHRKL
AAA----AE------AAAGL-MA-LSL---G-ETRVV-VAAHPDV-A---REIL------
H---GA-----AFADR----P---VKESAY-G-LLF---HRAIGFAPHGA-Y-WRALRRV
ASTHLF----SPWQV-----AA--S---APQRAVI----AR----Q----MV-RAIKR--
----S------GD----------SAA---A---A------VE---VR-----R-VLRR--
---ASLHNVMWS--VF-GR-R-Y-GKESDEE-RALV-------D---EG---YDLLG--Q
L-NW-------S-DHLP-W--L---AR-FD--LQ-STR---ARC-SRL----VPR-VNRF
VTRII----D----EH------R-S----SAPVAAA---IDF--TDV-LLS-LQ-GS---
---DKL-ADS-D--MVAVLWEMV---FRGTDTVA-VLIEWVLARL-VL--Q-QD--VQAR
VHDEL-G-RVV------GL-DR-D-V------T----ESD------TA--S-LVY-LHAV
IKETLRLHP--PGPLLSWA-RL---A--TS---DV-HV------DG--YL----IPA--G
T---TAMVNMWAIAHDP-DV----W-A-------EPME-FRPERFI---G--S-V--MG-
------S----DL----RLAPFGSGR---------RSCPGKSLAMATVAFWLATLLH---
EFA-L-LP---SPD--PA----H-------GVD---L--S----E-V--LRLSCEMATPL
AVTA-WPR
>LOC_Os03g04190.1_OsCYP78C7
----FACLAALLY--RR-RSIP-GPKG-LPV----VGS--LGL--M---S--G-LAHCSL
AAE----AA------RRGKL-MA-LSL---G-PVRAV-VTSHPDV-A---KEIL------
D---NP-----AFADR----P---LNHAAY-G-LMF---HRSIGFAEHGP-Y-WRALRRV
AAGHLF----GPRQV-----DA--F---APYRARV----AG----G----VV-AALRG--
----A------GG----------EAA--------------VQ---VR-----G-VLRR--
---ASLYYIMRF--VF-GK-E-Y-APESGEEELEMV-------H---EG---YDLLG--K
E-NW-------C-DYFP-G--L---AA-VD--PQ-GVG---ARC-AEL----MPR-VNRF
VRGII----Q----EH------R-G--KAIAG-GEA---RDF--VDI-LLS-LQ-ES---
---EGL-ADA-D--IAAVLWEMI---FRGTDAMA-VLMEWTLARV-VL--H-PD--VQAN
VHREL-D-AVV------GR-SN-T-V------A----ESA------VP--S-LPY-LQAL
LKEALRMHP--PGPLLSWR-HR---A--IS---DT-YV------DG--HL----VPA--G
T---TAMVNQWAMSRDA-DV----W-D-------APLE-FQPERFL---P--S-V--LG-
------A----DG----RLVPFGSGR---------RSCPGKSLAMTTVTAWMATLLH---
EFE-W-TP---ASG----------------AVD---L--S----E-V--LRLSCEMAVPL
EVRV-SAR
>At1g13710_AtCYP78A5
----FASVSIVAF------SIP-GPSGSLSV----F-------------S--GSNPHRVL
AAL----AK------RF-SL-MA-FSV---G-FSRFV-ISSEPET-A---KEIL------
S---SS-----AFADR----P---VKESAY-E-LLF---HRAMGFAPYGE-Y-WRNLRRI
SSTHLF----SPRRI-----AS--F---EGVRVGI----GM----K----MV-KKIKS--
----L------VT----------SDA--CG---E------VE---VK-----K-IVHF--
---GSLNNVMTT--VF-GE-S-Y---VNGKCFERLV-------S---EG---YELLG--I
F-NW-------S-DHFW-F--L---RW-FD--FQ-GVR---KRC-RAL----VSE-VNTF
VGGII----E----KH------K-M--KKGNNLNGEE--NDF--VDV-LLG-LQ-KD---
---EKL-SDS-D--MIAVLWEMI---FRGTDTVA-ILVEWVLARM-VL--H-QD--IQDK
LYREI-A-SAT------SN-NR-S-L------S----DSD------IP--K-LPY-LQAI
VKETLRLHP--PGPLLSWA-RL---A--IH---DV-HV------GP--NL----VPA--G
T---IAMVNMWSITHNA-KI----W-T-------DPEA-FMPERFI------S-I--MG-
------S----DL----RLAPFGSGR---------RVCPGKAMGLATVHLWIGQLIQ---
NFE-W-V----KGS---C------------DVE---L--A----E-V--LKLSMEMKNPL
KCKA-VPR
>At1g74110_AtCYP78A10
----CLSIFFFVF-----RAIP-GPSG-LPI----FGL--LLA--F--VN--NALTHRIL
ANI----AD------TC-KL-MA-FSV---G-STRFV-ITSEPET-A---KELL------
N---SS-----AFADR----P---VKESAY-E-LLF---DRAMGFAPFGD-Y-WRELRRI
SSTHLF----SPKRI-----FS--S---GESRRKI----GQ----N----MV-GEIKN--
----A------M------------EC--YG---E------VH---IK-----K-ILHF--
---GSLNNVMSS--VF-GK-T-Y-IVYSKENEEHLV-------S---EG---YELLG--I
F-NW-------S-DHFP-G--M---RW-LD--LQ-GVR---RRC-RSL----VGR-VNVF
VGKII----N----DH------K-S--KRSLRDNPEE--DDF--VDV-LLG-MH-GN---
---SKL-SDS-D--MIAVLWEMI---FRGTDTVA-ILLEWILARM-VL--H-PD--IQAK
AQAEI-D-CIV------GD-SR-Q-V------T----DSD------LP--K-LPY-VRAI
VKETLRMHP--PGPLLSWA-RL---S--IH---DT-QI------GT--HF----IPA--G
T---TAMVNMWAITHDE-KV----W-P-------EAHE-YKPERFL---G--P-I--MG-
------S----DL----RLAPFGAGR---------RVCPGKSMGLATVELWLAQLLG---
SYK-W-V------S---C----G-------EVD---L--S----E-T--LKLSLEMKNTL
VCKA-IPR
>LOC_Os07g41240.1_OsCYP78B5
LSSMLISVVLL-L-----R--P-GAGGAASA----L-------------S--GPAAHRVL
AGI----SR------AVGAV-MS-LSV---G-LTRLV-VASRPET-A---REIL------
V---SP-----AFGDR----P---VKDAAR-Q-LLF---HRAMGFAPSGDAH-WRGLRRA
SAAHLF----GPRRV-----AG--S---APEREAI----GA----R----IV-GDVAS--
----L------M------------SR--RG---E------VP---LR-----R-VLHA--
---ASLGHVMAT--VF-GK-R-H-----QDELEEMV-------T---EG---YDLLG--K
F-NW-------A-DHLP-L--L---RW-LD--LQ-GIR---RRC-NRL----VQK-VEVF
VGKII----Q----EH------K-A--KRAAGGVAVA--GDF--VDV-LLD-LQ-GE---
---EKM-SDS-D--MIAVLWEMI---FRGTDTVA-ILMEWVMARM-VM--H-PE--IQAK
AQAEV-D-AAV------GGRRR---V------A----DGD------VA--S-LPY-IQSI
VKETLRMHP--PGPLLSWA-RL---A--VH---DA-RV------GG--HA----VPA--G
T---TAMVNMWAIAHDA-AV----W-P-------EPDA-FRPERF-------G-V--LG-
------G----DL----RLAPFGAGR---------RVCPGRMLALATAHLWLAQLLH---
AFD-W-S----PTA---A------------GVD---L--S----E-R--LGMSLEMAAPL
VCKA-VAR
>LOC_Os03g30420.1_OsCYP78A12
MDATLLAALAL-L-----R--P-GAPGALAA----L-------------A--GPAAHRAL
AAM----SR------SVGAL-AS-FSV---G-LTRFV-VASRPDT-A---RELL------
S---SA-----AFADR----P---VKDAAR-G-LLF---HRAMGFAPSGD-Y-WRALRRV
SANHLF----TPRRV-----AA--S---APRRLAI----GE----R----ML-DRLSA--
----L------A------------G----G---E------IG---MR-----R-VLHA--
---ASLDHVMDT--VF-GT-R-Y-----QEAEEAMV-------K---EG---YDLLG--M
F-NW-------G-DHLP-L--L---KW-LD--LQ-GVR---RRC-RTL----VQR-VDVF
VRSII----D----EH------R-Q--KRRTGGNGGG--GDF--VDV-LLG-LQ-GE---
---EKM-TES-D--MVAVLWEMI---FRGTDTVA-ILLEWIMARM-VL--H-PD--IQAK
AQAEL-D-AVV------G--RR-A-V------S----DGD------VA--G-LRY-LQCV
VKEALRVHP--PGPLLSWA-RL---A--VR---DA-HV------GG--HV----VPA--G
T---TAMVNMWAIAHDP-EL----W-P-------EPDE-FRPERF-------S-V--LG-
------G----DL----RLAPFGAGR---------RACPGKTLALATVHLWLAQLLH---
RFE-W-A----PVG---G------------GVH---L--L----E-R--LNMSLEMEKPL
VCKA-KPR
>LOC_Os03g40600.1_OsCYP78B6
------------------------------------------------------------
------------------------------------------------------------
------------------------------------------------------------
------------------------------------------------------------
------------------------------------------------------------
------------------------------------------------------------
------------------------------------------------------------
------------------------------------------------------------
------------------------------------------------------------
------------------------------------------------------------
------------------------------------------------------------
------------------------------------------------------------
------------------------------------------------------------
------------------------------------------------------------
--------
>LOC_Os11g29720.1_OsCYP78D1
RNEVAMAVVLLAK-------IP-GPRG-WPL----LGS--LPV--V---S--GPLMHRRL
AALA---DA------HGGRL-MS-LTL---G-ATPVV-VSSHPDT-V---REIL------
A---GA-----AFRDR----P---ARAAAR-E-LMF---LRAVGFAPAGA-Y-WRRLRRA
AGAGML----SPRRA-----AA--L---AALRARV----AR----R----TS-EAVSR--
----G------MA----------VPP---G---R------VA---MR-----A-LLHA--
---ASLDNMVGS--VL-GL-E-H-------SDGDMV-------R---EG---YELVG--K
F-NL-------G-DYYS-T--T---QYLLD--FH-GVG---PRC-QRL----AAR-VREQ
FGRVM----E----ER------R-K-------------RDDL--LSY-MLS-MP-QE---
---ERI-EDS-D--VIAVLWEMI---FRGTDVVA-ILLEWAMARM-VL--H-PD--IQSK
VQEEL-D-RAV------GH--R-P-M------T----DSD------IP--N-LRF-LHCV
IKETLRMHP--PGPLLSWA-RL---A--VH---DT-YV-------G--KH---LVPA--G
T---TAMVNMWAISHDE-TI----W-G-------DPWV-FRPERFM---E--N-V--LG-
------S----DL----RLAPFGSGR---------RVCPGRMMGLSTAYLWFGRMLQ---
EYK-W-A----AAQ----------------PVK---L--T----E-C--LRLSMEMKKPL
VCHA-VPR
>Mp1g14150.1_MpCYP78E1
LGSTAIAYITLTG--RL--IAP-GPRG-IPI----VGC--ATY--M---Q--G--AHRKL
DNL----AK------ELAKL-MA-FSV---G-CTPVV-VTSDPDV-A---AEML------
R---GQ-----AFQER----P---LKQAAE-M-LLF---DRAMGFAAPGP-Y-WLRLRKI
AATCLF----CPRQI-----KA--N---LPVRQFE----AS----R----ML-HAIAA--
----A------AG----------ISP--NR---P------VR---LR-----S-YLQR--
---AAVNNMTRI--VF-GK-R-Y---ANEQEKEGMI-------R---EC---FEALG--A
F-NY-------A-DHFP-G--L---RF-FE--MF-DVG---KKF-GNL----VER-VKAY
VREII----E----EH------R-S--------ATTR--VDM--VDI-LLA-LE-GE---
---DKL-SEC-D--MIAVLWEMI---FRGTDTIA-VTIEWAVAEL-IL--N-PE--WQER
IHAEL-D-AAV------GC-SR-M-V------D----NKD------LD--K-LPS-LVAF
ITETFRLHP--AGPLLSWA-RL---S--TK---DV-SL------AG--YD----VPK--G
T---TCMVNMWSILRNQ-KY----H-V-------NPDV-FDPSRFI---G--D-V--RG-
------G----DL----RLAPFGSGR---------RICPGRELALSVVQLWIARMLQ---
NFS-W------SSS---D----R-------KID---L--T----E-D--LKLSCEMLQSL
E--A-VPT
>Mp2g04040.1_MpCYP759B1
----TLSAGVIVI-LRP--NLPPCP-V-YPI----VGS--LPL--L------GAIPHHMF
KRL----AD------KYGSL-VY-LRM---G-SCPTV-IVSDSEF-A---KLVL------
KD-QDH-----VFASR----P-L--LASG--K-YIGMN-FESLVFSPMGN-H-YKKLSKI
YSSELL----SPRRV-----ME--S---QGVRENG----MR----A----TV-KSIYR--
----H------AIE---------GPA--------------VK---LS-----S-ELHA--
---LGLNIMLDM--IF-GK-------LSMD-EKDVV-------R---ES---LEVAA--E
F-D----F---G-EYIP-I--A---R-YLD--LT-GII---RRM-KSI----QSR-MRNV
AAKLI----A----EHIQ---RR-K--ITGE-MEP-Q---AV--LDV-LLS-LK-DEN--
----GL-SDD-A--VTGALFDMI---VAGSDTTS-LSADWAIAEL-TR--N-PE--LMKK
LQDEA-D-RVV------GR-DR-S-V------K----ESD------LP--K-MKY-LQCV
VKESMRIHS--PTPLAIPH-C----S--VQ---AT-KL------GG--YD----IPA--G
C---TVLMNLWAINRDP-KN----W-P-------EPHK-FKPERFE---N--N-I---G-
------Q----DF----TLLPFSAGR---------RGCSGMLLGFTMVQLIVATLVH---
SFD-L-R----PHG--ME-AS-E--------VD---V-IS----E-K--PGLTLIRPYEQ
LVEA-RPR
>Mp5g08730.1_MpCYP759B3
ME--VAALGLVYQ------KLPPSP-A-FPV----VGS--FPL--M------GAKPHQMF
ARL----GE------KYGPI-CY-LRM---G-NVPSI-IISDGNI-A---KILL------
KD-QDH-----IFASR----P-W--MSAG--K-YMGMD-FQSVVFAPSGP-H-YKRLRKI
YTLELL----SNKRV-----IA--S---HGIREAR----LY----G----TV-KSMHE--
----D------MER---------GEA--------------TN---LS-----S-ALKT--
---LSLNSLIGL--IF-GL-------VDME-EKDVV-------R---CA---VELGG--E
F-N----F---G-DYIP-I--A---R-WLD--LQ-GVI---KRM-KDL----TKR-MRVI
AAGVI----E----EH------R-K--LAASRSSP-D---TI--LDV-VLN-LD-GDD--
----VL-SDD-A--MAGVIFDMI---IAGSDTTA-VSSDWTIAEL-LR--Q-PK--LMKK
LQDEL-D-AVV------GK-DR-L-M------R----ESD------IP--N-LPY-LQCV
IKESLRLHP--PAPLGIPH-C----S--IQ---PT-TV------AG--YE----IPA--K
T---TALINLWAINRDP-KN----W-K-------DPLQ-FIPERFE---K--S-V---G-
------Q----DF----SLLPFSAGR---------RGCSGMLLGLTMVQLIVGTLCH---
SFD-F-R----TQG--VK-ET-E--------VD---V-IN----E-K--PGLVSMRAQDI
FVKV-TPR
>Pp3c1_39440V3.1_PpCYP760A1
MED-CAAMAI--R-MGS--TLPPGP-G-WPI----VGS--LYS--L------GPRPCRRF
TTL----AD------KYGPV-MF-FRL---G-SRPTV-IVSNDKM-A---RELL------
RV-HDQ-----TFASR----P-K--LATG--K-HFGYN-YSSVVFSPSGA-H-FVRMKKI
YTHELL----SPKKV-----EL--L---SALRMEE----AH----I----LL-VDVLR-N
SGE---------AN---------G-V--------------VN---IT-----S-LVFK--
---ANLNLMGRI--VF-SK-R-LG----VE-NKFFV-------K---SA---TKLVG--L
F-N----I---G-DYIP-A--L---R-WLD--LQ-GVE---GAL-LQL----KPH-QEGL
LRPII----Q----EY------R-K--MSLNLMKQKE---RV--DFI-AAL-VS-NDS--
----GL-SDE-N--IMAVAIDVM---VGGSDSTS-TAVEWSITEL-LR--H-PD--CLQA
AQEEL-D-SVV------GR-DR-L-V------E----EAD------CA--N-LPF-LNCI
VKETLRLHP--PSPLAIPH-F----S--AE---EC-TL------GG--YR----IPA--N
T---TAYVNIYAIGRDA-AT----W-E-------NPNR-FNPTRFK---D--N-V---G-
------H----DF----NLLPFSSGR---------RGCPGVHFALPTYKLELANLLH---
CFK-W-SP---PPG--VD-FK-D--------ID---T--K----E-A--VGVVCSRLNPL
MASV-TPR
>Pp3c17_21950V3.1_PpCYP760A2
ME--CLAAAL--V-MRRC-SLPPGP-G-WPV----VGS--LYS--L------GPRPCRRF
AAL----AA------KYGAL-MF-LRM---G-SRPTV-VISDSTT-A---KEFF------
KS-QDN-----NFSSR----P-R--LATG--K-HFGYD-YSSVVFS-SGE-K-FTEMRLI
YSAELL----SSTNV-----KK--L---APVRMEE----IR----F----LM-ADVLR-R
SEERH------ATE---------G-L--------------IN---IT-----S-MVFK--
---ANLNLMGRI--IF-SQ-S-LG----VE-NKFFV-------K---SA---TRLVG--L
F-N----V---G-DYIP-A--L---R-WLD--LQ-GVE---GDL-QRL----KPH-QEGL
LLPII----H----QY------R-K--MHHSASKQ-E---RV--DFI-AAL-VA-KYS--
----TL-SDE-N--IMAVAIDLI---VGGSDSAS-TAVEWGMTEL-LR--H-PH--YLQE
VQAEL-D-AVV------GR-DR-L-V------E----LSD------CD--K-LPF-LDCV
VRETLRLHP--PSPLAIPH-Y----S--SQ---EC-TL------GG--CR----IPA--K
T---TAYVNIHAIHRDP-KV----Y-T-------NPNE-FQPKRFK---T--Q-V---A-
------Q----NC----ESIPFSAGR---------RACPGQKFAFPTVMLMLGNLLQ---
CFS-W-SP---PPG--IR-GE-D--------ID---V--D----E-A--PGVVCSRLKPL
VASA-TPR
>Mp3g14440.1_MpCYP829L1
----AIGAAVLSR-RRG--KLPPGP-K-WPV----VGH--LLS--L------SKTPHLSF
TKF----AE------QYGPI-IL-LQL---G-GFRMA-IVSSAEL-E---KEIL------
ET-HDH-----LFASR----S-SNIFSDV--V-LYGED----MIFAPLGD-R-FRKLRKI
CVVELL----NAKRL-----SQ--F---EDSRKDE----VL----K----AV-TRTLE--
----D------GRG---------GTP--------------VR---FD-----L-KLSE--
---MSFNIMTRM--MF-TK-V-YG----ES-NFHRL-------M---AT---VTSVS--T
F-G----I---G-DCFP-F--L---R-RFD--FD-GYE---KQM-RGL----RFQ-FDSF
LDNVI----A----EH------R-G--QS---TRK-E---DF--VDV-LLQ-LQ-SDKN-
---HGV-SDE-V--VKALLIDML---IGGTDTAT-NTILWAIAMF-MR--H-PD--VLKK
LQDEL-E-AVV------GM-GR-V-V------E----EAD------LE--S-LPY-FKAF
CYECLRMHP--GAPVTVPH-T----A--VK---DT-QL------GG--YD----IPQ--D
T---RVIVNIYAINRDP-KL----W-P-------QPLE-FNPDRFI---N--D-H---G-
------K----HF----QFRPFGTGR---------RMCPGMNLAMILFQLTLAQLLQ---
TCN-F-SL---PNG--MK-PE-D--------VN---L--E----E-K--FSATTQMAHPL
EVIV-TPR
>Mp3g09970.1_MpCYP829C1
MAE-AACAALIVR-FRS--RLAPGP-K-WPV----IGN--LPS--V------MGTPHLNF
LRL----AA------EYGPI-VR-LEL---G-AVQIL-VISSAEL-A---KEIL------
ET-QDH-----IFASR----P-SNIKAEV--A-FFGRD----LLFAPLGD-R-FRLMRKV
LAVELL----GTKRI-----QQ--F---RESRRQE----VL----Y----TV-NRIIE--
----E------GHG---------GRE--------------LI---VE-----E-LLQE--
---SAFCVLTRM--IF-NR-T-FS----MK-NIHKL-------F---SA---LTAMK--T
S-G----I---G-DSFP-S--L---R-KFD--LD-GFE---GQL-TKI----RVQ-LDTC
LSKII----E----QH------R-H--RAAARPRA-E---DF--LDV-LLC-LQ-TDAS-
---HGF-PDD-D--IKALLLDIL---LAGTDATR-LLVVWAMCNL-MK--H-PH--VMKK
VQQEL-D-DVV------GR-ER-L-V------D----ESD------MK--N-LAY-LGAV
ARETLRLHP--GSPVTVAH-V----C--TK---DT-QV------GG--YD----VRQ--N
T---SAFVNLYALHRDP-KL----W-D-------NPLE-FRPERWL---H--D-H---R-
------K----EF----AYLPFGAGR---------RMCPGMNLGSLVAHFTLAQLMH---
TCN-F-SL---PVG--MK-PD-D--------IS---L--A----E-K--FGVVLSMAHPL
KLLV-SPR
>Mp1g19500.1_MpCYP823A1
MSNFLFAAAW-SM-LRFV-KLPPGP-V-WPV----LGS--LAY--L------GG-EHHAL
WGL----SK------KYGDV-MR-VGL---G-QYTLI-VVSSADI-A---EELM------
RK-RDS-----EFSGR----T-IQ-RSAA--K-YVGFD-SMDIAFSEYNP-H-LRMLRKL
CTSELF----TLSRL-----HA--S---AKVRTGE----LE----V----LL-GNFRK--
----Y------SEK---------GEA--------------IE---VR-----E-YFHS--
---LTMNIMCLM--MF-GK-R-YG----LN-NKSLI-------I---DV---FDNVG--R
L-N----L---A-DLVW-C--M---R-PFD--LQ-GIN---KKW-KQI----RGR-CEKL
FGLII----E----EH------R-L--RRIE-LKDDK---DF--VDV-LLS-CQ-ASD--
----NL-SDK-A--IIALLSNMV---LGGTDTTA-TTLEWCMVEI-VR--N-PL--MMQR
MQEEV-D-ALV------GK-ER-G-V------E----EAD------VA--Q-LPY-LTAF
VKEIFRLHT--PVPITLPR-L----N--ES---AS-SL------GG--FY----IPP--E
C---TIFVNTYAMAHDE-RY----W-D-------RPLE-FNPDRFL---G--N-L---G-
------N----DF----QLVPFGSGR---------RKCVGIALGMTMVQRTLAALVH---
SFD-F-AP---QPQ--AS-IS-E--------S-----------------YLLVLRNSIPL
KVEA-TPR
>Mp2g17680.1_MpCYP823A2
MASMAVITVY-VL-VKLM-KLPPGP-V-WPV----LGS--LPY--L------GG-EHEVL
WSL----SK------KYGDV-MR-VGL---G-QYNLI-VISSAEA-S---EECM------
RL-RDT-----EFSAR----T-IQ-RSAA--K-YVGHD-GQDIVFSDYND-H-LRMLRKV
CTTELF----TVARM-----NK--S---AQLRGLE----LR----R----LL-RTVQS--
----F------HEK---------GEP--------------ME---VR-----D-HFHS--
---LTMNVMCLM--MF-GK-R-YG----LQ-NQRLI-------R---DT---FDNAG--R
L-N----L---S-DLVW-F--L---R-PFD--LQ-GIN---KTL-GDI----RIR-SEKL
YGMII----Q----EH------R-E--RRVKAATDDK---DF--VDV-LITPTD-ERS--
----HI-SDK-A--ITGLLHDMV---LAGTDTSA-TTLEWALLEC-VR--N-PD--MQKK
LHEEL-D-RVI------GR-DR-P-V------E----ESD------IQ--N-LPY-LNAF
IKEVFRMRT--TGPITLPR-L----N--EK---PS-TL------GG--YY----IPA--N
S---TVFVNIFAIAHDP-RY----W-D-------KPME-FNPDRFL---N--G-L---G-
------N----DY----QLTPFGAGR---------RKCVGMALGTVMVFRSLATLMH---
AYE-W-S----LPE--GT-TP-E--------TD---T--S----A-K--YLLVLRNAVPL
RVNA-KPR
>SELMODRAFT_169986_SmCYP781A1
----VAAAGL-SL-VYSH-KLPPGP-G-WPI----VGC--LFC--VS-----RR-NHRSF
AEL----AT------KYGPI-VY-LNM---G-SRATV-VISSPEV-A---RAVF------
RE-HDV-----QFASR----P-RY-STPF--K-HISQN-FKDLVFAPYGG-R-WKNLRKI
CSTELF----TASKV-----NM--F---GGIRKAE----LH----D----FC-NSIAM--
----R------AAA---------GEE--------------VN---LS-----V-CFQE--
---LLTNLMSSV--LF-GK-K-FT----AA-ARATW-------G---ML---TQESG--K
I-Y----L---G-DYIP-A--L---H-WLDR-LR-GKD---QRIRKTI----IPA-LQGL
LNSVI----E----ER------R-K--QLRR----DK---DF--VDV-MVA-LN-DQK--
----SL-SND-E--IVAIIQDML---LAGTGTTR-STLEWGFSEL-VR--H-PE--VQRR
AQEEL-D-RVV------GR-ER-Y-V------Q----ESD------LS--G-LPY-IQAL
VKEIMRLHP--AAPLGLPH-F----N--SC---PV-SL------AG--YT----IPA--N
S---TLHVNIWTICRDS-SS----W-E-------RAHE-FRPERFL---G--N-L---G-
------Q----HF----ELIPFSSGR---------RRCAGINLALLHVSLTLAYLLH---
RFE-W-RP---PPG--VD-VS-E--------ID---M--S----E-T--TGLACFRTVPL
RVSV-RPR
>SELMODRAFT_228641_SmCYP781B1
------------------------------------------------------------
--M----AR------KYGPV-MS-FRL---G-VRPHI-IISSPEM-A---RQVL------
KE-HDV-----EFASR----P-LF-STIS--R-LVSHN-FQDLIFAPHGE-R-WKMLRRV
CGTELF----TASKV-----SH--F---ASTRKRE----LG----A----FG-AIVEA--
----S------AKD---------GHE--------------FD---LS-----S-MLHE--
---YFTNLMTCV--LF-GR-K-FG----AE-AKASW-------A---IQ---AKESR--R
L-F----A---G-DYIP-A--M---R-WLDT-LR-GTQ---NRLKNEV----LPA-RSRF
LEAVI----E----EH------A-K--DFDP----EN---DF--VDV-MLT-LG-GED--
----KL-SND-Q--IIALLQDLL---LAGTGTSK-GTIEWAISEL-IV--N-PR--VQEK
AHEEL-D-RVV------GR-DR-P-L------E----ESH------LN--D-LPY-IQAI
VKEVFRKRP--IAPLGVPH-Y----N--DR---EV-TL------AG--YT----IPA--H
T---TVLVNIWAIHHDP-SV----W-S-------DPEL-FLPERFL---G--S-V---G-
------N----DF----DLLPFSSGR---------RRCVGIPLAMPHVTLTLAYLLH---
RWS-W-RS---PLGKPIE-MA-E--------LA---G--A----G-I--AGVASPRIVC-
-ASH-R--
>SELMODRAFT_81338_SmCYP784B1
----LLATAI-SL-RRS--RLPPGP-S-FPV----VGS--LLS--L------RQ-PHRHF
ARL----AD------RYGPI-VF-LKI---G-MVPYV-IANTARA-A---EFFL------
KI-HDA-----EFANR----P-QS-EEFF--R-IFSFG-WSDLAFRSPGP-E-WKLMRKI
CATNLF----SNAML-----AT--S---APYRRSQ----LQ----S----AM-DAILD--
----R------SRG---------GEP--------------VN---LR-----T-LFAR--
---YTSGSLCLT--LF-SE---------TI-NMAGQ-------A---I-----------N
L-N----I---G-EIIP-S--L---D-WMD--LH-GVY---AKMRGEI----MPR-IKAL
LDDQV----R----EH------Q-E--RKKA----AG---DF--VDV-LIS-LD-ESD--
----KL-SDQ-E--IIGLLCDMV---GAGFKTSM-ESIEWCMAEV-IS--K-PE--IMRK
AQEEL-D-QII------GR-ER-A-V------E----EHD------LQ--N-LPF-IQAI
LKEALRLHP--AVPLGMPH-Y----N--LR---PV-EL------GG--TI----IPA--K
C---KLLVNLWAANRDP-AH----W-T-------SPHE-FQPERFL---G--S-P---G-
------Q----HF----QIIPFSAGR---------RMCAGYGLAMRSLFFLLASLLH---
GFI-W-SE---ISDNPIA-LE-E---------------------S-I--GTISCPPAKDL
IVAA-SPR
>SELMODRAFT_128662_SmCYP784B2
----LLATAI-SL-RRS--RLPPGP-S-FPV----VGS--LLS--L------RQ-PHRHF
ARL----AD------RYGPI-VF-LKI---G-MVPYV-IANTARA-A---EFFL------
KI-HDA-----EFANR----P-QS-EEFF--R-IFSFG-WSDLAFRSPGP-E-WKLMRKI
CATNLF----SNAML-----AT--S---APYRRSQ----LQ----S----AM-DAILD--
----R------SRG---------GEP--------------VN---LR-----T-LFAR--
---YTSGSLCLT--LF-SQ---------TI-NMAGQ-------A---I-----------N
L-N----I---G-EIIP-S--L---D-WMD--LH-GVY---ATMRGEI----MPR-IKAL
LDDQV----R----EH------Q-E--RKKA----AG---DF--VDV-LIS-LD-ESD--
----KL-SDQ-E--IIGLLCDMV---GAGFKTSM-ESIEWCMAEV-IS--K-PE--IMRK
AQEEL-D-QII------GR-ER-A-V------E----EHD------LQ--N-LPF-IQAI
LKEALRLHP--AVPLGMPH-Y----N--LR---PV-EL------GG--TI----IPA--K
C---KLLVNLWAANRDP-AH----W-T-------SPHE-FQPERFL---G--S-P---G-
------Q----HF----QIIPFSAGR---------RMCAGYGLAMRSLFFLLASLLH---
GFI-W-SE---ISDNPIA-LE-E---------------------S-I--GTISCPPAKDL
IVAA-SPR
>SELMODRAFT_82394_SmCYP784B3
-----------SL-RRS--RLPPGP-S-FPV----VGS--LLS--L------RQ-PHRHF
ARL----AD------RYGPI-VF-LKI---G-MVPYV-IANTARA-A---EFFL------
KI-HDA-----EFANR----P-QS-EEFF--R-IFSFG-WSDLAFRSPGP-E-WKLMRKI
CATNLF----SNAML-----AT--S---APYRRSQ----LQ----S----AM-DAILD--
----R------SRG---------GEP--------------VN---LR-----T-LFAR--
---YTSGSLCLT--LF-SE---------TI-NMAGQ-------A---I-----------N
L-N----I---G-EIIP-S--L---D-WMD--LH-GVY---AKMRGEI----MPR-IKAL
LDDQV----R----EH------Q-E--RKKA----AG---DF--VDV-LIS-LD-ESD--
----KL-SDQ-E--IIGLLCDMV---GAGFKTSM-ESIEWCMAEV-IS--K-PE--IMRK
AQEEL-D-QII------GR-ER-A-V------E----EHD------LQ--N-LPF-IQAI
LKEALRLHP--AVPLGMPH-Y----N--LR---PV-EL------GG--TI----IPA--K
C---KLLVNLWAANRDP-AH----W-T-------SPHE-FQPERFL---G--S-P---G-
------Q----HF----QIIPFSAGR---------RMCAGYGLAMRSLFFLLASLLH---
GFI-W-SE---ISDNPIA-LE-E---------------------S-I--GTISCPPAKDL
IVAA-SPR
>AagrOXF_evm.model.utg000010l.19.1
MKFCVALLAW-KS-GKKL--LPPGP-N-WPV----VGS--MFL--I------GS-EPLAF
SRL----AK------RYGPL-MY-MRV---G-SRSTL-VVSNVEM-A---KEIL------
TV-HDA-----DFAPV----P-V-------------------------------------
------------------------------------------------------------
------------------------------------------------------------
-------SMFRL--IY-GK-Q-YK----LQ-FHEKIIL----GF---EA-----IAS--K
F-N----I---A-E---------------------GFS---LVY-QVA----GFA-R---
---IR----E----AI------K-K--REEA-TYTRE---CF--LDV-LLS-LQ-GER--
----NF-SDD-E--MLGLCSDLV---GAGADTSG-KAGEWTMAYL-VR--Y-PN--MQAR
AHEEL-D-RVV------GK-AR-R-V------S----ETD------IP--N-LPY-IQAV
VKEAQRLRP--VAPLGVPH-N----S--IK---EV-VV------AG--YR----VPA--N
T---QVFINLMALMLDE-VH----W-E-------DPSE-FRPERFL---E--S-A---G-
------K----DF----RFLPCGSGR---------RGCPGALLGMTSVTLSVATLLH---
AFQ-W-SL---PDGQ--P-VE-E--------MD---F--S----Q-T--FALSAHMKKPL
VAVG-TPR
>AagrOXF_evm.model.utg000091l.598.1
----VALIAG-R--EKKP--LPPGP-N-WPV----VGS--LFL--V------GP-EHVSM
ARL----AE------RYGPL-VY-MRL---G-SRSTL-VVSNAEM-A---REIY------
LV-HDA-----EFGSR----P-PM--IAG--E-YLNFD-NNGLSFSPTSE-Q-LKLRRKI
INTELL----SAHRI-----KD--F---RDVREEE----AA----A----VV-NKVWV--
----S------DGS---------GKT--------------VD---VL-----E-LTIG--
---HTTNSMFRM--VF-GK-Q-F-----LQ-FKE---------L---ESH--VDVVG--R
F-N----I---G-EYIP-W--L---R-WLD--LQ-GLE---KEF-KKL----GDS-RKQV
MQPIV----E----GH------K-R--RRLE-SSYEK---CF--LDV-LMS-LE-GEK--
----RF-SEA-A--SLAVCADLT---GAGTHTTA-TVAEWCLAYL-IR--Y-PH--VQAK
AHEEL-D-RVV------GK-AR-R-V------E----ESD------LQ--K-LPY-IEAI
VKESQRMRP--ATLLGVPH-Y----N--SK---EV-VV------AG--YR----VPA--N
T---QVFINQWTLMYDE-ST----W-K-------NPWE-FRPERFI---E--R-P---G-
------Q----DF----RYLPFGTGR---------RGCPGIHLAMTTLPLSLATMLH---
AFE-W-RL---PQGQ--A-IE-D--------MD---F--S----Q-A--FGLVAPMKKPL
IAVA-TPR
>SELMODRAFT_183227_SmCYP785A10
----VIVTSW-----RK--DLPPGP-S-LPV----IGC--LHL--I------GP-LHVSL
HEL----SR------KYGGI-MH-LKF---G-TVPFV-VVSSEEA-A---KELY------
KY-RGL-----EFASK----V-PT--IAG--R-HFGND-FNGIVYAEYTP-Q-LKLYRKI
VNTHLL----SATRL-----KV--Y---DKIRREE----QC----S----LA-RS--I--
----V------SAE---------GTP--------------IK---LR-----D-KFHN--
---LNVNIITYM--LF-GE-R-FG----LD-AADAV-------I---ES---LRLSG--V
F-N----I---S-DFIP-A--I---K-WLD--VQ-RLE---KRY-KQL----IAK-VNDY
LLSVL----Q----DH------R-R--NPRK-RR-DE---PF--IDV-LLS-LDSTEE--
----EV-SDI-T--KLSLLFDML---LGAVDTSA-LSLEWAITEL-LR--H-PS--VMEK
ARKDI-D-SVV------GS-NR-L-V------E----DSD------LD--Q-LPF-IAAI
AKETLRLHQ--LAPLALP---------------KV-VL------GG--YT----IPN--G
T---CAFVNFHSLGIDP-AH----W-K-------DPMK-YRPERFL---E--D-V---G-
------Q----DY----NLLPFGSGR---------RMCPGAKLGFDTLQIGIATLVQ---
GFE-W-KL---AKGQ--D-PA-E--------IN---M--D----E-T--YGLVCHKTQPL
IAVP-KAR
>SELMODRAFT_113757_SmCYP785A8
---------YSRR-RRD--RLPPGP-N-LPV----IGS--LHR--L------GS-LHISL
QKL----SR------KHGDV-MH-LKL---G-RASAV-IISSARA-A---SEIF------
KL-HSL-----QCSSK----P-SL--ICS--K-YFGND-SSGIIFSSYTP-Q-VKLYRKL
INTHLL----SPARL-----RI--C---DGIRREE----QH----R----LA-RS--I--
----R------DEQ---------GNP--------------VL---LR-----E-KFHD--
---FNMNIIAYR--LF-GE-RSFG----SQ-EVRAI-------V---ET---IRLVG--I
F-N----V---S-DYIP-W--L---R-WLD--VQ-GLE---KQY-KQL----TDK-LNRH
LFSIL----R----DR------R-E--NPRV-TTDEE---AF--IDV-LIS-MD---E--
-----L-SDT-T--KITLLLDIL---LGAVDSSA-LSVEWAMAEL-LR--H-PA--ELSR
ARREI-D-DVV------GS-QR-L-V------E----DSD------LP--K-LPY-VEAI
AKETLRLHQ--VTPLINP---------------KL-VL------GG--FT----IPA--G
A---LVYLSSYSIGMDG-KF----W-K-------EPLE-FRPQRFI---E--D-V---G-
------Q----NF----HFVPFGTGR---------RVCPGAKLGLDTVRIGVAMLVQ---
GFD-W-EL---DQ----D-PA-K--------MD---M--A----E-T--FGLVCQKTQPL
VAIP-RPR
>SELMODRAFT_117920_SmCYP785A7
----LTFISWASL-RRN--KLPPGP-N-LPV----IGC--LHM--L------GS-LHISL
HKL----SQ------KYGDV-MY-LKL---G-IKPTV-IISSGRA-A---REIV------
KL-HNL-----KFASK----V-PL--ISG--K-YFGND-YSGIAFSQYTP-E-VKLYRKL
INTHLL----SPTKL-----KI--Y---DGIRREE----QR----R----LA-RS--L--
----S------DER---------GNP--------------VL---LR-----Q-KLHN--
---MNMNVITYM--LF-GK-R-FG----VD-EVQVI-------V---DI---LRLAG--V
F-N----V---S-DYIP-G--I---R-WLD--VQ-GLE---KQY-KHL----MDR-VNRH
LLSIL----Q----DR------R-V--NPPV-TS-EE---AF--IDV-LIS-ME---E--
----KL-SDI-T--IISLLLDLL---LGAVDTSA-LLLEWAMAEL-FR--H-PV--EFSR
AQSQI-D-AVV------GK-EK-L-V------D----ESD------IL--K-LPY-IDAI
VKETMRLRS--VAPLSLP---------------KQ-VL------SG--YT----IPD--G
T---TIYINSYSIGIDE-RF----W-K-------DPLE-FQPQRFF---D--D-V---G-
------H----NF----NFLPFGTGR---------RVCPGAKLGFDAVQIGLATLVQ---
GFD-W-KL---DA------PG-N--------MN---M--D----Q-T--FGLVCHKSQPL
VGIP-VPR
>SELMODRAFT_426456_SmCYP785A4
----LLAAAW-SS-RRNP-NLPPGP-N-LPV----IGC--LHK--L------GS-LHISL
HKL----SK------RYGDV-MH-LKL---G-SVSTV-IISSERA-A---REIF------
KR-HGL-----EFASK----A-PL--ICG--K-YFGND-YNGLVFSQYTP-E-VKLYRKL
INTHLL----SPTKL-----KI--Y---DGIRREE----QC----R----LA-QS--L--
----R------DER---------GNP--------------VL---LR-----Q-KIHD--
---MNMNVITYM--LF-GK-R-FG----VD-EVQAI-------V---EM---VRLAG--I
F-N----V---S-DYIP-G--I---R-WLD--VQ-GLE---KKY-KQL----MDR-VNRH
LLSIL----R----DR------R-G--DPPV-TS-EE---SF--IDV-LIS-MG---E--
----KL-SDT-T--KITLLLDML---LGAVDTSA-LSLEWAMAEL-LQ--H-PV--EFSR
AQSQI-D-TVV------GK-EK-L-V------D----ESD------IA--K-LPY-VEAI
AKETMRLRS--VAPLALP---------------KI-VL------DG--YT----LPD--G
T---VIYISSYSIGLDE-RF----W-K-------DPLE-FRPQRFI---D--D-V---G-
------Q----SF----NLLPFGTGR---------RVCPGAKLGFDAVQMGIATLVQ---
GFD-W-KL---DGDL-DD-PA-K--------LN---M--D----Q-T--FGLVCQKSQPL
VAIP-IPR
>SELMODRAFT_118026_SmCYP785A3
----LLAAAW-SS-RRNP-NLPPGP-N-LPV----IGC--LHK--L------GS-LHISL
HKL----SK------RYGDV-MH-LKL---G-SVSTV-IISSERA-A---REIF------
KR-HGL-----EFASK----A-PL--ICG--K-YFGND-YNGLVFSQYTP-E-VKLYRKL
INTHLL----SPTKL-----KI--Y---DGIRREE----QR----R----LA-RS--L--
[truncated: 606,229 more chars]
