# Supplementary material for: Genes encoding cytochrome P450 monooxygenases and glutathione S-transferases associated with herbicide resistance evolved before the origin of land plants
Source: PLoS One. 2023 Feb 17;18(2):e0273594. doi: 10.1371/journal.pone.0273594 (PMC9937507; doi:10.1371/journal.pone.0273594)
Supplement: S3 Text — (TXT) [file pone.0273594.s012.txt]

>YHR007C_ScCYP51 503 bp
MSAFLALPLAIIIPFIY--I-LRKDR-PP----VPWVG-AVVY---MP------FF---E
QGDIFSFVLG---VMVYLGPK-GHEVFNAAEAHLT--P------VF-G--GVIYDPN-S-
RLQKK--FVKGALTKEAFKSYVPLIAEEVY---FRD-----SKGT-IDVMVTQPEMI--T
ASRSLLG-----KE-MRAKDTYLYSDL----G--TPNFVFP---NL-----EYRKRDHAQ
KAISGTYMSLIKERRKDQD------RDLIDSLMN-STK-DGKMTDQEIANLLI-----VL
MGGQHTSAATSAWILLHLAERPDVQQELYEEQMRVLDGKKE--LTY-DLQEMPLLNQTIK
ETLRMHHPLHSLF-RKVMKD-HV--YVIPAGYHV-LVSPGYTLRDEYFPNAHQFNIHRYS
EEV-D-YG---ISYLPFGGGRHRCIGEHFAYCQLGVLMSIFIRTLKWH----Y-PEK--V
PP---PD----------------
>CMS319C_CmCYP51G1 503 bp
ANQWLMTRAALLSPAKP--E-------PP----YPVVG-VAAF---RP------LA---K
YGDVFTLRGP---RFFLVGPR-AHEFFRDQGPGFS--P------VF-G--GVVYDPL-A-
IRQFR--FVSTALRAARLREYVPLMVAEAE---FKRHWHGT--GT-ADLLKSLSELI--T
ASRCLMG-----RE-VREQFETLYHQL----G--QPSVFAP---HF-----KHWQRDRAR
REMRRLFASIIANRRKAAESQDAKEVDVLQVFMD-SQR-DGRLTDDQITGLLI-----VL
FAGQHTSTITGTWTGLLMLRKPELVTRVRAEQEQVLYG-FK--IDY-DLLRLDVMHRCIK
EALRMYPPLIFLM-REV-----VTYYVIPKGDIV-VVSPPLASLPEVFADPDRYDPDRYA
REE-D-K----FSHIGFGGGRHACMGEQFAYLQIKTIWSVILRDYDLEPP--L-PLDM-V
GP---KP-------PCL-VRRRR
>Mp7g11810.1_MpCYP51G1 503 bp
PDVFLGLLM------------RPKSK-PP----VPVIG-LLKF---NP------MA---R
YGPVFTCKLT---NIFLIGPE-VSEFFKAQKEKFN--P------TF-G--DVVFADY-P-
IRQYR--FFMEALKVSRLKGYVDAMVEEAQ---TAK-WGDE--GE-VDLKAELEHLI--T
ASRCLLG-----IE-VRRHFGELIYDL----G--VPSVLFP---YL-----AHRKRDKAR
KRLEEIFGGVIEKRKKGQE------NDMLQSFID-SKKADGPTTHSECTGLLI-----AL
FGGQHTSSITSSWMGAYLMNKPSVLAQAQQEQLEMIKG-EE--LNH-DICNMDYLARIMK
ETLRMHPPLVMLL-RYAHKD-DVNGYTVPKGHVT-AVSPSVARLPLVYPNPDNFDPDRYI
REE-D-KG---FSYIPFGGGRHGCLGETFAYMQIRTIYSVMLRNFEFELD--F-PEEL-V
GP---KG-------PIK-TKRRR
>At1g11680_AtCYP51G1 503 bp
-DSIVATLVILIFSFFT--D---KKK-PP----LPLVG-LIKF---KP------ML---R
YGSVFTVNVH---KIFLIGPE-VSAFFKSQQEQFN--P------TF-G--GVVFDDY-S-
VRQFR--FFTEALRVNKLKGYVDMMVTEAE---FSK-WGES--GE-VDIKVELERLI--T
ASRCLLG-----RE-VRDQFDALFHDL----G--LPSVLFP---YL-----PHRRRDRAR
EKLSEIFAKIIGSRKRGTE------NDMLQCFIE-SKK-DGQTTESEVTGLLI-----AL
FAGQHTSSITSTWTGAYLMRYKEYFSAALDEQKNLIAG-DK--IDH-DLSEMDVLYRCIK
EALRLHPPLIMLM-RASHSD-SVDGYDIPKGHIV-ATSPAFARLPHIFKDPDTYDPERFS
REE-D-KG---FSYIAFGGGRHGCLGEPFAYLQIKAIWSHLLRNFELELP--F-PEDM-V
GV---KG-------NVM-VRKRR
>SELMODRAFT_178739 503 bp
-DRLLVGTTCWLLSWWR--S-SRSRN-PP----VPIVG-LLKF---KP------ML---R
YGSVFTVNVT---KIFLIGPD-VSSFYKSQKEQFN--P------TF-G--GVVFDDY-S-
VRQFR--FFTEALKVSRLKTYVDYMVEEAQ---FSK-WGDE--GE-VDLKEELERLI--T
ASRCLLG-----SE-VRNQFENLFHDL----G--QPSVLFP---YL-----PHRRRDRAR
KELASVFAKIIGNRKSGSE------TDMLQVFID-SKRATGSTTEDEITGLLI-----AL
FAGQHTSSITSTWTGAYLLTYKNYWDSAVEEQRNVMAG-DK--LDY-DVSEMDVLHRCMK
EALRLHPPLIMLM-RYCHKD-SVDGYNIPAGHIV-ATSPAFARLPHVFKDPDSFDPERFA
REE-D-K----FSYTSFGGGRHGCLGETFGYMQVKTVWSILLRNFEMELP--F-PEDM-V
GP---KG-------KVM-VRKRK
>SELMODRAFT_155290 503 bp
------------------------------------------------------ML---R
YGSVFTVNVT---KIFLIGPD-VSSFYKSQKEQFN--P------TF-G--GVVFDDY-S-
VRQFR--FFTEALKVSRLKTYVDYMVEEAQ---FSK-WGDE--GE-VDLKEELERLI--T
ASRCLLG-----SE-VRNQFENLFHDL----G--QPSVLFP---YL-----PHRRRDRAR
KELASVFAKIIGNRKIGSE------MDMLQVFID-SKRATGSTTEDEITGLLI-----AL
FAGQHTSSITSTWTGAYLLTYKNYWDSAVEEQRNVMAG-DK--LDY-DVSEMDVLHRCMK
EALRLHPPLIMLM-RYCHKD-SVDGYNIPAGHIV-ATSPAFARLPHVFKDPDSFDPERFA
REE-D-K----FSYTSFGGGRHGCLGETFGYMQVKTVWSILLRNFEMELP--F-PEDM-V
GP---KG-------KVM-VRKRK
>LOC_Os11g32240.1_OsCYP51G1 503 bp
ADPLVATLAFLLL------S---GKK-PP----IPLVG-LLRF---RP------MI---R
YGSVFTVPLS---KIFLIGPE-VSAFFKAQQEKFN--P------TF-G--GVVFDDY-S-
VRQFR--FFTEALRANKLRSYVDQMVVEAE---FSK-WGES--GT-VDLKYELEHLI--T
ASRCLLG-----RE-VREKFDSLFHDL----G--QPSVIFP---YL-----PHRRRDRAR
QRLKEIFATIIKSRKAGAE------EDMLQCFID-SKK-SGSTTEGEITGLLI-----AL
FAGQHTSSITSTWTGAYMLRFKQYFAAAEEEQKEVMKG-DK--IDH-DLAEMDVLYRCIK
EALRLHPPLIMLL-RQSHND-SVDGFDIPKGHIV-ATSPAFARLPHIFKNPDSYDPDRYA
REE-D-KG---FSYISFGGGRHGCLGEPFAYLQIKAIWTHLLRNFEFELP--F-PENM-V
GI---KD-------EVM-VNKRR
>AagrOXF_evm.model.utg000083l.204.1 503 bp
AD-ILGTLVIVLVFLFS--R---PSQ-PP----VPLIG-FLKF---GP------LI---R
YGSVFTVRLT---NIILVGPE-VSTFFKAQKEQFN--P------TF-G--GVVFDDY-S-
VRQFR--FFTEALKVSAMKKYVEYMIEEAQ---FSS-WGEE--GE-VDLKAELEKLI--T
ASRCLLG-----SE-VRNQFDNLFHDL----G--QPSVIFP---YL-----PHKRRDKAR
QELADVFAKIIRGRKAGRE------TDMLQTFID-SKRTSGSTTEEECTGLLI-----AL
FAGQHTSSITSTWTGAYLISNKEYLKLAVEEQQDVMKG-SS--LDY-DLSEMDFLHRGMK
EALRLHPPLILLM-RYNHTD-SVDGYVIPKGHIV-ATSPAFARLSHVYKDPNTYDPSRFA
REE-D-KG---FSYIAFGGGRHGCLGETFAYMQVKTIWSILLRNFEFDLP--F-PEDM-V
GP---KG-------KVP-ARKRR
>Pp3c8_15480V3.1_PpCYP51G1 503 bp
GDALLGSLVVIVGHFVL--W--RKRR-PP----VPFVG-LLKF---KP------LL---K
YGQVFTLQLT---NVFLIGPE-VSAFFKAQREQFN--P------TF-G--GVVFDDY-S-
IRQFR--FFTEALTVKRLRSYVEMMVEEAH---FSK-WGEE--GE-VDLKVELEQLV--T
ASRCLLG-----PE-IRNSLESLFHDL----G--LPSVLFP---YL-----PHKRRDRAR
KELAEIFSKVIKARKAGKE------PDMLQAFMD-STRSLKGTTEEECTGLLI-----AL
FAGQHTSSITSTWTGAYLMKYKQFMPAVIEEQKEIMRG-DH--LDY-DLNEMSCLHRAMK
EALRLHPPLILLL-RQNHTD-SVEGYTIPKGHIV-GTSPAFARLPYVYKDPDTFNPDRFA
NEE-D-VG---FSYIAFGGGRHGCLGETFAYMQVKTVWSYLLQHFELELP--F-PEDM-V
GI---KG-------EVM-VRKRR
>kfl00090_0230_v1.1 503 bp
ADVVLASVIVLSVLVVV--L-TKRNG-PP----LPIIG-VLKF---DP------LI---K
YGDVFTVNFH---RIFLIGPE-VSNFFKAQQEQYS--P------TF-G--GVVFDDY-S-
VRQFR--MFAESLRSSRLRDYVKMMVMEAE---FGK-WGDE--GE-VDLKEELSKLI--T
ASRTLLG-----RE-VREQFEDLFHVL----G--LPSVIMP---RL-----PHLRRDQAR
KQLRDVFRSIINNRRAGRE------NDALQAFID-ARKNPDPTTDDEITGLLI-----AL
FAGQHTSSITSTWTGFYLAGEKKFLPNVVREQQRVLAG-EK--LDY-DLQEMDYLHRAIK
EVLRLQPPLIMLL-RYVHKD-SVKGHVVPKGHIV-ATSPSFARLPHVYKRVDEFDPDRFG
REE-D-KG---FSYIGFGGGRHGCMGETFAYMQIKTIWSILLRNFELENP--F-PEDM-V
GP---KG-------ECR-VRKRR
>Cre02.g092350.t1.2_CrCYP51G1 503 bp
ADKLILALAVVLFNLLP--K-------PP----WPFIG-LLKF---GP------LL---E
YGECFTVPAH---RVFLIGPE-VSPFFKDQSEDFN--P------TF-G--GVVFDEQ-K-
VRQFR--MFTEALTKNRLKSYVPHFNKEAE---FAK-WGET--GV-VDFKDEFSKLT--T
AARTLLG-----RE-VREQFDDLLHGL----G--VPSVFFP---YA-----PHFKRDRCR
KDLAAIFAKIIRARREGRE------EDVLQQFID-ARQNGGALTEEEITGLLI-----VL
FAGQHTSSITTSWTGIFMAANKEHYNKAAEEQQDIIRG-NE--LSF-ELSEMEVLHRNIT
EALRMHPPLLLVM-RYAKKP-SVTGYVIPKGDVV-AASPNFSMLPQCFNNPKAYDPDRFA
REE-Q-N----YAFIGFGAGRHACIGQNFAYLQIKSIWSVLLRNFEFELP--V-PEDM-I
GP---K--------PCR-VRTRR
>LOC_Os05g12040.1_OsCYP51G3 503 bp
MDLFLAQLFVTMLSKIA--R-TKFSR-PP----LPLVG-LPSL--ANP------FI---R
YGSVFTVSLQ---KVFLVGSE-ASSFYKSQDEQFT--P------TF-G--GVAFDDY-A-
TRQFR--FFGDIMKPAKLRTYVDLMVAEVE---FAR-WGQS--GT-VNMKQEFEQLT--I
ASRCLLG-----EE-VRDKFDTLLREL----G--RLTILFP---RL-----PHRRRDRAR
ARLGEIFSDIVRSRRGGRH------DDMLQCLID-ARK-DGATTETEVAGMLV-----AL
FAGQHTSSSTSTWAGARLLTNPDHLRAAVEEQARLLRG-DR--VDH-ALAAMDTLQRCVK
ETLRLHPPALMLL-RHARRS-VVSGYEVPEGHTV-ASPLLLHALPRVYRDPGEFDPGRFG
REE----G---LAYTAFGGGRHACVGEAFAYMQIKVIWSHLLRNFELQLP--F-PEDV-P
GP---KG-------KVM-VTNRR
>LOC_Os07g28160.1_OsCYP51H1 503 bp
---LLLT---VILTALQ--R-AAA---PP----VGLVR-ARAM--RDP------AI---R
QGSVFTAIFG---KVFLIGPE-VSSFYLSQGSRFT--P------LF-G--EVGYADP-D-
TRQMR--LFWDVLKPRSIEARVGAMAEEVQ---FSR-WGEQ--GT-VDLKKELEQVM--I
ASRCLLG-----RE-VRESVDELFRDL----G--HLSTMLP---YL-----PHRRRDRAR
QRLGEIFTEVIRSRRNGADN----GDDVLQRLID-GRK-DEDLTDVEVVGLLV-----LV
FAGKHSSSSVSTWTGINLLSHPNHLVAVIAEQDRLMA--DR--VNY-DVQEMTTLHRCIK
EALRLHPPAVAMF-RQARKH-TVEGYTIPGGHTV-MSTILVNHMPNVYKDPHVFDPSRFA
RGE-D-KG---FSFLAFGAGRHSCAGESFAYTQIKVIWSHLLRNFELKMP--F-PESV-P
EP---KG-------TVM-ISRRR
>LOC_Os07g28110.1_OsCYP51H3 503 bp
MDQFLLI---VILRALQ--R-AAAAA-PP----VGLVR-VRAM--RDP------AI---R
QGSVFTASLG---KVFLIGSE-VSSFYVSMGREFT--P------IF-G--GVLYGDL-E-
TRQIR--FNWDILKPRSLKASVGAMAEEVE---RSG-YGRSTGGT--DADRE--------
--SVPAG-----KG-VRESPGELFGEL----G--HLSGLLP---YL-----PHRRRDRAR
QRLGEIITEVIRLRRNGDEN----NDDMLQCLIN-SRK-DGAMTDAEIAGLVV-----LM
FAGKHTSSGVSIWTGVHLLSNPNHLAAVVAEQDRLMA---R--LDY-DVQEMRSLHCCVK
EALRLHPP-VAAV-RQAYKH-TVEDYTIPGGHMV-VSTILVNYLPHIYKGP---------
----------------------SCV-----------------------------------
-----------------------
>LOC_Os02g21810.1_OsCYP51H4 503 bp
MDHFIITLAAVTLPA----E-------PP----APLVG-IPAV--RRL------VI---R
HGSVFTLRLG---AVFLVGPE-CSDFFHLIDGEVT--P------IF-G--EVGYDDL-D-
TRQHR--FFAKMLRPAKLRGHVLPMVCEIE---FGK-WGEC--GV-VDLMQEVDHVM--I
ASRCLLG-----KE-VRENFDSLFHEL----G--HLSMFFP---YL-----PHRRRDKAR
AKLGEIFSQIVKTRKMGVE------DDMLQDLID-STG-DGATTDTEVTGLLV-----LL
FAGHHTSSTVAVWTALRLLTHPEHLRAVRAEQERLVAG-GG--IDY-GLLQMDVLHRCIK
EALRLHPVTPMIL-RRARRG-TVEGYSVPAGRLL-ASPLVVNLLPNIYKDPHVFDPDRFA
RAE-D-KR---LAYLSFGAGKHACMGEGYAYQQIKVILSHLVSNFELKLP--F-PEEL-M
RP---KG-------KAI-VSKRR
>LOC_Os05g34325.1_OsCYP51H6 503 bp
---LAITAALIALGGGR--R-TCKTP-PP----VALLG-LPAL--FRD-----ATM---Q
YGSVFTVSAG---KAFLVGPE-VSAFFQSHGDEFT--P------MF-G--EVGHGDN-A-
TRQGR--FFAEALKPVRLRIHVDPMVQEVE---FAK-WGQH--GT-VDLKHELEQLL--I
SGRCLLG-----KE-VMGTFDNLFRDI----G--NLSVFFP---YT-----PNRRRDMAR
ERLHAIFSDIVRSRKQGQEE---NDKDVLQSFID-SRKADGATTEAEVAGLIT-----VL
FAAKHTSTHTSVWTGARLLTHEKFLAAAVDEQDQIVRGTDH----Y-GLMEMHMLHICIK
ETLRLHPPAPMIV-RTALRQ-TVEGYCVPAGHTM-ASPIVISRVPYIYKDAHLYDPDRFG
REE-D-KG---FSYTSFGGGRNSCVGENYAYMQIKAIWSHLLRNFELKLP--F-PKDL-P
EP---QG-------KVM-VSKRR
>LOC_Os05g34380.1_OsCYP51H8 503 bp
----MVTTKLV--------R-NPKSKLPP----VALLE-LPRL--TKV------------
YGSVFTVSFG---KAFLVGPE-VSAFYQSQGDEFT--P------LF-G--GVGFDDN-A-
TRHLR--FFIDAIKTSKLRNHVNSMVQEVE---FAK-WGEN--GI-VDIKHEFEKLM--I
SGHCLLG-----KE-VRDNFDSLFHEL----G--GLSVIFP---YI-----PHIRCDKAH
AKLAKIFSKIVRSRR--SNR---AEQDVLQYLID-SKR-DGSTTEQEVTGWII-----MV
FAGKHTSTNSTTWTGACLLTHDKFLTEALDEQKHMIQG-DH--IDY-NLLDMDILHCCIK
EALRMHPVAPIIY-RKAQKS-VVEGYDIPEGHNL-LSPMIFNRLPYIYKDPHMYDPDRFA
REE-D-KG---FSYTSFGGGRHICIGEAYAYMQIKVIWSHLLRNFELKLP--F-PKNI-L
EP---WG-------KVM-VSKRR
>LOC_Os07g37970.1_OsCYP51H9 503 bp
---LLAASTIVVVAKMT--K-AAEAELPP----V--VS-IIPV--TRP------VA---D
YGSVFTVSLG---KAFLVGPE-VQGFYSSQGGRMT--P------MF-G--GVMYDDV-A-
TRQIA--VCFEALRPTKLRSSTVTMVRETE---FAK-WGEQ--GT-VDLKRELDLLL--I
ASRVLLG-----KE-VRETFAASFHEL----S--HLSLCFP---NL-----PHRRRDTAS
ARLKELFSRAIQLRRGGAE------DDVLQRFLE-SRR-DGAMSDNEITGMLI-----LV
VAGQHMSSSASTWTGAFLLRDPKHLAAAVDEQRRLI-GDDR--VDY-DLTTMSTLHRCIK
EALRMHPPAPALV-RTVRRG-AVEGYRMPAGHSV-VSYAAFNRLGYVYRDPDEYDPERFG
RKE-D-RG---FSFTAFGGGRHACLGEHYAFLKMKVIWSYLLRNFELELP--F-PEEI-L
GP---RG-------EVM-VRKRR
>LOC_Os02g02230.1_OsCYP51H5 503 bp
MDLFVATKMILCLYEKE--K-------PP----MVLTA-LPTL--AKL------VI---H
H-------------VLLV-----TAFFQSQSNKVT--P------VF-G--GVLYDDL-A-
TRQIS--FCTDSIKPINLRGHVDSMVHEVE---FAQ-WGED--GV-VDIKYEMGNLL--I
ANRCLLG-----KQ-FGESLETLLHEL----G--HLSLFFP---YL-----PHRRRDKAR
AMLGEMIHEAVRSRRNGAE------DDVLQKFLD-SKI-NGCMTENEIAGLLI-----MM
FAAQHTSSSTSTWTGACLLSHRSYLAAAIQEQKRIIQG-DR--INW-GLLQMTTLTHCIK
EALRLHPPANLLI-RHASKS-SVQGYQIPKGHTL-ATCTTVGRLPYIYKDPNVYDPSRFG
REE-D-KG---FSYTPFSAGRHVCLGEDFAYMQIKVIWSHLLRNFDLELP--F-PEEF-P
GP---KG-TAPRAREAM-AQQR-
>GhCYP749A16 503 bp
MDVATSLLIYIVLLKV-WVRHSQGLKGPP-YK--FIHGCNKQINKSELHDHYYSWI--NL
YGK---YLDGVQAQVVTTDPELIKEVLKN---SE-T--PIYVGRLL-G-DGLVTTE-GE-
WAKKRKL-ANYAFHGESLKN-MTPAVI--AET-MLDKWK----KE-IEAFQEFRILTSEV
ISRTAFG---SSFE-GEKIFYML-QKLADI-----VRSRIPL-SKFW--T-DDIESEKLA
REIQDLVIEIVKKRENKSS-GG-FGSDFLGLLVK-AFNNS-KISMEDLV----DECKTFY
FAGQETVNASLAWAVLVLAIHRDWQDKARREVME-IFG-KQN-PHSEGLAELKIMSMIIN
ETLRLYTPLNGMV-RRARRQVQV-GL-LPAEVDVLIPNMALHHDPELWDDAHVFKPERFE
----E--GAKNAAFIPFGMGPRACVGMTFAINETKTALSMILQRYTISLP---SPA-I-V
QP-Q-HG------IQVM-L-NSL
>ZmCYP72A5 503 bp
LMLVAS--V-SLLWLV-WTRRVQGLKGTR-YR--LFTGDLRETARRERHDMHHSTI--KE
YGK-L-SFFGPTPRVMIPDPELVKEVLSN---KF-H--SNRIGRLL-A-NGLVNHD-GE-
WAKHRRI-LNPAFHHEKIKG-MMPVFS--TIE-MITRWDPSE-SE-IDVWPEFQNLTGDV
ISRTAFG---SNQE-GRRIFELQ-GELAER-----LQIFIPY-WFL---T-NNRRMRAID
VEIRKILREIIGKREKDKN-RE-NNDDLLGLLLE-SNT---GLTTEDVI----EECKLFY
FAGMETTSVLLTWTLIVLSMHPEWQERAREEVLS-HFGR-TT-PDYDSLSRLKTITMILH
EVLRLYPPATFLT-RRTYKEMEL-GI-YPAGVDLLLPVIFIHHDPDIWKDASEFNPERFA
----N--GSSHAAFFPFGGGPRICIGQSFALLEAKMTLCTILQRFSFELP---APY-I-L
HP-Q-HG------AQIR-L-KKL
>LOC_Os01g43710.1_OsCYP72A18 503 bp
MMLAAAAVA-ALLWLA-WTRRAQGIRGNR-YR--LFTGDVPENVRRERHDMFSKAV--EE
HGK-P-SFFGPTPRVMISDPESIREVMSN---KF-H--PTRLGKLL-A-SGVVSYE-GE-
WAKHRRI-LNPAFHHEKIKR-MLPVFS--NTE-MVTRWESIE-SE-VDVWPEFQNLTGDV
ISKTAFG---SSEE-GRRIFQLQ-AESAER-----IQIFIPY-WFL---T-NNRRLREIE
REVSKLLRGIIGKRERAKN-GE-SNGDLLGLLVE-SNM---GMTTDEII----EECKLFY
FAGMETTSVLLTWTLIVLSMHPEWQERAREEVLH-HFGR-TT-PDYDSLSRLKIVTMILY
EVLRLYPPVVFLT-RRTYKEMEL-GI-YPAEVTLMLPILFIHHDPDIWKDAGEFNPGRFA
----D--GSNYTSFFPFGWGPRICIGQNFALLEAKMAICTILQRFSFELP---APF-I-L
HP-Q-HG------AQIK-L-KKI
>LOC_Os05g30890.1_OsCYP72A34 503 bp
IMLAAALAV-ALVCLA-WTRRAQGVGGGR-YQ--LLLGDVAENGRREWHRLLWNAV--RD
HGK-L-SFFGPVPRVMIPDPELVREVF-N---KF-Q--MIRVGKLL-A-TGVVSYE-GE-
WAKHRRI-LNHAFHHEKIKR-MLPVFA--NTE-MVTRWESLE-SE-IDVWPEFRNLTGDV
ISRTAFG---SSQE-GRRIFQLQ-EELAQY-----LELFIPY-WYL---T-NNRRMREID
REVRKILLEIIGNKERATN-GE-SNDDMLGLLVE-SNT---RMSTDDII----EECKLFY
FAGMETTSVLLTWTLIVLSMHPEWQERAREEVLH-HFGRTTT-PDYDSLSRLKIVTMILY
EVLRLYPPVVLLN-RRTFKETNL-GI-FPADMNLILPILFIHHDPEIWKDASEFNPGRFA
----D--GSNYASFFPFGWGPRICIGQSFALLEAKMALSMILQRFSLELP---APY-L-L
RP-Q-HG------AQIK-L-KRI
>LOC_Os01g52790.1_OsCYP72A35 503 bp
-MLGAA--V-ALLWLC-WTRRAQGLRGTR-YR--LFIGDVAENGRREAHDFFCNVL--KE
HGK-L-SFTGPKPFVIIRDPDLAREILSN---KS-N--TAGIAKFV-V-GGVVTYE-GE-
WAKHRRI-LNPAFHQEKIKR-MLPVFL--ATK-MITRWVSSE-SE-LDVWDEFQNLTGDV
ISRTAFG---SSQE-GWRIFQLQ-EEQAKR-----VKIFIPY-WYL---I-NNRRIREID
QEIRTILRGIIVKRDKARN-GE-SNDDLLGLLVE-SNM---GMSIEDMI----EECKLFY
AAGSETTSMLLTWTLILLSMHPEWQEQAREEVMH-HFGR-TT-PDHDGLSRLKIVTMILH
EVLRLYPPVVFLQ-RTTHKEIEL-GI-YPEGVNFTLPVLSIHHDPSIWQDAIKFNPERFA
----N--GSKFTAFFSFAWGPRICLGQSFAILEAKMALATILQSFSFELP---APH-L-L
QP-Q-YG------SPIK-L-KKL
>LOC_Os01g43700.1_OsCYP72A17 503 bp
LPFAVA--A-LLLVWA-LARRAQGLRGTQ-YR--FLHGDLTEDLRTARHDLLHRAL--EE
HGR-V-SFFGPMPRVTITDPDLVREVLSN---KF-H--ATRLSKLL-V-GGLVILH-GE-
WVKHRRI-MNPAFHAEKLKR-MLPAFS--ASE-LIGRWEAASVAE-LDIWPDFQNLSGDV
ISRAAFG---VRHE-GRQIFLLQ-AEQAER-----LQNYIPL-SLL---T-NNRRMKAID
REIKSILRGIIEKRQKAKN-GE-SKDDLLGLLLQ-SNMDYYGMTVEEII----DECKLFY
FAGMETTAVLLTWTMVALSMHPEWQDRAREEILQ-VFGR-NK-PDINGVSRLKVVTMVLH
EVLRLYPPVVMMN-RRTYKEIEL-GV-YPAGVMLSLPVLFIHRDAAAWHDAGEFDPGRFA
----E--GARDGAFFPFSWGPRICIGQNFALLEAKVALGMILQRFAFELP---APY-L-L
HP-Q-HG------VPVR-L-RRL
>EpCYP72A254 503 bp
MALGLL-GA-LLLWKG-WARRAQGLRGTS-YR--FLTGDLKEYGRKEWHDFICAAV--RE
HGK-T-CFFGPIPKVTITDPDLARDVMSN---KF-H--FPALSKLF-A-DGVANYE-GE-
WVKHRRI-LNPAFHLEKLK--MLPAFS--AEE-LVSRWAGPD-CE-LDVEPELQTLTGDV
ISRTAFG---SSLE-GRKIFQLQ-AEQAER-----LSFGIPY-MSL---T-NNRRMRQIK
REVETILRGLIGKRMQAKE-GE-TKDDLLGLLLE-SNMKE-GMTIEDVM----EECKLFY
FAGMETTSVLLTWTMILLSMHPEWQDRAREEVLG-LFGK-NK-PGYDGLSRLKIVTMILY
EVLRLYPPAIAFS-RKTYKEMEI-GA-YPAGVILELPVLHIHHDPDIWSDVHEFRPERFA
----E--GAKDLAFFPFGWGPRICIGQNFALLEAKIALSMMLQSFEFELP---APR-I-L
HP-M-HG------AQIK-L-RAI
>LOC_Os01g43750.1_OsCYP72A21 503 bp
MVLGVL-GL-VLLWQA-WRRLAQGLRGTR-YR--FLTGDLGEHGRREWHDFLHNAV--RE
HGS-A-CFFGPTPKVTITDPDLAKGVLSN---KF-H--FPTLTKLF-S-DSLANHE-GE-
WVKHRRI-LNPAFHLEKLK--MLPAFS--AEE-LVSKWMGSD-YE-VDVWPEMQILTGDV
ISRTAFG---SSLE-GRRIFQLQ-AEQTER-----LKIVIPY-MSL---T-NNRKMHQIK
KETDSILRGLVDKRMQAKE-GE-TKDDLLGLLLE-SNMRH-GLTIEEVI----EECKLFY
FAGMETTSVLLTWTILLLSMHPEWQDRAREEILG-LFGK-NK-PEYEGLSRLKIVTMILY
EVLRLYPPAVTFT-RKTYKQMEI-GV-YPAGVIVELPVLLIHHDPNIWSDAHEFKPDRFV
----E--GSKNGAFLPFGWGPRICIGQNFALLEAKMALCMILQCFKLELP---APY-V-L
RP-M-HG------AQIK-L-RAI
>LOC_Os01g43760.1_OsCYP72A22 503 bp
MVLGLL-GL-VLLWQG-WRRLAQGLRGTR-YR--FLTGDLGEHGRREWHDFLHSSV--RE
HGK-A-CFFGPIPKVTIANPDLAKDVLSN---KF-H--FQGLTKLL-S-DGVASHE-GE-
WVKHRRI-LNPAFHLEKLKR-MLPAFS--TEE-LISRWMGSE-YE-VDVWPEMQSLTGDV
ISRTAFG---SSLE-GRRIFQLQ-AEQAER-----LKIIIPY-MSL---T-NNRKMHQIK
KEIDSILRGLIGKRMQARE-GE-TKDDLLGLLLE-SNMRH-GLTIEE-------------
------------------------------------------------------VTMILY
EVLRLYPPAVTLT-RQTYKQIEI-GV-YPAGVIIELPLLLIHSDPDIWSDVHKFNPERFA
----E--GSKDGAFLPFSWGPRICIGQNFALLETKMALCMILQHLELELL---APQ-I-L
RP-T-HG------AQIK-L-RAI
>LOC_Os01g41810.1_OsCYP72A32 503 bp
MVLGLLFGL-VLAWQA-WRRKARGLRGSS-YR--FLTGDLAEESRKEWHDFLHDAVV-EQ
HGK-P-CILGPTPEVHVTDPELAKVVMSN---KF-H--FQALSKLL-P-QGLSYHE-GE-
WAKHRRI-LNPAFQLEKLK--MLPVFS--AEE-LISRWMGSD-YE-VDCWPELKSLTGDV
ISRTAFG---SSLE-GRRIFELQ-GELFER-----VKIFIPY-MYL---T-NNRKMHQIN
KEIESILRSMIGKRMQAKE-GE-TKDDLLGILLE-SNMRH-GLTIKDIM----EECKLFY
FAGADTTSVLLTWTILLLSMHPEWQDRARKEILG-LFGK-NK-PEYDGLNNLKIVTMILY
EVLRLYPPFIELK-RRTYKEMKI-GV-YPAGVIINLPVLFIHHDLKIWSDVHEFKPERFS
----E--GSKDGAFLPFGWGPRICIGQNFALLEAKMALCLILQRLEFELP---APH-I-L
HP-M-HG------AQIK-I-RAI
>LOC_Os01g41820.1_OsCYP72A33 503 bp
---GLV-GL-VLAWQA-WRRKARGLRGSR-YR--FLTGDLAEEGRKEWHDFLHGAVG-AA
HGK-P-RIFGPTPEVHVADPELARVVLSN---KF-H--FPELSKLI-P-QGLSAHE-GE-
WAKHRRI-LNPVFQLEKLK--MLPVFS--AEE-LISRWMGSD-YE-VDCWPEFKSLTGDV
ISRTAFG---SSLE-GRRIFELQ-GELFER-----VKMFIPY-MYL---T-NNRKMHQMN
KEIESILRGMIGKRMQAKE-GE-TKDDLLGILLE-SNTRH-GLTIKDIM----EECKLFY
FAGADTTSVLLTWTMLLLSMHPEWQDRAREEILG-LFGK-NK-PDYDGLSRLKIVTMILY
EVLRLYPPFIELT-RKTYKEMEI-GI-YPAGVIINLPVMFIHHDPEIWSDVHEFKPERFS
----E--GSKDGAFLPFGWGPRICIGQNFALLEAKMALCLILQRLEFELT---VPH-I-L
HP-M-HG------AQIK-V-KSY
>LOC_Os01g43774.1_OsCYP72A23 503 bp
MVFGLV-GP-VLLWQA-WRRRAQGLRGTA-YR--FLLGDLREFGREEWHDFVHRNV--RD
NGR-PCCFFGPIPSVTITDPAQVRDVLSN---KL-H--LPALTKLL-A-DGLTSHD-GE-
WVKHRRI-MNPAFHLEKLK--MLPAFS--TEE-LVGKWMGPD-CE-LDVWPEMQSLTGDV
ISRTAFG---SSSE-GRRIFQLQ-TEQAEL-----FGFVIPY-MYL---T-KNRRMRRIN
SEVESILRGIIGKRMQAAE-GE-TNDDLLGLLLE-SNMRH-GMTTEDVI----EECKLFY
FAGMETTSVLLTWTMVVLSMHPEWQDRAREEVLG-LFGR-DK-PEYEGLSRLKTVTMVLY
EVLRLYPPAIVFS-RKTYKEMEI-GV-YPRGVILELPVLFIHHDREIWRDVHEFRPERFA
----E--GSRDGAFLPFGWGPRVCIGQNFALLEAKMALCMILQRFEFELA---APH-M-L
HP-M-HG------AQMK-L-RMI
>LOC_Os01g43844.1_OsCYP72A24 503 bp
--MAVA-GA-VLAWCA-WRRRAQGLRGTP-YR--SPAGDAPLNVQAERHDLFHQAM--KE
HGK-V-SIFGPVPRVTITKPELVREVLSN---KF-H--FGRFQRLL-H-NGLGSHE-GE-
WAKHRRI-INPAFHLEKLKR-MLPAFA--ATE-LVDKWEGGD-YE-VDVWPEMQSLTGDV
ISRAAFG---SSLE-GKRIFQLQ-GEQIEL-----IAIHIPY-IHL---T-SNRRMKQIA
AEIEGMLKRIIAKRESAKA-GE-SDDDLLGLLLE-SNLDH-GISIDDVI----GECKLFY
FAGMETTSVLLTWTMVVLSMHPEWQDRAREEVLH-VFGS-RA-PDYDGLSRLRIVTMVLY
EVLRLYTPLTALQ-RKTYKPMEL-GV-YPAGVVLTLPLLCVHHDKDVWADADEFRPERFA
----E--GSKEPAFFPFGWGPRICIGQNFALLEAKMGLSMILQRFSFDLP---APF-G-L
QP-E-HG------AQVR-L-TRL
>LOC_Os01g43740.1_OsCYP72A20 503 bp
MEVGVP--A-LLVLGA-LGRGGQGLRGTA-YR--FPAGDLPENARKERHDLLQDIV--KE
YGN-V-CIFGTTPRVVIAEPELVKDILSN---KF-H--LKSLGKLI-A-LGLASYE-GE-
WARHRRI-LNPAFHLEKLKH-MLPAFS--TSE-MIDRWDGSD-FE-LDIWQEFQNLTGDV
ISRTAFG---SSME-GRRIFQLQ-EEQADR-----IKIYIPY-LYF---T-NNRRMKENS
REIEGLLRGIIEKRSRAEN-GE-SGDDLLGLMLK-SNMDS-RMSTEDVI----EECKLFY
FAGMETTSVLLTWTLVVLSMHPEWQHRAREEVLS-AFGR-DK-PNFDGLSRLKTVTMILH
EVLRLYPPAVTLS-RRTFKEIQI-GI-YPAGVGLELPIILIHHNTDVWKDAHEFKPERFA
----D--GSKTQAFFPFGWGPRICIGQNFAMLEAKMALCVILQNFEFQLP---APY-V-L
HP-Q-HG------AQII-L-TRL
>LOC_Os01g43851.1_OsCYP72A25 503 bp
IVDALG-AL-AALWWA-LRRRSQGLRGTD-YR--FPSGYLKEFARAALHDFELAAI--KQ
HGN-V-CVFGPEVRVIVSDPKLFREILAN---KN-R--ILWVQNLL-A-DGLTSHQ-GE-
WVAHRRI-MNHAFHLEKLKR-MLPAFA--ASE-LISRWQGAD-QE-IDVWPEFQNLTGDV
ISRSAFG---SSSE-GRRIFQLQ-SEQARN-----VKLYFPY-RFL---T-LNRRTKANA
REVRELLKGIITKRESAKD-GH-VNDDLLGLLLE-TNIKE-TMTTKDII----EELKLLY
FAGSDTTAVLLTWTMVLLSMHPEWQDRAREEVLR-VFGK-NS-PDFEGINHLKVVTMILH
EVLRLYPPILLLG-REAYEETEL-GV-YPPGVTFALPIAGIHHDPDVWEDVGEFKPERFA
----E--GSRDPALVPFSWGPRICVGQNFALLEAKMALSMILQRFSFGLP---APF-P-L
QP-Q-HG------AQIK-L-TKL
>At3g14620_AtCYP72A8 503 bp
TKIAVVVVT-TVTVWI-LRKARQGLSGTP-FT--FLVGDIKREASEQKDDLIQQTV--KD
HGK-T-SYMGPIASVIVTKPEHIKDVL-N---RV-D--VHPIVELF-A-TGVALYE-GE-
WSKHRKI-INPSFHLEKLKI-MIPAFY--ESE-MISKWETEQGNE-IDVWPYLGDLTSDV
ISRTAFG---SSEE-GKRIFELQ-EEQGRR-----VKAFIPM-RFL---T-NNLRMRQIN
KEVKSRLREIIMKRQRGDT-GE-PKNDLLGILLE-SNSGD-GMSIEDVV----EECRLFH
FAGQETTAVLLVWTMIMLSHHQKWQDQAREEILK-VIGKNNK-PNFDALSRLKTMSMILN
EVLRLYPPGILLG-RTVEKETKL-GM-LPGGAQVVIPVLMVHRDPELWEDVHEFNPERFA
----D--GSKNVSFLPFGWGPRFCPGQNFALMEAKMALVLILQRFSFELP---APH-L-L
HP-Q-FG------APLI-F-HML
>At3g14630_AtCYP72A9 503 bp
MEI-LALV--VVLWCI-LKMSRQGLVGTR-YT--PLVGDVRRSFSKERDDYSFHML--NT
YGK-T-FFSGPIPAITIMNPQLIKEVY-N---KF-D--TFPLTSLL-T-DGLANAD-GD-
WVKHRKI-INPAFHFEKIKN-MVPTFY--KIE-VMCEWESDKGCE-LDVWPWIVNMTGDV
ISRTAFG---SSKE-GQRIFILQ-AELAHL-----ILNYIPY-RHF---T-NNRRMKTIV
KEIQVILRGIISHREKADA-GE-PSDDLLGILLK-SNSEQ-GLNMEEIM----EECKLFY
FAGQETTSVLLAWTMVLLSQHQDWQARAREEVMQ-VFGH-NK-PDLQGINQLKVMTMIIY
EVLRLYPPVIQMN-RATHKEIKL-GM-LPGGIQVHMPVLLIHRDTKLWDDAAEFKPERFK
----D--GAKNVCFLPFGWGPRICIGQNFALLEAKMALALILQRFSFELP---SPY-F-I
HP-Q-CG------AHLI-L-HKL
>At3g14610_AtCYP72A7 503 bp
MSFPVLVA--VVVLWT-IKMSRQGLTGTP-YT--PLVGDIKRNVDMERDDLALKML--NS
HGK-T-FFIGPLPTIVITNPEQIKEVF-N---KV-D--TFPLIRLL-A-GGLASYK-GD-
WASHRRI-INPAFHLEKIKN-MIPAFY--HSE-VVCQWETDKELE-VDVWPWLVNMTADV
ISHTAFG---SSKE-GQRIFQLQ-GELAEL-----IQSYIPS-RFY---T-SNRRMKAID
REVDVILRGIVSKREKAEA-GE-ANDDLLGILLE-SNSEE-GMSVEDVM----KECKLFY
FAGQETTSVLLVWTMVLLSHHQDWQARAREEVMQ-VLGENNK-PDMESLNNLKVMTMIFN
EVLRLYPPVAQLK-RVVNKEMKL-GL-LPAGIQIYLPTILVQRDTELWDDAADFKPERFR
----D--GSKNVSFFPFGWGPRICIGQNFAMLEAKMAMALILQKFSFELP---APQ-M-T
RP-Q-FG------AHLI-L-HKL
>At2g02580_AtCYP72A10 503 bp
MEISVVVV--VVSWWV-FKMSRQGLAGTP-YT--PLIGDLKRNVNTETEDHPFQML--KT
HGR-T-FFLGPKPTITIMDPELIKEVF-N---KV-D--TFLLGRLI-A-TGIINYD-GD-
WAKHRRI-INPAFHIEKIKN-MVPAFH--QSD-VVGEWSSDKGCE-VDVWPWLVSMTGDV
ISRTAFG---SSKE-GQRIFELQ-AELVHL-----IQVYIPY-RYL---T-SNRRMKAAA
REIQVILKGIVNKRLRAEA-GK-PNDDLLGILLE-SNLGQ-GMSTEDVM----EECKLFY
FAGQETTSVLLVWAMVLLSHHQDWQARAREEVKQ-VFGD-KE-PDTECLSQLKVMTMILY
EVLRLYPPVTHLT-RAIDKEMKL-GL-LPAGVHISLPIMLVQRDPMLWTDAAEFKPERFK
----D--GSKSVSFFPFAWGPRICIGQNFAMLEAKMAMALILQTFTFELP---APQ-V-I
HP-Q-FG------AHLI-L-RKL
>At3g14680_AtCYP72A14 503 bp
MEISLAVV--VVSWWV-FTMRRQGLSGTS-YT--PLIGDFKKMISIETDDHPLQML--KT
HGR-T-NLFGPIPTITIMDPEQIKEVF-N---KV-D--TFPLSKIL-G-TGLVSYD-GD-
WAQHRRI-INPAFHLEKIKN-MVHVFH--ESE-LVGEWDSDKGCE-VDVWPGLTSMTADV
ISRTAFG---SSRE-GHRIFELQ-AELAQL-----VQFFIPY-IYL---T-GNRRMKTAA
REIQDILRGIINKRERAES-GE-PSEDLLGILLE-SNLGQ-GMSTEDMM----EECKLFY
LAGQETTSVLLVWTMVLLSQHQDWQARAREEVKQ-VFGD-KQ-PDTEGLNQLKVMTMILY
EVLRLYPPVVQLT-RAIHKEMKL-GL-LPGGVQISLPVLLVHRDTELWNDAGEFKPERFK
----D--GSKNVSFFPFAWGPRICIGQNFTLLEAKMAMSLILQRFSFELP---APY-I-L
YP-Q-FG------AHLM-L-HKL
>At3g14660_AtCYP72A13 503 bp
MEISVAVV--VVSWWV-LKMSRQGLAGTP-YT--PLVGDLKRNFSAERDDYPLQML--KT
HGR-T-FFFGPIPTITIMDPEQIKEVF-N---KV-D--TFPLGRLI-A-AGLVSYD-GD-
WTKHRRI-INPAFHLEKIKN-MVPAFH--QSE-IVGEWDTDKQCE-VDIWPWLVSMTADV
ISRTAFG---SSKE-GQRIFELQ-AELAQL-----IQAIIPY-RYF---T-GNRRMKAAA
REIKFILRGIVNKRLRAEA-GE-PSDDLLGILLE-SNLGQ-GMSTEELM----EECKLFY
FAGQETTTVLLVWTMVLLSQHQDWQARAREEVKQ-VFGD-KE-PDAEGLNQLKVMTMILY
EVLRLYPPVVQLT-RAIHKEMQL-GL-LPGGVQISLPILLIQRDRELWNDAGEFKPDRFK
----D--GSKNVSFFPFAWGPRICIGQNFALLEAKMAMTLILRKFSFELP---APY-L-T
HP-Q-FG------APLI-L-HKL
>At1g73340_AtCYP72A11 503 bp
MEISVAVV--VVSWWV-FKMSRQGLAGTP-YT--PLVGDLKKNFSAERDDYPLQML--KT
HGR-T-FFFGAIPTITIMDPEQITEVL-N---KV-D--TFPLGRLI-A-TGVLSYD-GD-
WAKHRRI-INPAFHLEKIKN-MVPAFH--QSE-IVCKWDSDKECE-VDVWPGLVSMTADV
ISRTAFG---SSVE-GQRIFELQ-AELAQL-----IQAFIPY-SYL---T-GNRRMKAKA
REIQVILRGIVNKRLRAEA-GE-PNDDLLGILLE-SNLGQ-GMSTEDLM----EECKLFY
FVGQETTSVLLVWTMVLLSQHQDWQARAREEVKQ-VFGD-KE-PDAEGLNQLKVMTMILY
EVLRLYPPIPQLS-RAIHKEMEL-GL-LPGGVLINLPILLVQRDTELWNDAGEFKPDRFK
----D--GSKNASFFPFAWGSRICIGQNFALLEAKMAMALILQRFSFELP---APY-F-I
HP-Q-FG------APLI-M-HKL
>At3g14690_AtCYP72A15 503 bp
MEISVVLA--VVSWWI-FKMHRQGLAGTP-YT--PLVGDLKKNFTSERDDYPLQMF--KT
YGR-T-YFFGPIPTITIMDPEQIKEVF-N---KV-D--TFPLATII-A-KGLANYD-GD-
WAKHRRI-INPAFHIEKIKN-MVPAFH--QRE-VVGEWDSDKGCE-VDVWPGLVSMTADV
ISRTAFG---SSKE-GQRIFELQ-AELAQL-----IQAFIPY-SYL---T-SNRRMKAAA
REIQVILRGIVNKRLRAEA-GE-PSDDLLGILLE-SNLRQ-GMSTEDLM----EECKLFY
FAGQETTSVLLVWTMVLLSQHQDWQARAREEVKQ-VFGD-KE-PDAEGLNQLKVMTMILY
EVLRLYPPVTQLT-RAIHKELKL-GL-LPGGVQISLPILLVQHDIELWNDAAEFNPDRFK
----D--GSKSVSFFPFAWGPRICIGQNFALLEAKMAMALILRRFSFEIP---APY-I-I
HP-Q-FG------AQLI-M-HKL
>At2g26710_AtCYP734A1 503 bp
MEELVLSVI-LSL--V-WRKEKQGIRGPP-YH--FFIGNVKELVGLKSHNFYHHWR--KI
YGA-T-FLFGPTFRLTVADPDLIREIF-S---KS-F--HPLVKQLE-G-DGLLSLK-GE-
WAHHRKI-ISPTFHMENLKL-LVPVVL--KTD-MVDKWSSEN-VE-VDVYEWFQILTEDV
ISRTAFG---SSED-GRAVFRLQ-AQQMLL-----CEVFIPY-RFF---T-GNLKSWKLD
KEIRKSLLKLIERRRQNID-GE-AAKDLLGLMIQ-AKN----VTVQDIV----EECKSFF
FAGKQTTSNLLTWTTILLSMHPEWQAKARDEVLR-VCGSRDV-PTKDHVVKLKTLSMILN
ESLRLYPPIVATI-RRAKSDVKL-GY-IPCGTELLIPIIAVHHDQAIWNDVNEFNPARFA
----D--GPRHVGFIPFGLGVRTCIGQNLAILQAKLTLAVMIQRFTFHLP---APT-M-L
YP-Q-HG------APIT-F-RRL
>LOC_Os02g11020.1_OsCYP734A2 503 bp
MEEAAAAAV-WVTMHV-WRRAAQGVRGPP-YR--FLLGSVREMVAAESHNFYHYWR--KI
YGH-R-FLFGPTPRLTVAEPELIREIFLT---RA-A--HPVVRQLE-G-DGLVSLH-GD-
WALHRRV-LTDAFYPDNLNR-LIPHVG--KAA-LAAKWGEAGGVE-VDVAEWFQAVTEEA
ITRATFG---RSDD-GRVVFAMQ-GQLMAF-----AEVLVPY-RFL---T-KNRLSWRLD
REIRRSLMRLIGRRSDEEQ-GE-SFRDLLGLMIN-AGAAAAAIPVEDML----EECKTFF
FAGKQTTTNLLTWATVLLAMHPDWQERARREVFD-VCGAGEL-PSKEHLPKLKTLGMIMN
ETLRLYPPAVATI-RRAKVDVQLSDC-IPRDMELLVPIMAIHHDTRYWPDASQFNPARFA
----N--GSKHLAFIPFGLGSRMCVGQNLARLEAKLTMAILLQRFEIRTP---APT-M-L
YP-Q-YG------APLI-F-RPL
>LOC_Os06g39880.1_OsCYP734A4 503 bp
ME-AVAAAV-LLLLHV-WRRAGQGVRGPP-YR--FLVGCVREMVAAETHNFYHYWR--KI
YGP-T-FLFGPTPRLTVAEPEMVREIFLT---RA-A--HPVVRQLE-G-DGLVSLH-GD-
WAHHRRV-LTPGFYPDNLNR-LVPHVG--RAA-LAERWRCAGGVE-VDVAEWFQAVAEEA
ITRATFG---RSDS-GRVVFRLQ-ARLMAF-----AEVLVPY-RFL---T-KNRMSWGLD
REIRRGLVRLIGRRSDGEE-DE--FNDLLGLMIN-AGV---TMPVEDMV----EECKTFF
FAGKQTTTNLLTWATVLLAMHPDWQDRARREVLA-VCGAGEL-PTKDHLPKLKTLGMILN
ETLRLYPPAVATI-RRAKFDVTLAGI-IPRDTELLVPIMAIHHDARLWPDAAQFNPARFA
----S--GARHLAFIPFGLGSRMCIGQSLAILEAKLTMAVLLQRFDLALP---APT-M-L
HP-Q-YG------APLI-F-RPR
>LOC_Os01g29150.1_OsCYP734A6 503 bp
MG-AAAAAA-W----V-WRRERQGITGPR-YR--FLVGCVREMVAVASHNFYHHWK--KI
YGNST-FLFGPTPRLAIADPELIREVLLA---RA-R--HPMVRQLE-G-EGLVSLR-GD-
WAHHRRV-LTPAFHMDNLRL-LLPCVG--MLD-MADKWREADKVE-IDVSDWFQVVTEDA
ITRTAFG---RSED-GKVVFKLQ-AQLMAF-----AEVFIPY-RFL---T-KNTSSWKLD
KEIRKNLVTLIGRRQ--EA-GD-CAKDLLGLMIN-AAASS-PITVNDIV----EECKTFF
FAGKQTTSNLLTWAIVVLAMHPEWQERARQEVLD-VCGADGV-PSREQLAKLKTLGMILN
ETLRLYPPAVATV-RRAKADVELGGL-IPRDTELLIPIMAVHHDARLWPDAAQFNPARFA
----G--GARHAAFIPFGLGARMCIGQNLAILEAKLTVAVILHRFEFRLA---APT-M-L
HP-Q-YG------APIV-F-RPR
>LOC_Os07g45290.1_OsCYP734A5 503 bp
MWSAAAAAW-VAVYAA-WRRRAQGVRGPG-YR--FFVGSSIELVRVDAHDFYHHWR--KL
YGP-M-HLFGRTPRLVVSEPELIREVLLT---RA-H--HPMICQFE-G-YGLSNLH-GE-
WARRRRV-LTPAFHTENLRM-IAPFVA--GTR-MLDELARAGGAE-VDVAEWFQRVPQEA
ITFAAFG---RNDD-GAAVFRLQ-DELAGY-----AEVYIPY-RFL---T-KNRRVWQLD
REIRSHLAKFVTGLQDDDD-GG-GMREFMSFMAP-A------MTAGEII----EESKNFF
FAGKETLSNLLTWTTVALAMHPEWQERARREVVA-VCGRGDL-PTKDHLPKLKTLGMILN
ETLRLYPPAVAMI-RTAKEDVEL-GC-VPAGTEVMIPIMAVHHDAAAWDDAAEFNPARFA
D-D-D--GRRHMAFMPFGGGARVCIGQNMALMEAKVALAVVLRRFEFRLP---APR-M-L
SP-Q-FG------APVI-F-RPL
>LOC_Os05g33600.1_OsCYP721B1 503 bp
--MAFLAAA-AVLFAL-WVRRRQGIRGPP-RR--PLSGNAAGYRDAAQHAHHREWP--ER
YGR-P-FVLGPRPRLVVSDPEVVKAVLTD---TT-T--NPLARQLF-S-EGLVGLT-GE-
WARHRRV-IAPAFNMERVKA-WIPEIT--SSS-MLDKW-QDEVFE-IDVNKEFHTLIADV
ISCVAFG---SSEE-GKRVFQLQ-EEQLKL-----VLVYIPF-RFV---T-KNQRRKIVN
QEIRNSLRKLIEINGRKED-SN----NLLGMMLS-ASKID-KMGIEEII----DECKTFY
FAGKETTATLLTWATLLLALHQEWQNKARDEVLQ-VCGKYEH-PKAENLSELKIVNMVLK
ETLRLYPPAVFLN-KIANRDVKL-GL-IPAGTQLQLPILDIHHDVSIWADADEFDPSRFA
----E--GSY-GAYFPFGIGPTICVGQNLAMVEAKVALAMILQRFALVVP---APM-V-L
QP-Q-YG------AQVL-V-HKI
>LOC_Os05g33590.1_OsCYP721B2 503 bp
--MAFL-AA-AVPFAL-WVRRRQGIRGPP-RR--PLSGNAAGYRDAAQHAHYREWP--ER
YGR-P-FVLGPRPRLVVSDPEVVKAVLTD---PT-T--NPLARQLF-G-EGLVGLT-GE-
WARHRRV-IAPAFNMERIKG-WISEIT--ASS-MLDKW-QDEAFE-IDVHKEFHTLIADV
ISSVAFG---SSEE-GKRVFELQ-EEQLKL-----ALVYIPF-RFV---T-KNRRRHMLN
QEVRNSLRKLIEINGRKED-SN----NLLGMMLS-ASKLG-RMGIEEII----DECKTFY
FTGKETTANLLTWATLLLALHQEWQNKARDEVLQ-ACGKSEH-PNAENLSNLKIVNMVLK
ETLRLYPPAMFLN-RMVNRDVKL-GL-IPAGTQLHFPILDIHHDVNIWTNADEFDPSRFA
----E--GSY-GAYFPFGIGPTICVGQNLTMVEEKVALAMILQRFALVVP---SPS-L-F
LPWV-FA------VNMV-V-HRV
>Mp6g02020.1_MpCYP766A1 503 bp
MAPMVTAALAIILLKK-WRVKKQGIKGPA-YH--FLFGNMREIKELAKAGFFSLWM--KL
YGK-T-FMFGPEPNLYIMDPELVKEVMST---NF-H--VQIMNALL-G-RGLVTAI-KE-
WANQRRI-VRPAFHFEKLKD-MMGDMA--AQE-LINNLE--KDAE-IEIKQHIKNVTADI
IARTAFG---SSEQ-GKKVFQVQ-IKLNKM-----FKLWIPF-FYI---T-DNRKLWKLH
KELEKSLQKIVQARLDIQQ-EK-YGNDLLGLIVA-------RLTTKQLI----DECKTFF
FAGQETTECLLTWTLMLLALHPEWQDRAREEVEE-VCQ-GMP-LDASHLSRLKIMGMVLH
ETARLYPPVISVT-RVACKDMQL-RI-VPKGLSIEIPIISIHMDPDLWEDASEFKPERFA
----H--GASHLGYMPFSMGPRKCLGQTYALMEAKVVLVAILQRFTFCLS---CPE-L-L
YP-R-RG------VQLL-M-DTL
>At5g38450_AtCYP735A1 503 bp
MLLFVTTIL-RVLYDT-LTRKQQGVTGPK-PR--PLTGNILEISASQAHDHYVAWS--KQ
YGK-R-FINGTDPRLCLTETELIKELL-M---KH-G-SQQGTKNFI-G-RGLLMAN-GQ-
WHHQRHL-AAPAFTGERLKG-YARHMV--ESK-LVERLRG-EGNE-VEIGEEMHKLTADI
ISRTKFG---SSEK-GKELFNHL-TVLQRR-----CQLCFPS-RFL---S-YNREIKSLK
KEVERLLIEIIQSRRDCEM-GR-HGDDLLGLLLN----EMD-NNLQLIM----DECKTFF
FAGHETTALLLTWTTMLLADNPTWQEKVREEVRE-VFGRNGL-PSVDQLSKLTSLSKVIN
ESLRLYPPATLLP-RMAFEDLKL-GL-IPKGLSIWIPVLAIHHSEELWKDANQFNPERFG
----G----RGRHFIPFAAGPRNCIGQQFALMEAKIILATLISKFNFTIK---API-L-I
KP-K-YG------VQVI-L-KPL
>At1g67110_AtCYP735A2 503 bp
MVTVMTLIL-RVLYDS-LTRKRQGITGPK-PR--LLTGNIIDISKSHAHNHYVSWS--KQ
YGK-R-FINGTEPRLCLTETEMIKELL-T---KH-P-TQQGTKGFI-G-RGLLMAN-GE-
WHHQRHM-AAPAFTRDRLKG-YAKHMV--EKM-MAERLRG-E--E-VEIGEEMRRLTADI
ISRTEFG---SSDK-GKELFSLL-TVLQRL-----CQLCFPS-RFL---S-YNREIKSLK
TEVERLLMEIIDSRKDSEI-GR-YGDDLLGLLLN----QMD-LNVQMIM----DECKTFF
FTGHETTSLLLTWTLMLLAHNPTWQDNVRDEVRQ-VCGQDGV-PSVEQLSSLTSLNKVIN
ESLRLYPPATLLP-RMAFEDIKL-GL-IPKGLSIWIPVLAIHHSNELWEDANEFNPERFT
----T----RSRHFMPFAAGPRNCIGQTFAMMEAKIILAMLVSKFSFAIE---API-L-I
KP-K-YG------VQLV-L-KPL
>LOC_Os08g33300.1_OsCYP735A3 503 bp
MAAALPVSLAKAVWVT-LTRRSQGVRGPP-PR--PLVGNLRDVSAAETHDHYVLWS--NT
YGR-R-FVYGSEPRVCVTEAGMVRELLSS---RH-H-TRQGAKHFI-G-RGLLMAN-GA-
WSHQRHV-VAPAFMADRLKG-RVGHMV--ERQ-TVRALRA-RSNE-VEIGAHMARLAGDV
IARTEFD---TSET-GKRIFLLI-EELQRL-----TRLWVPS-QYF---S-YRREIKRLN
GELERLLKESIDRSREIDE-GRPCGRGLLGMLLA----EMEGYDAQMMI----DECKTFF
FAGHETSALLLTWAIMLLATHPAWQDKARAEVAA-VCG-GGA-PSPDSLPKLAVLQMVIN
ETLRLYPPATLLP-RMAFEDIEL-GL-VPSGASVWIPVLAIHHDEGAWRDAHEFRPDRFA
----P--GPRA--FLPFAAGPRNCVGQAYAMVEAKVALAMLLSSFRFAID---APV-L-L
RP-R-HG------VPVR-L-LPL
>LOC_Os09g23820.1_OsCYP735A4 503 bp
MAVAASSPLVRAAWVT-LTRRAQGVRGPP-PR--PLVGNLREVSAARTHDHYVLWS--GT
YGK-L-FVYGSEPRLCLTDTALIKEFLSS---KY-H-TRQGTKHFI-G-GGLLMAN-GA-
WAHQRHV-VAPAFMADKLKG-RVGRMV--EKQ-AIRELRAGRREE-VEIGAHMTRLTGDI
ISRTEFN---TSDT-GKRIFLLL-EHLQRL-----TRLWIPS-QYF---S-YRREIRRLN
GELEAVLMESIRRSREIDE-GR-YGRGLLAMLLS----EMESYDAQLVI----DECKTFF
FAGHETSALLLTWAIMLLATNPAWQEKARTEVAA-VCG-DHP-PSADHLSKLTVLQMIIQ
ETLRLYPPATLLP-RMAFEDIQL-GL-LPRGLSVWIPVLAIHHDESIWPDAHEFRPERFA
----P--GRRGARFLPFAAGPRNCVGQAYALVEAKVVLAMLLSAFRFAID---APE-L-L
RP-K-HG------VPVH-L-RPL
>AagrOXF_evm.model.utg000006l.501.1 503 bp
QFLAIEMDLAGLALAA-NRVRRQGVSGPD-YR--FVIGNMFDISKDQIHDHYWVWS--QQ
YGK-R-FLWGTEPRLTVTEPELIKEIISS---KF-F--RKMGRFIL-G-KGLVLAQ-GA-
WAKQRRV-VGPAFHVEKLKG-MVVSMV--KAQ-MLERWEA-DGAE-VEVNEHFSMLTAEI
ISQTAFG---SSEK-GKRVFQKQ-VQLQKL-----SKLLIPY-RFL---T-SNREIWRLT
SGIERSLSEIVKARKDSRLLGE-GTTDLLGMMLA-VTQGVAELTAQQLV----DECKTFF
FAGHETTALLLTWTMMLLSLEPEWQDRARAEVEE-VC-KGKF-PEADMLCKLKVLGMILN
ESLRLYPPASLLS-RQALKDMEL-GL-IPAGLSVFVPIPAIHRDPEIWPDAHLFRPDRFA
----D--GVKHMGFLPFSSGPRNCVGQAFATMEAKLVLAMILQRFSFHLP---SPI-L-L
KP-Q-YG------MQLV-M-QKL
>SELMODRAFT_231182_SmCYP775A1v1 503 bp
---------------------MQGLEGPR-PK--FLVGNMDEITRETFHNYYLEWS--KL
YGR-T-FVWGTEPRITVTRPDMIKEILYS---KA-H--RKGGAVLL-G-NGLIMAN-GS-
WAHRRAI-VCRAFKMDKIKE-MVPSML--EKN-LIRRWDE-LNCE-VDAYRDLAVVTADI
IATTAFG---SSSD-GIKLFHTL-TSIQKL-----FQLWLPS-RLL---T-TNRKIRKLQ
REMQALLQDLIKARLSSSL-----GTDLLALMLS------AKFTIQQLI----EECQTFF
FVGHETTLMLVTWAMMLLCLHPEWQDLARKEARQ-VLQSNRV-VNADTLAKLKTVGMIIN
ETLRLYPPAPNLV-RAALQDTCV-GL-VPKGTTFWIPILALHQDKHLWEDAHEFRPQRFS
----Q--GSRKYDFLPFSSGPRICVGQSFAIMEAKLILAMILQHYHLGLP---SPV-V-L
KP-G-LG------MQLM-I-KRC
>SELMODRAFT_416039_SmCYP775A1v2 503 bp
PLQA------ALSWGA-WRHRMQGLEGPR-PK--FLVGNMDEITRETFHNYYLEWS--KL
YGR-T-FVWGTEPRITVTRPDMIKEILYT---KA-H--RKGGAVLL-G-NGLIMAN-GS-
WAHRRAI-VCRAFKMDKIKE-MVPSML--EKN-LIRRWDE-LNCE-VDAYRDLAVVTADI
IATTAFG---SSSD-GIKLFHTL-TSIQKL-----FQLWLPS-RLL---T-TNRKIRKLQ
REMQALLQDLIKARLSSSL-----GTDLLALMLS------AKFTIQQLI----EECQTFF
FVGHETTLMLVTWAMMLLCLHPEWQDLARKEARQ-VLQSNRV-VNADTLAKLKTVGMIIN
ETLRLYPPAPNLV-RAALQDTCV-GL-VPKGTTFWIPILALHQDKHLWEDAHEFRPQRFS
----Q--GSRKYDFLPFSSGPRICVGQSFAIMEAKLILAMILQHYHLGLP---SPV-V-L
KP-G-LG------MQLM-I-KRC
>SELMODRAFT_115032_SmCYP775B1v2 503 bp
MLLA------ILVWSA-FRHKEQGLDGPP-PK--FLIGNMHQVSKELTHDHFTYWS--AI
YGK-R-FLWGMEPRITVVEPEMIKEILST---KA-H--KKGGVLLL-G-NGMVYAN-GE-
WAHRRRI-VGPAFHAEMLKK-MVPEMV--ASQ-MLGQWSD-NKAE-IDINYYLSMATADV
IARTAFS---SSEK-GKRVFQLL-TCLQKV-----FQLWLPN-RML---T-ANRRASRIK
RDMERALRELVRAGRQKGY-----GSDFLGLMLS------EQFDTPELV----EECKTIF
FTGHETTSALLTWTLMLLALNPEWQQRGRAEVME-HLPKSSV-PDADVLPKLKILGMILN
EALRLYPPAPALV-RESLVDLSI-QV-YPRGTTFWIPIVALHHSKDVWDDALHFNPARFA
----D--GAGKWSFMPFSLGPRACLGQSFAMMEAKVVLAMILQRFELKIP---APV-I-L
KP-K-YG------MQLM-L-AHY
>SELMODRAFT_88220_SmCYP775B1v1 503 bp
MLLA------ILVWSA-FRHKEQGLDGPP-PK--FLIGNMHQVSEELTHDHFTYWS--AI
YGK-R-FLWGMEPRITVVEPEMIKEILST---KA-H--KKGGVLLL-G-NGMVYAN-GE-
WAHRRRI-VGPAFHAEMLKK-MVPEMV--ASQ-MLGQWSD-NKAE-IDINYYLSMATADV
IARTAFS---SSEK-GKRVFQLL-TCLQKV-----FQLWLPN-RML---T-ANRRASRIK
RDMERALRELVRAGRQKGY-----GSDFLGLMLS------EQFDTPELV----EECKTIF
FTGHETTSALLTWTLMLLALNPEWQQRGRAEVME-HLPKSSV-PDADVLPKLKILGMILN
EVLRLYPPAPALV-RESLVDLSI-QV-YPRGTTFWIPIVALHHSKDVWDDALHFNPARFA
----D--GAAKWSFMPFSLGPRACLGQSFAMMEAKVVLAMILQRFEFKIP---APV-I-L
KP-R-YG------MQLM-L-AHY
>SELMODRAFT_104250_SmCYP779B2v2 503 bp
MVLVIVYAL---LWK--IARAKQGIKGPL-QL--FKGGNKDEVLKFSRHDDIHSFS--KK
YGM-P-YMWGNELRMTVTDPEVVRWVLSK---NP-S--QATLVKLL-G-YGLVASN-GE-
WAQHRRV-VGPAFQLEKLKNIMAGTMV--DSK-VLSRWD-----E-IDVEKEFSFLAADV
ISHTAFG---SSEK-GRRIFHLL-NLQAELLT---KAQWMPG---------ENLQLWEVQ
KELDAILLGLVKDRR------K-YGRDLLGLMLE-------AFKDDKLV----GECKTFY
IAGQETTATLLTWAMYLLSQHREWQDRARKEVLE-VCK-EDE-INAEDLNKLKLVGMILN
ETLRLYPPLPIIQ-RGTFNDTTM-GI-IPKGIVLVIPILAMHHDKEQWGDAHEFNPERFA
----R--GSKHNAFMPFSFGPRVCIGQTFALIEAKIALAMILRRFSASLP---CPV-V-L
KP-L-HG------MQLT-F-TRR
>SELMODRAFT_89087_SmCYP779B2v1 503 bp
MVLVIVYAL---LWK--IARAKQGIKGPL-QL--FKGGNKDEVLKFSRHDDIHSFS--KK
YGM-P-YMWGNELRMTVTDPEVVRWVLSK---NP-S--QATLVKLL-G-YGLVASN-GE-
WAQHRRV-VGPAFQLEKLKNIMTGTMA--NSK-VLSRWD-----E-IDVEKEFSFLAADV
ISHTAFG---SSEK-GRRIFHLL-NLQAELLT---KAQWMPG---------ENLQLWEVQ
KELDAILLGLVKDRR------K-YGRDLLGLMLE-------AFKDDKLV----GECKTFY
IAGQETTATLLTWAMYLLSQHREWQDRARKEVLE-VCK-EDE-INAEALNKLKLVGMILN
ETLRLYPPLPIIQ-RGTFNDTTM-GI-IPKGIVLVIPILAMHHDKEQWGDAHEFNPERFA
----R--GSKHNAFMPFSFGPRVCIGQTFALIEAKIALAMILRRFSASLP---CPV-V-L
KP-L-HG------MQLT-F-TRR
>SELMODRAFT_104195_SmCYP779B1v1 503 bp
MVFVIVYAL---LWK--IARAKQGIKGPP-QL--FKGGNKDEVLKFSRHDDIHSFS--KK
YEM-P-YMWGNELRMTVTDPEVVRWVLSK---NP-S--QATLIKLL-G-YGLVASN-GE-
WAQHRRV-VGPAFHLEKLKNIMAGTMV--DSK-VLSRWD-----E-IDVEKEFSFLAADV
ISHTAFG---SSEK-GRRIFHLL-NLQAELLT---KAQWMPG-RLH---L-ENLQLWEVQ
KELDAILLGLVKDRR------K-YGRDLLGLMLE-------AFKDDKLV----GECKTFY
IAGQETTATLLTWAMYLLSQHREWQDRARKEVLE-VCK-EDE-INAEALNKLKLVGMILN
ETLRLYPPIPIIQ-RGTFNDTTM-GI-IPKGIVLVIPILAMHHDKEQWGDAHEFNPERFA
----R--GSKHNAFMPFSFGPRVCIGQTFALIEAKIALAMILRRFSASLP---CPV-V-L
KP-L-HG------MQLT-F-IRR
>SELMODRAFT_236984_SmCYP779B1v2 503 bp
MVFVIVYAL---LWK--IARAKQGIKGPP-QL--FKGGNKD-------HDDIHSFS--KK
YEM-P-YMWGNELRMTVTDPEVVRWVLSK---NP-S--QATLIKLL-G-YGLVASN-GE-
WAQHRRV-VGPAFHLEKLKNIMAGTMV--DSK-VLSRWD-----E-IDVEKEFSFLAADV
ISHTAFG---SSEK-GRRIFHLL-NLQAELLT---KAQWMPG-RLH---L-ENLQLWEVQ
KELDAILLGLVKDRR------K-YGRDLLGLMLE-------AFKDDKLV----GECKTFY
IAGQETTATLLTWAMYLLSQHREWQDRARKEVLE-VCK-EDE-INAEALNKLKLVGMILN
ETLRLYPPIPIIQ-RGTFNDTTM-GI-IPKGIVLVIPILAMHHDKEQWGDAHEFNPERFA
----R--GSKHNAFMPFSFGPRVCIGQTFALVEAKIALAMILRRFSASHP---CPV-V-L
KP-L-HG------MQLT-F-TRR
>SELMODRAFT_183651_SmCYP779C2v1 503 bp
---ALCVAL---VWK--LKIARQGIRGPP-RS--ILSGNVKHIFDTREHDHHLQWA--KL
YGQ-P-LRWGSEPGVVLTDLDMIKEVLYN---KA-A--RQLQIDLL-G-RGMAVVN-GD-
WALRRRI-LAPAFHADKIKL-MVGGMR--DAD-MLAKWNEGKEIE-LEVCKELITLTSDI
ISRAAFG---SSKQ-GHRVFELL-DQVGEL------VSSLWQ-SKL---F-KNRDIKAVN
AEVRSTLEEIVQVRKDQAA-GE-YGSDLLGVMLK-------SFTIDGLM----EECKTFY
IAGQETSAKWLAWTMMLLAINPSWQERAREEVRQ-VCQ-SQA-PDAESLSKLKIVGMVLN
ESLRLYSPAVAIV-RSCFKDAKL-GL-FPEGSGVIIPILYLLHDKDIWDDANEFRPERFA
----D--GSSHFAFLPFSQGQRVCLGQSFAHTEAKIAVAMILQRFSFQLP---SPV-I-L
QP-L-HG------MPLL-L-QRL
>SELMODRAFT_80290_SmCYP779C1v1 503 bp
---ALCIAL---VWK--LKIAQQGIRGPP-RS--ILSGNVYEIFQAREHDHLLHWA--KL
YGL-P-LLWGTEPGVVLTDLDMIKEVLYN---KS-A--RKFQVDIL-G-RGLAVVN-GD-
WAFRRRI-LAPAFHAEKIK------AS--N-E-MLEKWNEGKDIE-LEVCKELTTLTSDI
ISRAAFG---SSKK-GHKVFELL-DQVGGLTC---FLTH--H-SML---I-KNREIKTAN
SKLRSTLEEIVQARRDQLA-GE-YGSDLLGIMLD-------SFTTDSLM----EECKTFY
IAGQETSAKWLAWTMMLLAANPSWQEQAREEVRQ-VCQ-SQA-PDAESLSKLKIVGMVLN
ESLRLYPPAVFNV-RSCYKDAKL-GL-FPEGSGVIIPILYLLHDKDIWDDANEFNPQRFA
----D--GSSHCAFLPFSQGQRVCLGQSFAQIEAKVAMAMILQRFSFRLP---SPV-L-L
QP-Q-HG------LPLL-L-GRP
>SELMODRAFT_127819_SmCYP779C1v2 503 bp
---ALCIAL---VWK--LKIAQQGIRGPP-RS--ILSGNVYEIFQAREHDHLLHWA--KL
YGL-P-LLWGTEPGVVLTDLDMIKEVLYN---KS-A--RKFQVDIL-G-RGLAVVN-GD-
WAFRRRI-LAPAFHAEKIK------AS--N-K-MLEKWNVGKDIE-LEVCKELTTLTSDI
ISRAAFG---SSKK-GHKVFELL-DQVGGLTC---FLTH--H-SML---I-KNREIKTAN
SKLRSTLEEIVQARRDQLA-GE-YGSDLLGIMLD-------SFTTDSLM----EECKTFY
IAGQETSAKWLAWTMMLLAANPSWQEQAREEVRQ-VCQ-SQA-PDAESLSKLKIVGMVLN
ESLRLYPPAVFNV-RTCYKDAKL-RL-FPEGSGVIIPILYLLHDKDIWDDANEFNPQRFA
----D--GSSHCAFLPFSQGQRVCLGQSFAQIEAKVAMAMILQRFSFRLP---SPV-L-L
QP-Q-HG------VPLL-L-GRP
>SELMODRAFT_266618_SmCYP779E9v1 503 bp
MEASACIAL-AALWR--WRAAKQGIRGPP-PT--LMAGQMLEIRKAARQDGFHKWN--NQ
YGK-R-FVWGTEPRISVSEPEIVREALSK---KF-H--VWFLTMFL-G-RGLVSVT-GE-
WSHHRRL-VAPAFFHERIKQ-MTGTIA--TSV-MLDRWE--QQ-E-IEISAEARKLTGDV
ISHTAFG---TSLK-GQRVFVILTKEIPDL-----FISWIPV-RFL---L-VNLKLWKFH
QELDSLITGIIDERRESKC-GR-YGNDLLGLMLK-------KFTNKDLI----EECKTFY
FAGHETTASLLTWTLMLLGGYPEWQDRARAEVHE-VCG-TET-PDGENVSKLKLIGAILY
ETLRLYPPAVEMT-RECMVETWL-QL-VPKGVTLAFQVIGMHHDKELWEDATEFNPDRFK
----D--GSNHNAFIPFSLGPRVCVGQSFAMIEAKVILAMILQRFSFRLP---NPA-F-L
KP-I-HG------VPLV-L-ETV
>SELMODRAFT_94751_SmCYP779E9v2 503 bp
MEASACVAL-AALWR--WRAAKQGIRGPP-PT--LMAGQMLEIRKAARQDGFHKWN--KQ
YGK-R-FVWGTEPRISVSEPEIVREALSK---KF-H--VWFLTMFL-G-RGLASVT-GE-
WSHHRRL-VAPAFFHERIKQ-MTGTIA--TSV-MLDRWE--QQ-E-IEISAEARKLTGDV
ISHTAFG---TSLK-GQRVFVILTKEIPDL-----FISWIPF-RFL---F-VNLKLWKFH
QELDSLITGIIDERRESKC-GR-YGNDLLGLMLK-------KFTNKDLI----EECKTFY
FAGHETTASLLTWTLMLLGGYPEWQDRARAEVHE-VCG-TET-PDGENVSKLKLIGAILY
ETLRLYPPAVEMT-RECMVETWL-QL-VPKGVTLAFQVIGMHHDKELWEDATEFNPDRFK
----D--GSNHNAFIPFSLGPRVCVGQSFAMIEAKVILAMILQRFSFRLP---NPA-F-L
KP-I-HG------VPLV-L-ETV
>SELMODRAFT_94367_SmCYP779E7v2 503 bp
MDGSTCIVL-TALWR--WRAAKEGIQGPP-PR--LMVGQIAEIQNSAKHDALLKWR--KQ
YGK-R-FVLGTEPRISVSEPEIVREVLSK---KF-Q--LRFANLFL-G-RGLVSVT-GE-
WSHHRRL-VAPAFFHERIKQ-MTGSIA--GSR-MLDQWE--QQ-E-IEISGEVRKLTGDV
ISHTAFG---TSLK-GQRVFEILSKKIPEL-----VKSWIPF-RFL---L-INLRLWKLH
QELDSLITGIIDERRNSKS-GR-YGNDLLGLMLK-------NFTSRDLI----EECKTFY
LAGHETTAILLTWTLMLLGGYPEWQERARAEVHE-VCG-NEI-PDGESVSRLKLVGMILY
ETLRLYPPVVEMT-RECVEESWL-QL-VPRGVSVSFPIVGLHQDKELWEDAGQFNPDRFK
----A--GSSHNAFMPFSFGPRVCVGQSFAMIEAKVILAMILQRFLFRLP---NPA-F-L
KP-I-HG------VPLV-L-SKM
>SELMODRAFT_410461_SmCYP779E7v1 503 bp
MEGSTCIVL-AALWR--WRAAKEGIQGPP-PR--LMVGQIAEIQNSAEHDALLKWR--KQ
YGK-R-FVLGTEPRISVSEPEIVREVLSK---KF-Q--LRFANLFL-G-RGLVSVT-GE-
WSHHRRL-VAPAFFHERIKQ-MTGSIA--GSR-MLDQWE--QQ-E-IEISGEVRKLTGDV
ISHTAFG---TSLK-GQRVFEILSKKIPEL-----VKSWIPF-RFL---L-INLRLWKLH
QELDSLITGIIDERRNSKS-GR-YGNDLLGLMLK-------NFTSRDLI----EECKTFY
LAGHETTAILLTWTLMLLGGYPEWQERARAEVHE-VCG-NEI-PDGESVSRLKLVGMILY
ETLRLYPPVVEMT-RECVEESWL-QL-VPRGVSVSFPIVGLHQDKELWEDAGQFNPHRFK
----D--GSSHNAFMPFSFGPRVCVGQSFAMIEAKVILAMILQRFLFRLP---NPA-F-L
KP-M-HG------VPLV-L-SKM
>SELMODRAFT_170843_SmCYP779E3v1 503 bp
MEGSICIVL-AALWR--WRAAKEGIQGPP-PR--FMVGQIAEIQNSAKHDALLKWR--KQ
YGK-R-FVWGTEPRISVSEPEIVREVLSK---KF-Q--LRLANLFL-G-RGLVSVT-GE-
WSHHRRL-VAPAFFHERIKQ-MTGTIA--GSR-MLDQCE--EQ-E-IEISGEVRKLTGDV
ISHTAFG---TSLK-GQRVFEILSKKIPEL-----LKSWIPF-RFL---L-INLRMWKLH
QELDSLITGIIDERRNSKS-GG-YGNDLLGLMLK-------NFTSRDLI----EECKTFY
IAGHETTATLLTWTLMLLGGYPEWQERARAEVHE-VCG-NEI-PDGESVSRLKLVGMILY
ETLRLYPPAIEMT-RECMEESWL-QL-VPKGVSVSFPIAGLHQDKELWEDAGQFNPDRFK
----D--GSSHNAFMPFSFGPRVCVGQSFAMIEAKVILAMILQRFSFRLP---NPA-F-L
KP-I-HG------VPLV-L-SKM
>SELMODRAFT_171715_SmCYP779E3v2 503 bp
MEGSICIVL-AALWR--WRAAKEGIQGPP-PR--FMVGQIAEIQNSAKHDALLKWR--KQ
YGK-R-FVWGTEPRISVSEPEIVREVLSK---KF-Q--LRLANLFL-G-RGLVSVT-GE-
WSHHRRL-VAPAFFHKRIKQ-MTGTIA--GSR-MLDQCE--HQ-E-IEISGEVRKLTGDV
ISHTAFG---TSLK-GQRVFEILSKKIPEL-----LKSWIPF-RFL---L-INLRMWKLH
QELDSLITGIIDERRNSKS-GG-YGNDLLGLMLK-------NFTRRDLI----EECKTFY
FAGHATTATLLTWTLMLLGGYPEWQERARAEVHE-VCG-NEI-PDGESVSRLKLVGMILY
ETLRLYPPAIEMT-RECVEESWL-QL-VPKGVSVSFPIAGLHQDKELWEDAGQFNPDRFK
----D--GSSHNAFMPFSFGPRVCVGQSFAMIEAKVILAMILQRFLFRLP---NPA-F-L
KP-I-HG------VPLV-L-SKM
>SELMODRAFT_94261_SmCYP779E5v2 503 bp
MEGSICIVL-VALWR--WRAAKEGIQGPP-PR--FMVGQIAEIQNSAKHDALLKWR--KQ
YGK-R-FVWGTEPRISVSEPEIVREVLSK---KF-Q--LRLANLFL-G-RGLVSVT-GE-
WSHHRRL-VAPAFFHERIKQ-MTGTIA--GSR-MLDQWE--EQ-E-IEISGEVRKLTGDV
ISHTAFG---TSLK-GQRVFEILSKKIPEL-----VKSWIPF-RFL---L-INLRMWKLH
QELDSLITGIIDERRNSKS-GE-YGNDLLGLMLK-------NFTSRDLI----EECKTFY
IAGHETTATLLTWTLMLLGGYPEWQERARAEVHE-VCG-NEI-PDGESVSRLKLVGMILY
ETLRLYPPAIEMT-RECVEESWL-QL-VPKGVSVSFPIAGLHQDKELWEDAGQFNPHRFK
----D--GSSHNAFMPFSFGPRVCVGQSFAMIEAKVILAMILQRFLFRLP---NPA-F-L
KP-I-HG------VPLV-L-GKM
>SELMODRAFT_147392_SmCYP779E4v2 503 bp
MEGSTCIVL-AALWR--WRAAKEGIQGPP-PR--FMVGQIAEIQNSAKHDALLKWR--KQ
YGK-R-FVWGTEPRILVSEPEIVREVLSK---KF-Q--LRLANLFL-G-GGLVSVT-GE-
WSHHRRL-VAPAFFHERIKQ-MTSTIA--GSR-MLDQCE--QQ-E-IEISGEVRKLTGDV
ISHTAFG---TSLK-GQRVFEILSKKIPEL-----VKSWIPF-RFL---L-INLRLWKLH
QELDSLITRIIDERRNSKS-GG-YGNDLLGLMLK-------NFTSRDLI----EECKTFY
IAGHETTATLLTWTLMLLGGYPEWQERARAEVHE-VCG-NEI-PDGESVSRLKLVGMILY
ETLRLYPPVNEMT-RECVEECWL-QL-VPKGVSVSFPIVGLHQDKGLWEDAGQFNPDRFK
----D--GSSHNAFMPFSFGPRVCVGQSFAMIEAKVILAMILQRFSFRLP---NPA-F-L
KP-I-HG------VPLV-L-SKM
>SELMODRAFT_410449_SmCYP779E4v1 503 bp
MEGSICIVL-AALWR--WRAAKEGIQGPP-PR--FMVGQIPEIQNSAKHDALLKWR--KQ
YGK-R-FVWGTEPRILVSEPEIVREVLSK---KF-Q--LRLANLFL-G-GGLVSVT-GE-
WSHHRRL-VAPAFFHERIKQ-MTSTIA--GSR-MLDQCE--QQ-E-IEISGEVRKLTGDV
ISHTAFG---TSLK-GQRVFEILSKKIPEL-----VKSWIPF-RFL---L-INLRLWKLH
QELDYLITGIIDERRNSKS-GG-YGNDLLGLMLK-------NFTSRDLI----EECKTFY
IAGHETTATLLTWTLMLLGGYPEWQERARAEVHE-VCG-NDI-PDGESVSRLKLVGMILY
ETLRLYPPVNEMT-RECVEECWL-QL-VPKGVSVSFPIVGLHQDKELWEDAGQFNPDRFK
----D--GSSHNAFMPFSFGPRVCVGQSFAMIEAKVILAMILQRFSFRLP---NPA-F-L
KP-I-HG------VPLV-L-SKM
>SELMODRAFT_91564_SmCYP779E5v1 503 bp
-----------------WRAVKEGIQGPP-PR--FMVGQIPEIQNSAKHDALLKWR--KQ
YGK-R-FVWRTEPRILVSEPEIVREVLSK---KF-Q--LRLANLFL-G-GGLVSVT-GE-
WSHHRRL-VAPAFFHERIKQ-MTSTIA--GSR-MLDQCE--EQ-E-IEISGEVRKLTGDV
ISHTAFG---TSLK-GQRVFEILSKKIPEL-----VKSWIPF-RFL---L-INLQLWKLH
QELDSLITGIIDERRNSKS-GG-YGNDLLGLMLK-------NFTSRDLI----EECKTFY
IAGHETTATLLTWTLMLLGGYPEWQERARAEVHE-VCG-NDI-PDGESVSRLKLVGMILY
ETLRLYPPVNEMT-RECVEECWL-QL-IPKGVSVSFPIVGLHQDKELWEDAGQFNPDRFK
----D--GSSHNAFMPFSFGPRVCVGQSFAMIEAKVILAMILQRFSFRLP---NPA-F-L
KP-I-HG------VPLV-L-GKM
>SELMODRAFT_441298_SmCYP779E8v2 503 bp
MEGSICIVL-AVLWR--WRAAKEGIQGPP-PR--LMVGQIAEIQNSAKHDALLKWR--KQ
YGK-R-FVWGTEPRISVSEPEIVREVLSK---KF-Q--LRFTNLFL-G-RGLVSVT-GE-
WSHHRRL-VAPAFFHERIKQ-MTGTIA--GSR-MLDQWE--QQ-E-IEISGEVRKLTGDV
ISHTAFG---TSLK-GQRVFEILSMKIPEL-----LKSWIPF-RFL---L-INLRLWKLH
QELDSLITGIIDERRNSKS-GR-YRNDLLGLMLK-------NFTSRDLI----EECKTFY
IAGHETTATLLTWTLMLLGGYPEWQERARAEVHE-VCG-NEV-PDGESVSRLKLVGMILY
ETLRLYPPAIEMT-RECVEESWL-QL-VPKGVSVSFPIVGLHQDKELWEDAGQFNPDRFK
----D--GSSHNAFMPFSFGPRVCVGQAFAMIEAKVILAMILQRFLFRLP---NPV-F-L
KP-M-HG------VPLV-L-SKM
>SELMODRAFT_267282_SmCYP779E8v1 503 bp
MEGSICIVL-AALWR--WRAAKEGIQGPS-PR--FMVGQIAEIQNSAKHDALLKWR--KQ
YGK-R-FVWGTEPRISVSEPEIVREVLSK---KF-H--LRFTNLFL-G-RGLASVT-GE-
WSHHRRL-VAPAFFHERIK-----------------------------------------
-------------------------KIPEL-----LKSWIPF-RFL---L-INLQLWKLH
QELDSVITGIIDERRNSKS-GG-YGNDLLGLMLK-------NFTSRDLI----EECKTFY
IAGHETTATLLTWTLMLLGGYPEWQERARAEVHE-VCG-NEI-PDGESVSRLKLVGMILY
ETLRLYPPAIEMT-RECVEESWL-QL-VPKGVSVSFPIIGLHQDKELWEDAGQFNPDRFK
----D--GSSHNAFMPFSFGPRVCVGQAFAMIEAKVILAMILQRFLFRLP---NPV-F-L
KP-M-HG------VPLV-L-SKM
>SELMODRAFT_410423_SmCYP779E1v1 503 bp
MEGSTCIVL-AALWR--WRVAKEGIQGPP-PR--FMVGQIAEIQNSAKHDSLLKWR--KQ
YGK-R-FVWGTEPRISVSEPEIVREVLSK---KF-Q--LRLANLFL-G-RGLVSVT-GE-
WSHHRRL-VAPAFFHERIKQ-MTGTIT--GSR-MLDQWE--QQ-E-IEISGEVRKLTGDV
ISHTAFG---TSLE-GQRVFEILSKKFPEL-----MKSWIPF-RFL---L-INLRLWKLH
QKLDSLITGIIDERRNSKS-GG-YGNDLLGLMLK-------NFTSRDLI----EECKTFY
IAGHATTATLLTWTLMLLGGYPEWQERARAEVHE-VCG-NEI-PDGESVSRLKLVGMILY
ETLRLYPPVVEMT-RECVEESWL-QL-VPRGVSVSFPIAGLHQDKELWEDAGQFNPDRFK
----D--GSSHNAFMPFSFGPRVCVGQSFAMIEAKVILAMILQRFSFRLP---NPA-H-L
KP-T-HG------VPLV-L-SKM
>SELMODRAFT_94485_SmCYP779E1v2 503 bp
MEGSTCIVL-AALWR--WRVAKEGIQGPP-PR--FMVGQIAEIQNSAKHDSLLKWR--KQ
YGK-R-FVWGTEPRISVSEPEIVREVLSK---KF-Q--LRLANLFL-G-RGLVSVT-GE-
WSHHRRL-VAPAFFHERIKQ-MTGTIT--GSR-MLDQWE--QQ-E-IEISGEVRKLTGDV
ISHTAFG---TSLE-GQRVFEILSKKFPEL-----MKSWIPF-RFL---L-INLRLWKLH
QELDSLITGIIDERRNSKS-GG-YGNDLLGLMLK-------NFTSRDLI----EECKTFY
IAGHATTATLLTWTLMLLGGYPEWQERARAEVHE-VCG-NEI-PDGESVSRLKLVGMILY
ETLRLYPPVVEMT-RECVEESWL-QL-VPRGVSVSFPIAGLHQDKELWEDAGQFNPDRFK
----D--GSSHNAFMPFSFGPRVCVGQSFAMIEAKVILAMILQRFLFRLP---NPA-H-L
KP-I-HG------VPLV-L-SKM
>SELMODRAFT_170849_SmCYP779E6v1 503 bp
MEESICIIL-AVLWR--WRATKEGIQGPP-PR--FMVGQIAEIQNSAKHDALLKWQ--KQ
YGK-R-FVWGTEPRISVSEPEIVREVLSK---KL-Q--LRLANLFF-G-RGLVFVT-GE-
WSHHRRL-VAPAFFHERIKQ-MTGTIA--GSR-MLDQWE--QQ-E-IEISGEVRKLTGDV
ISHTAFG---TSLK-GQRVFEILSKKVPEL-----VRSWIPF-RFL---L-VNLRLWKLH
QELDSLITGIIDERRNSKS-GR-YGNDLLGLMLK-------NFTSRDLI----EECKTFY
IAGHETTATLLTWTLMLLGGYPEWQERARAEVHE-VCG-NEI-PDDESVSRLKLVGMILY
ETLRLYPPANEVT-RECVEESWL-QL-VPKGVSVSFAIAGLHQDKELWEDAGQFNPDRFK
----D--GSRHNAFMPFSFGPRVCVGQSFAMIEAKVILAMILQRFLFRLP---NPA-F-L
KP-M-HG------VPLV-L-SKM
>SELMODRAFT_94002_SmCYP779E2v1 503 bp
MEGSTCIVL-AALWR--WRAAKEGIQGLP-PR--FMVGQIAEIQNRAKHDALLKWQ--KQ
YGK-R-FVWGTEPRILVSEPEIVREVLSK---KF-Q--LRVANLFL-G-RGLVCVT-GE-
WGHHRRL-VAPAFFHERIKQ-MTGTIA--RFR-MLDQWE--QQ-E-IEISGEVRKLTGDV
ISHTAFG---TSLE-GQRVFEILSKKIPEL-----VKSWIPF-RFL---L-INLQLWKLH
QELDSLITGIIDERRNSKS-GG-YGNDLLGLMLK-------NFTSSDLI----EECKTFY
IAGHETTAALLTWTLMLLGGYPEWQERARAEVHE-VCG-NEI-PDGESVSRLKLVGMILY
ETLRLYPPVVEMT-RECVEESWL-QL-VPKGVSVSFPIVGLHQDKELWEDAGQFNPDRFK
----D--GSSHNAFMPFSFGPRVCVGQSFAMIEAKVILAMILQRFLFRLP---NPA-F-L
KP-I-HG------VPLV-L-SKM
>SELMODRAFT_94541_SmCYP779E6v2 503 bp
MDGSICIVL-AALWR--WNAAKEGIQGPP-PR--FMVGQIAEIQNSAKHDALLKWQ--KQ
YGK-R-FVWGTEPRISVSEPEIVREVLSK---KF-Q--LRLANLFF-G-RGLVFVT-GE-
WSHHRRL-VAPAFFHERVRV-SHARSS--G--------E--RK-E-IEISGEVRQITGDV
ISHTAFG---TSLK-GQRVYEILSKKVPEL-----VKSWIPF-RFL---L-VNLRMWKLH
QELDSLITGIIDERRNSKS-GR-YRNDLLGLMLK-------NFTSRDLI----EECKTFY
IAGHETTATLLTWTLMLLGGYPEWQERARAEVHE-VCG-NEI-PDGESVSRLKLLGMILY
ETLRLYPPANEVT-RECVEESWL-QL-VPKGVSVSFAIAGLHQDKELWDDAGQFNPDRFK
----D--GSRHNAFMPFSFGPRVCVGQSFAMIEAKVILAMILQRFLFRLP---NPA-F-L
KP-I-HG------VPLV-L-SKM
>SELMODRAFT_410445_SmCYP779E2v2 503 bp
------------------------------------MGHVDKICSGYKHDALLKWR--KQ
YGK-R-FVWGTEPRISVSEPEIVREVLSK---KF-Q--LRVANLFL-G-RGLVCVT-GE-
WGHHRRL-VAPAFFHERIKQ-MTGTIA--GFR-MLDQWE--QQ-E-IEISGEVRKLTGDV
ISHTAFG---TSLE-GQRVFEILSKKIPEL-----VKSWIPF-RFL---L-INLQLWKLH
QELDSLITGIIDERRNSKS-GG-YGNDLLGLMLK-------NFTSSNLI----EECKTFY
IAGHETTAALLTWTLMLLGGYPEWQERARAEVHE-VCG-NEI-PDGESVSRLKLVGMILY
ETLRLYPPVVEMT-RECVEESWL-QL-VPKGVSVLFPIVGLHQDKELWEDAGQFNPDRFK
----D--GSSHNAFMPFSFGPRVCVGQSFAMIEAKVILAMILQRFLFRLP---NPA-F-L
KP-I-HG------VPLV-L-CKM
>SELMODRAFT_421742_SmCYP779E8v3 503 bp
-----------------------------------MVGQIAEIQNSAKHDALLKWR--KQ
Y-----------------------------------------------------------
------------------------------------------------------------
----AFG---TSLK-GKRVFEILSKKIPEL-----LKSWIPF-RFL---L-INLRLWKLH
QELDSLITGIIDERRNSKS-GE-YGNDLLGLMLK-------NFTSRDLI----EECKTFY
LAGHETTATLLTWTLMLLGGYPEWQERARAEV-----------------------GMILY
ETLRLYPPAIEVI-RECVEESWL-QL-VPKGVSVSFPITGLHQDKELWEDAGQFNPDRFK
----D--GSSHNAFMPFSFGQRVCVGQPFAMIEAKVILAMILQCSGF----------T-L
PP---------------------
>SELMODRAFT_135558_SmCYP779D2v2 503 bp
MEGALLVLLAAKLWRS-LESTSQGIEGPP-RT--FLAGNMLQVMKDTKHDDYHQWS--KE
YGK-M-YFWAREPRIMVTEPELIREVLAK---KV-Q--VSAIVSII-G-RGLVALN-GG-
WSHHRRV-VAPAFYLEKLKK-MVPRIG--LLE-MLDRCE--RE-E-IEMSGEFSKLAADI
ISHTAFG---SSLK-GQKVFQFL-RAIPEQ-----HKNYLPK-RFL---F-ANFRLRKLY
GDLDSLLLALIKERR------D-QSHDLLGLMLA-------SFDDRAVM----EECKTFY
LAGHETTASLLTWSMMLLALHPEWQERARVEAQE-AFG-GVT-PEADSISKLKLINMILH
ESLRLYPPVVYFM-RACFEDTTL-GI-VPKGVGITFPVLAIHHDKELWEDAHEFNPERFK
----D--GAKHNAFLAFSLGPRVCVGQSFALMEAKIALATILQRFRFRLP---CPV-V-L
RP-R-HG------LPLV-M-EKI
>SELMODRAFT_172829_SmCYP779D2v1 503 bp
MEGALLVLLAAKLWRS-LESTSQGIEGPP-RT--FLAGNMLQVMKDTKHDDYHQWS--KE
YGK-M-YFWAMEPRIMVTEPELIREVLAK---KA-Q--VSAIVSII-G-RGLVALN-GD-
WSYHRRV-VAPAFYLEKLKK-MVPRIG--QLE-MLDRCE--RE-E-IEMSGEFSKLAADI
ISHTAFG---SSLK-GQKVFQFL-RAIPEQ-----HKNYLPK-RFL---F-ANFRLRKLY
SDLDSLLLALIKERR------D-QSHDLLGLMLA-------SFDDRAVM----EECKTFY
LAGHETTASLLTWSMMLLALHPEWQERARVEAQE-AFG-GAT-PEADSISKLKLINMILH
ESLRLYPPVVFFM-RACFENTTL-GI-VPKGVGITFPVLAIHHDKELWEDAHEFNPERFK
----D--GAKHNAFLAFSLGPRVCVGQSFALMEAKIALATILQRFRFRLP---CPV-V-L
RP-R-HG------LPLV-M-EKI
>SELMODRAFT_448822_SmCYP779D3v2 503 bp
MEGALLVLLAAKLWRS-LESASQGIEGPP-RT--FMAGNMLQVMKDTKHDDYHQWS--KE
YGK-R-YCWATEPRIMVTEPELIREVLAK---KV-Q--VSELVSIV-G-RGLVAVT-GD-
WSYHRRV-VAPAFYLEKLKK-MVPRIG--LLE-MLDRWE--RE-E-IEMSSEFSKLTADI
ISHTAFG---SSLK-GQKAFETL-RAIQEE-----LKNYIPK-RFL---F-ANFRLRKLY
SDLDSLLLGLIKERR------A-QSHDLLGLMLA-------SFDDRAVM----EECKTFY
FAGHETTAILLTWSIMLLALHPEWQERARAEAQE-VCE-GAT-PEADSISKLKLINMILH
ETLRLYPPVGVMM-RSCFEDTIL-GI-VPKGAAVSFPILAIHHDKELWEDAHEFNPERFK
----D--GTKHNAFMPFSLGPRVCVGQSFVLMEAKIALATILQHFRFRLP---CPV-L-L
RP-R-HS------LPLV-M-EKI
>SELMODRAFT_441830_SmCYP779D3v1 503 bp
MEGVLLVLLAAKLWRS-LESASQGIEGPP-RT--FMAGNMLQVMKDTKHDDYHQWS--KE
YGK-R-YCWATEPRIMVTEPELIREVLAK---KV-Q--VSGLVSIV-G-RGLVAVR-GD-
WSYHRRV-VAPAFYLEKLKK-MVPRIG--LLE-MLDRLE--RE-E-IEMSSEFSKLTADI
ISHTAFG---SSLK-GQKVFETL-RAIPEQ-----LKNYIPK-RFL---F-ANFRLRKLY
SDLDSLLLALIKERR------A-QSHDLLGLMLA-------SFDDRAVM----EECKTFY
FAGHETTATLLTWSITLLALHREWQERARAEAQE-VCE-GAT-PEADSISKLKLINMILH
ETLRLYPPVVVMM-RSCFEDTIL-GI-VPKGAAVSFPILAIHHDKELWEDAHEFNPERFK
----D--GTKHNAFMPFSLGPRVCVGQSFVLMEAKIALATILQRFRFRLP---CPV-L-L
RP-R-HG------LPLV-M-EKI
>SELMODRAFT_186869_SmCYP779D1v2 503 bp
MEGALLVLLAAKLWRS-LESTSQGIQGPP-RT--FLAGNMLQVMKDTKHDDYHQWS--KE
YGK-M-YFWATEPRIMVTEPELIREVLAK---KV-Q--VSAIASII-G-RGLIAVN-GD-
WSHHRRV-VAPAFYLEKLKK-MVPRIG--LLE-MLDRWE--RE-E-IEMSSEFSKLTADI
ISHTAFG---SSLK-GQKVFETL-RAIQEE-----LKNYVPK-SMN---F-ENRAIRNGQ
KKVDNLLLEIVHARQQLDS-GA-YGSDLLGLMLD-------AFTSESLI----EECKTFY
VAGHETTAKLITWAMMLLATNPTWQERARAEVLE-VCK-SGV-PDSEAASKLKIVGMVLN
ETLRLYPPAVFLV-RTAMEDTKL-GL-VPEGTGVLVPILSILHDKEVWEDANEFNPQRFA
----D--GANHFAFLPFSHGPRVCLGQGFALMEAKVALTMILHRFSFEIP---SPV-L-L
TP-K-HG------MPLL-L-SRR
>SELMODRAFT_97810_SmCYP779D1v1 503 bp
MEGALLVLLAAKLWRS-LESTSQGIQGPP-RT--FLAGNMLQVMKDTKHDDYHQWS--KE
YGK-M-YFWATEPRIMVTEPELIREVLAK---KV-Q--VSAVASII-G-RGLIAVN-GN-
WSHHRRV-VAPAFYLEKLKK-MVPRIG--LLE-MLDRWE--RE-E-IEMSSEFSKLTADI
ISHTAFG---SSLK-GQKVFETL-RAIPEE-----LKNYVPK-SMN---F-ENRAIRNGQ
KKVNNLLLEIVHARQQLDS-GA-YGSDLLGLMLD-------AFTSESLI----EECKTFY
VAGHETTAKLITWAMMLLATNPTWQERARAEVLE-VCK-SGV-PDSEAASKLKIVGMVLN
ETLRLYPPAVFLV-RTAMEDTKL-GL-VPEGTGVLVPILSILHDKEVWEDANEFNPQRFA
----D--GANHFAFLPFSHGPRVCLGQGFALMEAKVALTMILHRFSFEIP---SPV-L-L
TP-K-HG------MPLL-L-SRR
>SELMODRAFT_441163_SmCYP779A2v2 503 bp
MAAGICAAL---LWR--RRRGQQGLKGPP-PE--FLAGNSGQQYQIEQHDEVVLWS--SK
YGK-P-YLSLDVPDVTFFDPDCAREILSR---QF-N--VQVVVDVV-G-HGVLGLE-GG-
WSQRRNV-LSPAFHTLKLKA-MYARIR--EEK-LVAKWK-PHG-E-LEVSHDLKKLAADL
ISHVAFG---ANEK-GEQVFHGL-TVLGDL-----AEFWLPF-SYY---C-LNRKIWKVK
REIDMTVMSLIHERR-----RS-YGDDLLGLILE-------GFSDKVVV----DECKTFF
LAGHETTGSLLGWTLFLLALNPDWQNRARAEVQE-HFK-ENS-QVG-ALDKLKLVGMILY
ETLRLYPAVSEVQ-RVASKDTVL-GI-VPEGTQVTIPLLWIHHDPELWADANEFNPERFS
----Q--GAKHSAYMPFVMGPRVCIGQTLALLEAKVAIATLLSNFAFSPS---SPR-V-I
DA-P-RG------IQLV-V-HKL
>SELMODRAFT_145354_SmCYP779A2v1 503 bp
MAAGICAAL---LWR--RRRGQQGLKGPP-PK--FLAGNSGQQYQIEQHDEVVLWS--SK
YGK-P-YLSLDVPDVTFFDPDCAREILSR---QF-N--VQVVIDVV-G-HGVLGLE-GG-
WSQRRNV-LSPAFHTLKLKA-MYARIR--AEK-LVAKWK-PHG-E-LEVAHDLKKLAADL
ISHVAFG---ANEK-GEQVFRGL-TVLGDL-----AEFWLPF-SYY---C-LNRKIWKVK
REIDRTVMSLIHERR-----RS-YGDDLLGLILE-------GFSDKVVV----DECKTFF
LAGHETTGSLLGWTLFMLALNPDWQNRARAEVQE-HFK-ENS-QVG-ALDKLKLVGMILY
ETLRLYPAISEVQ-RVASKDTVL-GI-VPEGTQVTIPLLWLHHDPELWADANEFNPERFS
----Q--GAKHSAYMPFVMGPRVCIGQTLALLEAKVAIATLLSNFAFSPS---SPR-V-I
DA-P-RG------IQLV-V-HKL
>SELMODRAFT_141802_SmCYP779A1v1 503 bp
-------------------KAGQGLKGPP-PI--FLAGNVVEILFEARHDDVAAWS--KL
YGK-P-YLWLSEPRVVVFDPDSIREILSK---QF-K--LEFVLDFI-G-AGLVGLN-GN-
WSHHRSV-LSPAFHTQRLKA-MLSSMT--NEK-LVEKWS-GHA-E-VEVQQDLKRLAADV
ISHTSFG---SNEK-GERVFQGL-TLLGVL-----LRSWLPF-RYL---T-LNFQIWKLR
REIDGTLLSLIRERRIAAKLRS-YGSDLLGLILE-------KFPEQAIV----DECKTFY
LAGHETSSSLLAWALLLLATHPDWQEKARAEVQQ-HFP-NGV-DDGETLSKLKVVGMIIL
ETLRLYPAAGEMN-RASSHDTVL-SI-LPRGTGITIPILSLQHDPELWPDANEFRPERFA
----N--GTKHNAFLGFSFGPRVCIGQGLAVMEAKVVLAMLLQNFSFRLP---NPT-I-I
QS-F-TG------IQLL-V-QKI
>SELMODRAFT_442589_SmCYP779A1v2 503 bp
MWGAIC-VF---LER---HKAGQGLKGPP-PI--FLAGNVVEILFEARHDDVAAWS--KL
YGK-P-YLWLSEPRVVVFDPDSIREILSK---QF-K--LEFVLDFI-G-AGLVGLN-GN-
WSHHRSV-LSPAFHTERLKA-MLSSMT--KEK-LVEKWS-GQA-E-VEVQQDLKRLAADV
ISHTSFG---SNEK-GERVFQGL-TLLGVL-----LRSWLPF-RYL---T-LNFQIWKLR
REIDGTLLSLIRERRIAAKLRS-YGSDLLGLILE-------KFPEQAIV----DECKTFY
LAGHETSSSLLAWALLLLATHPDWQEKARAEVQQ-HFP-NGV-DDGETLSKLKVVGMIIL
ETLRLYPAAGEMN-RASTHDTVL-SI-LPRGTGITIPILSLQHDPELWPDANEFRPERFA
----N--GTKHNAFLGFSFGPRVCIGQGLAVMEAKVVLAMLLQNFSFRLP---NPT-I-I
QS-F-TG------IQLL-V-QKI
>SELMODRAFT_121771_SmCYP778B1v2 503 bp
---VLAGSL-LIIWFQ-WRVKAQGVTGPP-QK--NLLTQIWEL-----HDLHHACL--QK
YGP-L-HMWRVEPRVELADIDLMRKALLK---GP-F--GMMADDIF-G-GGVFDAS-GR-
WVEQRRV-VVPVFHADKIKG-MVRTMY--EQN-FLENWE--RNKA-LDVFPEFVELTALI
IGQAAFG---TSST-SIAIVKL-----LRLLF---AQRYV----SL---FLMNRERWRIK
REIHRLLHVEIDSRRAFRE-NC-HGSDLLGTMLD-S-----NWDDELII----TESKTFY
TTGHMSLTSLYSWVMLLLAVNPEWQEKARVEVLE-LVAEGPL-DNAKALDKLKLVEMTIM
ETLRLYPAFLIIP-RVALRDCYV-DI-IPKGLAVSVHNTVIQHSAEMWEDANEFNPGRFA
----N--GLAHMAFMPFSFGPRACVGRAYSQVQAKVVVASLLQRFRWSLP---NPM-G-L
LP-K-NG------VPIV-L-KLL
>SELMODRAFT_92836_SmCYP778B1v1 503 bp
---VLAGLL-LILWFQ-WRVKAQGVTGPP-QK--NLLTQIWEL-----HDFHHARL--QK
CGP-L-HIWRVEPRVELADIDLMRKALLK---GP-F--GMIADDIF-G-GGVFDAS-GR-
WVEQRRV-VVPVFHADKIKG-MVRTMY--EQS-FLENWV--RNKA-LDVFPEFVELTAPI
IGQAAFG---ASST-SIAIVKL-----LRLLF---AQRYA----SL---FLTNRERWRIK
REIHRLLRVEIDSRRALRE-NC-HGSDLLGTMLD-S-----NWDDELII----TESKTFY
TTGHMSLTSLYSWVMLLLAVNPEWQEKARVEVLE-LVAEGPL-DNAQALDKLKLVEMIIM
ETMRLYPAFPIIP-RIALEDCYV-DL-IPKGLAVSVHNTVIQHSAEMWEDANEFNPGRFA
----N--GLAHMAFMPFSFGARACVGRAYSQVQAKVVVASLLQRFRWSLP---NPV-G-L
LP-K-NG------VPIV-L-KLL
>SELMODRAFT_407581_SmCYP778A3v1 503 bp
---ALVLAL-SVLWM--WVAPKQGIRGSP-----NPPNPIFDVLY---HDWAAQNI--KF
YGN-V-HLWLREPRIVISEPKMIWDLFMK---KH-D--KVFSDDIF-H-KGLFHAN-GE-
WARQRQI-VAPRYYIDEVKA-MVGAVN--NSQ-VMAKWE--KDRE-LDVQVEFMCLNVDV
VARTTLG---LKND-FQNILKY-NITLLKL------QTWSPA-RLI---F-INVERWKVR
KQLNDLVRKQVREQRKKTE----NNVDFIGKLLD-K-----DVREDVIV----AELKTLY
ATGFISLAPLLSFTMLMLALHPSWQEKARQEVDQ-VL-DGEV-VSPKDVSKLTTIEMILQ
ETLRLYPTMPLIT-RVCIKDTML-GV-IPKGLGVSVNVVALHHDRELWDDVNEFNPSRFK
----N--GATHMAFMPFAYGVRTCIGRAFSEVQCKVIIANILQRFEVKLP---HPV-G-L
IP-K-HG------MPVI-L-K--
>SELMODRAFT_138601_SmCYP778A2v2 503 bp
------------------------------------------MLL---------------
------------------------------------------------------------
------------------------------------------------------------
------------------------------------------------------------
------------------------------------------VREDVIV----AELKTLY
ATGFISLAPLLSFTMLMLALYPDWQEKARQEVDQ-VL-DGEV-VSPKDVSKLTTIEMILR
ETLRLYPTMPLIA-RVCIKDTML-GV-IPKGLGVSVNVVALHHDRDLWDDVNEFNPSRFK
----N--GATHMAFMPFAYGVRTCIGRAFSEMQCKIIIANILQRFEVKLP---HPV-G-L
IP-K-HG------MPVI-L-K--
>SELMODRAFT_430406_SmCYP778A3v2 503 bp
---ALVLAF-SVLWM--WVAPKQGIRGSP-----NPPNPIFDVFY---HDWAAQHI--KF
YGN-V-HLWLREPRIVISEPKIIWDLLMK---KH-D--KVFSDDIF-H-KGLFHAN-GE-
WARQRQI-VAPRYYIDEVKA-MVGAVN--NSQ-VMAKWE--KDRE-LDVQVEFMNLNVDV
VARTTLG-------------------------------------LI---F-INVERWKVR
KQFNDLV----------------------------------HVREDVIV----AELKTLY
ATGFISLAPLLSFTMLMLALYPDWQEKARQEVDQ-VL-DGEV-VSPKDVSKLTTIEMILR
ETLRLYPTMPLIA-RVCIKDTML-GV-IPKGLGVSVNVVALHHDRDLWDDVNEFNPSRFK
----N--GATHMAFMPFAYGVRTCIGRAFSEMQCKIIIANILQRFEVKLP---HPV-G-L
IP-K-HG------MPVI-L-K--
>SELMODRAFT_430410_SmCYP778A2v1 503 bp
---ALVLAF-SVLWM--WVAPKQGIRGSP-----NPPNPIFDVFY---HDWAAQHI--KF
YGN-V-HLWLREPRIVISEPKIIWDLLMK---KH-D--KVFSDDIF-H-KGLFHAN-GE-
WARQRQI-VAPRYYIDEVKA-MVGAVN--NSQ-VMAKWE--KDRE-LDVQVEFMNLNVDV
VARTTLG-------------------------------------LI---F-INVERWKVR
KQFNDLV----------------------------------HVREDVIV----AELKTLY
ATGFISLAPLLSFTMLMLALYPDWQEKARQEVDQ-VL-DGEV-VSPKDVSKLTTIEMILR
ETLRLYPTMPLIA-RVCIKDTML-GV-IPKGLGVSVNVVALHHDRDLWDDVNEFNPSRFK
----N--GATHMAFMPFAYGVRTCIGRAFSEMQCKIIIANILQRFEVKLP---HPV-G-L
IP-K-HG------MPVI-L-K--
>SELMODRAFT_408940_SmCYP778A1v2 503 bp
---ALVLAL-SVLWM--WVAAKQGIRGSP-----NPPNPIFDVFD---HDWAAQNM--KF
YGN-V-HLWLREPRIVISEPKMIWDLFMK---KH-D--KLLSDDIF-H-KGLFLAN-GE-
WARQRQI-VAPRYYIDEVKA-MVRAVN--NSQ-VMAKWE--KDRE-LDVQVEFMCLNVDV
VARTTLG---LEND-FQNILKY-NITLLKL------QTWSPA-RLI---F-INVERWKVR
KQLNDLVRKQVRERRKKTE----NNIDFIGKLLD-N-----DVREDVIV----AELKTLY
ATGFISLAPLLSFTMLMLALYPSWQEKARQEVDQ-VL-DGEV-VSPKDVTKLITIEMILQ
ETLRLYPTMPLIP-RVCIKDSML-GV-IPKGLGVSVNVVALHHDRDLWDDVNEFNPSRFK
----N--GATHMAFMPFAYGVRTCIGRAFSEVQCKVIIAIILQRFEVKLP---HPV-G-L
IP-K-NG------MPVI-L-K--
>SELMODRAFT_405479_SmCYP778A1v1 503 bp
---ALVLAL-SVLWM--WVAAKQGIRGSP-----NPPNPIFDVFD---HDWAAQNM--KF
YGN-V-HLWLREPRIVISEPKMIWDLFMK---KH-D--KLLSDDIF-H-KGLFLAN-GE-
WARQRQI-VAPRYYIDEVKA-MVRAVN--NSQ-VMAKWE--KDRE-LDVQVEFMCLNVDV
VARTTLG---LEND-FQNILKY-NITLLKL------QTWSPA-RLI---F-INVERWKVR
KQLNDLVRKQVRERRKKTE----NNIDFIGKLLD-N-----DVREDVIV----AELKTLY
ATGFISLAPLLSFTMLMLALYPSWQEKARQEVDQ-VL-DGEV-VSPKDVTKLITIEMILQ
ETLRLYPTMPLIA-RVCIKDSML-GV-IPKGLGVSVNVVALHHDRDLWDDVNEFNPSRFK
----N--GATHMAFMPFAYGVRTCIGRAFSEVQCKVIIAIILQRFEVKLP---HPV-G-L
IP-K-NG------MPVI-L-K--
>SELMODRAFT_116233_SmCYP778A4v1 503 bp
------------------------------------------------------------
------------------------------------------------------------
---------------------MVETVN--NSQ-VMAKWE--KERE-LDVQVEFMCLNVDV
VARTTLG---LEND-FQNILKHINCTDLR--------LW--C-RPI---F-INVERWKVR
KQLNDLVRKQVRERRKKTE----NNVDFIGKLLD-N-----DVREDVIV----AELKTLY
ATGFISLAPLLSFTMLMLALHPSWQEKARQEVDH-VL-DGGF-VSPKDVSKLTTIEMILR
ETLRLYPTMPLIT-RLCIKDTMV-GV-IPKGLGVSVNVVALHHDPDLWDDVNEFNPSRFK
----N--GATHMAFMPFAYGVRTCIGRAFSEVQCKVIIANIFQRFEVKLP---HPV-G-L
IP-K-HG------MPVI-L-K--
>AagrOXF_evm.model.utg000003l.104.1 503 bp
-----MLCL--------WQR----------------TGHTKGGSS--R------------
--------------------------------------RKSLRY----------------
WCWQR----------------MVGTMT--SAA-MLSRWQ--EEVE-LQIDKELYNLAAEI
ISQTAFG---TKER-GKQIFDDI-ISLAML-----TRTTIPY-SYL---T-WNKRISQTT
HRVETAIQDIMAERYRLKA-GQ-MGTDLLGTVMQ------A----QFVV----DECKTFY
FAGLDTTSSALQWVILLLALHPEWQEKARAEVDE-VTH-NSI-PTADMLNRLKIVGMIVH
ETLRLYPPAPAMT-KQASKDIQV-GI-IPKGVTLLISILDMHRDPDMWPDALEFNPNRFR
----D--GSKDASFMPFSMGPRNCIGQVFATLEIKETIAMLLQRFQIRVP---APL-V-V
IP-Q-HG------VPLL-L-SLR
>AagrOXF_evm.model.utg000003l.105.1 503 bp
---ALLLALLLVLFR--WDRMRQGVQGPPIEN--LLSGHSKEMNEDLRHDFHSHYS--KI
YGN-C-FLWGEDATICIRDAEIAKEILVN---KF-H--RRSLQALL-G-EGLVMAV-GK-
WAHQRRL-INPAFHQQKLKA-MLGTMT--SAA-MLSRWR--QEME-MQMDKEMSNLAADI
ISRTAFG---SSEE-GEHIFKDL-RELSQL-----MKTTIPY-SYF---T-WNKQKAQTT
ARLEKAIGKITQERYRLKS-GE-LGNDLLGMVMQ------A----RFVL----DECKTFY
FAGLDTTSTTLQWVLLLLALHPEWQERARAEVDE-VTQ-HNI-PTAEMLNGLRIVSMILY
ETLRLYPPASALQ-RQASKDIQV-GL-IPKRTCLHLSLLDIHRDPEMWPDALEFNPDRFR
----D--GSKNAAFLPFGLGPRTCIGQTFATLEMKQTLTMILQRFQLRLK---APH-L-T
KP-Q-HG------LPLI-V-STR
>At4g27710_AtCYP709B3 503 bp
MELVLLLFVVSKIWKA-LRMKKQGISGPK-YK--ILYGNLSEIKKKEDNDQYHQWM--SQ
YGD-T-FLTGTKPTIYISNHELAKQVLSS---KF-F--RPEVFILF-G-KGLSFIQ-GD-
WIRHRRI-LNPAFSMDRLK--MTQPMG--DLR-IFEEWRNGEVIK-IEISKEFHKLTADI
IATTAFG---SSAE-GIELCRSQ-TELEKY-----YSVFIPT-QYL---T-TNLKLWELH
KKVKNSIKRIIDSRL--SK-CK-YGDDLLGVMLT-AAKSN-KMRMDEII----EECKNFY
YAGQGTTSILLTWTTMLLSLHQGWQEKLREEVFN-ECGKDKI-PDTDTFSKLKLMNMVLM
ESLRLYGPVIKIS-REATQDMKV-GL-IPKGTSIIIPLLKMHRDKAIWEDAEQFNPLRFE
----N--GSQHNALLPFSIGPRACIAKNFAMVEAKTVLTMILQQFQLSLP---TPV-F-L
FP-Q-YG------LPVM-L-HPL
>At2g46950_AtCYP709B2 503 bp
MELALVLLVVPKIYGA-WRMRKQGISGPK-YR--ILYGNLREIRKNEKNDHLQQWK--SQ
YGE-T-FLQGTDPRLCISDHELAKQILSN---KF-F--KPEILKLS-G-NGLIFVN-GL-
WVRHRRI-LNPAFSMDKLK--MTQLMV--DFR-MFLEWKGVETL----ISREFKRLTADI
IATAAFG---SSAE-GIEVFKSQ-LELQKC-----CALYFPI-QYL---T-SNLQIWKLD
MKVNSSIKRIIDARL--SE-SK-YGNDLLGIMLT-AASSN-KMSIDEII----EECKTFF
FAGHETTANLLTWSTMLLSLHQDWQEKLREEVFN-ECGKDKI-PDAETCSKLKLMNTVFM
ESLRLYGPVLNLL-RLASEDMKL-GL-IPKGTTIILPIAKMHRDKAVWSDADKFNPMRFA
----N--GSRHNALLAFSMGPRACIGQNFAIMEAKTVLAMILQRFRLNLA---APA-L-L
QP-Q-YD------LPVI-L-EPI
>At2g46960_AtCYP709B1 503 bp
MGLVLILIIGLRIFKA-WHVRNQGISGPN-YR--IFYGNLSEIKKREHNDHYQKWM--SQ
YGE-T-FLNGTEPRICISDPELAKTMLSN---KL-F--RPEAVKLV-G-SGLVFIE-GA-
WVRHRRI-LNPAFSIDRLK--MTTVMV--DLK-MLEEWRKEETIK-KEMNEEFQRLTADI
IATSAFG---SSVE-GIEVFRSQ-MELKRC-----YTVSIPT-QYL---T-SNIRVWKLE
RKMDNSIKRIISSRL--SK-S--YGDDLLGILLK-AYNTE-KMSIEEII----HECRTFF
FGGHETTSNLLAWTTMLLSLHQDWQEKLREEIFK-ECGKEKT-PDSETFSKLKLMNMVIM
ESLRLYGPVSALA-REASVNIKL-GL-IPKGTTVVIPLLKMHSDKTLWSDADKFNPMRFA
----N--GSRHNALLAFSVGPRACIGQNFVMIEAKTVLTMILQRFRISLD---TPV-V-I
QP-Q-YG------LPVM-L-QPL
>LOC_Os07g44140.1_OsCYP709C5 503 bp
--MAVAAVVASWAFDA-WRARAQGVGGPG-YR--FFSGNLGEIRRDEAHDHFRKWI--PL
YGK-T-FMFGARPTICLADVSMVRQVLSD---RT-M--NPYFARLL-G-KGLVLTD-GD-
WKRHRKV-VHPAFNMDKLK--MTVTMS--DQS-MISEWELGTKVE-IELSRRFEELTADV
ISHTAFG---SSKE-GKQVFLAQ-RELQFL-----ASIQIPS-SYL---T-KNLKTWSVD
KKVRSMLTDIIKSRL--NN-KD-YGNDLLGLMLE-ACAPE-QLSMDEII----AECKTFF
FAGHDTTSHLLTWTMFLLSTHPEWQEKLREEVAT-EC-DGKV-PTGDMLNKLKLVNMFLL
ETLRLYGPVAFIQ-RRVNAELEL-GI-VPEGTVLSIPIATIHRDKEVWEDADIFKPERFK
----N--GSKYNALLSFSSGPRACIGQNFAMIEAKAVIAMILQRFSFTLP---VPT-I-L
RP-K-YG------LPMI-L-KSL
>LOC_Os07g23570.1_OsCYP709C9 503 bp
MAMAAAAVLASWAFSA-WRARAQGVGGPG-YR--FFSGNLGEIKRGDAHDHFRKWI--PL
YGR-T-FLFGAQPNICLADVSMVWQVLSD---RT-I--NPHFVRLL-G-KGLVLTD-GD-
WKRHRKV-VHPAFNMDKLK--MTMTMS--DRS-MMSEWELAAKVE-IELSRRFEELTADV
ISHTAFG---SSKE-GKQVFLAQ-RELQFL-----ASVQIPF-SYL---T-KNFKTWSLD
KKVRGMLMDIIKTRH--AN-KD-YGNDLLGLMLE-ACAPE-QLSMDEII----DECKTFF
FAGHDTTSHLLTWTMFLLSTHPDWQEKLREEIAM-EC-GDKV-PTGDMLNKLKMVNMFLL
ETLRLYSPVSLIR-RKVDTDIEL-GI-MPEGALLTIPIATIHRDKEVWEDADEFRPERFE
----N--GTRHNALLSFSSGPRSCIGQNFAMIEAKAVIAMILQRFSFTLP---APT-I-L
RP-K-YG------LPMI-L-KSL
>LOC_Os07g44110.1_OsCYP709C8 503 bp
--MAAAAV-ASWAFIA-WRARAQAVGGPG-YR--FFSGNLGEIRRAEAHDHFRKWV--SL
YGK-T-FLFGAQPNICLADINIVRQVLSD---RT-M--NPYFAHLL-G-KGLVLID-GD-
WKRHYKV-VHPAFDMDKLK--MTVTIS--DGS-MMSEWELGMKAE-IELSQRFQELTADV
ISRTAFG---SSSE-GKQVFLAQ-RKLQFL-----ASIQIPF-RYL---T-KNLKIWSLD
KKVRSMLRNIIKIRL--AN-KD-YGNDLLGLMLE-TCAPE-QLSMDEII----AECKTFF
FGGHDTTSHLLTWTMFLLSTHPEWMRKIRKEVTT-MC-GDEV-PTGDMLNKMNLLNMFLL
ETLRLYSPVSLIS-RRTGTNAKF-GI-VPEGTILRIPIATIHRDKEVWEDADEFKPARFE
----N--GSKHNALLSFSNGPRSCIGQNFAMIEAKAVITMILQRFSFTLP---TPI-I-L
RP-K-YG------LPMI-L-RSL
>LOC_Os07g44130.1_OsCYP709C6 503 bp
------------------------------------------------------------
-------------------MNMVRQVLSD---RT-M--NMQFARLL-G-KGLVLTD-DD-
WKRHYKV-VHPAFDMDKLK--MTETIS--DQS-MMFEWELGMKTE-IELSRWFEELTADV
ISRTAFG---SSRE-GKQVFLAQ-RKLQFL-----ASIQIPF-SYL---T-KNLKTWSLD
KKVRSMLMNIIKSRL--TN-KE-YGNDLLGLMLE-ACVPE-QLSMDDII----AECKTFF
FAGHDTTSQLLTWTMFLLSTHQHWMEKLRKEVRM-VC-NDEV-PTGDMLNKLKLVNMFLL
ETLRLYGPVSLVT-RRAGTDVKL-GI-VPKGTILTIPIATIHRDKEVWEDADEFKPERSE
----N--GLNHSALLSFSIGLRSCIGQNFAMIEARTIIAMILQRFSFTLP---TPI-I-L
RP-K-YG------LPMI-L-RSL
>LOC_Os06g09210.1_OsCYP709C10 503 bp
ASTVVVVVVSTLLWTA-WRARQQGVRGPA-YR--LLVGNIGEANEAASHDHYRAWM--SR
YGK-V-FVTGPFPALCVGDYAMAKEILAD---RT-L--GASILALF-G-NGLAFVN-GD-
WARHRRV-VHPAFAMDKLK--MAKTMA--ERK-VIQAWEAAADVQ-VEVGEQFHELTADV
ISHTAFG---SSRQ-GKEVFVAQ-RELQYI-----ASVRIPS-QYI---T-ANIRRRQLA
KKVRGTLMAIIRERQTAAA-KE-YGNDLLGLMLE-ANAA--SMTMDEIV----DECKTFF
FAGHDTTSHLLTWAMFLLGTHPEWQQRLREEVLR-ECGTEAL-PNGDALNKLKLMTMVLY
ETLRLYGPVSMLV-RTATADAEL-GV-VPKGTMTMMPVAILHRDADVWADAGEFDPLRFR
----G--GNKHGALLAFSLGQRSCIGQDFAMMEAKTTLAMILRRFAFEVP---APL-L-L
QP-K-CG------LPMV-L-KLL
>LOC_Os06g09220.1_OsCYP709C11 503 bp
---------------------------------------------AARHDHYRAWM--SR
YGK-V-FVSGATPALCVGDYAMVKQILSD---RT-L--EPSILALI-G-NGLIFIG-GD-
WARHRRV-VHPAFAMDKLK--MAKTMA--DRE-VIREWEATADVQ-VEVGGQLQELTADV
ISHTAFG---SSRE-GKEVFVAQ-RELQSI-----ASTRFPS-QYI---T-TNLRRRHLA
KKVRGTLMAIIRERQ-AAA-KE-HGNDLLGLMLE-ANATDASMTMDEIV----DECKTFF
FAGHDTTSHLLTWAMFLLGTHPEWQHRLREEVLR-ECGTEAL-PNGDALNKLKLMTMVLY
ETLRLYGPVSLMA-RTATADAEL-GV-VPKGTMTMIPMAILHRDADVWAGAGEFDPLRFR
----G--GNKHGALLAFSLGQRSCIGQDFAMMEAKTTLAMILRRFAFEVP---APL-L-L
QP-K-CG------LPMV-L-KLL
>LOC_Os01g24780.1_OsCYP709D1 503 bp
---ILVVLVSRLLTSA-WKAKGQGITGPK-YR--LFVGSLPEIKRAAAHDQHSKWA--TD
HGK-T-FLLGAVPAVSLGRVEQVKQVLLE---RT-S--NANLEALL-G-KGLILAN-GE-
WERHRKV-VHPAFNHDKLK--MSVVMA--EES-MVQRWQIQQAVE-LDLSRELSELTSDV
ITRSAFG---SSEE-GKEVYQAQ-KELQEL-----ASLDVPL-VFLR--I-GNTRAHQLV
KKSRTMLMEIIEGRL-AVE-AA-YGSDLLGLMLE-ARALE-VLTTQEII----DECKTFF
FAGQDTTSNHLVWTMFLLSSNAQWQDKLREEVLT-VC-GDAI-PTPDMANRLKLVNMVLL
ESLRLYSPVVIIR-RIAGSDIDL-GL-IPKGTVLSIPIAKIHRDRDVWPDADEFNPARFK
----N--GSRYNALLSFSQGPRGCIGQTFAMLESQIAIAMILQRFEFRLP---APM-I-L
RP-R-FG------LPVV-L-RNL
>LOC_Os03g25480.1_OsCYP709E1 503 bp
---AVAAAAAAWVWWG-WRARAQGVRGPR-RG--LLRGCNDEVRRAEEHDHFVAWK--EL
YGT-P-FLFGPQPRICVSDYNLVKQILSK---KY-H--HPAILSMI-G-KGLVLVE-GA-
WVRHRRV-LTPAFTMDKLK--MTKTMA--SEC-LIQGWLASNSIE-VEFSKQFQDLTADV
ICRTAFG---SNEK-GKEVFHAQ-KQLQAI-----AALQLPF-KYL---T-RNRCKWKLE
NKLRNTLMQIIQSRI---T-SE-YGDDLLGVMLN-ACFSTEILCVDEII----DECKTFF
FAGHETTSHLLTWTMFLLSVYPEWQDRLREEVLR-EC-RKEN-PNADMLSKLKEMTMVLL
ETLRLYPPVIFMF-RKPITDMQL-GL-LPRGTAIVIPIPILHRDKEVWDDADEFNPLRFA
----N--GTRIHAHLGFSIGPRSCIGQNFAMLEAKLVMAMILQKFSFALP---APA-I-L
QP-K-FG------LPIL-L-KAL
>AagrOXF_evm.model.utg000003l.116.1 503 bp
MDARVAITLVVLLVGA---QAAQGYHLPC--T--PLVGNAFDLARMAWHSPQCLWL--QN
FGP-K-VVMGSVAHIPVLDPDMVREIFFT---SR-V--CKLAEPLM-G-RGIAMAN-GQ-
WQGQRQV-VGPAFQVEALKE-MVKDMA--KEQ-LVKKFESKAEAE-VDVAHHMAWAAADM
IARTAFG---GSDM-GKQAFAGL-EEIMTI-----SAELIPY-KWL---V-GNRRLWKLQ
KMVSSSLLHIIEQRRKS-PAGS-YGSDLLGLMLA-AAAVD-KYDNKLLV----DECKTFF
VAGHETTSVLLTWTILLLALHPDWQHRLRDEAKE-VF-QGAV-PKTKALNRLKNLGMVLN
EVLRLYTPVPVIT-RELFVDKTR-GV-FPAGVTFWIPLHLLHRDKAVWADADEFKPERFA
----N--GANHAGFAPFSNGHRKCLGFSFALMETKLVLAALLQHFSFQAP---APS-M-L
TA-Q-FG------VPVI-V-HKA
>AagrOXF_evm.model.utg000020l.237.1 503 bp
MHARVGITLVVLLVGA---QAAQGYHLPC--T--PLVGNAFDMARSAWHFPQSLWL--RN
FGP-K-VVLGSVAQIPVLDPDMVREIFFT---PR-V--RKRAKPLL-G-RGIVLAN-GQ-
WHEQRLV-VGPAFQVEALKE-LVKDMA--KEQ-LVERFQSKAEAE-VEMTHHMAWAAADM
ISRTAFG---GSDM-GKQAFAGL-EEIMKI-----AAELIPY-KWL---V-DNRRLWKLR
KMVSSSLLHIIEQRRKS-PAGS-YGSDLLGLMLA-AAGVD-KYDNELLV----DECKTFF
VAGHETTSVLLTWTILLLALNPDWQQLLRDEATE-VF-QGAV-PNTEALNRLKNLGMVIN
EALRLYSPAPAIT-RELFVDNTR-GV-FPAGVSFWIPLHILHRDKTLWPDADEFKPERFA
----N--GANHAGFAPFSNGHRKCLGASFSLMETKLILAALLQHFSFQVP---APS-L-L
TA-Q-FG------LPVI-V-HRH
>AagrOXF_evm.model.utg000076l.27.1 503 bp
MDFRVAITFVVLLVGA---QAAQGYHLPC--T--PLVGNAFEVARRALHCPQCLWL--RN
FGP-K-VVLGSVPHVPVLDPEMVREIFFA---SR-V--RKLVKEIL-G-RGIVMAN-GQ-
WHEQRLV-VGPAFHADALKE-MVKEMA--KEQ-LVERFDSKAEAE-VEVTQLLAWATGDI
IARTAFG---GSDI-GKQAFANL-AELMNI-----SAGLIPY-KWL---V-ANRRVWKLR
RMVSSSLLQIIKQRRKSRAAGS-YGTDLLGLMLA-AAGDQ-KFDNQLLV----HECKTFF
VAGQETTSVLLTWAILLLALHPDWQQLVRDEARE-VC-QGTV-PTTEALNRLKNLGMVIN
EALRLYTPAPYIV-RELFADNTR-GV-FPAGVCLWIPLHLLHRDKAVWEDADEFKPERFA
----N--GANHAGFAPFSNGHRKCMGGSFALMEAKLVLAALLQHFSFQVP---APA-M-L
RA-Q-FG------VPVL-V-QRH
>Pp3c2_30580V3.1_PpCYP766B1 503 bp
---V----VASVIVYS-WQRRKQGVSGPP-FR--FVRGQFVEMWKESPANQNALYY--PK
YGK-I-YLWGTITRLAVRDPKIVKELMVS---NH-S--SQFLAEVV-G-KGLLTQV-GE-
WASERRT-LGPFFHQKSLEG-MVGAIM--EAT-ELQKWEEERGAE-LDVEPDLHKISGRI
ISRTAFG---DEEI-GEQIFKFQ-TLLSQE-----LKTAYPY-RNL---T-RNRSMNLYG
SQVDALVRGIINARREAQK-GV-YGDDLLGRMLT-AA----EFNQLAVF----NNCKLFY
FAGQDTVANAIGFMILMLALYPEWQDRCRQEVTE-ILGDEQD-WRASDISRLKVVGMVFN
ETLRIFPPASTLT-RVAAKDLQLEGL-IPKGMAIEFSLAAMHQDKDYWDDVGKFNPERFV
----N--GASHQAFSPFGLGPKFCIGNNFAVMEAKIVLAMMLRRFQLVLP---HPT-M-Q
SP-K-FG------LPII-L-KAL
>Pp3c21_10970V3.1_PpCYP766C1 503 bp
MVFVLLAFVASAIVRV-YDSRKQGIEGPP-FH--PIFGTTAELNAKSPHDHFHMYF--PK
FGK-R-FLRGPHAKLVSKDPGLAKEVLLS---QY-F--IKMLSNFV-G-MGLDNLT-GE-
WAIERRT-LNPFFYHDPLKG-MVEGMV--KEP-VLKSWEARAGAE-FNLEEDLHTISGNI
IAHTAFG---TDEK-AKEIYQTQ-REYVNL-----LQGWYPF-TYL---T-TNVTMARLR
STIDSSLHELITERRKAER-GD-YGNDLLGIMLA-AA----EFNLASVF----NNAKLFF
FAGQDTVATVLTFTLLQLARYPEWQDRARQEVLE-EVGETEA-YDSTTLNRLKIVGMIVN
ETMRLFPAVISVS-KVATKDMQINEL-IPKGLTVEIPIVSYNQDPEIWDDAHKFKPDRFE
----H--GSKHRAFLPFSMGPKMCIGKEFALMELKLVVAMVLRRFRLSVP---HPY-L-T
RP-K-YG------MKLI-F-SSR
>SELMODRAFT_119072_SmCYP773A1v1 503 bp
MDLGVSLIATICVWQL-WRRQQQGVLGPV-PR--LFLGNLDQVREAVVGGYYAAWS--RS
YGE-T-FLWGSQPRLMISDPELMKEVLCD---KS-S--QHAARDLF-G-DGIALLT-MN-
WSQKRKM-VSLAFHNEKLK--MIDAMV--AEE-NLKQWK----GP-VDVASKLRDITQDV
LCRTAFG---TSAA-GKEVFEMQ-IEQQYI-----HEVHLPF-RFL---T-ANRRRWTLK
QQIDSKLRKIVVNRLESVS-GS-YGKDLLGLMLA-AKDGV-QVTMQDVI----DECKTFF
FTGQETSAALLAWTMLLLALNPDWQTRLRQEVCQ-VCGQVSA-PNTEMLGNLKSMTMVIN
EALRMYPPVPLLN-RYTHNKVKL--L-IPKGTLLLVPLIVINYNEKFWVDAKSFNPDRFV
----------QRPFLPFSVGPRTCVGQSFAMIETKIILAMILRKFKFELE---SPF-L-L
QP-K-FG------MPMN-L-ANQ
>SELMODRAFT_131811_SmCYP773A1v2 503 bp
MDLGVSLIATICVWQL-WRRQQQGVLGPV-PR--LFLGNLDQVREAVVGGYYAAWS--RS
YGQ-T-FLWGSQPRLMISDPELMKEVLCD---KS-S--QHAARDLF-G-DGIALLT-MN-
WSQKRKM-VSLAFHNEKLK--MIDAMV--AEE-NLKQWK----GP-VDVASKLRGITQDV
LCRTAFG---TSAA-GKEVFEMQ-IEQQYI-----HEVHLPF-RFL---T-TNRRRWTLK
QQIDSKLRQIVVNRLESVS-GS-YGKDLLGLMLA-AKDGV-QVTMQDVI----DECKTFF
FTGQETSAALLAWTMLLLALNPDWQTRLRQEVCQ-VCGQVSA-PNTEMLGNLKSMTMVIN
EALRMYPPVPLLN-RYTHNKVKL--L-IPKGTLLLVPLIVINYNEKFWGDAKSFNPNRFV
----------QRPFLPFSVGPRTCVGQSFAIIETKIILAMILRKFTFELE---SPF-L-L
QP-K-FG------MPMN-L-ANQ
>SELMODRAFT_440934_SmCYP776A1v1 503 bp
MAMALALAKSIALNLV-FSFRKQGILGPK-PS--WLAGNAVEMKRASTNDFHHKHA--QT
YGK-R-FLVGWEPFVSISEPELIHEIL-----NS-D--NRFMMPLF-G-RGLVMAT-GK-
WDHQRRL-LNPAFYVERIKG-FLPTIN--FSG-LVQEWKRSSSVE-VDVHSVLTSVTADI
IARTSFG---HETH-REEYVRLE-RELEVC-----VNCLIPY-RYL---T-QNRKLWEIT
RKIRSYLYELIDARL-----GK-FGDDILGLLLA-ATFSS-PMSKDVLI----DDCKTLF
FAGHESSADLVTWSMMLLALNPEWQARARSEVLQ-VLG--EV-LTSEMLPKLKLIGNILS
ETLRLYPAAVAIR-RKAVKDVVFKGL-IPKGVCAEVPILRVHHDPELWDDVLEFNPDRFS
--------SE-GSYLPFGWGPRICIGRNFALAEAKVVLSTLLDNFEWEIP---SPR-V-L
YP-Q-HG------MQLL-L-RQL
>SELMODRAFT_420958_SmCYP776A1v2 503 bp
MAMALALAKSIALNLV-FSFRKQGILGPK-PS--WLAGNAVEMKRASTNDFHHKHA--QT
YGK-R-FLVGWEPFVSISEPELIHEIL-----NS-D--NRFMMPLF-G-RGLAMAT-GK-
WDHQRRL-LNPAFYVERIKG-FLPTIN--FSG-LVQEWKRSSSVE-VDVHSVLTLVTADI
IARTSFG---HETH-KEEYVRLE-RELEVC-----VNCLIPY-RYL---T-QNRKLWEIT
RKIRSYLYELIDARL-----GK-FGDDILGLLLA-ATFSS-PMSKDVLI----DDCKTLF
FAGYESSADLVTWSMMLLALNPEWQARARSEVLQ-VLG--EV-LTSEMLPKLKLIGNILS
ETLRLYPAAVAIR-RKAVKDVVFKGL-IPKGVCAEVPILRVHHDPELWDDVLDFNPDRFS
--------SE-GSYLPFGWGPRICIGRNFVLAEAKVVLSTLLDNFEWEIP---SPR-V-L
YP-Q-HG------MQLL-L-RQL
>At5g24900_AtCYP714A2 503 bp
MESIWCIVIVIFSVGY-VERRLQGVKGPP-PS--IFNGNVSEMQRSE-HDHFDHWR--KQ
YGR-I-YTTGLKQHLYINHPEMVKELSQT---NT-N--TKRLNPIL-G-NGIITSN-GP-
WAHQRRI-IAYEFTHDKIKG-MVGLMV--EMP-MLNKWEKRGGCD-IRVDEDLKDVSADV
IAKACFG---SSSK-GKAIFSMI-RDLLTA-----I-VLFNF-TFGS--K-GDVDIDALE
MELESSIWETVKERE-CDTH----KKDLMQLILE-GAMRS--AYRRFVV----DNCKSIY
FAGHDSTAVSVSWCLMLLALNPSWQVKIRDEILS-SCN---I-PDAESIPNLKTVTMVIQ
ETMRLYPPAPIVG-REASKDIRL-GL-VPKGVCIWTLIPALHRDPEIWPDANDFKPERFS
----E--GSKYS-YIPFGLGPRTCVGKNFGMMEVKVLVSLIVSKFSFTLP---SPS-L-V
EP-Q-HG------VVIR-V-V--
>At5g24910_AtCYP714A1 503 bp
MENISWIVVIVLGLGI-AERRMQGVKGPP-PS--LFRGNVPEMQKSQMHDYLDHWR--KQ
YGR-V-YTTGVKQHLYMNHPELVKELNQA---NT-N--TKRLKSIL-G-RGVITSN-GP-
WAHQRRI-IAPEFFLDKVKG-MVGLVV--EMP-MLSKWEKREGCD-IIVDEDLRAASADV
ISRACFG---SSSK-GKEIFSKL-RCLQKA-----I-ILFNF-TFGT--K-GNGKIDELE
RHIESLIWETVKERE-CGDH----KKDLMQLILE-GARSS-QSYKSFVV----DNCKSIY
FAGHETSAVAVSWCLMLLALNPSWQTRIRDEVFL-HCN---I-PDADSISNLKTVTMVIQ
ETLRLYPPAAFVS-REALEDTKL-GL-VPKGVCIWTLIPTLHRDPEIWADANEFNPERFS
----E--GSKHS-FVPFGLGTRLCLGKNFGMMELKVLVSLIVSRFSFTLP---SPV-M-V
EP-Q-HG------VVIR-V-LRQ
>LOC_Os07g48330.1_OsCYP714B1 503 bp
---AMAAASLCGVAAY--ARARQGIGGPT-PS--FPYGNLADMRSAAAHDFYENWR--KQ
YGP-V-FTVGNMVFLHVSRPDIVRELSLC---VS-D--KATHQPLF-G-EGILKSN-GN-
WAHQRKL-IAPEFFPDKVKG-MVDLMV--DQV-LVSSWEDRSGLD-LMIDDDIRAYSADV
ISRTCFG---SSVK-GKQIFDMI-RELQKT-----VTLLATL-SFLF--K-SGRAAWRLN
GRVRALILDLVGE---NEED-----GNLLSAMLR-SARGG-AAAEDFVV----DNCKNIY
FAGYESTAVTAAWCLMLLALHPEWQDRVRDEVQA-ACG---S-PDFPALQKMKNLTMVIQ
ETLRLYPAGAVVS-RQALRELSL-GV-VPRGVNIYVPVSTLHLDAELWAGAAEFDPARFA
----D--A--PHAYLPFGAGARTCLGQTFAMAELKVLLSLVLCRFEVALP---SPA-L-V
EA-E-HG------VRLV-L-KKV
>LOC_Os03g21400.1_OsCYP714B2 503 bp
------------------------------------------------------------
--------MGNVVFLHVSRPDVVRDINLC---VS-D--KATHEPLF-G-GGILKSN-GE-
WAHQRKI-IAREFFLDKVKG-MVDLMV--DQT-LLKSWEDKNGID-IKIDDDIRAYSADV
ISRTCFG---SSIK-GKNIFLKI-RELQKA-----V-VLATL-RF-F--I-RNKQAWELH
KQVHKLILEIVKE---SEER------NLLRAILL-SA----AEAENFIV----DNCKSIY
FAGYESTAVTAAWCLMLLGLHPEWQDRVREEVQ--------------------ELTMVIQ
ETLRLYPAGAFVS-RQALQELKF-GV-IPKGVNIYIPVSTMHLDPNLWPDVKEFNPERFS
----N--A--PHSYLPFGAGARTCLGQGFAMAELKTLISLIISKFVLKLP---SPT-L-V
EP-E-FG------VDLS-L-TRV
>LOC_Os12g02630.1_OsCYP714C1 503 bp
------------------------------------------------------------
------------------------------------------------------------
------------------------------------------------------------
---------------------------------------------------------MLD
EQVRLLILDVAKE----QHHQD-----LVNAIID-GA-----EAEDFIV----GNCKTIY
FGGHESTAVTAIWCLMLLATHS--------EAME-VCG---T-LDVDALRRLKIVTMVIQ
ETLRLYPPASVMM-QEALTDVKL-GI-VPRGTIVQVPRLMLHLDKEAWADADEFRPDRFA
----N--GAAAM-YVPFGHGPRTCIGQNLAMAELKVVLARLLTKFAFSPP---SPA-L-I
EP-G-FG------LPLM-V-TKL
>LOC_Os12g02640.1_OsCYP714C2 503 bp
MELLLPPIILILLFSY--RRQSQGVRGPK-PS--FLFGNIPEMRRQLK-NYFLHWS--RV
YGS-I-YLTGSIQVLNVTDPNMVKELANC---KS-D--QKERGALL-G-MGILTSN-GD-
WVHQRKV-IAPELFMERVKG-MVNLMM--EMS-MLNSWKEDRGAE-IVVDEFLRTFSADV
ISRACFG---SSSE-GKEIFIKI-RQLQKA-----M-MLIPS-RY-L--T-SNRGIWNLD
SSIRTLILNISKK----YEH-D--NKDLLHSIIQ-GS----CTPEDFIV----DNCKNIY
FAGHETTSTTAAWCLMLLASHHEWQSRARVESLD-ICG-----LDFDILRKLKKLTMVIQ
ETLRLYPPASFVA-REALNDMKL-GI-IPKGTNIWIPIAMAHRDPSVWPSADKFDPDRFA
----N--GAGPM-YMPFGVGVRTCAGQNLAMVELKVVLSLLLSKFEFKLP---CPA-L-I
EP-G-KG------VPLI-F-REL
>LOC_Os05g40384.1_OsCYP714D1 503 bp
MESALPVVVAAVIAGL-ARRERQGIDGPP-PS--FLAGNLPEMKAAAADDYFHKWR--KA
YGE-T-YLLRRRPALYVTDPELIGEIGRC---VS-D--QKGQEPLF-G-GGVLKAN-GA-
WARQRKV-IAPEFYMARVRA-MVQLMV--DQP-LIASWEDAAGAE-VVVDGDLRSFSFDV
ISRACFG---SDSR-GREIFLRL-RELSGL-----M-VIFPL-RH-L--T-KNRRIWRLT
GEIRSLIMELVRERRRAREHGKPPERDFLGSIIE-NS-----RPDDFVV----DNCKNIY
FAGHETSAVTATWCLMLLAAHPEWQDRARAEVLE-VCGAPAA-PDFDMVSRMRTVGMVVQ
ETLRLFPPSSFVV-RETFRDMQL-GL-APKGTYLFVPVSTMHHDVAAWPTARLFDPSRFR
----D--GAAHASFMPFGLGARTCLGQNLALVEVKTLVAVVLARFEFTLP---SPA-L-I
EP-E-FG------LRLR-I-RRA
>Mp8g14340.1_MpCYP765A1 503 bp
--------CLVGTW---WRRTNQGMNGFR-FL--PVVGQLPQVSK----HARK-CV--ET
HGK-V-FY-GKTVRICITDPNLIKAVLDT---NA-S--IHVL-DIL-R-TGIFASS-GD-
WLPQRQL-FGRSFTSKEIKT-EISLIT--ERA-ALKRWL----GE-LSVYKRVSELTLDV
IKALAFGE--TSEE-AE----SFNRYLLNC-----RLPAAPY-RYL---T-LNKEVLKDQ
TWLTGVIEDLIIARSSEVA-SS-EHKDILDVLL--------EISSQQLR----DNGLTFL
LAGHHTTASLLSWTMYLLALHPLWQERARAEVE-----SDGI-VEWSTLSHFKTLTMILQ
ETLRLFPPIPLLG-RLCVKENTV-GY-IPQGVEIMIPTAVIHRDRELWDDADQFQPMRFA
----N--GGKHLGYIPFGSGPRTCVGQNLALAEARTVLAAILPALSWSLP---SPD-L-L
QP-K-FD------IPII-M-KRL
>Pp3c1_33340V3.1_PpCYP765A1 503 bp
---ALAPALLITTWIL-WNMERQGIKGFP-FV--PFVGQMPAIDEQKDVEVTN-CY--RN
HGS-T-FY-GRTVRLSIADPPLIKDILIA---NS-S--IRKL-GVL-G-DGIFASS-GS-
WSPQRSL-FTGAFHTKEVKS-KIPTMI--DHS-AVEKWS----SE-LDMYQKFAELTLDV
IGKTAFGE--GGSE-AASVIGSFNRYLLYC-----RLPATPL-RYV---R-VSRGIAAEA
KWLRTYMGRIISARRNSHS-GA-DRHDLLDVIIG-AVDNI-RLTEKQLL----DNALTVL
LAGHETTASLLTWTIYLLAKHPLWQKRARAEVE-----PGGV-VEPQVLSHLKLLGMILL
ESLRLFPPVPLIG-RMCIKDNKV-GL-IPEGLEIVIPVAVLHRDRTIWDNADEFAPARFG
----N--GSGNLAFLPFGAGPRTCIGQTLALSEAKAVLAVMLPLFSWKLT---SPD-L-M
MP-E-FG------MPVV-L-EKI
>AagrOXF_evm.model.utg000001l.420.1 503 bp
---ALPLA----LW---WTAEKQGMSALP-FV--PFLGQLPEI-------FLNACC--SS
AGT-P-IL-GRSVRLVVREPSLVRDVLQR---SA-L--IRALGGLL-G-DGLLTSS-GQ-
WARQRGI-VSPAFHNKELKP-KVDVVA--GAA-AMERW-----GE-MDVFPAFLELTFRV
LLRASFQE--KMPD-VPALLQGFDAYLRCT-----RKAAAPY-RYL---T-LNRQRLQHA
ALLRRRVGEIV-------Q-GA-------GLLL--------HMGEQEML----DNCVTLL
MTGHETTASLLTWSVYLLARDPEWQERGRAEAQA-GLGS------YDKVAQLKSVGMIVW
ESLRLFPPQPVVG-RRICSSNKL-GY-IPADMEVLIPVQVLHRDQELWPDSQEFKPQRFA
----N--GHGDMAYLPFGAGPRTCVGQTLALLEAKVVLAVLLCRYRWKLP---SPE-L-L
QP-K-HG------MPVI-L-EPL
>kfl00161_0090_v1.1 503 bp
IEQACGASALAVSW---IKMRKQGLKGVA-FR--PFVGQLPEMRAQRK-EQAIEAE--AK
YGT-V-YL-GTNIRVVLTDPSAIKEVLVT---KA-S--ARRLLSVL-G-NGLVFSE-GA-
WERQRKM-ITPAFSHSKIKA-MTDVMM--RDE-AAARWC----VE-LDMQREFAKLTLDV
VGRAAFGG--VSKV-SDEVYTGLNRLVEDK-----VRVVFPY-SLL---T-DNRSIWRRE
RTLRDMGLRLIQARRAEDR-GA---EDLLGLMLA-AQDDQ-GMTDQQLL----DECMTFL
LAGHETTAILLTWTMYLVTKHPEYCGRARDEVIE-VLAGRDE-LPYEELHKLRLLQCILY
ESLRLLPPVPIIS-RVAVQDTEV-AY-LPRGTEISMMAYPMQTRKALWEDAMTFRPERFA
----N--GTAHMAFLPFSAGPRNCIGQNFALTEAKLILVKMLRTFSLRLP---APV-I-M
KP-G-HG------LPII-L-EKL
>kfl00191_0130_v1.1 503 bp
AETAILSVAL-IIW---LQLLRQGVKGAP-FR--PFIGQLPEIRERRE-QQSREQI--KQ
YGD-I-HI-GPNIDLVLTSPDAIKEVLVT---KA-C--VKNLLSLM-G-NGLVFAE-GP-
WERQRRM-INPAFNHKEIKA-MSEIMI--KNE-AADRWC----QE-LEMLLEFSKLTLDV
IGRAAFGE--ASKA-ADELYGGLSKLIEDK-----VGWSLPY-ELL---T-ENRKAKRRE
KELRALGMRLIKSRRETGR-AA---RDLLGMMLV-GQDEQ--MSDEQLL----DECMTFL
LAGHETTAVLLTWTVYLLTSHPEYVEKARAEIND-VLGGRAD-ISFEDLPRLKLLQGILY
ESLRLYPPVPMMG-RTVVRDTEI-AI-LQKGTEVTIVSYPMHVREALWNDVMEFRPERFA
----N--GSGQGAFLPFSAGPRTCIGQNFAMTEAKIVLVKLLRTFSLKLP---FPV-I-M
KP-K-HG------LPVV-L-ESL
>kfl00010_0080_v1.1 503 bp
---AITVCCTAV-----LVQAKQGLRGPP-FR--PVLGQLPELRARRA-KIAEDDI--AL
YGK-V-CILGPDVRLVLADPAAIKEVLGS---KA-A--SRDFLEPL-G-TGLILSD-GV-
WAASKKM-LNPAFYHERIKA-MSHTMT--ASD-AVDRWM----QE-VDMYKELSKLSFCV
IARTAFGR--GTLI-ADQIFTSVERFCGLN-----VSMAFGY-ARL---T-LNRKIDREA
RTIRRLGLRLIKPKQAEPG-KA---DNILDIMLA-YRDEA--LTDDQLL----DQCMTFL
LAGHDTTGALMTWTLYLLLAHPDYYKKARDEVLE-VLGDSDA-VPSEALPKLKMLHWILQ
ESMRLFPPVPMMV-RKAIKDTQI-GI-VPKGLNVAITVYPVHVDKAIWDDAAEFRPERFA
----N--GSGHAGFIPFSTGPRYCIGQNFALTEAKIVLAKLLSAFSMDLP---VPT-I-L
RP-R-YG------LPVL-L-TRR
>At5g52400_AtCYP715A1 503 bp
MEFKVFVVVICLMFLK---RKGNGFVGPA-PS--FPFGNLNDMKKASVHDHFARWQ--QE
YGK-V-FVLGIEPFVYVADPEFLSVMSKG---VL-K-WKKDREPMF-G-TGLVMVE-GD-
WTRHRHI-ITPAFAPLNLK--MTNMMV--ESN-MLDRWG----PE-FDMESEIIGTAGEI
IAKTSFG---VTEN-GTQVLKNL-RAVQFA-----LNVGVP--SILS----QTVKAKGLG
HEIDGLLLSFINKRKISAE-GD---HDLLGMLL--------NFTAKELV----DECKTFF
FAGHETTALALTWTFMLLAIHPEWQDTIREEIRE-VIGDS-K-IEYNKLAGLKKMSWVMN
EVLRLYPPAPNAQ-RQARNDIEVNG--IPNGTNIWIDVVAMHHDVELWDDVNEFKPERF-
----D--GHGNMGYMPFGFGGRMCIGRNLTTMEYKIVLSLVLSRFEISVP---SPT-L-L
RP-G-YG------LPLI-I-RPL
>LOC_Os02g57810.1_OsCYP715B1 503 bp
MELAAAAALLAVFFLS---ARNAGFRGPT-PS--FPLGNLRE---ASLGDYFARWR--RA
FGK-V-FVLGTEPFLYVADPEFLKAATAG---AL-K-WRRDRMPMF-G-RGLVMAE-GD-
WARHRHI-IAPAFSATNLN--MIGVME--EAK-MLGEWG----SC-VDVEKGVVRNAAEI
IARASFG---ISDDTGARVFHKL-QAMQAI-----LRVGVP--ALLH----ATYEAWKLG
REIDALLLDIIESRR--RE-GGTTSNDLLSLLLA-G-----KLTTRELV----DECKTFF
FGGHETTALALSWTLLMLAAHPEWQAAVREEVVE-VAGRSGP-LDAAALGKLTKMGCVLS
EVLRLYPPSPNVQ-RQALQDVVVDGV-IPKGTNMWIDVVAMHRDGELWEEASEFRPERFM
----E--GQGHMGYVPFGFGGRICVGRNLTAMELRVVLAMVLRRFAVEVP---APR-L-L
RP-S-HG------IQLR-L-TPL
>kfl00471_0090_v1.1 503 bp
ATMSFLAT--ALLLHA-HRRRKQGIRGPP-FR--PILGHMPEVLAKEA--NLLKWR--EM
YGD-V-FYMGTQVRLAIMTPELGHKIQTA---TSKT--RQAYEPLL-G-SGLVLAA-ND-
WARQRKL-ANPMFYHSKIK--MFPIMA--EQE-LIRKWGDTAGVE-IEVWAEFGALARDI
LCGAVFGT--AAT--GQDIYGDFGQLMKDMIL---LL-LIPF-KYI---T--NRRIAALR
ARVHGMLNSIIENRRKAAAHGHEYGDDLLGRLLA-ATDEE-KLSSVELM----DQCKTFF
FAGHETTATAMAWSLALLAQHPEWQDRARAEIRS-VCG-KNA-PDLSMLAELKVVNIIFS
ETLRLFPPLFLAS-RQTVTPTTL-DV-IPKNLVVVLPVVNYHRDPAVWDDAAEFRPERFA
----D--GNKNRAYMPFTAGPRTCIGQGFALQEGKLVLATLLQNFSFSFP---SVN-V-L
TP-K-YG------VPMI-V-ERV
>kfl00468_0120_v1.1 503 bp
MTAAELSAWGALIVRA-YRRRKQGMKGPP-FK--LLVGQMSVLKDKVE--YMMDWK--KE
YGS-I-FYIGPKVRLAILDPALLHQVLHT---TTGH--AEVFEPVL-G-KGLVFAS-NA-
WSRQRKL-VNPMFSHSKLK--MEPFIV--SEE-MVRRWEDGA-AE-IEVNQELSTVARDV
ICRAVFGE--SAS--GQDIYHDFENLLKDIA-----FMFIPY-KYL---I--NVRIARTR
ARVRAMILSLINNRRVAKANGPDFGDDLLGSLLA-ASDEQ-SLSSEELI----DQCKTFF
FAGHETSGHALTWTLLLLGQHPEWQERARAEVRE-HCG-SAP-PNKDSANKLKVVTMVLR
ETMRLFPPVPFTT-RQVSKPQQL-GY-IPQNLVIAVPIYPLHRDPATWADADVFNPERFE
----N--G-PARAYIPFASGPRNCVGQQLAMLETKMVLAMVLQRFRFSVP---WPH-I-L
RP-K-LG------LPLL-V-EKV
>AagrOXF_evm.model.utg000003l.557.1 503 bp
---MC-------------------------------------------------------
----------------------------------------------------IPLD----
------------------------------------------------------------
----------GNKQIARKVFETL-QQIIDV-S---GTGTLPL-IFL---QTEEKESAREN
HFIDDLLKEIVDARIKAESAGSHGGHDLLGLMVD-AMRRG-TMTRAQVQ----RECRTLF
VAGQATTADLVSWTLLLLAHHPDWQHKVRVEVRQ-VSGNTGV-LETHSMDKLHIMGMVLN
EVLRLYPPVAVLS-RVAVVRHKI-GL-ILPGTEIVFHIALIQGCDKYWD-PLAFKPERFE
----H--GAANDAFMPFSGGPRICIGQNFALLAAKTLVASLVHRFSFGVP---LER-G--
SI-P-GR------VALV-V-EEL
>AagrOXF_evm.model.utg000063l.548.1 503 bp
MDGACSG---LVIWVF---RIKQGIKGPP-FR--PFLGNFLELRK-GP-RHLIYWA--NA
HAP-R-LLTLNTTNVFLWDASLAREFLTK---H--F--KLVTEKLT-G-KGLVVLD-TD-
WAPHRKI-LNPGFRLHFLKG-FHEYMT--EKE-LVQDWLHQRDTE-LLISAGVKKASLDI
IARAVFGN--GSPVIARKVFETL-QERVDV-T---VNSSLPL-VFL---ETEEKKSARDN
RFIDDLLKEIVDARIKAQSAGSHGGHDLLGLMVD-AMLRG-TMARAQVL----EECRTLF
VAGQATTATLVSFTLLMLAHHPDWQQKVRDEVMQ-VTGNTGV-LEAHSMDKLRIMGMVLN
EVLRLYPPATAVP-RVAVVRHKI-GI-ILPGTDVTFFMALMHVCEKYWD-PLAFKPERFE
----H--GAANDDFLPFSGGPRICIGQNFALLAAKTLVASVVHRFSFRVP---MYG-P-L
SV-S-SF------VLLV-V-EEL
>AagrOXF_evm.model.utg000063l.547.1 503 bp
MDGACAW---LVIWVF---RIKQGIKGPQ-FR--PLVGNLLELRK-GP-RHMVYWA--NT
HAP-R-LLTLTTTSVVLWDASLVREFLTK---H--F--KLVTERLT-G-RGLVVLD-TA-
WAPQRKL-LNPGFRLHFLKG-FHEYMT--QKE-LVQDWLHQGDAE-FLISPGVRKASLDI
IARAVFGN--GSPVIARKVFETL-QQRVDV-T---VTGTLPL-IFL---QTEEKKSARDN
HFIDDLLKEIVDARIKAESAGSHGGHDLLGLMVD-AMLRG-TMTRAQVQ----HECRTLF
VAGQATTATLVSWTLLLLAHHPDWQQKVREEVRQ-VTGNTGV-LETHSMDKLRIMGMVLN
EVLRLYPPATVVS-RVAVVRHKI-GL-ILPGTDVLFQIALLHGCEKYWD-PLAFKPERFE
----H--GAANDAFMPFSGGPRICIGQNFALLAAKTLVASVVDRFSFRVP---LES-S-L
SG-S-SS------VRLV-V-EEL
>AagrOXF_evm.model.utg000063l.544.1 503 bp
MNGACAFG--VVIWAF---RMKQGLKGPS-FR--PVVGNILELQK-GP-GHLVHWA--RK
YAP-R-LLALTATNIVLWDAGLVREFFTK---H--F--KVLMEQFA-G-KGLVVLH-GD-
WAGQRKL-LNPGFRIQFLKK-FHEYMV--ENE-VLQVWLQQGNAE-ILINKELKKATMDI
IARAVFGG--GSPATGTKIFEAL-DEIIML-A---PQRFAPL-FLL---KTIDKKTAKQD
AFITSLLQEMVDARIAAESTGSLGGHDMMGLMVD-AMLRG-TMTRKQVA----HECRTLF
VGGQSTTTALVAWTLLLLAHHPEWQDKAREEVAQ-VTGSTGV-IDAQNIEKLRILGMILN
EAIRLYPSVSILG-REAIVRHKL-GL-ILPGTNVFFNIPLLQLCGKYWD-PLAFRPDRFE
----K--GAANDAFVPFSGGPRVCIGQNFATMVAKTLVGTLLSRLRFRVP---MLG-S-L
AG-S-FR------VLLE-V-EEL
>AagrOXF_evm.model.utg000063l.541.1 503 bp
MDAAIAW---VVLWVL---RAKQGLRGPP-YI--PLLGNLLELQK-TA-GHLLRWV--KK
YAP-R-LLTLTTTKIVLWDASLVKEFLAK---H--S--RKLVEKWM-G-EGLLLER-GE-
WARQRKH-LNPGFRLQFLKG-FLHHMK--ESE-LLHDWLHLGGAE-ISIDSGIQKATRDI
IARAVFGE--GSPVAGDRVFEAL-EQLINM-G---VRRFLRL-SLL---ETTEKKITRLD
SFVNSMLKEIVEARAKAQSAGSVGGHDLLSLMVD-AMLRG-TMTLAQVL----HECRTIF
VGGQSTTARFVTWTLLLLAHHPEWQEKVREEITQ-VTAGTGV-LEPQSIDKLRIMGMILN
EALRLYSPASVLG-RVAVVRHKL-GL-ILPGTEVQFSISMLHTCEEYWD-ALSFKPERFA
----G--GAANDAFLPFSGGPRICIGQNFALMSAKTLLASLLHRLRFRVP---LVG-Y-F
NG-Q-RS------VLLV-V-EDL
>AagrOXF_evm.model.utg000050l.77.1 503 bp
MAGATGF-------VL---RVKQGVGGPQ-FV--PLLGNLLELQK-SP-GYILNWS--SR
DPP-M-VVMLDKTHLGVWDAELWRDFTVT---HA-S--RDAFATIT-G-LGIVALD-TD-
WAQQRKI-ISQGFRTQFLKG-LHHHME--RAG-LVEIWDAEQGAE-ITPIHDINRTTLEV
VTYSTFGA--GSDSSLGLIYRAL-EEQLLS-A---VGKNLP--KFL---KTMEGHAAEAG
ARLEALVQDLVERRIEAQPQG-NSGHDLLGIMVD-AHLRG-TMSRHQII----QECRTMF
VAGFGSTAQLINWTLMLLANHPEWQSKAREEVRR-VSGGTGI-LNPADLAKLTTMGNILN
ESLRLYPPVTDLI-REAKSKHRI-GL-VHSGTIVHFYHVLMHIDPEYWDNPLQFNPDRFQ
----N--GEAKNAFHPFGDGPRICVGQAFALMEAKSVLAALLLHFKWNLP---APT-V-M
TT-S-NA------VLLH-V-ERV
>AagrOXF_evm.model.utg000063l.540.1 503 bp
---AVAG---WLGYLL---RRRQGVRGPR-FV--PLLGNAGEFKE-DA-GHISHWA--RL
YAP-A-VVMFSTTRIALWDPALVKQVLSS---KM-L--RGVMLKIV-G-DGIVLRE-GE-
WASQRRI-MSPAFRQDFVKG-LFHHIV--QEL-LLDEVEERNGVE-VEIHSPLNRMAMDI
ISRALFGG--SHNVKASTVFRCV-DEVLHL-F---LERRLP--RWL---KTSSRRVDMLE
SMVASLLEELVESR------RSQTQDDVMGVLLQ-ALRNG-TMTKEQIM----NECRTLF
IAGHSTTSYAVCYTLLLLARHPEWQEKARAEVLE--NFGTAT-PDADGISKLRIMGLVLQ
ESMRLYPALGSLS-RVVKERHKL-GV-MLPGTFVQIPIVMMHQLPEIWDDYLDFRPDRFE
----H--GSAQQAYIPFSAGPRICLGLNFGSMEAKTVIARILQRYRLAVP---CPG-F-M
EP-R-YG------VQLI-F-SHL
>AagrOXF_evm.model.utg000063l.503.1 503 bp
---AC-ILLGLLVATI---RRAQGIRGPT-FH--PIVGNNQEMKAKSQ--DSCAFS--KQ
YG--V-FVILWTTMLTVAEPALVREVLVT---KA-Y--RNLVMRLL-G-NGLVFSD-GD-
WKQQRKI-HNPAFQKTYLKG-LLHHFK--DDG-VASRWRAQGGAE-VEVSMEMSTTTLDI
IARSAFGT--GSPTKGVLAFESI-TPLFVG-N---LKIPLP--RFL----TGNAKDWKRE
NYINGLLEEIVEARLKAAEAGSPYGHDLLGMMIQ-AWKSG-TMTRKQLL----SECKTIF
VAGHSTTALGLTWALFLMARHPEWQERLRQEVLH-VCHGQGEGLTMDSFRHMTQMEMFMK
EVYRLYPPVANVF-RQCHTAHKI-GI-VAPGTCLLVPIALLHQSKEQWDDYDQFRPERWE
----K--K--KMAYCTFGAGPRHCLGKEFALMETFTMLATLLTHFQFAIP---APG-Q-I
RP-L-YG------LHLL-L-TEL
>SELMODRAFT_271071_SmCYP774A1v1 503 bp
---SCGVFL-WLLVPA---RCKQGIPGPP-FR--LIVGNIPEIRK---AADLATFQ--QT
YG--I-SVLGSTTRILVADTELVKQVLMS---RS-S--RQILRAVV-G-RGVVVTD-GD-
WRQQRKI-LNPAFKLAYLKG-LMRHMS--GED-LARKWS----TR-IDAHREMAALTLDV
ITRASFGT--G--TTGYAAFECL-DRLLST-G---LYKRLP--SFL----TENLHLRRSE
QYVNTLLRDIIRNRW--EKTDEPV-YDLLDMMLE-AVENK-TMTMDQLL----DECKTIF
FAGHSTTALTLTWSLIMLSVHQEWQQRARDEIFA-AHKRCGGDLSAEDLSSLEVVGWIIH
EVLRLFPPVSTVT-RQCHQAHEI-GF-ILPGTLVLCPLALLLQSKEDWDDVSEFNPERFI
----N--K--KSEFMAFGAGPRMCLGMNFALIEARLLLSLLLAKFSFTLE---APG-V-M
KP-V-YG------APLL-V-KKL
>SELMODRAFT_271800_SmCYP774A1v2 503 bp
---SCGVFL-WLLAPA---RCKQGIPGPP-FR--LIVGNIPEIHK---AADLATFQ--QT
YG--I-SVLGSTTRILVADTELVKQVLMS---RS-S--RQILRAVV-G-RGVVVTD-GD-
WRQQRKI-LNPAFKLAYLKG-LMRHMS--GED-LARKWS----TR-IDAHREMAALTLDV
ITRASFGT--G--TTGYAAFECL-DRLLST-G---LYKRLP--SFL----TENLHLRRSE
QYVNTLLRDIIRNRW--EKTDEPV-YDLLDMMLE-AVENK-TMTMDQLL----DECKTIF
FAGHSTTALTLTWSLIMLSVHQEWQQRARDEIFA-AHKRCGGDLSAEDLSSLEVVGWIIH
EVLRLFPPASTVT-RQCHQAHEI-GF-ILPGTLVLCPLALLLQSKEDWDDVSEFNPERFI
----N--K--KSEFMAFGAGPRMCLGMNFALIEARLLLSLLLAKFSFTLE---APG-V-M
KP-V-YG------APLL-V-KKL
>Mp3g03400.1_MpCYP813A2 503 bp
MATALAALLFSILRNV-WEKRKEGYSGPP-FS--VF-DNLEESRAQKRHDDIKEWK--NL
YGEHL-IV-------GFDEPDVVRTMFAH---KT-E--SPIAETVL-G-KGLALTV-DH-
WARQRRV-VRPVFYASYIK--TTKVMT--PTA-WLKTLKTGSGVE-VDIFKYLGTVVRDV
LAQVAFG---IDLE-GKKAFEDQ-EKLIALE---------PF-RLL---T--NLQIRRTR
SAVTRCMKAIIRKRRMAKN-GA-LGDDLLGVLLN-AVEDDVPWTDDLLV----DQCRTFF
QAGTNTVSVTTSWVLILLANYPEWQERIRKEVLD------NS-PVCENLHKLESLRMFVR
ETQRMYPTAPALT-RTLVKDGVS-GN-LPKNLTVRVDVIRLHRNRETWDDADEFKPERFK
----N--GAQHYGFIPFGAGPRTCVAQNFAIAEVELVTSMILEHFRFRLP---MPM-V-L
QP-A-CG------ATLI-L-ELL
>Mp3g03420.1_MpCYP813A1 503 bp
MATALAALLFSILRNA-WQKRKEGYSGPP-FS--VF-DNLQESRAQKRHDDIKEWK--KL
YGEHL-IV-------GFDEPDVVRTMFAH---KT-E--SPLAETVL-G-KGLALTV-DH-
WARQRRV-VRPVFYASYIK--TTKVMT--PTA-WLKTLETGSGVE-VDILKSLGTVVRDV
LAQVAFG---IDLE-GKKAFEDQ-EKLKALE---------PF-RLL---T--NWQIRRTR
SAVTRCMKAIIQKRRMAKN-GA-LGDDLLGVLLN-AVEDDVPWTDDLLV----DQCRTFF
QAGTNTVSVTTSWVLILLANYPEWQERIRKEVLD------NS-PVCENLRKLESLHMFVR
ETQRMYPTAPALT-RTLVKDGVS-GN-LPKNLTVRVDVIRLHRNRETWDDADEFKPERFK
----N--GAQHYGYIPFGAGPRTCVAQNFAITEVELITSMILERFRFRLP---MPM-L-L
QP-A-CG------APLI-L-ELL
>Mp3g22470.1_MpCYP813B1 503 bp
MAATLSAAIFNLVAYL-WNKRQRGYGGPP-LS--WT-HNRDEAAELHRHNHYFEWS--RR
YGRSQ-CM-------AGTEAEVIREVLVNS--KT-F--TSSSDALL-G-RGLVLVT-DF-
WSRQRRV-VRPIFYAGKVK--TGSIMM--EKP-WLAGLAEENGTE-VEMVQEIGMVTKDI
LSRAAFG---SDLQ-GRKGFDGQ-QKLKVLE---------AL-RRL---T--NKEIRKTR
ELVTKTLTEIIQERRRSES-GQ-YGDDLLGVILT----DGE-CTDEQLV----DQCRTFF
FAGHDTVQVSIAWTLVLLAHYPEWQDRIRQEVFD-VLGDVEL-HAGTKLHKFNLLHQFVY
ETMRLYPPVPQII-RQVVKDGAT-GE-VPKSLDILIEPLSVHRNPEYWADAEEFKPERFA
----K--GSHHYAYIPFGAGPRICVAQNQAMAEVLLITVLFLMKFRFKLP---SPI-I-L
EP-S-SG------VQLL-L-QKL
>Mp5g00550.1_MpCYP813C1 503 bp
IIYSLLAIFTFVIWSV-WNKRKRGYSGPP-LS--IFKDNSHELDLQRKHDEFKEYQ--KQ
YGEGS-IK-------AGNKPDVIREVWGC---KT-A--STFADELL-G-RSLGLVV-NL-
WARQRRV-VRPHFYEGQLK--TVRRTK--ELL-WIRNLETQSGLP-LDLSGDIASLVKEF
SVRTIFG---NDES-AQKGLEHE-QKLKILV---------PL-RIL---T--NREILKAR
KLYSVCIKQIMEGRKESRK-GN-YGDDMLGIILT-AAETGE-WTEQDIV----DQIRALF
FASHDTVSSAFSWLLILLGHHTEWQERIRKELTE-TLG--QI-SELEQLRHLNSLNMFVL
ETLRLYPPFPQVN-REVHEDGVT-GD-VPKGLGINFDMIHLHRLPELWDDALEFKPERWA
----K--GKGDAAYNPFGYGPRVCAGQTQAQAQLKVLVSLFIQHFRFQLP---LPT-F-M
VP-G-HG------VPLV-I-EAI
>AagrOXF_evm.model.utg000068l.39.1 503 bp
MDEALWAMVAVLVLLA-WDVARKGVLGPP-FR--FLAGNLGEMSSRKQHDYYREWA--KL
YGK---FLVGPQPTLVTSDPVLLDAIFKT---KP-Q--RVYVKMTL-G-EGLVLAE-GES
WIDKAGV-VTDALNSDRVE--IVKTMV--KKTELFADWDKHSRSE-IDICKKVSKLTTKA
LSLTAFS---SHKE-GKKVFKKQ-MELMEI-Q---TLVWIP--GWL---S-RQRRMLKLR
RRIESTLHEIVTERVGSRA-GKSYGNDLLGHILS-NAKSR-RLDIEQIV----DHCRNFF
FAGYETSAIMLSWTLMLLGHYTKWQDRARAEILE-LC-GDEA-PEPAQLSEMKVLGMVLK
ESLRLYPPSAVLS-REIQKQATL--L-VPKGLATFTLVLQLHREPGIWDDALEFKPERFA
----D--GPEH-GYLPFSSGRLVSVGQAYAVLEAKVVLAMFLQRYIFHLP---CP--L-L
RP-E-HG------VPII-L-RK-
>SELMODRAFT_235399_SmCYP777A1v1 503 bp
MD-ACW--IAVLVELV-WRRQGQGIRGPP-CN--LLDGNYSEIKRAEAHDFQHKCT--QL
YGK---FLWGQDPIIHITEPELIVEVLSL---KF-H--RRAMEFLF-G-KGLLVAV-GE-
WVRQRHA-VNSALSAEKIK--FVEVVI--CKP-MVRKWEEEGGAE-VEVKQDMLDMATEI
ILRSSFG---ECDE-ARRYPELV-YRLLGL-T---SSSLIP--SFV---T-KN----QLL
KEIEQCFYRVVATHT-------QQRNTILSSLLG-CAARS-SLSVQHVI----DECKNIV
FAGHETTAHMLTWTMMLLGLHPEWQQRAFEEVAE-VC-KGRD-PTSDTLSKLRVMNMIVN
ESLRLYPPGAQTA-REALKDMKL-GI-IPAGVSVAINIVEVHRSVEMWDDALEFKPQRFA
----E--GSRQGGYLPFLLGPRVCVGQGLALMEAKLALVLILQRLSWRLP---API-L-L
QP-Q-HG------MQLV-I-SPR
>SELMODRAFT_138081_SmCYP777A1v2 503 bp
MD-ACW--IAVLVELV-WRRQGQGIRGPP-CN--LLDGNYSEIKRAEAHDFQHKCT--RL
YGK---FLWGQDPIIHITEPELIVEVLSL---KF-H--RRAMEFLF-G-KGLLVAV-GE-
WVRQRHA-VNSALSAEKIK--FVEVVI--CKP-MVRKWEEEGGAE-VEVKQDMLDMATEI
ILRSSFG---ECDE-ARRYPELV-YRLLGL-T---SSSLIP--SFV---T-KN----QLL
KEIEQCFYRVVATHT-------QQRNTILSSLLG-CAARS-SLSVQHVI----DECKNIV
FAGHETTAHMLTWTMMLLGLHPEWQQRAFEEVAE-VC-KGRD-PTSDTLSKLRVMNMIVN
ESLRLYPPGAQTA-REALKDMKL-GI-IPAGVSVAINIVEVHRSVEMWDDALEFKPQRFA
----E--GSRQGGYLPFLLGPRVCVGQGLALMEAKLALVLILQRLSWRLP---API-L-L
QP-Q-HG------MQLV-I-SP-
>AagrOXF_evm.model.utg000002l.545.1 503 bp
MPNCLAALVAALLVRL-WHRSKQGIVGPPLMN--VLIGHGYEMAEKALHNFTWRAR--KE
YGN-P-FVWGVDAVLGTTDVNLLRIVMST---KF-S--KKNRQQIF-G-SGIVVQQ-GE-
WAKLRAM-IVPAFHLDRLKG-MLDTIM--ASE-VIDEWNDRAGAE-IDVADGCGKVAADI
LARTSFG---TDSA-AKKVFSWS-AELALL-----NNSAIPY-RYL---T-RNKHIARTK
KAIEQELRVTIQDRL-----GQ-GPAELLDFIIR-ASELFG--SLQYIL----DECSTFY
IVGQETTSAMLQWTMMLLALHPEWQEKARAEVDE-VTG-----FTAEMTSKLQVVTMVLL
ESLRLYPATTNVV-RQAVEDVQA-GI-IPKGVCVYVSVLAMHTMPELWQDALQFKPERFE
----N--GRHMTAYIPFSTGPRTCPGQPFAMQVMKAVIGRIVQTFRFSLP---SPH-M-L
QP-Q-FG------IPLI-I-SKR
>Mp6g20540.1_MpCYP814A1 503 bp
LEFSIATVVLIILYRV-WKWRAQGISGPT-PH--VLTGNLAEVQAADWHDHYRLWT--QK
FGP---FLLGLEPVIFETDPDLIKEVFSSD--HK-A--TALSKKVT-G-DALFALN-GT-
WLHRRRA-VRPVFQGEQLQG-LVEPIM--MKTILLDKWDAGSR----DIVPHIAALTGDV
VARTLF----SSED-SNHAFEQH-KELVKL-F---YQSWTPS-SYIS--SFRFRRRRELH
ASIQTTIKRMVESQR-----SD-VHKDFLSLLLA-VNHLP-QMSKTDLT----HEARSFY
TAGYQAPATTLNWIMMLLANNPIWQERIYEELRE-VCGVDGI-LTMQMVNKLNNLSMVVF
EALRLYTPAPETA-RTAVRDVQL-GL-IMKGTSISICIPKLHRLPEFWDDANEFRPERFK
----D--GSAHVAYMPFSYGPRYCVARTFALLEVKCIIAMIIQRFSFQLP---API-V-I
QP-K-HG------LPIV-L-SSV
>At1g75130_AtCYP721A1 503 bp
MAVILVLVFFFLVFRF---RSKQSVTGPS-YR--IFSGNSGEVSRAEKHEHYHEWS--RV
YGK-T-FLFGSKPVVATSDPRLIREALTT-----GS--HNPLSKLL-Y-QGLPGLR-GD-
WAFHRRI-AKQAFTMEKLKR-WVPQMV--TMM-LMEKWE----IE-LEVHKEMHNLSAEM
LSRTAFG---NSEE-GKGIFELQ-ERMMRL-----FLVYIPF-RFF---S-TNREIWRIE
KQIRVSILKLIENNKTAEK----------GTLLQ-AFMSPYKLGIEEVT----DECKTFY
FAAKETTANLMTFVLVLLAMNQEWQNIAREEVIC-VLGQTGL-PTLDILQDLKTLSMIIN
ETLRLYPPAMTLN-RDTLKRAKL-GL-IPAGTQLYLSVVAMHHDKETWDDAEEFNPRRFE
----------DALLVPFGLGPRTCVGQNLAVNEAKTVLATILKYYSFRLP---APV-V-L
QP-Q-NG------AHLL-F-TRI
>Mp6g08550.1_MpCYP812A1 503 bp
MSGALLWTLLILVRRM-----AWKLPGPP-PQ--FFMRLSRSFGN-----CFGALH--KQ
YGP-V-VRLGTQLVVSVRDLSMVKELLIQ---AK-R-PQLA---FG-K-DSLFFSS-YS-
AKRRRSV-LHQEFCGSLLRN-VHATCL---VD-DLKSWA----KE-VDAKVVSQHMAIAV
LGMSIFG---EGKSGAAEEFEKILVKVSEEAF---RA---K-NQMCS--DL-EDLITLSR
SVSSQ-IDAMWASRSNSDRSSE--LNEFLSELGA-SHH---PVSLKKFN----PHLLSLF
CHACFATSGIISGVLTRLGQHPDVQAKIYQEIID-S-CKDEC-PKVEDLKKMHYLWATLH
ESARLLPISPILQ-RSLEKDVKI-GM-LPAGAILVVPVQLLQMDSNSWQDVDTFNPNRFL
S-T-N--QAELASFLLFGAGSRVCVGKDFVMRTMVTILACLIQQFEIKLP---------L
QL-S-PS------PSLL-F-LPR
>AagrOXF_evm.model.utg000003l.344.1 503 bp
MYGVLLWAAFVLSKRL-----ASRLPGPP-AS--HFAKHANC--------YFRALH--KA
YGP-V-VRLGTRALVSLKDRKLAEEMLLR---AK-R-REHA---FG-K-GSLCTAS-YS-
VKQKRFY-LYEHLTGKLVES-VHPISV---AF-QVKDWA----WA-VDSRRVAQHMAFAS
LCVFLFG---ESFVPGAQEFESAMEETSSQTY---NV---R-KRMCG--AL-EDIIGLSR
QQRMQRVDAIVASGGDK--------VPFIKDLVC-RTA---CVPPDEVR----GHVMAVL
YHGLRTVGTVMNGLLTRLAHDPDVQAKVHAEIEG-I-CKGNV-PTAANIREMHYLKAAVY
ESSRLTPGGPVVS-RSSDRDLQL-GT-LPAGAILSVPVEVLQTDIQESQDASEFRPERFL
S-S-N--Q--PLLYMTYGSGPRCCVGQDAATQQMMTLISCILQQFTVQLP---------S
NL-T-PS-------GLL-L-IPR
>kfl00018_0070_v1.1 503 bp
---AMCWAVL--------------------------------------------------
------------------------------------------------------------
------------------------------------------------------------
------------------------------------------------------------
------------------------------------------------------------
----------------KMAEHPEVQAKVQQELDA-L-VEGEA-PTQEELPRLDYLGAVLL
ETGRLWPAASALL-RSIDTDLKV-GY-VPAGASIVVPIQAIHRSTEAWDDAREFRPDRWK
K-S-S--QAEP----TFGGGPRSCVGRLFSLTEQKIMLATLLKRYRVELP----FS---A
RP-T-PS------PEII-L-VKR
>kfl00445_0040_v1.1 503 bp
LISSVIWAVC----QL-----ASTIPGPP-AE--LWRGNLRDLQA-----FIRGLH--KE
YGP-V-VRKGRQLVVSVHEPAHVKQVFAQ---AT-N-HPF----LP-A-ASIFWGD-LR-
VKARRSW-LAQHLRTSFLER-VHPVSL--AAK-VVERWG----ED-IDLKACCSSLALEI
IGSVAFG---EDWAPICREFERLFVSTPRESH---VD---A-ARDCR--EI-EELLQ-TK
EAALR-APAIGTGAPDL--------SDFLGSLLS-AKD---ELTREQAK----AQVVGTM
FAGNHTTGTSLMWILLRLAQYPAVQAKVYAEIAH-C-CTSSP-PSEADVRRLQYLPAVIH
ESLRLAPVNVTKS-RSSARDLVV-GH-IPRGTAIAAPVESLNRDPAAWCDADEFRPERFL
E-T-N--SAQAPSFMTFGRGARACLGRAFSIVEQKVVIATLVQRFELRLR----FS---I
QP-S-PS------PLLR-V-SIR
>kfl00043_0360_v1.1 503 bp
MIAATLLLLLIVG-TI-----GERIPGPD-SRRWGRKSHKKAFMA-----FLSALH--HE
YGL-L-ARIGKHLWVSVANPVYATAILET---VP-S-AKSV---LN-S-EAMQLKQ-AD-
GKHLRLV-LRKLFSGEVASN-PYPIVAEAERP-VTDSWH----KE-VDALADSLLLSSGT
LLRSLFG---SKTANEAKNYAKHLLRAAAGA------LPLP-LKSIF--EI-WNLIAAVE
RAETE-AEATVGQAAQKPYSGR---LDFIGNVAH-ART---PISKRAMG----DQVTALV
FGGLAPVASLLAWALYELARHPEAQTKAAWDVEA-A-CEDGA-STEDAVWNADYLAAVLW
ETLRLHPPQPNIY-RKLESPLKI-GI-IPAKTTVVIPVGAMQRDPQVWPDASSFVPERFV
S-S-D--ETE----LAFGQGLRACPGRNIALFEARTILSHLLENFEVELP----PQ---S
LP-L-PN------PKLL-V-KPR
>At2g26170_AtCYP711A1 503 bp
MKTLIAFLTF-VVIVI-----VCNVPGPT-AM--PLVGHLP-LMA-----VFSVLA--KQ
YGP-I-FRMGRQPLIIIAEAELCREVGIK---KF-D-PPISASPLH-K-KGLFFTR-DK-
WSKMRNT-ILSLYQPSHLTS-LIPTMH--STS-ATHNLD----RD-IVFSNLFLKLTTDI
IGQAAFG---VD-------VTDFINQHVYSTD---LGIILPLPRVLK--GT-DWRVEKTN
ARLSGQLNEIVSKRAK----AE--SKDFLSLILK-ARE-S-NISD-YIS----AVTYEHL
LAGSATTAFTLSSVLYLVSGHLDVEKRLLQEIDG-F-GRDLI-PTAHDLQHFPYLDQVIK
EAMRFYMVSPLVA-RETAKEVEI-GY-LPKGTWVWLALGVLAKDPKNFPEPEKFKPERF-
D-P-N--GEEH-AFIPFGIGPRACVGQRFALQEIKLTLLHLYRNYIFRHL----PL---L
SF-K-NG------VKLR-T-IKR
>LOC_Os01g50530.1_OsCYP711A2 503 bp
------------------------------------------------------------
------------------------------------------------------------
-------------------------ME--SER-AAENLE----EE-INFSKLSLSFTTDV
LGQAAFG---TDDTAEAKASSEFIKMHVHATD---MGIIVPLPRVLK--WT-DHEIDRVN
LTLGRQLDRIVAERTA----MKQQRKDFLSVMLT-ARE-S-ELPD-YIS----ALTYEHL
LAGSATTAFTLTTALYLVAKHPEVEEKLLREIDG-F-GRDRV-PTAEDLQTFPYLDQALK
EAMRYYPSSPLIA-RELNQQLEI-GY-LPKGTWVWMAPGVLGKDPKNFPEPEVFRPERF-
D-P-N--GEEH-ALFPFGIGPRACIGQKFAIQEMKLSAIHFYRHYVFRPP----PP---S
NF-K-NG------AKLQ-V-IKR
>LOC_Os01g50580.1_OsCYP711A3 503 bp
------------------------------------------------------------
------------------------------------------------------------
-------------------------MQ--SEC-VSKNLD----ED-ITFSDLALGFATDV
IGQAAFG---TDDTAEAKASSEFIRMHVHATD---LGIIIPLPRVLK--WT-DHEIDHVN
LALGGQMDKIVAERAA----MEQQRKDFLSVVLA-ARE-S-ELPD-YIS----ALTYEHL
LAGSATTAFTLSTVLYLVSKHPEVEEKLLREIDG-F-GHDHA-PTAEDLQTFPYLDQA--
-CMPFFDIGRIYA-RETCEQVEI-GY-LPKGTWVWLAPGVLAKDPKNFPEPEVFRPERF-
D-P-N--GEEH-AFIPFGIGPRACIGQKFSIQEIKLSVIHLYRNYVFRHP----PL---C
NF-K-YG------VKLR-V-IKR
>LOC_Os01g50590.1_OsCYP711A4 503 bp
MDILVAMAV--LLVVA-----VWHVPGPV-PL--PLIGHLH-LLA-----VFSVLA--RK
HGP-V-FRMGRQPLIIVADAELCKEVGVK---KF-S-PPIANSPIH-K-KGLFFIR-GP-
WTSMRNM-IISIYQPSHLAS-LIPTME--SQR-ASKNLD----KE-ITFSDLSLSLATDV
IGLAAFG---TDDTVEAKASSEFIKMHMHATD---LGILVPLPRVLK--GM-DYKIDRVN
RALKTHMDSIVAEREA----MEQQRKDFLSVVLT-ARE-S-ELPD-YIS----ALTYEHL
LAGSTTTAFTLSTVLYLVAKHPEVEEKLLKEIDA-F-GRYCV-PMADDLQTFPYLDQVVK
ESMRFYIMSPLLA-RETLEQVEI-GY-LPKGTWVWLAPGVLAKDPKNFPEPEIFRPERF-
D-P-N--GEEH-AFIPFGIGPRVCIGQKFSIQEIKLSMIHLYRHYVFRHP----PL----
-----------------------
>LOC_Os06g36920.1_OsCYP711A6 503 bp
---LVAAAAAVVVVVV-----VRRVPGPA-AL--PVVGHLP-LLA-----VFAVLA--KK
YGP-I-FRLGRQPLVIVAEAELCKEVGIR---QF-S-APIAGSPLH-Q-KGLFFTR-DA-
WSAMRNT-IISLYQPSHLAG-LIPTMH--SAR-AADAIA----RD-VDFSDLSLKLATDV
IGQAAFG---VDDAADGGEAAEFIREHVHSTD---LGIVLPLPRLLS--AT-DWRTARAN
ERLRARVGAVVARRER----GG--RRDFLSAVLN-ARDGG-ALPD-YVG----ALTYEHL
LAGSATTAFTLSSAVYLVAGHPGVEAKLLDEVDR-F-GPDAV-PTADDLEHFPYLDQVIK
EAMRFYTVSPLIA-RETSEQVEV-GY-LPKGTWVWLAPGVLSRDEAQFRDAGEFRPERF-
D-A-G--GEEH-AHVPFGLGPRACPGRRFALQEVKLAMAHLYRRFVFRRP----PP---L
SF-R-RG------VKLT-A-VER
>LOC_Os02g12890.1_OsCYP711A5 503 bp
MQAHVATPGLLAVFLV-----LRTVPGPP-TR--FPIGHLH-LLA-----VFRAIT--KE
YGP-I-FRMGRQPLVIVANAELCKEVGIK---KF-D-RPNVGT-LH-Q-DALFLTR-DS-
WSSMRNM-VIPLYQPARLAG-LIPTMQ--SDA-LVDNIA----DC-IPFCQLSLCMAIDI
IGKTAFG---IEDDDD---VKEFLREYKKSMD---LSTILPVPKLLR--GT-DYKMDQNE
RRLCRRIDAIIAGRRR----RD--ALDFIAALLD-ARESG-GFEDRHVR----ALAYEHL
IAGTKTTAFTVSSVVYLVSCHPRVEERLLREIDG-F-ARGRV-PGADELHALPYLNQVIK
EAMRFHLVSPLIA-RETSEPVEI-AH-LPKGTYVWLAPGVLARDAAQFPEPEEFRPERF-
A-A-G--AAEH-AHIPFGIGPRACVGHRFALQQVKLAAVGLYRRYVFRHP----PL---L
AF-R-HG------VKLR-A-IKR
>AagrOXF_evm.model.utg000019l.96.1 503 bp
------------------------------------------------------------
------------------------------------------------------------
------------------------------------------------MSELTSKLALDV
VSSTSFG---TD-SSDGSLDQELVREVHKTVD---SAIILPLPHVLE--GT-EWLQRRMN
DSICKRVDQLMENRRQ----CKRTRLDVLTLLLR-AQE-D-AVPE-YVS----ALAYEQL
LAGSDTTAVTMASALYCVSGHPEVEKKLLQEIDA-F-GPDKE-PTPEELATFPYLEHVIK
EAARLYSVSPLVA-RDADKSMTL-AY-IPKGTWVWMATGTVHMDPAQYPEPEQFRPERF-
D-P-E--SEEH-AFLVFGAGPRMCIGYRYGMQEAKLTLIKLYQKFTFRHP----PL---S
KP-K-YG------VILQ-P-RLR
>AagrOXF_evm.model.utg000035l.456.1 503 bp
MAVPIAAAVLVATVAI-----VRHIPGPP-IA--PGIGHIH-LLE-----LFLMLR--RQ
YGP-M-FRLGRQPLVLVADAELCRQLAVK---NH-L-PYIKCIEVQ-N-EGLFFSK-DA-
WASMRNI-LLPLFHKPSLAA-MQPAMM--KDT-LCSIVD----KR-VNISHLVEKMALDV
VGETSLG---TKHQGGPDPDASLAHTVMAAID---KATIIPLSHLLN--GT-DWLQKKAN
QELCRRMDDLVERRSR----DE--RLDALTLLLR-ARR-D-EVPS-YIT----ALTYEQL
LAGSETTGVSICMAIYCVSQSPEVEKKLLQEIDA-F-GPDQE-PTPEQLDTFPYLEKVLK
ETLRLHTTTPLVA-RQASQSFTL-GY-IPKDTWVWMATNAPQVDPQHFPDPLQFRPERF-
D-P-N--CQEH-AFLAFGAGPRMCIGQKFSMQEMKLTIIKLYQRFTFRHP----PI---S
KP-K-YG------VVLD-A-RPR
>SELMODRAFT_96541_SmCYP711A17v1 503 bp
---LIIAVFFVVTILI-----LSKIPAAP-YI--SGLGHLP-LMA-----VFIKLA--KQ
LGP-I-YRLGRQPIVFVASADLCQEIAIR---KF-V-PYMKESWIH-L-HGLFMTK-AP-
WARMRNI-LLPTFHTEKLSA-YVPLME--RGQ-VVEILD----ED-VNMTQLLQRMALDV
IGESAFG---TG-WDGRSEDKDMVNAVLNSLS---EATFAPLPRIMK--GT-DWNQYTGN
LLLEAQMRALLERREA------VVRSDALSLLLD-ARA-K-ELDE-RVL----ALAYELM
MAGSESTGTNLCYTLYFIAAHPEVASKMVKEIDE-L-ALGST-VAFEDVDKFKYVDQVIK
ESMRMITFSPVVA-REAMEDIKV-VY-IPKGTWVWLVINALAQDEEDFPEPHLFRPERF-
D-P-D--CAEH-AHSPFGIGPRMCIGYKLAYLEMKLALIHFYQRYTFEHP----PL---V
RP-I-HG------VKLR-V-RKR
>SELMODRAFT_97512_SmCYP711A17v2 503 bp
---LIIAVFFVVTILI-----LSKIPAAP-YI--SGLGHLP-LMA-----VFIKLA--KQ
LGP-I-YRLGRQPIVFVASADLCQEIAIR---KF-V-PYMKESWIH-L-HGLFMTK-AP-
WARMRNI-LLPTFHTEKLSA-YVPLME--RGQ-VVEILD----ED-VNMTQLLQRMALDV
IGESAFG---TG-WDGRSEDKDMVNAVLNSLN---EATFAPLPRIMK--GT-DWNQYTGN
LLLEAQMRALLERREA------VVRSDALSLLLD-ARA-K-ELDE-RVL----ALAYELM
MAGSESTGTNLCYTLYFIAAHPEVASKMVKEIDE-L-ALGST-VAFEDVDKFKYVDQVIK
ESMRMITFSPVVA-REAMEDIKV-VY-IPKGTWVWLVINALAQDEEDFPEPHLFRPERF-
D-P-D--CAEH-AHSPFGIGPRMCIGYKLAYLEMKLALIHFYQRYTFEHP----PL---V
RP-I-HG------VKLR-V-RKR
>kfl00299_0120_v1.1 503 bp
MTSIIMGQALPVLLAL---K-FRHIAGPP-FR--PLVGNLPELFK-----AVYQWS--LQ
YGP-V-YRMGPTPIVVLADPELSKNVGLT---LF-D-HAMQSIETA-P-DGLVFSK-GA-
WAGARSA-VMPLFHTEQLEA-YAPAMH--GSK-MRARMT----EP-VEVKQLTQQLSFDI
IGKAAFG---VDEATDAETGPL----VVAANG---SATVVPVCALMK--GT-ERVGFENR
KFLMDVAERTAAERRA----GG--SSDFLTYLAR-ARV---RKDR-EIR----AIAMEVL
LAGSDTTATTIAMAVFFLSYHADARNKVYKEI-----GKE---PGYSDLAKYSYVEQVVK
ETLRMFSTGPLLI-RTAKRDMHV-AT-IPAGTIVWLATETVHRNPVHFPDPEQFRPERF-
D-P-H--NPEH-AYLPFGLGPRMCVGFKFAMEEAQIALITLYQSFRF--PTW--PL---L
KP-S-EN------ILLD-V-YLR
>kfl00437_0060_v1.1 503 bp
MKAVFWGSWLLILTAV---R-FRHIPGPS-FR--PFIGNLPELAE-----LIYQWS--LQ
YGP-V-FRMGPSPIVVLSDAESIKTVGVK---LF-D-HPMQSTETA-P-VGIVFSK-GA-
WAGARSA-VMPLFHSEQLEA-YALAIH--GHK-MQARLT----KP-IELKRLTQQLAIDI
IGRAAFG---VDDANESTTSPL----VAAGNG---KATIVPIWAVLK--GT-ANMGYVNR
RILMDVAQQTAHERRT----GS---RDFLTYLAR-ARV---RKDK-EIR----AISMEVL
VAGSETTATTIAMAVYFLTLNKEAQAKVYEEV-----GKE---PRYSDLSKYPYVEQVVK
ETLRIFPVAPMVT-RTANRTLDV-AV-IPEGTQVWLAINNMHRNELYFADPDRFWPERF-
D-P-Q--GAEH-AYLPFGLGPRMCVGFKHARVADESALVALRH--KS--PSGRVAM-H-S
EP-S-KH------YG--------
>kfl00473_0030_v1.1 503 bp
MERVLTG---VLLFSV---R-LRKVPGPP-SY--PVVGNLIEIFS-----CHKEWL--SM
YGS-V-YKMGDT-LLVVSDPDVVQQVGIR---MF-T-HGFLDENQA-G-KALVFSK-GP-
WSGVRNA-VLPLFHTAKLQH-FGRTMH--EEL-LVTRLE----EQ-LNLLEWAGEMTMDV
LGSSAFG---VTNSVGEKTEGLNLTKAVSGNA---SATLLPLPQLMS--GT-DNVGKKRN
VYMMRESKKIIQARRK-----E--RHDFLSMLTQ-ARD---EPDA-SIQ----AIVYEFL
GAGTDTTANTLSFAVYSLTNNPAAEEKMRREIRA-FYGKDTARPTYDELAQFPYVEQVVQ
ETLRLYPTGAVLS-RQASEDCQV-AI-LPKGVNVLIPVYAMHHNPEVFPDPEEFRPERF-
D-P-----AEH-AYIPFGLGPRMCLGHRFAMEEAKLALIRLYKTLTF--VDG--KL---L
KP-R-NG------MWVV-P-QVQ
>kfl00473_0040_v1.1 503 bp
MELVLIG---ILLFSV---R-LRKVPGPP-SY--PIVGNLVELFS-----CHKEWL--RT
YGS-M-YKMGDT-LLVVSDPDIVQQVGVR---MF-T-HGFVDEERA-G-KALVFSK-GQ-
WTGVRNA-VLPLFHTAKLQH-FGRTMH--EEQ-LVARLE----EQ-VNLLEWAGAMTMDV
LGSSAFG---VTNSVGEKTDGLTLTKAVSENN---NATLLPLPQMML--GS-DYVHRQRT
AYILRESQKIIEARRKVERLQE--RHDFLSMLTQ-ARN---EPDK-AIL----ALVFEFL
SAGTDTTANTLSFAVFCLTNNPAAEQKMCREIRE-FYGADSERPTYDELAQFPYVEQVVQ
ETLRLFPTGAVIS-RQASQDCHV-AI-LPKGVNVLIPVYAMHHNPEVCPDPDAFRPERF-
D-P-----AEH-AFIPFGLGPRMCIGHRFAMEEAKLALIRLYKRLTF--VDG--KL---L
KP-R-NG------MWVV-P-QVQ
>Cre05.g234100.t1.2_CrCYP745A1 503 bp
MASVVLGAALFAVINV-----LSAIPSAP-GG-VPLLGHVIPMLT-----IMEDWM--DA
KGP-I-VKIAGTQGVAVRDPKAMKRIFQT---GY-L-EYRPFLPIL-G-TGLVTSD-GA-
WQKQRML-MGPALRVDVLDD-IIRIAK--KDR-LCEKLS----DI-VDIEEEFRLLTLQV
IGEAVLS---LG-------------------------VFPPMARVLRL-QL-GFLIDLFR
RRWQARQAAAAAAQGE----SS--PADILDRIME-AIE-E-DAET-QLC----YEVKTFL
LAGHETSAAMLTWSTLELAAHSQAADKVVEEARA-AFGRGESEAGRRAVDEMIYTLAVLK
EALRKYSVVPVVT-RLAEDDPQL-LY-LPRGTMVACHLQGTHR---LYESPDEFRPDRF-
M-P-G--GDQR-MFLPFIQGPRNCLGQHLALLEARVVLGLLHARFSFKPP----PA---V
GP-I-RG------LKVL-V-EQR
>Pp3c12_25250V3.1_PpCYP766A1 503 bp
MMVAITAVFV--LWNV-LERRKQDVRAPF-----NLVGNAFEIGAQSPDDQFDLYF--SK
YGK---FLVGSETRLVVRDPEMAKEVLFN---RM-W--LHIFSQVI-G-KGMFVVK-GE-
WEMQRRM-LNPCFSNESLK--MVERMV--KAQ-EMRNWEAQAGVE-HDVEHDIHIIAYNI
ISYTAFG-----DK-GKQIYLMQ-DEIMGHL----FAFWIPL-RLL---T--ATAIAQLN
GRTEKLIMELVKDRREAQK-GE-YGDDLLGRMLT-ATERT-KFILDAVI----NNCKNFF
FAGSDSAANLTTFSLLMLANYPEWQDRARKEVLE-VFG-----PCENDISRLKIVGMISQ
EIARIFAVSPSIA-RLAVKDCQL-GL-IPKGLVIEIATLAMHRDPELWKDVAEFRPERFA
----N--GSAHQAFLPFGAGPRSCIAEKMAWLEVKVVLCMILRRFL--LP---HPH-M-N
RP-K-YG------LPLI-L-EIL
>LOC_Os07g45000.1_OsCYP727A1 503 bp
MASACGGAAFALLWAA---RALWALGGPPAFADPGLAGDITYLSK-------------GS
YGP-V-VRLGSQLLVSVKDSRVIKELLTK---------AEDKLPLT-G-TGLFISS-FE-
KVKSRRE-SLKSFLDEKLSGSSFKIIQI-----VLDRVD----DF-LDCRYFSQHMAFNI
VGSALFG---DA--SDASAYEELMMTVAKDA------YAVP--------FWDYRRYRTLC
ARLKLLTQGIVKSRNSSQR-SECRGFSLLDGVIS-SRCLN-PLSEEEIC----GNIMGLM
LHGISTCANLIGNILTRLALYPNLQCQLHSEI---VSGESSE-LKIDDVLRMKFLLATVC
ESARLLPAGPLLQ-RSLQQDVNLSSI-IPAGAILVIPLHLVQMEASTWNDACQFNPNRFL
G-S-N--GTD--SFLPFGSGSRACVGQKFAVLGIAMLIASLLRSYEVQLQ---HPN-I-L
KK----------------I----
>Pp3c6_1160V3.1_PpCYP751A1 503 bp
MAL--RRSLFRMMVAK---R---------------------HISS---------------
----------------------VAEKMTQ---------------LG-G-S----------
----------------------------------------------LDCMTFSKLMAFAA
LGTSLYG---DG--PVAREFERVMMEVMEAL------YSVP--------LWKFVVFWKQC
LRLRDLARELAHG-NTSQE-SEVEGLNILGKLLEFSVLFS-SSVAEP-------GAAGMM
SHGSLNTAGVLCNVLAQLARHPHIQTKVHNEIST-ISGKS---LTETDVQKMIYLNATVL
EAARLLPTVPFLQ-RSDEHDIALPGV-IPAGAILTAPIQLIQRDTVYWDDAAIFNPDRFL
N-Q-N---PHEPAFLVFGAGSRSCIGSSLAVKQISILVTVILKRFELK-----AEN-L-L
SP---------------------
>Mp6g06780.1_MpCYP704G1 503 bp
GE-DWASAFLAT-LVG-----NR--PGQL--TTWPLIGSLPTLTP-----RLYEFITEEK
NWAFA-FG-----GVYIADPPSVEYILKT---NF-N-PQERMRELL-G-HGIFAAD-GLQ
WKNTRKV-ASLEFSSSILRDHSADVFK--EL-TLTRIVSTDSK-TPINMQDLFMRMTLDG
TCKVGFGE-LPSPEPFHSNFDLA-NELSFH-------RYIPFVKFFN----DEKVLKKCV
DAMDEFVYDVINRRRAEQ--QNPQRPDLLTRFMT-M-----ALSDKAIR----DHVVNFI
IAGRDTTAITLSWFIYRICLHPQVAEKIFQEVTA-LE-EDE-VLSFYNVAKLKYLHCALT
ETLRLYPAVPLDG-KIAEADDVLNGA-VKKGTLVTYASYSMGRLEKVWPDARMFKPERWL
K---D--GPESFKFVSFHGGLRQCLGKESAYLQMKITAALLVRFFKFELP-N-DVR-F-L
AM-A-EG------VKVI-A-TRR
>Mp4g01410.1_MpCYP704D2 503 bp
GE-NVWKDML-L-SST--G--PREANGP---NAWPVVGTLPELWL-----RMHDWLLEQK
A-GLT-FANT---YVYTADPAVCEYILKT---NF-N-PQEVLNEFL-G-DGIFNSD-GEL
WKKQRKL-MQGEVQRKVLRDYSLVTYR--EH-LLASIVSSYSA-TSLEMQDLFKRMTLDT
IVEVATGQ-LYEPDPFQSAFDEA-NVNVHV-------RFVPLVRFLN----IEARFKDAV
QYMDTFLYDVIRTRRRD---AKNTRPDLVSRYMF-L-----STTDKSIR----DDVLSFV
MAGRDSTSSVLAWFIHCLLSKPEVAEKIFDELCA-FE-ARHQLLTFEEVSNFQYLHAAIT
ETIRLYPVVPQDV-KGVLEDDVLSGH-VRKGDLVAFIPYAMGRLQDLWPDAAEYRPERWL
E---A--GGASYKFTAFQAGPRSCLGKDAAYLQMKIVMAVLCRFFKFESP-G-EIA-A-L
MM-K-DG------MHIT-A-SRR
>Mp4g01380.1_MpCYP704D1 503 bp
---------------------------------------------------MHDWLLEER
A-GLT-FANT---YFYTADPAVCEYILKT---NF-N-PQEILYEFL-G-DGIFNSD-GEL
WKKQRKV-MQAEVQRKVLRDYSLVTYR--KH-LLASIVSSYSA-TSLEMQDLFKRMTLDT
IVEVATGR-LHEPYPFQSAFDEA-NVNVHA-------RFVPFVRFLN----LEARFKGAV
QYMDTFLYDVIRTRRRD---AKFTRADLASRYMS-L-----NATDKSIR----DDVLSFI
MAGRDSTSSVLAWFIYCLVSKPEVAEKIYDELCA-FE-ARHQLLTFEEVSNFQYLHAAIT
ETIRLYPVVPQDV-KGVLEDDVLSGH-VRKGDLVVYIPYAMGRLQTLWPDAAVYRPERWL
E---A--GGASFKFTAFQAGPRSCLGKDAAYLQMKIVTAVLCRFFKFESP-G-QIG-A-L
MM-K-DG------MHIT-A-SRR
>At1g69500_AtCYP704B1 503 bp
----MSLCLV-T-WIF--G--NK--SGP---KTWPLVGAAIEQLT-----RMHDWLVEYN
S--RT-VVTT---YTYIADPINVEYVLKT---NF-N-PHSYMEVLL-G-DGIFNSD-GEL
WRKQRKT-ASFEFASKNLRDFSTVVFK--EL-KLFTILSSFKE-QQVDMQELLMRMTLDS
ICKVGFGE-LPEPEHFAKAFDTA-NIIVTL-------RFIPLMKFLN----SEALLGKSI
KVVNDFTYSVIRRRKAE---AQKVKHDILSRFIE-I-----KETEKSLR----DIVLNFV
IAGRDTTATTLTWAIYMIMMNENVAEKLYSELQE-LE-KESALLNYDSLGKLHYLHAVIT
ETLRLYPAVPQDP-KGVLEDDMLNGT-VKAGGMVTYVPYSMGRMEYNWSDAALFKPERWL
K---D--GNASFKFTAFQAGPRICLGKDSAYLQMKMAMAILCRFYKFHLP-N-PVK-T-L
SM-A-HG------LKVT-V-SRR
>LOC_Os03g07250.1_OsCYP704B2 503 bp
ME-GIHKLIA-L-WIL--S--NQ--KGP---RSWPIIGATVEQLK-----RMHDWLVESK
D--RT-VTTS---YTYIADPVNVEHVLKT---NF-N-PRSYMDVLL-G-DGIFNAD-GEM
WRKQRKT-ASFEFASKNLRDFSTVVFR--EL-KLSSILSCKAG-RVVDMQELFMRMTLDS
ICKVGFGE-LPDPESFAQAFDAA-NIIVTL-------RFIPLLKFLH----SEALLEQSM
KLVDDFTYSVIRRRKAE---ARKIKHDILSRFIE-LGEAG-FGDDKSLR----DVVLNFV
IAGRDTTATTLSWFTYMAMTHPAVADKLRRELAA-FE-DERALLSYDAVGKLVYLHACVT
ETLRLYPAVPQDP-KGIVEDDVLDGT-VRAGGMVTYVPYSMGRMEYNWPDAASFRPERWL
S-D-G--GNASFKFTAFQAGPRICLGKDSAYLQMKMALAILFRFYTFDLE-D-PVK-T-L
SM-A-HG------LKVR-V-STS
>Pp3c14_23761V3.1_PpCYP704B5 503 bp
--------------------------------------------------GLNQWVLE--
---TE-FDTH---M------------------------HKNMETLL-G-DGIFNAD-GEV
WRQQRKT-ASFEFASRVLRDYSTVIFR--EL-KVGDIVVSQTH-NAVDMQDLFMRLTLEG
ICKVGFGE-LPSPAPFASNFDNA-NEAVTY-------RFFPFLQLFN----NEAVLSRSV
KVVDDFTYNVIRTRRVE---STNKKADLLSRFIL-L-----NFTDKTLR----DIILNFI
IAGRDTTAATLSWFFYLLGNHPRVADKIYDELHA-LD-DD--QLTYDVLLKLQYLHAAIT
ETIRLYPAVPQDP-KGILADDVLDGT-LKKGGLITYVPYSQGRMKDIWEDAEDFRPERWI
K---D--GPLSFKFSAFQAGPRICLGKDSAYLQMKMASALLCRFFKFELP-G-PVK-A-L
SM-Q-RG------VKMY-V-TRR
>Pp3c14_23760V3.1_PpCYP704B7 503 bp
ME-ESAVTFV-L-WLW--Q--HR--LAP---KEWPVIGAAVETIR-----DLHDWVLSQK
--GKT-FRTM---YTYTVDPKNIEYILKT---NF-N-PHKNMETLL-G-DGIFNAD-GEV
WRQQRKT-ASFEFASRVLRDYSTVIFR--EL-KVGDIVVSQTH-NAVDMQDLFMRLTLEG
ICKVGFGE-LPSPAPFASNFDNA-NEAVTY-------RFFPFLQLFN----NEAVLSRSV
KVVDDFTYNVIRTRRVE---STNKKADLLSRFIL-L-----NFTDKTLR----DIILNFI
IAGRDTTAATLSWFFYLLGNHPRVADKIYDELHA-LD-DD--QLTYDVLLKLQYLHAAIT
ETIRLYPAVPQDP-KGILADDVLDGT-LKKGGLITYVPYSQGRMKDIWEDAEDFRPERWI
K---D--GPLSFKFSAFQAGPRICLGKDSAYLQMKMASALLCRFFKFELP-G-PVK-A-L
SM-Q-RG------VKMY-V-TRR
>Pp3c17_22820V3.1_PpCYP704B6 503 bp
ME-GSVVAFV-L-YLW--R--HR--IEP---KEWPIIGGALETIQ-----VMHDWILSNK
--GKT-FHIT---YTYTIDPNNIEYILKT---NF-N-PHRHMETLL-G-DGIFNSD-GEA
WRQQRKT-ASFEFTSRVLRDYSTVVFR--EL-KVGDILSCQKH-QPIDMQDLFMRFTLEG
ICKVGFGE-LESPAPFATNFDNA-NEAVTY-------RFFPFLQMFN----NEAVLSRSV
KVVDDFTYKVIKIRRAED--TSDKKADLLSRFIL-L-----NFTDKTLR----DVILNFI
IAGRDTTAATLSWFVYLLSIYPHVADKIYDELHA-LE-KD--ILSYDVLTKVQYLHAAIT
ETIRLYPAVPQDP-KGILADDVLDGT-LKKGGLVSYVPYAQGRAKVIWDDAESFRPERWI
K---D--GPLSFRFSAFQAGPRICLGKDSAYLQMKMVTALLCRFFKFDLP-G-QVK-A-L
AM-E-NG------VKMF-V-TRR
>Pp3c2_9340V3.1_PpCYP704B5 503 bp
AE-GAATSVV-L-WII--R--HR--LGP---KEWPILGSALEITS-----DMHDWLLSEK
--GKT-FRVV---YTYTVDQANVEYILKT---NF-N-PHRHMETLL-G-SGIFNVD-GEE
WRQQRKT-ASFEFASRILRDYSTVVFR--NV-KLAEIIASQTQ-EPIEMQDLFMRLTLDG
ICTVGFGE-LPSPAPFATNFDNA-NEAVTY-------RFFPILQRLN----NEAVLARSV
KVVDDFTYKVIQTRRTEQ--SSEMKADLLSRFIL-M-----SLTDKMLR----DVILNFI
IAGRDTTAVTLSWFVYLLSTHPEVADKVYEELRH-LE-EE--LLTYDALSKLNYLHAAIT
ETVRLYPAVPQNP-KGILEDDILDGT-VKKGGLVTYVPYAQGRMKELWKDADEFRPERWL
K---D--GPASSKFPAFQAGPRICLGKDSAYLQMKMAMAVLCRFFKFKLP-G-VVK-A-L
SM-Q-KG------VRVY-V-SGR
>AagrOXF_evm.model.utg000084l.77.1 503 bp
VE-AALAAFI-L-Q----L--KR--KGP---REWPFVGGAVEQIL-----RMHDWFLSEK
--GST-FKIV--DYTYTVDPANVEYILKT---NF-N-PHNKMEALL-G-DGIFNSD-GEM
WKKQRKT-ASFEFASRILRDFSTVTFR--EL-KLGFILINSSN-QPVDMQDLFMRLTLDS
ICKVGFGE-LPEPAPFSTAFDNA-NTAVTV-------RFFPFLRLLN----WEKTLKESV
QVVDNFTFNVVQTRRAER--KDLEKVDLLSRFIL-L-----NFSDKTLR----DMILNFV
IAGRDTTATTLSWLVYRLTLNPEVADKLFEELYN-FE-KDKLLLTYEDLSKLHYLHATVT
EAVRLHPAVPQDP-KGVLQDDVLDGT-LKKGGLVVYVPYSMARMQSLWPDAREFRPERWL
K---E--GPASFKFTSFQAGPRICLGKDSAYLQMKMVTAILCRFFKFQVP-G-PVQ-A-L
SM-A-HG------LKVN-V-FRR
>SELMODRAFT_101765_SmCYP704B17v2 503 bp
---------------------------------------------------MHDFLLELR
NYNKT-FRFD---YYYTVDPDVVEHILKN---NF-N-PHDIMEVLL-G-DGIFNSD-GEV
WKRQRKT-ASFEFASKILRDFSTVVFR--DV-KLADIVSTSRG-QSFDMQDLFMRMTLDS
ICKLGFGE-LASPEKFAIAFDNA-NAWVTN-------RFVPFVSLLK----REAQLAKNA
KIVDDFTYNVIKTRRAE---GKEKKADILSRFML-L-----QINDKTLR----DIVLNFV
IAGRDTTAVTLSWFVYMLATHPDCGDKIYAELCK-LE-TDEMLLTYDSLAKLAYLHAAIT
ETLRLFPAVPEDI-KGVLADDTLDGK-VKAGDQINFVPWCMGRMESLWEDAREYKPERWL
K---D--GPVSFKFTAFQAGPRICLGKDSAYLQMKMTAATLCRFFRFELP-G-QVK-A-L
SM-A-NG------LCVT-A-SER
>SELMODRAFT_80659_SmCYP704B17v1 503 bp
---------------------------------------------------MHDFLLELR
NYNKT-FRFD---YYYTVDPDVVEHILKN---NF-N-PHDIMEVLL-G-DGIFNSD-GEV
WKRQRKT-ASFEFASKILRDFSTVVFR--DV-KLADIVSTSRG-QSFDMQDLFMRMTLDS
ICKLGFGE-LASPEKFAIAFDNA-NAWVTN-------RFVPFVSLLK----REAQLAKNA
KIVDDFTYNVIKTRRAE---GKEKKADILSRFML-L-----QINDKTLR----DIVLNFV
IAGRDTTAVTLSWFVYMLATHPDCGDKIYAELCK-LE-TEEMLLTYDSLAKLAYLHAAIT
ETLRLFPAVPEDI-KGVLADDTLDGK-VKAGDQINFVPWCMGRMESLWEDAREYKPERWL
K---D--GPVSFKFTAFQAGPRICLGKDSAYLQMKMTAATLCRFFRFELP-G-QVK-A-L
SM-A-NG------LCVT-A-SER
>AagrOXF_evm.model.utg000042l.207.1 503 bp
-M-GLLSALL-I-WVV-----RQKPSGP---KCWPIFGSTFEMYN-----RVYDWVTDVT
G-GLT-FPQT---YLFTADPAVREHILKT---NF-N-PHTMMEPLL-G-DGIFNVD-GEM
WKKQRKT-ASFEFSSKVLRDFSSVVHR--SL-ALASLIICFDH-QSLEMQDLFLRLTLDS
ICKLAFGD-LPHPDPFARAFEEA-SRYCSD-------RFVPLLRIFH----SEAALPRSC
SYVDDFTYQVIRTRRAEE--ANPVRADLLSRLML-LSEEF-DAADKTLR----DSVLNFI
LAGRDTTASTLSWLTYCLCIHPEVGDKVYEEVCA-FE-RKQQLLGYESLSSFEYLHAAVT
ETLRLYPSVPLDS-KGTLVDDVLNGM-VRSGDMVCYLPYAMGRLTSLWPDALEFKPERWL
K---D--GPASFKFTAFQAGPRNCLGKDAAYLQIKIVMAVLCRFFKFQLP-G-QIR-I-L
SI-A-GG------IKVA-A-SIR
>AagrOXF_evm.model.utg000042l.208.1 503 bp
---------------------------------------MFELSH-----RMYDWLTDVT
G-ALT-FSQN---YIFTADPAVCEHILKT---NF-N-PHAIMEPLL-G-DGIFNTD-GEM
WKKERKA-ASFEFSSKVLRDFSSVVHR--SL-ALASLVTCFDH-KSLEMQDLFFRLTLDS
VCKVAFGD-LPLPDPFARAFEEA-SRYCSD-------RFVPLLRIFH----SEATLPRSC
SYLDDFTYQVIRTRRAEE--ANPVRADLLSRLML-SSEEF-DAEDKALR----DSVLNFI
LAGRDTTASTLSWFMYCLCIHPEVGDKVYEEICA-FE-RKQQLLGYESLSSFEYLHAAVT
ETLRLHPSLPMDP-KGALADDVLNGM-VRKGDFVTYVPYSMGRLTSLWSDALEFKPERWL
E---D--GPASFKFTAFQAGPRNCLGKDAAYLQIKVVMVVLCRFFKFQLP-G-NIR-I-L
SM-A-GG------IRVV-A-TRR
>SELMODRAFT_405166_SmCYP704B15v1 503 bp
ML-G-LLLLV-------SR--GR--DG-----GLPLIGHTVEVLA-----RIFDLLLQQS
Q-GST-VPQS---YVFTVDPANVEYILKT---RF-N-PREKFQPLL-G-GGIFNAD-GAA
WKSQRKT-ASFEFASRVLREWSGSVFR--DL-ELARI-------------DLFLRMTLDT
ICNLGFGH-LSTPHDFAAAFDRC-NAIVSF-------RFAPFLRLLR----EERDLPKNL
ATVDEFTYNIIRKRRIQS--NEARKKDLLSRFML-L-----SSSDAYLR----DIVLNFV
IAGRDTTAATLSYFIYMVASHPDCQGRLHSELLD-FD-HSSRLLTLEALAKLPYLHAAVN
ETLRLYPSVPLNF-KGVASDDVLDGT-VRRGEIVSYVPYCMGRMESLWPDAADFRPERWR
V---D--GTSSFKFTAFQAGPRVCLGKDSAYLQIKITAALLCRFFEFRLP-N-NLH-A-I
SL-A-SG------IEVV-P-LKR
>SELMODRAFT_414990_SmCYP704B15v2 503 bp
ML-G-LLLLV-------SR--GR--DG-----GLPLIGHTVEVLA-----RIFDLLLEQS
Q-GST-VPQS---YVFTVDPANVEYILKT---RF-N-PREKFQPLL-G-AGIFNAD-GAA
WKSQRKT-ASFEFASRVLREWSGSVFR--DL-ELARI-------------DLFLRMTLDT
ICNLGFGH-LSTPHDFAAAFDRC-NAIVSF-------RFAPFLRLLR----EEGDLPKNL
ATVDEFTYNIIRKRRIQS--NEARKKDLLSRFML-L-----SSSDAYLR----DIVLNFV
IAGRDTTAATLSYFIYMVASHPDCQARLHSELLD-FD-HSSRLLTLEALAKLPYLHAAVN
ETLRLYPSVPLNF-KGVASDDVLDGT-VRRGEIVSYVPYCMGRMESLWPDAADFRPERWR
V---D--GNSSFKFTAFQAGPRVCLGKDSAYLQIKITAALLCRFFEFRLP-N-NLH-A-I
SL-A-SG------IKVV-P-LRR
>SELMODRAFT_101746_SmCYP704B14v2 503 bp
ML-GLLLLLL-------SR--GR--DG-----GLPLIGHTVEILA-----RIFDLLLEQS
Q-GST-VPQS---YVFTVDPANVEYILKT---RF-N-PREKFQPLL-G-GGIFNAD-GAA
WKSQRKA-ASFEFASRVLREWSGSVFR--DL-ELARILPGKKD-LSLLPRDLFQRMTLDT
ICSLGFGR-LPTPHDFAAACDRC-NAIVSF-------RFAPFLRLLR----EERDLPKNL
ATVDEFTYNIIRKRRIQS--NE---KDLLSRFML-L-----SSSDVYLR----DMVLNFV
IAGRDTTAATLSYFIYMVASHPDCQGRIHSELLD-FE-RSSRLLKFEALAKLPYLHAAVN
ETLRLYPTLPLNF-KGVASDDVLDGT-VRRGEIVSYAAYCMGRMESLWPDAADFRPERWR
A---D--GNPSFKFTAFQAGPRVCLGKDSAYLQIKITAALLCRFFEFRLP-N-TFH-A-I
SL-A-SG------IKVV-P-LKR
>SELMODRAFT_80855_SmCYP704B14v1 503 bp
ML-GLLLLLL-------SR--GR--DG-----GLPLIGHTVEILA-----RIFDLLLEQS
Q-GST-VPQS---YVFTVDPANVEYILKT---RF-N-PREKFQPLL-G-GGIFNAD-GAA
WKSQRKA-ASFEFASRVLREWSGSVFR--DL-ELARILPGKKD-LSLLPRDLFQRMTLDT
ICSLGFGR-LPTPHDFAAACDRC-NAIVSF-------RFAPFLRLLR----EERDLPKNL
ATVDEFTYNIIRKRRIQS--NE---KDLLSRFML-L-----SSSDVYLR----DMVLNFV
MAGRDTTAATLSYFIYMVASHPDCQGRVHSELLD-FE-RSSRLLTLEALAKLPYLHAAVN
ETLRLYPTLPLNF-KGVASDDVLDGT-VRRGEIVSYAAYCMGRMESLWPDAADFRPERWR
A---D--GNPSFKFIAFQAGPRVCLGKDSAYLQIKITAALLCRFFEFRLP-N-TFH-A-I
SL-A-SG------IKVV-P-LKR
>SELMODRAFT_116539_SmCYP704B16v2 503 bp
---GVGALILFA-WCA--R--GT--PGF---KTWPLIGVTLEVAA-----RIYDWLSWRV
K-EMT-MSRS---YVFTVDPANVEHILKT---NF-N-PHEIFEPLL-G-NGIFNSD-GEP
WRIQRKT-ASFEFSSRVLRDVSCRVFK--DL-KLARIKI--------YLQDLFMRMTLDT
ICFLGFGH-LPNPRDFATAFDAC-NAIISY-------RFAPFFRFLR----QERSLQRHL
QVVDDFTHSIICQRRLQQ--PKQSRQDLLSRFML-L-----SFSDDHLR----DVILNFV
IAGRDTTASTLSYFTYMIASHPDCATKIYQELHE-FE-ELQLLLTYESLAKLVYLHAALM
ETLRLFPAVPLNF-KGVVADDVLSGA-VKRGSTLSYAPYCMARIKSIWSDASQFRPERWR
----D--GSISFKFTAFQAGPRICLGKDSAFLQMKITAALLCRFFEFQLP-R-ILT-A-I
SF-A-NG------VKVT-T-SNR
>SELMODRAFT_113735_SmCYP704B16v1 503 bp
---GVGALILFA-WCA--R--GT--PGF---KTWPLIGVTLEVAA-----RIYDWLSWRV
K-EMT-MSRC---YVFTVDPANVEHILKT---NF-N-PHEIFEPLL-G-NGIFNSD-GEP
WRIQRKT-ASFEFSSRVLRDVSCRVFK--DL-KLARIQF--------YLQDLFMRMTLDT
ICFLGFGH-LPNPRDFATAFDAC-NAIISY-------RFAPFFRFLR----QERSLQRHL
QVVDDFTHSIICQRRLQQ--PKQSKQDLLSRFML-L-----SFSDDHLR----DVILNFV
IAGRDTTASTLSYFTYMIASHPDCATKIYQELHE-FE-ELQLLLTYESLAKLVYLHAALM
ETLRLFPAVPLNF-KGVVADDVLSGA-VKRGSTLSYAPYCMAHIESIWSDASQFRPERWH
----D--GSISFKFTAFQAGPRICLGKDSAFLQMKITAALLCRFFEFQLP-R-ILT-A-I
SF-A-NG------VKVT-T-SNR
>SELMODRAFT_113847_SmCYP704B13v1 503 bp
---GVGALILFV-WCG--R--GT--PGF---KTWPLFGVTLEVAA-----RLYDWLSWQV
K-EMT-MSRS---FLFTVDPANVEHILKT---NF-N-PQEIFQPLL-G-NGIFNSN-GEA
WRFQRKT-ASFEFASRVLRDVSCRVFK--DL-KLARIVH---A-LLFFIQDLFMRMTLDT
ICYLGFGH-LPNPRDFATAFDAC-NAIISY-------RCAPFLRFLR----LERNLQRHL
QVVDDFTHSIIQQRRLQQ--YKHSKQDLLSRFML-L-----SFSDDHLR----DVILNFV
IAGRDTTASTLSYFTYMIASHPDCATKIYQELHE-FE-ELQLLLTYESLAKLVYLHAALM
ETLRLFPAVPLNF-KRAATDDVLSGA-VKRGSTVSYVPYCMARVESIWSDASQFRPERWR
----D--GSVSFKFTAFQAGPRICLGKDSAFLQMKITAALLCRFFEFQLP-G-ILT-A-I
SL-V-NG------VKVT-T-SNC
>SELMODRAFT_116579_SmCYP704B13v2 503 bp
---GVGALILFV-WCG--R--GT--PGF---KTWPLIGVTLEVAA-----RLYDWLSWQV
K-EMT-MSRS---FLFTVDPANVEHILKT---NF-N-PQEIFQPLL-G-NGIFNSN-GEA
WRFQRKT-ASFEFASRVLRDVSCRVFK--DL-KLARIVHRIKS-SSFFIQDLFMRMTLDT
ICYLGFGH-LPNPRDFATAFDAC-NAIISY-------RCAPFLRFLR----LERNLRRHL
QVVDDFTHSIIQQRRLQQ----QSKQDLLSRFML-L-----SFSDDHLR----DVILNFV
IAGRDTTASTLSYFTYMIASHPDCATKIYQELHE-FE-EFQLLLTYESLAKLVYLHAALM
ETLRLFPAVPLNF-KLAVTDDVLSGA-VKRGSTVSYVPYCMARVESIWSDASQFRPERWR
----D--GSVSFKFTAFQAGPRICLGKDSAFLQMKITAALLCRFFEFQLP-G-ILT-A-I
SL-V-NG------VKVT-T-SNC
>Mp1g05180.1_MpCYP704E1 503 bp
ML-AVVCAIV--------N--HR--KGP---KSYPLLGAAIGHIQ-----RLHHWLLTQK
N--ST-IANQ--VFYYTVDPANVKHILKT---NF-N-PQDRMQILL-G-DGIFNTD-GEM
WRTQRKT-AAAEFSLKALRDFSADSFK--EC-QLANVTAAFEG-RSYDMQDLYMRMTLDS
IGKIGFGN-LDSPEEFAIAFDRA-NEIVTQ-------RFIPLLRFLQ----GEADLNRNI
RIVDDFVYGVIAKRKLE---RKPEKADIISRFLD-LS----NMSDKILR----DVVLNFV
IAGRDTTAVTLSWMTYMLAEHPAVARRLYEELRA-FH-QRKVLLNYESLKELNYMQAVLT
ETLRLFPAVPLDP-KGILEDDVLDGT-LKKGNLISYSPWCMARMKSIWSDAAVFNPDRWL
Q---S--GPESYKFTTFQAGLRTCLGKDSAYLQLKIVAGTMCRFFEFRRS-N-YIM-A-L
SM-Q-GG------LDAV-P-HLR
>Mp6g16900.1_MpCYP704A1 503 bp
-----LVFTA---YAC-VL--NH--RGP---RIWPILGSILDMTR-----RMHDYVLDKI
Y-T-L-MK-N---YVVTVDPANIEYVLKT---NF-N-DHHRLVDLL-G-DGIFNAD-GDI
WKKHRKV-ASYEFASKVLRDHSFHNFK--NV-KLCQILDAEEN-KPVDMMDLMLRLTFES
ICQMGFGD-LPSPEPFAISFEDA-TSRSSE-------RFIPLLKALN----SEAAMKKDI
ETINDFTLKLVKNRKKEE--K-QGRPDLLSRFV----EAFK------LQ----DVVTNFI
LAGRDTTGVSLAWFLYEVSCNPQVEEKIVAELLR-LE-RDRQLLDYENVSNMHYLHAALS
ESMRLHGPIPVDV-RVAMNDDVLCGT-VHKGNLLMYSAYAQGRMEQIWSDVMEFKPERWL
K---D--GPESYKYPVFHAGPRLCLGKDSAYLQMKITIAALLRFFTFKVP-G-EVR-L-L
NM-H-NG------LKMI-V-RKR
>Mapoly0144s0023.1_MpCYP704A2 503 bp
------------------------------------------------------------
------------------------------------------------------------
------------------------------------------------------------
---MVFGD-LPSPEPIAISFDDA-TSRSSE-------RFVPLLKALN----SEAAMKKDL
ETINDFTLKLVKNRKKEK--K-QGRPDLLSRFV----EAIE------LQ----DVVINFI
LAGRDTTGVSLAWFLYEVSCNPQVEEKIVSELLR-LE-RDRQLLDYENVSNMHYLHAALS
ESMRLHGPIPADV-RVAMNDDVLCGT-VHKGDFLMYSAYAQGRMEQIWSDVMEFKPERWL
K---D--GPESYKYPVFHAGPRLCLGKDSAYLQMKITMAALLRFFTFKVP-G-EVR-I-L
HM-L-NG------LKMI-V-QRR
>AagrOXF_evm.model.utg000005l.119.1 503 bp
---SVWIITPEH-QAH-VV--DT--RGP---KGWPVIGCTIDMIR--------DTLFDTV
F-ETT-FRRH---FTVTTHPPNIEHILRG---NF-N-PFELLEELL-G-NGIFNTD-GDM
WKTQRKT-ASFEFSSRVLRDYSTNAFR--DV-RLYSIIASGKD-EVVDMQDLFLRMTFDN
ICTIGFGE-LPSPFEFASCFDAA-SARAFD-------RYIPFVRFLQ----SEGAMIRQR
KVLNEFTGNVITERQAEK--SEKARSDLLSRFIV-LGQAH-EDTNQTLR----DMILNFI
IAGRDTSAVALSWFFYLLACHPEVEEKIVTELLA-LE-KGEQSLNYETLHHLDYLHAAIT
ETLRLHPSVPLIT-KTTVADDTLDGT-LKRGSMITYAAYSMGRVERVWDDACEFKPERWL
K---D--GPESYKFISFNAGPRSCLGKDSAYLQMKMAAALILRYFKFELS-T-KVT-L-A
PI-K-DG------LKMR-V-RRR
>AagrOXF_evm.model.utg000005l.120.1 503 bp
------------------------------------------------------------
------------------------------------------------------------
------------------------------------------------------------
---------LPSPLEFANCFDAA-SARVFD-------RFLPLVRFLR----SEGALVRQK
KVLNEFTRNVIRDRQAEK--SNEARSDLLSRFIV-LGQAY-KDTSQTLR----DMILNFI
IGGRDTSAVALSWFFYLLACHPEVEEKIVSELLA-LH-KGEQSLNYETLHHLDYLHAAIT
ETLRLYPPVPLII-KTTLADDTLDGT-LKGGSTVTYVPYCMALVERVWEDACEFKPERWL
K---D--GPESYKFIAFNAGPRSCLGKDFAYLQMKMAAAIILRHFKFQLS-T-KVT-L-A
PI-K-DG------LRMR-V-RRR
>Mp8g09030.1_MpCYP704C1 503 bp
GP-IVATMIL-T-IIW--S-TKH--KGP---KKWILIGCTIEQAR-----RMHDWLHDKK
--GLT-FSMN---NTFTVDPRNVEHILKT---NF-N-PRERFGDML-G-HGIFNVD-GDM
WRHQRKV-AILEFASSKLREYSIHAFR--TL-KLVQVLAARNG-QRVDLQDLFMRLTLDS
ICRVGFGD-LPSPAPFAIAFDEA-NRLIVR-------RYILFLRTLN----SEAKLKKCI
DVVESFIYKVIETRRAES--STHTGVDILSRFMS-I-----TYTDERLR----DVVINFL
IAGRDTTAVTLSWFFFELCRNPQVVEKILEEVSS-VL-GVDSLLTYQSLTRMQYLHAAIT
EALRLYPAVPLET-KVAAANDTFDGT-IRKGEFVSYSSYSMGRLEYLWSDVAEFKPERWL
N------GPESFKLTAFQAGPRMCLGKDSSYLQMKLTTVILLMFFKFQLR-N-VPN-V-L
FI-A-NG------LPVN-V-SAK
>Mp3g12110.1_MpCYP704C2 503 bp
RL-IAATLIL-T-IMW--S--NQ--KGP---KKWLFIGCIIEQAR-----RIHDWLHDKK
--GLT-FSIN---NTFTVDPRNVEHILKN---NF-N-PRERFGDML-G-HGIFNVD-GDM
WRHQRKV-ATLEFASSKLRDFSIHAFR--TL-KLVQVLAARNG-QRVDLQDLFMRLTLDS
ICKVGFGD-LPSPAPFANAFDEA-NRLIVR-------RYIPFLRTLT----GEAKLKKCI
NVVDTFIYKVIETRRAES--STHAGVDILSRFMS-I-----TYTDERLR----DVVINFI
IAGRDTTAITLSWFFFELCRNPQVVEKILEEVST-VL-EVDPLLTYQSLSKMHYLHAAIT
EALRLYPAVPLET-KVAAANDTFDGT-IKKGEFVSYSSYSMGRLKYLWADVAEFKPERWL
S------GPQSFKLTAFQAGPRMCLGKDSSYLQMKLTTVILLMFFKFQLR-K-VPN-V-L
FI-A-NG------LPVN-V-FQR
>SELMODRAFT_111270_SmCYP704H1v1 503 bp
AS-IITWALI-A-WIF--R--GL--RGP---KSWPLVGCLFEQIA-----RLHHWLLDHK
---WT-FSVN---NTFTAHPANVEYILKT---NF-N-PRQRFRDMM-G-YGIFNVD-GEM
WMHQRKV-ATVEFASSKLRDYSTFAFR--DL-KLAGILASGTG-QALDLQDLFLRLTLDS
ICKIGFGE-LPDPLPFAHAFDYG-NTLIIR-------RYIMFIRSFN----SERELKRCI
RVMDDFLYRVIERRRQEK--KD---PDILSRFLS-L-----AYTDKMLR----DVVINFV
IAGRDTTALTLSWLFSELAKRPEVVEKILAEVDR-VF-GVDE-LDYQGLNRLHYLQATLT
EALRLYPAVPLET-KTVVADDVLDGF-VKGGQFVSYSSWAMGRLEEIWPDVLEFKPDRWL
S---D--NPQSFKLTAFQAGPRICLGKDSAYLQMKITTILLLRFFKFELD-E-PVN-V-L
YM-A-NG------LLSR-V-SFR
>SELMODRAFT_127881_SmCYP704H1v2 503 bp
AS-IITWALI-A-WIF--R--GL--RGP---KSWPLVGCLFEQIA-----RLHHWLLDHK
---WT-FSVN---NTFTAHPANVEYILKT---NF-N-PRQRFRDMM-G-YGIFNVD-GEM
WMHQRKV-ATVEFASSKLRDYSTFAFR--DL-KLAGILASGTG-QALDLQDLFLRLTLDS
ICKIGFGE-LPDPLPFAHAFDYG-NTLIIR-------RYIMFIRFFN----SERELKRCI
RVMDDFLYRVIERRRQEK--KD---PDILSRFLS-L-----AYTDKMLR----DVVINFV
IAGRDTTALTLSWLFSELAKRPEVVEKILAEVDR-VF-GADE-LDYQGLNRLHYLQATLT
EALRLYPAVPLET-KTVVADDVLDGF-VKGGQFVSYSSWAMGRLEEIWPDVLEFKPERWL
S---D--NPQSFKLTAFQAGPRICLGKDSAYLQMKITTILLLRFFKFELD-E-PVN-V-L
YM-A-NG------LLSR-V-SFR
>SELMODRAFT_423745_SmCYP704H2v1 503 bp
---MISIALL-A-WVF--R--HL--AGP---KTWPLLGCIVEQAR-----KLHDWLLGNK
---LT-FSIN---NTFTANPANVEYILKT---NF-N-PCGRFEDLM-G-QGIFTVD-GER
WIHQRKV-ATAEFASSKLRDYSIHTFR--DL-RLVKVLDSRSG-KQVDLQDLFMRLTLDS
ICTVGFGG-LPDPFPFAAAFDEA-MRLIIR-------RYVVFIRAAS----SEARLAQCL
KVVDSFLYQVINRRREEK--SS---ADLLSRFMV-L-----AYTDKMLR----DVVMNFM
VAGRDTTALTLSWFFSELCKHPEVADKIVAEVSQ-VL-G---LLDYQTLNKMQYLHAALT
EALRLYPAVPLDT-KQVIEDDTLDGT-VRAGQFVSYVPYSMGRLEHIWPDATEFKPERWL
S---S--GPQSYKFTTFQAGPRMCLGKDSAYLQMKMTTVMLLKLFNFSLE-G-SLD-A-L
YI-A-DG------VQAK-V-TRR
>SELMODRAFT_418431_SmCYP704H2v2 503 bp
---MISIALL-A-WVF--R--HL--AGP---KTWPLLGCIVEQAR-----KLHDWLLGNK
---LT-FSIN---NTFTANPANVEYILKT---NF-N-PCGRFEDLM-G-QGIFTVD-GER
WIHQRKV-ATAEFASSKLRDYSIHTFR--DL-RLVKVLDSRSG-KQVDLQDLFMRLTLDS
ICTVGFGG-LPDPFPFAAAFDEA-MRLIIR-------RYVVFIRAAS----SEARLAQCL
KVVDSFLYQVINRRREEK--SS---ADLLSRFMV-L-----AYTDKMLR----DVVMNFM
VAGRDTTALTLSWFFSELCKHPEVADKIVAEVSQ-VL-G---LLDYQTLNKMQYLHAALT
EALRLYPAVPLDT-KQVIEDDTLDGT-VRAGQFVSYVPYSMGRLEHIWPDATEFKPERWL
S---S--GPQSYKFTTFQAGPRMCLGKDSAYLQMKMTTVMLLKLFNFSLE-G-SLD-A-L
YI-A-DG------VQAK-V-TRR
>Pp3c13_24510V3.1_PpCYP704E1 503 bp
LE-VTAESFLFA-WIW--R--KL--PGP---FAWPLIGCLPELSA-----RLHDWVLESD
--DRT-IYPD--VAVFTVDPANVEHLLKT---NF-N-PCNLMRELF-G-VGIFTTD-GEL
WKEQRRM-ASYEFSSASLRDFSTDVFR--EL-KLVFILSASTG-ADFDLQEMCMRMTLGT
TCKIGFGV-LPSPKQFAQCFDDA-NFISYH-------RFVPLVRALN----RERKLKHCV
KVLNTFTYNVIEKRRQE-----PAQSDLLSRLTD-L-----HYVDTALR----DMILNFI
VAGRDTTAGTLTWFFYMMSSHPEIADKIFDELST-VV-AVAGLLTYEKLGKLHYLHAALS
ETLRLYPAVPLDS-KQAAEDDVLDGT-VKKGSMVGYVPYSMGRMKCLWDYAAEFKPERWI
Q---E--GPQSFKFTAFQAGPRTCLGKDSAYLQMKMTAALVMRFFTIRVP-G-SMQ-L-L
NM-K-HG------LRAV-V-SRR
>Mp2g06910.1_MpCYP704B1 503 bp
MEI-------VV-YLW--N--NH--VGP---KTWPILGSYLEMMA-----RLHDWITDKV
L-PPT-LTSN---VYFTASPQNVEYMLKT---NW-N-IYETANILF-G-DGIFVVD-GEK
WKVVRKV-ASLEFSSAKLRDFSTEIYC--RV-RLATILDADTG-NKVDLQDLLMRMTMDS
VCKIGFGD-LADPQSFIDAFQRM-GKL-VQ-------RQIPMLRALN----EEREMGQLR
KDMDKFLYNIIKDRKVEE--QNLKENNLLSRFML-F-----KLSDEWLR----DVTINFL
LAGRDTTAGTLAWFVYRTCTRPDVVETCREELVR-VL-G-HPLLNYDSVKDLHYLHSAIT
ETLRLYPAVANDP-KYAVDDDIMDGT-IKKQCTVNYHPYAMGRLQSIWPDAEEFKPERWM
K---D--GPESFKFTAFQAGPRICLGIGTSYLQMKLVAAILLQFFNFQLP-T-EVM-MLL
TL-K-NG------LDVT-V-SRR
>Mp1g17830.1_MpCYP704F1 503 bp
MK--------VF-YLW--R--NQ--LVS---KTWPYFGNLFEMRT-----RLYDWVYESK
S-PGT-VELR---AIMVGRPDIVEHILKT---RF-N-I---SHEIL-G-TGILNAD-GDV
WKQHRKL-ASYEFSSIKLREVSTEAYR--EL-RLLTFLDADSH-KQVDIQDLFLRMTMDA
FCKIGFGD-LPDPEKFANAFDKL-AELSIQ------------------------------
----------LSNRSV----NN--KHDLLSRFLS-S-----PLSDKVLR----DATVNFL
LAGRDTTALTLGWFMYLLSCNPEVAQK---------------SLTFDALGKLHYIHATLS
ESLRLYPPIPWDG-KFAVDDDVLDGT-VKRGEVVVYVQYAMGRMELLWPDASQFRPERWL
K---D--NPESFKFSAFQAGPRICLGKDTAYLQMKMTAALLIRFFRIQVP-N-DVA-L-L
AI-R-DG------LQVT-V-QRR
>SELMODRAFT_112911_SmCYP704J1v2 503 bp
MN-PNPLVFIVF-AVL--E--NH--KGP---KRWPLVGSYFQVVK-----VLHDWFLSS-
S-ERT-IAFY---NILTIDPANVEHILKT---NF-N-PRARNYDFM-G-DGIFNSD-GEM
WKRHRKL-ASYEFSSKKVNEYSGQVFK--KV-RMMEVLEASTK-TSFDFQDISMRMTLDS
ICEVAFGE-LPSPAPFAASFDRV-NELIVR-------RLIPVIRALN----SERELKNQI
QVLDSFTFQVIENRRREE--EKQERQDLLSRFMT-S-----AYQDRELR----DAILNFI
IAGRDTTAITLSWFIYCICNNPRVAKEIRLELDR-TF-GSESLLSTENLRTLHYLHACIS
ETLRLYPPVPRDG-KYAANDDVLDGT-VKRGDSVAYVQYSMGRMEFLWPDALEFKPERWI
K---N--SPQSFVYTAFQAGPRICLGKDAAYLQAKITAAMLMRFFNFELK-D-VVH-M-L
AM-V-NG------IKVN-V-SRL
>SELMODRAFT_151517_SmCYP704J1v1 503 bp
MN-PNPLVFIVF-AVL--E--DH--KGP---KRWPLVGSYFQVVK-----VLHDWFLSS-
S-ERT-IAFY---NILTVDPANVEHILKT---NF-N-PHARNYDFM-G-DGIFNSD-GEM
WKRHRKL-ASYEFSSKKVNEYSGQVFR--KV-RMMEVLEASKK-TSFDFQDISMRMTLDS
ICEVAFGE-LPSPAPFAASFDRV-NELIVR-------RLIPVIRALN----SERELKNQI
QVLDSFTFQVIENRRQEE--EKQERQDLLSRFMT-S-----AYHDRELR----DAILNFI
IAGRDTTAITLSWFIYCICNNPRVAKEIRLELDR-TF-GSESLLSTENLRTLHYLHACIS
ETLRLYPPVPRDG-KYAANDDVLDGT-VKRGDSVAYVQYSMGRMEFLWPDALEFKPERWI
K---N--SPQSFVYTAFQAGPRICLGKDAAYLQAKITAAMLMRFFNFELK-D-VVH-M-L
AM-V-NG------IKVN-V-STL
>Pp3c24_18890V3.1_PpCYP704D1 503 bp
MD-AFSGILSYL-WAA-----ER--KGP---VQWPILGVTLEALK-----TLNDWVVYLR
--DLT-FSLD---LTFTADPVNVKHILKT---NF-N-DHENFEIFL-G-DGIFNVD-GEI
WRTQRKT-ASFEFASRKLRDFSTVVFR--DV-KLASILAATAQ-QSMDMQDLFMRFTLDS
IFKVTFDD-LPGPNPFAQAFEIT-NEITSS-------RLIPILRALK----SERVLLQSA
KDVDEFIYGVIEAKKAEA--KTSGKSDLFSRFMR-L-----QFTDKNFR----DTLLNFI
IAGRDTTAVSLSWFVYRMAQNPEMTARLQQELRD-FD-TVR-LLTFDNLVKLQYLHACIL
ETLRLHPAVPLDP-KHAINDDILDGT-IKKGSLIYYTPYAMGRMPALWPDAMEFKPQRWF
--V-D--GTEQFKFTAFQAGPRICLGKDSAMLQLRMVLALLYRFFTFQIE-G-DIR-A-L
LL-A-NG------LPAK-I-IKQ
>Pp3c6_15280V3.1_PpCYP704F1 503 bp
MGDWIMAAVSAS-WLW-----RR-PPGP---MIWPWLGSMLEIAP-----TMNDWYLNSA
--DKT-FSFP-TKFVATVDPVIVEHIL-T---NV-K-GRDRLGDFL-G-RGIFLAD-GED
WRRHRKI-ASTEFSTRKLRGHSASVFR--GV-KLANCLKMAAD-QPVEIQDLFLRMTLDS
ICKVAFGE-LPDPDQFAKDFDNA-QAHISK-------RVVPMIRALD----EEHHFRIAT
NSVHSFAMDVIAKRRKEA--HDYHRDDLLSKFMA-N-----SYDDKELR----DVIISFM
LAGRDTTAVTLSWFTYEMCCHPEIADKIYEEGVA-VI-GKH-HLTHEALGQMHYLHAALS
ESLRLHPAVPRDG-KCVLEEDVLNGI-VKKGDFVQYVPYSMGRMPFLWPDALEFKPERWL
K---D--GSVSYIHSAFQAGPRICLGKDSAYLQLKVTAALITHFFKFHLP-G-EIA-L-M
PI-K-KG------LKVT-L-SPR
>At2g45510_AtCYP704A2 503 bp
---TVATTIFFT-YLM--N--RY----A------PVHATVFDLLF-----ELYDYETERE
K--PT-YRQ---SEILTADPRNVEHILKT---RF-N-SRENMADLL-G-HGIFAVD-GEK
WRQQRKL-SSFEFSTRVLRDFSCSVFR--RS-KLVGFVSALSG-KAFDAQDLLMRCTLDS
IFKVGFGE-LGFEGEFMEAFDEG-NVATSS-------RFIPLLWFFN----SQSKLKKSI
ATIDKFVYSLITTKRKEA----VVREDILSRFLV-E-----NMNDKYLR----DIILNFM
IAGKDTTAALLSWFLYMLCKNPLVQEKIVQEIRD-VT-FSHESINEEALDEMHYLHAALS
ETLRLYPPVPVDM-RCAENDDVLDGH-VSKGDNIYYIAYAMGRMTYIWQDAEEFKPERWL
D------GPESFKFISFHAGPRICLGKDFAYRQMKIVSMALLHFFRFKME-N-KVY-L-L
HV-D-GG------LHLC-A-IPR
>At2g44890_AtCYP704A1 503 bp
---IVVTTIFFA-YLT--N--RY----T------PVHATIFDLFF-----KLYDYETERT
K--PT-FRQ---SEIFTADPRNVEHILKT---RF-N-STVNLADLL-G-HGIFAVD-GEK
WKQQRKL-VSFEFSTRVLRNFSYSVFR--TS-KLVGFIAALSG-KSFDFQDMLMKCTLDS
IFKVGFGE-LGFEGEFMKAFDEG-NGATSS-------RVTPFLCFLN----SESRLKKSI
AIIDKFVYSLITTKRKES----SVREDILSKFLL-E-----NMNDKYLR----DIILNVM
VAGKDTTAASLSWFLYMLCKNPLVQEKIVQEIRD-VT-SSHESVTEEALAQMQYLHAALS
ETMRLYPPVPEHM-RCAENDDVLDGH-VSKGDNIYYISYAMGRMTYIWQDAEEFKPERWL
D------GPESFKFISFHAGPRICIGKDFAYRQMKIVSMALLHFFRFKME-N-KVS-L-L
HV-D-GG------LHLC-A-IPR
>LOC_Os06g03930.1_OsCYP704A4 503 bp
MV-CLASALAIA-YIIG-A--AH--DRP------PLVGTVFRQLK-----RMFDEHVNTA
H--RT-SRH---CEVFTSDPAVVEHVLKN---SF-K-STTAMKDLF-G-DGIFATD-GDM
WRHQRKL-ASYEFSTKVLRDFSSDTFR--RA-KLAEKISAANR-ISINIQDLLMRATMDS
IFKVGFGE-LGSSGQFSKAFDEA-NSLVYY-------RFVIMLRYLN----SEAKLKRNI
QIIDSFVMKLIHQKREQK----KTKEDILSRFVL-A-----TMDDRYLR----DIVLNFL
IAGKDTTGNTLTWFFYLLCKNPIVQDKVALEIREFVE-WSKERLDEGAISKMHYLQATIS
ETLRLYPAVPVDA-KMADEDDVLNGY-VVKGDGINYMIYAMGRMTYLWEDAQEFRPERWL
N------GQESFKFVSFNAGPRICLGKEFAHRQMKIMAATLIHFFKFRLE-S-EPI-F-L
HI-D-NG------LHLL-A-NPR
>LOC_Os04g48460.1_OsCYP704A3 503 bp
---VA--LSLL--YLA--K--RY----P------PVAGTMFHQLL-----RLLEYHTERK
Y--RT-FRC---NYVYTVEPANVEHILKT---NF-N-GHDVLEDLL-G-DGIFNVD-GGM
WRQQRKV-ASLEFSTRVLRDYSSAVFR--DA-ELAGILEPAAKRERVDMQDLLMRATLDS
FFRVGFGN-LGSEGVFARAFDDA-SEQVLF-------RFFLLVRFLN----SEATMKQSI
RTINDFVYSIIDRKIEQS--Q-AKKEDILSRFLL-E-----CFDNKYIR----DIILNFV
IAGRDTTAGTLSWFLYAVCKNQRVQDKIAREVRD-AT-TGDRFLTEDAINKMQYLHAALT
ETLRLYPGVPLDV-KYCFSDDTLDGH-VKKGDMVNYQPYPMGRMKFLWDNAEEFKPERWL
D---S--GAESFKFTAFQAGPRICLGKEFAYRQMKIVSAVLLYFFRFEMD-D-TVG-L-L
KM-D-GP------FYLR-A-LAR
>LOC_Os10g38110.1_OsCYP704A5 503 bp
---AV---GLIC-YLA--R--RR----P------PVVGTAFHQLY-----RVHDYHTARE
H--MT-FRGR--EQIYTCDPAVVEHILRT---NF-N-GHGNMSDLF-G-DGIFAVD-GDK
WKQQRKI-ASYDFTTRALRDFSGDVFK--RA-KLAGVVSAASN-QSMDFQGFLMRATMDS
IFTIAFGD-LGSEGRFAAAFDDA-SEFTML-------RYLPFLRLLN----AEAMLKERI
KVVDGFVYKLIRDRSDES--KADSRQDILTRFIQ-A-----TVDYKYLR----DIILNIV
IAGKDTTAGSLAWFLYMMCKHPEVQEKICHEAME-AT-NAGESLTDEALNKMHYLHAALT
ETLRLYPAVPLDN-KQCFSDDVLNGF-VSKGDIVFYIPYAMGRMESLWKDAESFRPERWL
E---N--GQESFKFTAFQAGPRICLGKDFAYRQMKIFAAVLLRFFVLKLE-K-IIS-I-L
SV-D-QG------LHLT-A-MAR
>LOC_Os10g38090.1_OsCYP704A7 503 bp
---VMATAGAIC-YLA--K--RR----P------PVVGTVFHQLY-----RIHDYHTARE
H--TT-FRGG--DQIYTCDPAVVEHILKT---NF-N-GHGNAKDLF-G-DGIFAID-GEK
WKQQRKI-ASYDFSTRALRDFSCAVFK--RA-KLAGIVSAASN-QSMDFQGLMLRATMDS
IFTIAFGD-LGSEGRFAAAFDDA-SEFTML-------RYIPLLRLLN----VEAMLKERI
KVVDEFVYRLIRARSDES----GSRQDILSRFLQ-A-----VVDYKYLR----DIILNIV
IAGKDTTAGALAWFLYMVCKHPEVQEKICHEAMV-AT-SAGDSLTDQALNNMHYLHAALT
ETLRLYPSVPMEN-KQCFSDDVLNGF-VSKGDIVFFIPYAMGRMESLWKDAEYFRPERWL
E---N--GQESFKFTAFQAGPRICLGKEFAYRQMKIFAAVLLRFFVLKLE-K-IVS-L-L
AI-D-QG------LHLT-A-TAR
>LOC_Os10g38120.1_OsCYP704A6 503 bp
MQ-AA-VAGAFCYYLA--R--RH----P------PVVGTVFHQLY-----RLHDYYTARE
H--TT-FRGR--RNIYTCDPAVVEHILRT---NF-S-GSEILNDLF-G-EGIFAVD-GEK
WKTQRKI-ASYDFTTRALRDFSSDVFK--RA-KLAGVVSAASN-QSMDFKGLLTRATMDS
IFTIAFGD-LGSEGHFAKAFDDA-GEYLLL-------RYLPFLRLLN----AEATLKERI
KVVDEFVYKLIRARSDES--MARSRDDLLSRFIQ-A-----TVDYKYLR----DIVLNIV
IAAKDSTSGSLAWFLYMACKRPEVQEKIFDEVME-TT-NAGDSLTDQALNKMHYLHAALT
ETLRLYPSVPLEN-KQCFSDDVLNGF-VSKGDGVFYMPYAMGRMEFLWKDAEAFRPERWL
E---H--GQESFKFTAFQAGPRICIGKDFAYRQMKIFAAVLIRSFVFKLK-K-NVS-I-L
AI-D-QD------LHLT-A-TAR
>Mp2g10330.1_MpCYP94A2 503 bp
---RSY-SVIVAAWYC-DR-LN---RGP---RTYPIVGCQFELMA-----RFLNWITESK
D-PHT-IRAGCQ--IYTGNPANLEHILKT---NF-N-PREILFPFL-G-DGIFNAD-HES
WKSQRKL-ASVEFSTKSLRLFLVEVVE--KLDRLLPLLSRSEG-KAIDIQDLMMRFAFDN
ICNLIVGD-LPSPDTLANAIDEA-AKILSH-------RM--TIKFFK----SSRRLDKAL
NLIDDLCYSIIQTRKAEL--GTEGKTDLLSRFLQ-L-----NTSDVYIR----DMVVSLV
IAGKDSSSSTLSWFFWFMSKHPQVARKIRAEVLG-VI-RDR--FNFEELKDMDYLHAALQ
ETLRLYPPVPMDG-KMASANDVLDGT-VHKNDRVTYSPWAMGRLESLWQDCLEYKPERWF
N------GQESFKFPVFQAGPRVCLGKEMSLTQMKYIVASLMATFKV-VE-N-EPI-F-I
KI-K-DK------LLVT-V-EEI
>Mp5g04140.1_MpCYP94A1 503 bp
QWFGS--ALLFINWA--SD-DRR--RGP---KSYPILGAQIEISK-----NLYAWATSEK
D-PHT-IRLSYV--VITANPENVEHMLKT---NF-N-PLEGLRPLL-G-HGIFNAD-GDM
WKSQRKV-ASHEFSTRTLRDFVVEFVH--NHERLLPVLAHADG-RVIDIQDVFLRFAFDN
ICLLGFGD-LPSPEEFANAFDEA-MVLTFK-------RVLPVLRFFG----AESKLVQHV
QIIDKFALALIQKRREE----QQGQSDLLSRFIQ-FDDEVNAPSDKYLR----DILINFV
IAGRDTSSLALTWFFWLLPQYPGVEQAIEAEVTS-IL-RAK--FDFDDLKEMHYVQAAIT
ESMRLYPPVPTDS-KTALADDRFDGT-IGKGDRVVFHCYAMGRMQDLWPDCLEFKPERFL
D------GPASFKYPIFQAGPRICMGKEMAYTQMKYIIASVISRFKLSPA-E-LPA-L-F
KM-R-HG------LKGT-V-HKV
>Pp3c6_400V3.1_PpCYP94G1 503 bp
---LT--SLLVVLWCI-YH-KN---RGP---KVYPLLGSYLSLLH-----RILDWMVDRD
S-PMT-VRPGQF--HITANPANVEHILKT---NF-N-PYANLHDLL-G-NGIFNID-GKS
WKLQRKV-ASHEFTTQSLKNFMVGAVH--DRGRFIPVLQCNTG-RTVDLQDLLARFTFDT
ICKLGFGD-LLCPSRFANAFDTA-TSITAN-------RFI-VTRALN----SEKKLRAAV
ADIDDFAMFVIQNRRKQA--GQ-AHLDLLSRFMG-LTAADQGYSDEFLR----DIVISFI
LAGRDTSTSSLTWFFWNLEHHRQVEDAICKEVSE-IL-KNRLFFSFEELKKMHYLHAAVS
ESLRLYPPVPIEM-KLAHSSDEWDGT-IDPNSTIIYHPYAMGRMERIWPDCMKFKPERWL
D------GQESYKHAVFQAGPRMCLGRELALMQIKMVVAVLLQRFRFSSK-G-TPE-L-L
PM-K-NG------FPVS-V-QSK
>AagrOXF_evm.model.utg000002l.549.1 503 bp
MALAA--AVAVVLYLV-KS-HS---RGP---VAYPILGCTLEVLR-----RYLDWVTDMK
D-PQT-MRLGVT--IATANPSNVDHMLRK---NF-N-PGEVLEDLL-G-KGIFNVD-GHL
WRVQRKV-ASYEFTTRSLRELVCDTMK--TRTRMLPFLEAAAG-SVFDLQSMLLRFSFDT
ICSIAFGD-LPSPTRFAQAFDTA-TRLTFD-------RFL-LLRALN----SERQLRAAV
AEVHAFSMSVIRQRRKEALEGD--HLDLLSRFMR-LVDA-QNFADEFLR----DIVTSFF
LAGRDTSSASLSWFLWELSRHPDVERAVYKEVAG-IV-EAR--FSYDELKSMQYLTAALS
ESLRLHPPVPVDI-KVALQDDVFDGT-VPKGARVGFHPYAMGRMESVWPDCMQFKPERWL
D------GAESFKFPVFQAGPRICLGKDMAMLQMKHVAAAFIQSFTLAVP-D-KPV-L-M
PM-K-NG------FPVT-V-SRR
>AagrOXF_evm.model.utg000024l.193.1 503 bp
MAFAA--AVAVVSYLV-KN-HN---RGP---VLYPVLGCVVELLQ-----RILDWATEIK
D-PQT-MRLGLT--VITANPSNVDHMLRK---NF-N-PGEVLEDLL-G-KGIFNAD-GHL
WRVQRKV-ASYEFTTRSLRELVCDTLQ--ERTRMLPFLEAASG-SVFDLQSMLLRFSFDT
ICNIAFGD-LPSPTRFAQAFDVA-TRLTMD-------RFL-VLRALN----SERRLREAV
AQVHDFALSVIRQRRKEALAGE--HLDLLSRFMR-LLDA-ENFADEFLR----DIVISFF
LAGRDTSSVSLSWFFWTLSHHPEVEKALYEEVVG-IV-QAR--FSYDELKSMQYLTAALS
ESLRIHPPVPVDS-KIALEDDVFDGT-IPKGARVAFHPYAMGRMESVWPDCLQFKPERWL
D------GAESFKFPVFQAGPRICLGKDMAMLQMKYVVASYIQNFTLTVP-G-KPV-L-M
PM-K-HG------FPVT-V-SRR
>SELMODRAFT_83080_SmCYP94J4v2 503 bp
--MAA--A--IVRTI--QS-DT---GGP---VLYPVVGNVFDFLR-----RFLEWSTEIN
S-PNT-FTFG-F--KITGNPATVEHILKT---NF-N-PRQSLTDLL-G-DGIFNVD-GEL
WKIQRRL-ASFEFTTRSLREFLMDSLA--DHSRLLPTLASRDG-KEIDLQDLFMRFNFDN
ICKLSFGD-LPSPEKFAQAFDKA-TTLSTL-------RFQ-VLRALN----PERELKEVL
DVVNEFAVSVVQKRREE----K--NQDLLSRFIG-L-----SFSDEFLR----DIIISFV
LAGKDTTAVSLSWFFWLLSNHPGVQQEIIREVGS-IV-AKG--FTYEELRDMVYLQAALC
ESMRLYPPVPIDT-KVVKNSDVLDGN-VEKGMKVSYHVYAMGRMESLWKDCLEFKPERWI
D------GAVSFKFPVFQAGPRVCLGKEMAMLQMKYVVAALVPKFEL-VG-K-EPC-M-L
IM-K-DG------LPVV-P-KLR
>SELMODRAFT_76541_SmCYP94J4v1 503 bp
--MAA--A--IVRTI--QS-DT---GGP---VLYPVVGNVFDFLR-----RFLEWSTEIN
S-PNT-FTFG-F--KITGNPATVEHILKT---NF-N-PRQSLTDLL-G-DGIFNVD-GEL
WKIQRRL-ASFEFTTRSLREFLMDSLA--DHSRLLPTLASRDG-KEIDLQDLFMRFNFDN
ICKLSFGD-LPSPEKFAQAFDKA-TTLSTL-------RFQ-VLRALN----PERELKEVL
DVVNEFAVSVVQKRREE----K--NQDLLSRFIG-L-----SFSDEFLR----DIIISFV
LAGKDTTAVSLSWFFWLLSNHPGVQQEIIREVGS-IV-AKG--FTYEELRDMVYLQAALC
ESMRLYPPVPIDT-KVVKNSDVLDGN-VEKGMKVSYHVYAMGRMESLWKDCLEFKPERWI
D------GAVSFKFPVFQAGPRVCLGKEMAMLQMKYVVAALVPKFEL-VG-K-EPC-M-L
IM-K-DG------LPVV-P-KLR
>SELMODRAFT_128350_SmCYP94J2v2 503 bp
--MAA--A--IVRTI--QS-DT---GGP---VLYPVVGNVFDFLR-----RFLEWSTEIN
S-PNT-FTFG-F--KITGNPATVEHILKT---NF-N-PRQSLTDLL-G-DGIFNVD-GEL
WKIQRKL-ASFEFTTRSLREFLMDSLA--DHSRLLPTLASRDG-KEIDLQDLFMRFNFDN
ICKLSFGD-LPSPEKFAQAFDKA-TTLSTL-------RFQ-VLRALN----PERELKEVL
DVVNEFAVSVVQKRREE----K--NQDLLSRFIG-L-----SFSDEFLR----DIIISFV
LAGKDTTAVSLSWFFWLLSNHPGVQQEIIREVGS-IV-AKG--FTYKELRDMVYLQAALC
ESMRLYPPVPIDT-KVVKNSDVLDGN-VEKGMKVSYHVYAMGRMESLWKDCLEFKPERWI
D------GEVSFKFPVFQAGPRVCLGKEMAMLQMKYVVAALVPKFELVVG-K-EPC-M-L
IM-K-DG------LPVV-P-KLR
>SELMODRAFT_110688_SmCYP94J2v1 503 bp
--MAA--A--IVRTI--QS-DT---GGP---VLYPVVGNVFDFLR-----RFLEWSTEIN
S-PNT-FTFG-F--KITGNPATVEHILKT---NF-N-PRQSLTDLL-G-DGIFNVD-GEL
WKIQRRL-ASFEFTTRSLREFLMDSLA--DHSRLLPTLASRDG-KEIDLQDLFMRFNFDN
ICKLSFGD-LPSPDKFAQAFDKA-TTLSTL-------RFQ-VLRALN----PERELKEVL
DVVNEFAVSVVQKRREE----K--NQDLLSRFIG-L-----SFSDEFLR----DIIISFV
LAGKDTTAVSLSWFFWLLSNHPGVQQEIIRKVGS-IV-AKG--FTYKELRDMVYLQAALC
ESMRLYPPVPIDT-KVVKNSDVLDGN-VEKGMKVSYHVYAIGRMESLWKDCLEFKPERWI
D------GEVSFKFPVFQAGPRVCLGKEMAMLQMKYVVAALVPKFELVVG-K-EPC-M-L
IM-K-DG------LPVV-P-KLR
>SELMODRAFT_233293_SmCYP94J3 503 bp
---AC---------------------GP---VLYPVVGNVFDFLR-----RFLEWSTEIN
S-PNT-FTFG-F--KITGNPATVEHILKT---NF-N-PRQSLTDLL-G-DGIFNVD-GEL
WKIQRRL-ASFEFTTRSLREFLMDSLA--DHSRLLPTLASRDG-KEIDLQDLFMRFNFDN
ICKLSFGD-LPSPEKFAQAFDKA-TTLSTL-------RFQ-VLRALN----PERELKEVL
DVVNEFAVSVVQKRREE----K--NQDLLSRFIG-L-----SFSDEFLR----DIIISFV
LAGKDTIAVSLSWFFWLLSNHPGVQQEIIREVGS----TKG--FTYKELRDMVYLQAALC
ESMRLYPPVPIDT-KVVKNSDVLDGN-VEKGMKVSYHVYAMGRMESLWKDCLEFKPERWI
D------GEVSFKFPVFQAGPRVCLGKEMAMLQMKYVVAALVPKFELVVG-K-EPC-M-L
IM-K-DG------LPVV-P-KLR
>SELMODRAFT_111511_SmCYP94J1v1 503 bp
---AA--ALLFVFYL--KN-ET----VP---RMYPLLGTMPELLK-----RILEWTTEAK
S-PHT-ITWGPF--KLTSNAQNVEYILKT---NF-N-PCDTLRDLL-G-DGIFNAD-AGL
WKLQRKL-ASYEFTTRSLHDYLMDSVA--EEKRLLPTIAC--G-RRVDLQDVFMRFAFDS
ICKLAFGD-LPSPTAFARAFDES-TRLSTE-------RFY-LIRYFN----SEKHLKEYL
AIVNEFAAMVIKNRRKK----T--NQDLLSRFMA-L-----SYSDKFLR----DIIISFV
LAGKDTTSVTLSWFFWLLSKHPKVENKIIQEIVD--V-AER-HFAYSELREMNYLQAALS
ESLRLYPAVPFDS-KGAKGPDVLDGS-IEKGTRVTYQIYAMGRMESLWKDCLEFKPERWL
S-T----GNESYKFTAFQAGPRICIGKEMAMLQMKSLVAALLPKFKFEMS-D-EPR-M-L
AI-K-NG------LPVI-P-RAR
>SELMODRAFT_122098_SmCYP94J1v2 503 bp
---AA--ALLFAFYL--KN-GT----VP---RMYPLLGTMPELLK-----RILEWTTEAK
S-PHT-ITWGPF--KLTSNAQNVEYILKT---NF-N-PCDTLRDLL-G-DGIFNAD-AGL
WKLQRKL-ASYEFPTRSLHDYLMDSVA--EEKRLLPTIAC--G-QRVDLQDVFMRFAFDS
ICKLAFGD-LPSPTAFARAFDES-TRLSTE-------RFY-LIRYFN----SEKHLKEYL
AIVNEFAAMVINNRRKK----T--NQDLLSRFMA-L-----SYSDKFLR----DIIISFV
LAGKDTTSVTLSWFFWLLSKHPKVENKIIQEIVD--V-AER-HFSYSELREMNYLQAALS
ESLRLYPAVPFDS-KGAKGPDVLDGS-IEKGTRVTYQIYAMGRMESLWKDCLEFKPERWL
S-T----GNESYKFTAFQAGPRICIGKEMAMLQMKSLVAAMLPKFKFEMS-D-EPR-M-L
AI-K-NG------LPVI-P-RAR
>Pp3c1_23370V3.1_PpCYP94H1 503 bp
MSYGRFEALLVANALI-WH-LN---IGP---RVYPFVGSLPSAIQ-----RLLDFSVERK
S-PLT-IRSG-A--YSTANVENVEYVLKT---KF-N-VGDVLFDLL-G-RGIFNAD-GNL
WKLQRKL-ASHEFSSRSLREFGVECVQ--KQNRLVPVLSSENG-NVVDLQDLLMRFSFDN
ICQLGFGD-LPSPPKFAEAFDKA-NECTLL-------RF--MLKFFN----IERGLKESM
AVVHNFAQEVIEARRKE-----HARQDLLSRFML-FTDSSNKASDIFLR----DMVISFV
LAGRDTTSLGLSWFFYALGHNPHVEAKIYDEIKE-QL-QLQA-FTFEQLKKLHYLHAALH
ESLRLFPPVPWDS-KHAVRDDVLDGT-ILKGERVTFNIYAMARMEANWPDCNEFKPERWL
D------GPESFKFATFQAGPRICLGKEMALIQMKLVASSLVYCFKFTLE-D-PPR-F-F
KM-L-NG------FPVI-V-HKR
>kfl00120_0040_v1.1 503 bp
LFMFA--AIGVPLYLL-VV-FRK-DPGP---RRYPLVGNMFETIR-----RNVDWIMEQK
E-DSW-IRPG-A--VVVTDPRDLEHVLKT---NF-N-PHGLLGELL-G-DGIFNAD-GDS
WRMQRKA-ASHEFSTRSLKELMLTTFN--NNGALLPLIGAEKG-VPFDLQEIFQRYTFDT
ICSMGFGD-IPDPAPFARAFDDA-QEAHSR-------RFMPVVRFLG----TERLLAEGV
KKINEFAYGVIRQRREEA--GP--REDLLSRFMA-VVDR--STSDRFLR----DIILNFI
LAGRDTTAVTLTWFFWVLTQRRDVEQKVLDEVEK-IA-AGK--FDFEDLRSMTYLQAALS
ETLRLYPAVPSDV-KYAVADDVMSGA-VKAGYRVAYHPYSQGRIVKIWADALGFKPERWI
A-E----GQHSYKFPSFQAGPRICLGKDMAYLQMKVVAASLLRRFKFSVP-G-VVF-I-L
TM-K-YG------LQMT-V-ERR
>kfl00171_0160_v1.1 503 bp
-FW-T--AIGLSLYLF-GS-IRK-FPGP---KRYPLVGSLFELLK-----RTYDWLVEAK
A-DSW-CFPG-L--VVVTDPRDVEHMLKS---RF-N-PHGLLYELL-G-NGIFNAD-GEV
WRVQRKA-ASHEFSTKSLKELMLTIFN--NNGALVALMGAEEG-TPFDLQDVFQRCTFDT
ICSIGFGD-LPEPVPFANAFDIA-QEVHSR-------RFLPALRFLG----SERKLAEAV
KEVDSFAYDVIRRRRQEA--GP--HEDLLSRFIA-VADR--STADRFLR----DIILNFV
LAGRDTTSVTLTWFFWALTQHRDVEEKILGEVDR-VD-AAK--FGFEDLRSMNYLQAVLS
ETLRLYPAVPSDV-KSALSDDILSGA-VRAGWRIAYFPYAQGRSAVVWPDALEFKPERWL
S-A----GQPSYKFSSFQAGPRICLGKDMAYLQMKVVAASLLRRFKFTVP-G-VVT-L-L
TM-R-YG------LQVT-V-EQR
>At4g00360_AtCYP86A2 503 bp
MD-L------VVAYWL-QR-RL---KGP---RVWPVLGSLPGLIE-----RMHDWITERA
C-GGT-YQLAQGLVTVTCDPKNIEHMLKT---RF-N-PQAVFHDFL-G-QGIFNSD-GDT
WLFQRKT-AALEFTTRTLRQAMGRWVN--RKLRFCPILEQNNY-EPVDLQDLILRLTFDN
ICGLAFGD-CPGPEGFASAFDRA-TEASLQ-------RFIPLLKWLG----LEVSLSRSL
GEIDGYLDAVINTRKQEL--REQRHDDLLSRFMK-KKD----YSETFLR----HVALNFI
LAGRDTSSVALSWFFWLITTHPTVEDKIVREICS-VL-IETRPLEFDEVDRLVYLKAALS
ETLRLYPSVPEDS-KHVVNDDILDGT-VPAGSSVTYSIYAAGRMKSTWEDCLEFKPERWI
P-D----G-HDYRFVAFNAGPRICLGKDLAYLQMKTIAAAVLLRHRLTVP-G-KVE-L-L
FM-K-NG------LLVN-V-HKR
>At1g01600_AtCYP86A4 503 bp
ME-L------IVGYWL-KR-RL---KGP---RVWPLLGSLPGLIE-----RMHEWITERA
C-GGT-YQLAQGLVTVTCDPKNLEHMLKT---RF-N-PQSVFHDLL-G-QGIFNSD-GDT
WLFQRKT-AALEFTTRTLRQAMGRWVN--RKLRFCPILAQDNA-EPVDLQDLILRLTFDN
ICGLAFGD-CPGPEGFASAFDRA-TEASLQ-------RFIPMLKWLG----LEVSLSRSL
GEIDEYLAAVINTRKQEM--QEQRHDDLLSRFMM-KKT----YSDTFLQ----HVALNFI
LAGRDTSSVALSWFFWLITMHPTVEDKIVREICS-VL-IETRPLGFDEIDRLVYLKAAIS
ETLRLYPSVPEDS-KHVENDDVLDGT-VPAGSSVTYSIYAAGRMKSTWEDCLEFNPERWI
P-D----G-HDYRFVAFNAGPRICLGKDLAYLQMKTIAAAVLLRHRLTVP-G-KVE-L-L
FM-K-NG------LLVN-L-YKR
>At2g45970_AtCYP86A8 503 bp
ME-M------AIAYFL-TF-RL---KGP---RVWPILGSLPGLIE-----RMHDWISDRA
C-SGT-YQLAQGLVTVTCDPRNLEHILKN---RF-N-PQAVFHDLL-G-QGIFNSD-GDT
WLFQRKT-AALEFTTRTLRQAMARWVN--RKLRFLPILERLGS-EPIDLQDLLLRLTFDN
ICGLTFGD-CPGPVTFAVAFDRA-TEASLQ-------RFIPLFRWLR----LEVSLTRSL
VQVDNYLSEIITTRKEEM--HNKHHDDLLSRFIK-KK-----YSDETLQ----RVALNFI
LAGRDTSSVALSWFFWLITQHPAIEDKILREICT-VL-VETRPLSCEELDRLVFLKAALS
ETLRLYPSVPEDS-KRAVKDDVLDGT-VPAGSSITYSIYSAGRMKSTWEDCLEFKPERWI
Q-D-G--G-HDFKFVAFNAGPRICLGKDLAYLQMKSIASAVLLRHRLTVT-G-KVE-L-L
FM-K-YG------LLVN-V-HER
>At1g63710_AtCYP86A7 503 bp
MD-I------LITYII-VS-RY---KGP---RVWPLVGSLPALIT-----RMHDFIADRM
C-GGT-YQLAQGHVTVTCDPKNLEHILKT---RF-N-PQSVFHDLL-G-DGIFNSD-GDT
WRFQRKT-AALEFTTRTLRQAMARWVD--RKNRLVPILERSRA-EPIDLQDVLLRLTFDN
ICGLTFGD-LPEPEGFAVAFDGA-TEATLQ-------RFIPIIKWLR----LEDDMSRSI
SHVDNYLSEIINTRKLEL--QQSRHDDLLSRFMK-KK-----YSDKYLK----YVALNFI
LAGRDTSSVAMSWFFWLVSLNPRVEEKIINEICT-IL-IKTRPLTFDEIDQLVYLKAALS
ETLRLYPSVPEDS-KFVVANDVLDGT-VPSGSNVTYSIYSVGRMKFIWEDCLEFKPERWL
E------S-CNYKFVAFNAGPRICLGKDLAYLQMKSITASILLRHRLTVP-G-RVE-L-L
FM-K-FG------LKMD-V-HKR
>LOC_Os02g44654.1_OsCYP86A10 503 bp
ME-V------VAAYMT-WR-RL---SGP---RVWPVVGSLPGLVQ-----NMHEWIAARR
A-GGT-YQVAGGLVTVTCDPRNLEHVLKS---RF-N-PHAVFRDLL-G-DGIFNSD-GET
WVAQRKT-AALEFTTRTLRTAMSRWVS--RHHRLLPILDAAGK-AHVDLQDLLLRLTFDN
ICGLAFGD-LKGPEAFASAFDRA-TEATLN-------RFIPLCKWLG----METTLASSV
AHVDQYLAAVIKARKLE---NGAMHDDLLSRFMR-KG-----YSDESLQ----HVALNFI
LAGRDTSSVALSWFFWLVSTHPAVERKVVHELCA-VL-AASRPFTFEELDSLVYLKAALS
ETLRLYPSVPEDS-KHVVADDYLDGT-VPAGSSVTYSIYSAGRMKTVWEDCLEFRPERWL
A-D-G--S-HDYKFVAFNAGPRICLGKDLAYLQMKNIAGSVLLRHRLAVQ-G-RVE-L-L
FM-K-NG------LRME-V-RPR
>LOC_Os04g47250.1_OsCYP86A11 503 bp
ME-V------AVAYMA-WR-RL---SGP---RVWPVVGSLPGLVR-----DMHEWIAARR
T-RGT-YQLAGGLVTVTCDPRNLEHVLKS---RF-N-PHGVFGDLL-G-DGIFNSD-GET
WVAQRKT-AALEFTTRTLRTAMSRWVS--RHSRLLPILSAAGG-ATVDLQDLLLRLTFDN
ICGLAFGD-LRGPEDFASAFDRA-TEATLN-------RFIPVFKWMG----METTLARSV
QHVDRYLSAVIKARKLEA--NGTPHDDLLSRFMR-KG-----YSDESLQ----HVALNFI
LAGRDTSSVALSWFFWLVSTHPAVERKIVRELCT-VL-AASRPLNFEELDQLVYLKAALS
ETLRLYPSVPEDS-KHVVADDVLDGT-VPAGSSVTYSIYSAGRMKTVWDDCLEFRPERWL
A-D-G--T-HDFRFVAFNAGPRICLGKDLAYLQMRNIAGSVLLRHRLAVP-G-RVE-L-L
FM-K-HG------LRME-V-RPR
>At5g58860_AtCYP86A1 503 bp
ME-L------ALVYAL-YF-RL---TGP---KVLPFVGSLPYLIA-----RIHDWIADRA
T-GGT-YQVAQGFYTVTCHPKNVEHILKT---RF-N-PRAAFHDLL-G-QGIFNSD-GDT
WLMQRKT-AALEFTTRTLRQAMARWVN--GKNRLWLILDVQNN-KPVDLQDLFLRLTFDN
ICGLTFGD-LLDPDPFSVAFDTA-TEATLK-------RLLTLIKAMG----SEDKLKKSL
EVVETYMNDAIDARK-------SPSDDLLSRFLK-KRDVN--LPTDVLQ----RIALNFV
LAGRDTSSVALSWFFWLVMNNREVETKIVNELSM-VL-KETRPLEFDEADRLVYLKAALA
ETLRLYPSVPQDF-KYVVDDDVLDGT-VPRGSTVTYSIYSIGRMKTIWEDCLEFRPERWL
A-D-G--EPKDYKFVAFNAGPRTCLGKDLAYNQMKSVASAVLLRYRVFPP-G-RVE-L-L
FM-K-NG------LRVY-L-QPR
>LOC_Os01g63540.1_OsCYP86A9 503 bp
MA-LQ-----LAAYMV-WA-RL---SGP---RMWPLVGSLPSVVL-----RVHDWIADRA
T-GAT-YQLAQGLVTVTCNPRNLEHILRA---RF-N-PQASFHDLL-G-QGIFNSD-GET
WLIQRKT-AALEFTTRTLRQAMARWAN--RKYRLWRILDCNAA-ASVDLQDLLLRLTFDN
ICGLTFGD-LPGPEPFANAFDEA-TEATMQ-------RFLPLIKAFG----SERSLRDSL
AVVDRHMTETIAARK-------TPSDDLLSRFMK-KRDSK--FPEDVLQ----WIALNFV
LAGRDTSSVALSWFFWTLMQRRDVERKVVLEIAS-VL-RETRPLNFDELERLVYLKAALT
ETLRLYPSVPQDS-KYVVADDVLDGT-VPAGSAITYSIYSVGRMESIWKDCAEFRPERWL
A-D-G--SVKDYRFVAFNGGPRTCLGKDLAYLQMKSIASAVLLRNSVELP-G-KVE-L-L
FM-K-NG------LRVH-V-KPR
>At1g24540_AtCYP86C1 503 bp
---IS--AVVLVLFLL-YL-KK---GGP---VMWPVLGIIPMLAL-----DLFTWCTRVR
S-GGT-FHFGYG--IMTADPANVEHILKT---NF-N-PRERFRDLL-E-DGIFNAD-DEL
WKEERRV-AKTEMHSSRFLEHTFTTMR--DDQKLVPLMESTSK-RVFDLQDLLLRFTFDN
ICISAFGY-LTGPEPFAKAFEDA-TEYTLA-------RFLPVPRFLG----YERKLNNAV
RIVHAFANKTVRERRNKR--G-D-YADLLSRLMQ-REYEKE-FSDKYFR----EFCTSFI
IAGRDTTSVALVWFFWLVQKHPEVEKRILREIRE-IK-RKL-QFEAEDFREMVYLQAALT
ESLRLYPSVPMEM-KQALEDDVLDGT-VKKGARIHYSVYSMGRIESIWKDWEEFKPERWI
E------GSEDFKYVVFNGGPRLCVGKKFAYTQMKMVAAAILMRYSVKVQ-G-EIV-T-L
YM-K-NG------MNVM-L-QPR
>At3g26125_AtCYP86C2 503 bp
MS-MS--LIDLLLFLF-CL-KK---GEP---VQWPVFGITPEFFL-----DMFGWVTRTK
S-RGT-FPFSYG--AMTSVPANIEYMLKT---NF-N-PKERFRDLL-E-DGIFNAD-DES
WKEQRRI-IITEMHSTRFVDHSFQTTR--DERKLLKVMESKSQ-EAFDLQEILLRLTFDN
ICIAGLGD-LDDPHPFAKAFEEA-TESTLF-------RFMPVPKFFD----YEKGLREAV
ETVHNFIDKMVVERIAMK--G-NSKSDVLSRLIQ-IESHKR-FTAKFFR----QFCTSFI
LAGRDTSSVALTWFFWLITKHPEVETKILHEIRE-IL-NQRE-FTVKELNDMVYLQAALS
ESLRLYPPIPMEM-KQATEEDVFDGT-LRKGSRVYFSVYAMGRMESIWKDCEMFKPERWI
G------GSDDFKYVVFNAGPRLCLGKTFAYLQMKMVAASILLNYSIKVQ-D-VVV-T-L
YM-K-HG------LKVR-I-TPR
>At1g13140_AtCYP86C3 503 bp
MS-MP--LTELLLFVF-CV-KK---LGP---TIWPVFGITPEFFF-----DVYGWATRKK
C-RGT-FLLGYG--AVTCVPANVEYMLKT---NF-N-PKERFNDLL-E-DGIFNAD-AES
WKEQRRI-IITEMHSTRFVEHSFQTTQ--DRKKLLKVMEARSQ-EAFDLQDVLLRLTFDN
ICIAGLGD-LSDPLPFAQAFEEA-TESTMF-------RFMPIPKFFD----YEKGLRKAV
DVVHEFVDKMVVDRICKK--G-N-RSDVLSRIIE-IESHKT-STIKFFR----QFCTSFI
LAGRDTSSVALTWFFWVIQKHPEVENKIIREISE-IL-RQR-LFTVKELNDMVYLQAALS
ETMRLYPPIPMEM-KQAIEDDVFDGT-IRKGSRVYFATYAMGRMESIWKDCESFKPERWI
S------GNDDFKYVVFNAGPRLCLGKTFAYLQMKTIAASVLSRYSIKVK-D-VVV-T-L
YM-R-HG------LKVT-I-SSK
>At1g13150_AtCYP86C4 503 bp
---MS--LTELLLFVF-CL-KK---RGP---MLWPVFGITLEFFF-----DVYGWVTRKK
C-RGT-FLLDYG--AVTCVPANVEYMLKT---NF-N-PKSRFNDLL-E-EGIFNAD-DDS
WKEQRRI-IITEMHSTGFVEHSFQTTQ--HRKKLLKVMEAKSQ-EAFDLQDVFLRLTFDI
ICLAGLGD-LVDPQPFAKAFEEA-TESTLF-------RFMPIPRFLD----YEKGLRIAV
GVVHGFVDKMIVDRICEK--E-N-RSDVLSRIIQ-IESHKR-STIRFFR----QFCTSFI
LAGRDTSSVALSWFCWVIQKHPEVENKIICEIRE-IL-RQR-LFTVKELNNMVYLQAALS
ETLRLFPPIPMEM-KQAIEDDVLDGT-VRKGSRVYFSIYAMGRMESIWKDCEIFRPERWI
A------GSDDFKYVVFNAGPRLCIGKTFAYLQMKMIAASVLLRYSIKVQ-D-VIA-T-L
YM-K-YG------LKVT-I-TPR
>LOC_Os02g38290.1_OsCYP86E1 503 bp
MA-AA--IVGGALFAF-AV-RR---GAP---VLWPLVGIVPTLFV-----DIYEWGSALR
A-GGV-FPGGSG--VITSAPANVEHVLRA---NF-N-PRERFVELL-G-GGIFNAD-GEA
WRAQRRA-ATAEMHSSRFVEFSVRSIE--QYGRLVPLAESGGG-AAVDLQEVLLRFTFDN
ICAVAFGD-LDGPDPFARAFELA-TELSLL-------RFVPIARLLR----SERRLVEAT
RAVREFAERAVADRRNER--G-G-RCDLLSRLMS-SAP----YSNEFLR----DFCISFI
LAGRDTSSVGLAWFFWLLAGHPDVESRVVGDV---------------DIKRMDYLHAALT
EAMRLYPPVPVDF-KEALADDVLDGT-VRARQRVIYYTYAIGRDPASWDDAAAFRPERWM
G------GGESFKYAVFNAGPRLCIGKRFAYTQMKTAAAAVLSRFAVEVP-G-EVK-T-L
YM-K-NG------LMVR-F-RRR
>At5g23190_AtCYP86B1 503 bp
FNSSD--PLVAIVFVA-AL-KY---QGL---PVWPFLGMLPSLAF-----NIYEWLSDCL
Q-NGT-FQFSNS--TITCDPRNVEHLLKN---RF-V-PRDNLRDLL-G-DGIFNAD-DET
WQRQRKT-ASIEFHSAKFRQLTTQSLF--EHKRLLPVLEVKSS-SPIDLQDVLLRLTFDN
VCMIAFGD-LPDPVPFAKAFEDA-TEAAVV-------RFVPVFRYLD----TEKKLKESI
KGVDDFADEVIRTRKKES---ETKRSDLLTVFMG-LRDEK-SFSDKFLR----DICVNFI
LAGRDTSSVALSWFFWLLEKNPEVEEKIMVEMCK-IL-RQRDVFGPEEIKKMDYLQAALS
EALRLYPSVPVDH-KEVQEDDVFDGT-LKKGDKVIYAIYAMGRMEAIWKDCLEFRPERWL
D------GSESYKFTAFNGGPRLCLGKDFAYYQMKSTAAAIVYRYKVKVN-G-KVE-L-M
YM-K-HG------LMVN-L-INR
>At5g08250_AtCYP86B2 503 bp
---------------------------M---PVWPLVGMLPSLIS-----NIYEWLSDIS
Q-NGT-FRFSNC--VVTCDPRNVEHLLKT---RF-I-PRETMQDLL-G-DGIFNTD-DGT
WQRQRKA-ASVEFHSAKFRQLTSQSLH--EHNRLLPVLEGK-----IDLQDILLRLTFDN
VCMIAFGD-LPKPEPFAKAFEDA-TEATVV-------RFVPVLRSLN----TEKKLKESI
NGVDDFAEEVIRTRKKES---EAKRPDLLTIFMG-LRDEN-KFSDKFLR----DICVNFI
LAGRDTSSVALSWFFWLIEKNPEVEEKIMMGICK-IL-EQRVVFRPEEIKKMDYLQAALS
ETLRLYPSVPVDH-KEVLEDDVFDGT-LKKGEKVIYAIYAMGRMETIWKDCREFKPERWL
D------GSESYKFTAFNGGPRLCLGKDFAYYQMRYVAAAIIYRYKVRVDGG-KVE-L-M
YM-K-HG------LKVN-M-VKR
>LOC_Os10g34480.1_OsCYP86B3 503 bp
MSAAA--AAAAVIFVA-SL-RS---QGL---PSWPLVGMLPSLLL-----DMYEWLTGAS
R-GGT-FTLTHC--VVTSDPRNLEHMLKT---KF-S-PRDTVRDLL-G-DGIFGAD-DEV
WRRQRKA-ASLEFHSAEFRALTASSLV--EHRRLLRVLGEEAG-DAVDLQDVLLRLTFDN
VCMIAFGD-LPGPEPFAKAFEDA-TEATIV-------RFVPVARALG----HERVLQRSL
AGVDRFAYDVIRQRKEEA--GGGGRSDLLTIFTK-MRDADTAYSDKFLR----DICVNFI
LAGRDTSSVALAWFFWLLNKNPAVEAKILEEIDD-IV-AARRVFHPEEVKKMEYLHAALS
EALRLYPSVPVDH-KEVVEDEVFDGT-LKKGTKVIYAMYTMGRMESIWEDCREYKPERWL
D------GGESYKFTAFNGGPRLCLGKDFAYYQMKFAAASILRRYHVRVD-G-PVA-L-M
YM-K-HG------LKVK-L-TKR
>Pp3c7_6350V3.1_PpCYP86F1 503 bp
MSRQT--GLGGVTFLV-VI-SI---KGP---IVWPVFGTTPQFLW-----RMHDWTTDVK
H-DGT-YTCTTA--VATCRPENLEYVLKT---NF-N-PTYPSHDLL-G-QGIFNTD-HDL
WKMQRKT-ASLEFSTRTLRDLMVKANR--SGQRLLPVLAARNR-APIDFQDLFLRYTFDN
ICMVGFGD-LPGPTPFAQAFDLA-TEGTLT-------RMVPFIRALG----MEGRLAKAI
NVLDKFAMDVITERRKEA--K----CDLLSRFMQ-TTD-HE-YTDKFLR----DVTTNFI
LAGRDTTAIALSWFFYLITQHPAVEEKILLEIGE-IL-RSRNSLSFEELKQLNYLHAALS
ESMRLYPSVPIDN-KDVTADDFLDGT-VRKGTRLMYSIYSMGRMDSIWKDCMEYKPERWL
K------GPESFKYAVFNAGPRLCLGKELAYLQMKSVASAILRNYHVKLP-G-KVE-L-L
FM-K-YG------LRVT-L-HPR
>Pp3c11_26530V3.1_PpCYP86F2 503 bp
MNEYA--GMECVAFLV-VL-SI---KGP---IVWPVFGTTPQFLW-----RMHDWTTDVK
F-DGT-YTCTTA--VATCRPENLEYVLKT---NF-N-PTYPSHDLL-G-QGIFNTD-HEL
WKMQRKT-ASLEFSTRTLRDLMVKSNR--SGQRLLPVLAAKKR-IPIDFQDLFLRYTFDN
ICMVGFGD-LPGPTPFAQAFDLA-TEGTLT-------RMVPFIRALG----MEGRLAKAI
STIDKFAADVITERRREN--K----CDLLSRFMQ-TTD-HE-YTDRFLR----DVTTNFI
LAGRDTTAIALSWFFYLITQNPAVEEKILNEIRE-IL-QSRRSLSFEELKQLHYLHAALS
ESMRLYPSVPIDN-KDVTADDFLDGT-VRKGTRLMYSIYSMGRMESIWKDCLEYKPERWL
N------GPESFKYAVFNAGPRLCLGKELAYLQMKSVASAILRNYHVKLP-E-KVE-L-L
FM-K-YG------LHVT-L-HPR
>SELMODRAFT_124000_SmCYP86F3v1 503 bp
----------MIAYLV-FL-HA---KGP---LVWPIVGMIPQLSR-----QGYDWVTGVQ
T-GGT-FTIPNV--VVTSDPQNVEYILKT---NF-N-PRAGFHDLL-G-SGIFNSD-HNT
WLLQRKL-ASLEFYTKSFRDLTARSVQ--RHRRLLPILRAATS-ATIDLQDVMLRFTFDN
ICILAFGD-LAGPRPFARAFDVA-TTLTLL-------RFTPSLRLLG----RERKLHECL
KTIEAFAADVIAKRKAE------RRSDLLSCFLS-STDPATSYSDKFLR----DVAINFI
LAGRDTSSVALSWFFWLLQSNPRVEAAILDELRT-VV-RSSGDFSVEELRSMQYLHAALS
ESLRLYPSVPIDN-KEVVEDDTLDGT-VKKGRRVLYSIYSMGRMESIWPDCLDFRPERWI
N------GPESFKYTAFNAGPRLCLGKDVAYLQMKAIAASILSRFSVRVD-G-VAK-L-L
FM-R-NG------LPVT-L-HHR
>SELMODRAFT_128482_SmCYP86F3v2 503 bp
----------MIAYLV-FL-HA---KGP---LVWPIVGMIPQLSR-----QGYDWVTGVQ
T-GGT-FTIPNV--VVTSDPQNVEYILKT---NF-N-PRAGFHDLL-G-SGIFNSD-HNT
WLLQRKL-ASLEFYTKSFRDLTARSVQ--RHRRLLPILRAATS-ATIDLQDVMLRFTFDN
ICILAFGD-LAGPRPFARAFDVA-TTLTLL-------RFTPSLRLLG----RERKLRECL
KTIEAFAADVIAKRKAE------RRSDLLSCFLS-STDPATSYSDKFLR----DVAINFI
LAGRDTSSVALSWFFWLLQSNPRVEAAILDELRT-VV-RGSGEFSVEELRSMQYLHAALS
ESLRLYPSVPIDN-KEVAEDDTLDGT-VKKGRRVLYSIYSMGRMESIWPDCLDFRPERWI
N------GPESFKYTAFNAGPRLCLGKDVAYLQMKAIAASILSRFSVRVD-G-VAK-L-L
FM-R-NG------LPVT-L-HHR
>AagrOXF_evm.model.utg000002l.499.1 503 bp
MDLQQ--GV-ALAHAI-YI-CV---KGP---RVWPYFGSVHGLIL-----RVYDWIATLQ
Y-RGT-YTVPTS--IVTCDPECLEYILKT---RF-N-PSYVFHELL-G-DGIFNTD-SDP
WKMQRKT-ASLEFSTKALRELMVSSVR--TQERLLPVLDCHQE-TTIDLQDVFLRYTFDN
ICIVAFGD-LPGPDPFATSYDLV-TEATCK-------RLLPLFRALS----IEGKLKTAL
VVVDNFARDVIATRRRQQ--QPSSFADLLSRFMQ-MKD-SE-YSDSFLR----DVATNFI
IAGRDTSAVALTWFFWLLSKNPDVENKILEELAG-VL-CSRTPFTFDELRRMQYLHAALS
ESLRLYPSVPLDT-KYAAEDDVLDGT-VPKGARVVYAMYAMGRMPFIWPDCLEFKPERWL
N------GAENFKFTAFNAGPRLCLGKDLGYLQMKAVSSAVLWNYKVDVP-H-PIE-L-L
FM-K-HG------LKVR-L-HRR
>AagrOXF_evm.model.utg000091l.539.1 503 bp
------------------------------------------------------------
---------------------------MD---SF-N-PLAACEELL-G-HGIFNSD-GAQ
WKMQRGV-ARVEFNSRAMVESVAHSVS--YNSRLMPVLHASRG-QTFDLQDVLLRYTFDN
VCMVTCGD-LPESEPFASAMNHL-AEVSTS-------RFLPFARLLR----QESKVPSAT
QTVNDFAAEVIRSRRSD-----PKHTDLLSSFMQ--------YSDAFLR----DVIINFI
LAGRDTSAVALSWFFWLLDSHPETEEKILQEIAE-IL-RSRKAFTTEELKRMHFLQAALS
ESLRLFPPVPVDI-KYAAKEDTLDKT-VPAGYRVYYSLYSMARMPQIWPDCREFKPERWL
E------GREDYKFAVFNAGPRLCLGKDMAYLQMKSLAATILRHYHVRVP-D-PVQ-L-L
FI-K-DG------LMVT-L-HKR
>kfl00139_0060_v1.1 503 bp
ME--------ALLTIL-WR-RH---KGP---FAWPLVGAFPQLMW-----RYHDWISDRR
H-GGT-LLDS---LTYVADPRCVEHMLKT---NF-N-PRDILLELL-G-GGIFNAD-GQD
WAVQRKT-AVHEFSVRKLREHATLVFQ--EGV-LVKQIDAEQG-TPVDLQDLLMRLTLET
ICHVGFGR-LPSEAEFAKAFDLT-NQIVAE-------RFVPILRLLK----GEGKMRKAQ
SAINRFANSVIQKRREED--RGSEPQDLLSRFMS-MRDGC--YPDEYLR----DVILNFI
IAGRDTSAGAITWLFYELSRSRRVEEKIFQELMG-VL-EAGPRLTFEKLRKLTYLQAALS
ETLRLHPSVPGDR-KTAVNADVLDGT-IAPGQFVVWTAYTMGRQESIWPDAAEFRPERWL
P-D----GAESYKFTAFQGGPRVCLGKELAFLEMKAAAAALIYNFRFQVP-G-QVT-L-L
PV-K-GG------LPVI-V-TKR
>kfl01524_0010_v1.1 503 bp
------------------------------------------------------------
------------------------------------------MELL-G-SGIFNAD-GDN
WTLQRKT-AVHEFSVKKLREHATAVFQ--EGA-LVRQVDAMQG-TVLDLQDVLMSFTLES
ICHVGFGR-LSPEADFAKAFNLA-NQVVAE-------RFLPV------------------
------------------------PQDLLSRFMT-MRDGN--LSDAYLR----DVVINFI
NAGRDTSAGAITWMIYELTRNCHVEERILEEVMV-VL-ELGQQLSFGKVRKLNYLQAALS
ETLRLHPSVPQDR-KTAVDSDVLDGT-ISRGSLVVWTAYTMGRQESIWPDALEFRPERWL
P-N----GAESYKFTAFQGGPRMCIGKDLAFLEMKAAAAALIYNYRFEVP-G-HVK-L-M
PI-K-HG------LLVN-V-SRR
>AagrOXF_evm.model.utg000029l.10.1 503 bp
MSLLE--LVLAAPLLY-RD-AN---VGP---KVFPLLGSLPAMLK-----RILEWTTESR
A-PHT-IRLD---FIDTAHPAVVEHFVKQ---KF-V-QHDVFADLL-G-NGIFNVD-GEE
WRQQRKV-VAHEFSTSSLRELLMERVE--TRERLLPILNRRDS-SSVDLQDLFTRFSFDN
ICHLAFGD-LPSPTPFEQAFNNA-ALICFS-------RFFPVLRALN----SERRLRENL
KIIDDQAISVIRARRRQE--K-DPPRDLLSRYIS--------CSDSFLR----DVVVSFM
IAGKDSTPSVLAWFFWLLSRHPEVEAECYKEVAG-VV-GDHSTFSHEQLRGMHFLHAALS
ETLRLYPSAPAGV-RCAMRDDVLDGT-VPKGSSMGFNSYAMGRMRSVWEDCLEFRPARWL
S-N----GPESYKFPAFHAGPRMCPGRDVAFIQMKFIAASLIPRFSFVVA-G-EPE-L-M
RL-K-DG------LPVG-V-RVR
>AagrOXF_evm.model.utg000029l.25.1 503 bp
MALLL--LLPLALAYQ-KE-DN---TGP---TVYPLVGSLPSFLM-----RWMHWAKEEK
T-PLT-MR-GIS--IETANPANVKHFVKT---RF-N-PAEIFGDLL-G-NGIFNVN-GEC
WLMQRKA-ASYEFGAQSLRILLMECVE--KEDRLCPILIANAG-KQVDLEDLLLRFAFDN
VCAMSFGD-LESPTDFAEAFDEA-ALLCLG-------RFFFVARFFN----NERRIRECV
KTIDNFAYGVIHNRRQEQ----QGHRDLLSRFMR-LLEEQNSDSDVFLK----DIVVSFL
IAGREAPALVLCWFFWFLDQHPAAEQAVQEEIAS-IL-QARTSFTWEELKNMNYLHAALF
ETLRLYHPVPFIP-RVALEDDVLDGT-VPKGARVGYYPMAMGRMKSIWPDCMEFKPERWL
D------GPGSYRFPAFHAGPRLCLGKDIAILHMKAMAAALIPCFKLKPP-G-VPE-I-V
RM-K-GG------MPVL-V-QPR
>At1g34540_AtCYP94D1 503 bp
---FI--FLLPIIFFI----K---EFGF---KSYPIVGSFPGLVN-----RFLDWTVESR
C-PQT-AIPGQL--IMTANPSNVEYMLKT---KF-S-PTSVLEDFL-G-HGIFNSD-GDM
WWKQRKT-ASYEFSTKSLRDFVMSNVT--VNTRLVPVLVATTG-KLIDLQDILERFAFDN
ICKLAFND-LHD--NFMRAFETA-ATIISQ-------RFRVAIKKLN----SERVLRESI
ATVHKFADEIVRNRIDQR----DHKEDLLSRFIS-K-EEM--NSPEILR----DIVISFI
LAGRDTTSSALSWFFWLLSMHPEVEDKILQELNS-IR-ART-VYGFEHLKMMNYLHAAIT
ESLRLYPPVPVDI-KSCAEDNVLDGT-VGKGWAITYNIFAMGRMESIWKDCDRFDPERWI
E-T-N--GGEDSKFPAFHAGPRMCVGKDMAYIQMKSIVAAVLERFVVEVG-K-RPE-M-L
RI-K-GG------LFAR-V-QER
>At3g56630_AtCYP94D2 503 bp
---LI--SLLPIIFFI----N---EFGF---KSYPIVGSLPGLVN-----RFLDWTVESR
C-PQT-AIPGQF--VMTANPANVEYMLKT---KF-S-PISILEDFL-G-RGIFNSD-GEM
WWKQRKT-ASYEFSTKSLRDFVMSNVT--VNTRLVPVLAATNG-KLIDLQDILERFAFDN
ICKLAFND-LDD--NFMQAFETA-ATIISQ-------RFQVSIKKLN----SERVLRESI
MIVHKFADEIVRNRIEQK----DHKEDLLSRFIS-K-EEM--NSPEILR----DIVISFI
LAGRDTTSSALSWFFWLLSMHPEVKDKILQELNS-IR-ERT-VYGFEDLKLMNYLHAAIT
ESLRLYPPVPVDT-MSCAEDNVLDGT-IGKDWGISYNAYAMGRMESIWKDCDRFDPERWI
E-T-N--GGENYKFPAFHAGPRMCLGKEMAYIQMKSIVAAVLERFVVEVGKK-RPE-V-L
RI-R-GG------LNVR-V-QER
>LOC_Os11g04310.1_OsCYP94D4 503 bp
---LL--ILPLYSYHL-LA-K---THGL---KAHPLLGHLPAFVR-----RFLDWSTEAG
S-PMR-IGPGSG--IVTGNPADVEHILRT---NF-N-PIGMLEDFL-G-HGLFNSD-GEQ
WLWQRKN-ASYEFSKRSLRKFVVDVVQ--AANRLLPLLRAGDG-VGLDLQDVLQRFGFDT
ICMVAFGD-LDGAKEFMHNFGEA-LDLVIG-------RFMPSIKWLN----TERRLKKAI
ADVHAFAMDIVRARRQ-S----KDRDDVLSRFVA-S-DE---YRDEVLR----DIVLSFL
VAGRETTSSGLTWFFWLLSSRPDVVARIADEVRA-VR-KAT-PFGFDTLREMHYLHAALT
ESMRLYPPVPTDP-QSCAADDTLDGT-VRAGWFVNYSAYAMGRLAAIWEDCMEYRPERWL
D---D--GPASFRFTVFHAGPRMCLGKEMAYVQMKSIVANVLEELVVDVKGG-APE-I-L
RM-K-GG------LPVK-I-RRK
>LOC_Os11g04290.1_OsCYP94D5 503 bp
MA-LF--VLPLYSYHL-LA-K---THGL---KAHPLLGHLPAFVN-----RFLDWTTEVG
S-PMR-MGPGTG--IITGNPADVEHILRT---NF-N-PIGMLEDFL-G-HGLFNSD-GEQ
WLWQRKN-ASYEFSNRSLRRFVVDVVQ--AADRFLPLLRAGDG-GGLDLQEVLQRFGFDT
ICMVAFGD-LDGAREFMHTFGEA-QDLVVG-------RFFPSIKWLN----TERRLRKAI
ADVHAFAMDIVRARRQ-S----NDRDDVLSRFVA-S-DE---HSDEVLR----DIVLSFL
IAGRETTASGLSWFFWFLSSRPDVVARIADEVRA-VR-EAT-PFRFDALREMHYLHAALT
ESMRLYPPAPIDS-QSCAADDTLDGT-LRAGWSVTYSAYAMGRLAAIWEDCLEYRPERWL
D---D--GPASFRFTVFHAGPRMCLGKEMAYVQMKSIVANVLEEFEVDVKGG-VPE-V-L
RM-K-GG------LPVK-I-RRK
>LOC_Os12g04100.1_OsCYP94D63 503 bp
MA-LF--FLPLYSYHL-LA-K---THGL---KAHPLLGHLPAFVN-----RFLDWTTEVG
S-PMR-MGPGTG--IITGNPADVEHILRT---NF-N-PIGMLEDFL-G-HGLFNSD-GEQ
WLWQRKN-ASYEFSKRSLRRFVVDVVQ--AADRFLPLLRAGDG-RGLDLQEVLQRFGFDT
ICMVAFGD-LDGAREYMHTFGEA-QDLVVG-------RFFPSIKWLN----TEHRLRKAI
ADVHAFAMDIVRTRRQ-S----QDRDDVLSRFVA-S-DE---HSDEVLR----DIVLSFL
IAGRETTASGLSWFFWFLSSRPDVVARIADEVRA-VR-EAT-PFGFDALREMHYLHAALT
ESMRLYPPAPIDS-QSCAADDTLDGT-LRAGWSVTYSAYAMGRLAAIWEDCLEYRPERWL
D---D--GPASFRFTVFHAGPRMCLGKEMAYVQMKSIVANVLEEFEVDVKGG-VPE-V-L
RM-K-GG------LPVK-I-RRK
>LOC_Os01g59050.1_OsCYP94D6 503 bp
TE-LL--LLLFPLCFL-GS-K---ADGL---KAYPIVGILPHFVR-----RLLEWSAGAR
C-PHT-MSFGAG--AITGNPANVEHIVKT---NF-N-SVSVMEDFL-G-HGIFNSD-GDQ
WLWQRKA-ASYEFNKRSLRNFVVDTVR--SVDRLLPLLTERDG-RTLDEQDVLERFAFDN
VCCVAFDD-LEEAREFLRAFNDA-QNILMA-------RFMPAARLLD----PERRMREAL
ATIHGYADRIVRERRERA----ARKDDFLSRFAA-T-GK---HSDESLR----D------
---------------------PDVEDRIAREIRA-VR-ASS-AFSFDELREMHYLHAAIT
EAMRLYPPVAMDS-HCCQNDDVLDGT-VGKGWQVTYSAYAMARLEELWADCEEFRPERWL
E---D--GPESFKYPVFHGGPRMCLGKEMAYIQMKSIAACVFERFSFRFGGE-RPG-V-L
RM-E-GG------LPMR-V-KKR
>LOC_Os01g59020.1_OsCYP94D7 503 bp
ME-LL--ILLLTVYFL-QD-K---THGL---KSYPVVGTLPHFIN-----RFLEWSTGKR
S-PHT-MSLGGG--VITANPANVEHILKA---NF-N-PVSLLEDFL-G-HGIFNSD-GEQ
WLWQRKA-ASYEFNKRSLRNFVVDTVR--FVERLLPLLEGRHG-RTLDVQDVLERFAFDN
ICRVAFDD-LEEQSEFMRAFNDA-QNAILD-------RFNPLIKLFN----PERRMRDSL
ATIHGYAERIVRERRERE----ERRDDFLSRFAA-S-GE---HSDESLR----DVVTNFI
LAGRDTTSSALTWFFWLLSGRPDVEDKIVREIRA-VR-QSSATFSLDELRDMQYLHAAIT
ESMRLYPPVPFDT-HSCKEEEFLDGT-AGKGWLVTYCAYAMGRVEDIWADCEEFRPERWL
E---A--GPESFKYPVFHAGPRMCLGKEMAYIQMKSIVACVLEQFSLRYGAK-HPG-L-L
RM-E-GG------LPMK-V-TIR
>LOC_Os01g58990.1_OsCYP94D10 503 bp
ME-LL--ILILPLYFL-QD-K---IHGL---KSYPVVGTLPHIIK-----RFLKWSTSKC
S-PNT-MSLGGG--VITANPANVEHILKT---NF-N-PVSMLEDFL-G-HGIFNSD-GEQ
WLWQRKA-ASYEFNKRSLRNFVVDTVR--FVKRLLPLLEGLDG-RTLDLQDVLERFAFDN
ICLVAFGD-LKEQSEFMRAFNDA-QNAILA-------RFNPLVKLFN----PERRMREAL
ATIHGFAERIVRERRERE----ARGDDFLSRFAA-S-GE---HSDESLR----DVVTNFV
LAGRDTTSSALTWFFWIVSGRPDVEDRVVREIRA-VR-ASS-TFSFDELREKHYLHAAIT
ESMRLYPPVAIDT-HSCKEDDFLDGT-VGKGWLVMYSAYAMGRMEGIWADCEEYRPERWL
E---A--GPESFKYPVFNAGPRICIGKEMAYIQMKSIVACVLEKFSLRYSAN-RPR-L-L
RM-K-WG------LPMK-V-TIR
>LOC_Os01g58970.1_OsCYP94D11 503 bp
MK-FI--LLLLPLYFL-QD-K--GSNGL---KSYPVVGTLPHFAK-----RFLEWSTDKR
S-PHT-MTLGGG--VITANVANVEHILKT---NF-N-PVSLLEDLL-G-HGIFNSD-GEQ
WLWQRKA-ASYEFNQRSLRSFVVDTVR--FVERLLPLLERRDG-RTLDVQDVLERFAFDN
ICHVVFHD-LEDQSEFIRACSDA-QNAIIA-------RFMPLVRLFN----PERRMRDAL
TTIHGYADRIVRERRARE----ARSDDFLSRFAA-G-GE---HSDESLR----DVVTNFL
IAGRDSTSSALTWFFWLVSSRPDVEDKIVHEIRA-VR-SAS-TFSFDELRDMHYLHAAIT
ESMRLYPPVHLDT-HSCKEDDFLDGT-VGKGWLVTYCAYAMGRVEDIWADCEEFRPERWL
E---A--GPDSFKYPIFHAGPRMCLGKEMAYIQMKSIVACVLEQFSLRYGGD-HPG-S-L
RM-E-GG------LPMQ-V-TTR
>LOC_Os01g58960.1_OsCYP94D12 503 bp
ME-F---LLLLPLYFL-HD-K---AHGL---KSYPVVGTLPHFAK-----RFLEFITEKR
S-PHT-LSLGGG--VITANPANVEYTLKT---NF-N-PVSMLVDFL-G-HGIFNSD-GEQ
WQWQRKA-ASYEFNKRSLRNFVVDTVR--SVERLLPLLEERDG-RTLDVQDVLERFAFDN
ICHVAFDD-LEDQSKFMRAFSDA-QNAVMD-------RFMPRFRLFN----PERQMREAL
ATIHGFAERIVRERRERE----ARSDDFLSRFAA-S-GD---HSDESLR----DVVTNFL
IAGRDTTSTALTWFFWLLSGRPDVEDKIVREIHA-VR-RA--TFNLDELRDMQYLHAAIT
ESMRLYPPVAMDS-HSCKEDDFLDGT-VGKGWFVSYSAYAMARVEDIWADCEEFRPERWL
E---A--GPESFKYPVFHAGPRMCLGKEMAYIQMKSIVASVLERFSLRYGGE-HPG-L-L
RM-K-GG------LPMQ-V-TTR
>LOC_Os01g58950.1_OsCYP94D13 503 bp
ME-F---LLLLPLYFL-ND-K---AHGL---KSYPVVGIVPHFTK-----RFLEFTTEKR
S-PQT-MSLGGG--VITANPANVEYTLKT---NF-N-PVSMVVDFL-G-HGIFNSD-GEQ
WQWQRKA-ASYEFNKRSLRNFVVDTVR--SVERLLPLLEERDG-RTLDVQDVLERFAFDN
ICQVAFDD-LEDQSEFMRAFNDA-QIAVRD-------RFMPLFRLFN----PERRMREAL
ATIHGFAERIVRERRERK----ARSDDFLSRFAA-S-GE---HSDESLR----DVVTNFL
LAGRDTTSSALTWFFWVLSGRPDVEDKIVREIHA-VR-RA--TFSFDELRDMQYLHAAIT
ESMRLYPPVAMDT-HSCKEDDFLDGT-VGKGWL------------DIWADCEEFRPERWL
E---V--GPESFKYPVFHAGPRMCLGKEMADIQMKSIVASVLERFSLQYGGE-HPG-V-L
RM-K-GG------LPMQ-V-ATR
>LOC_Os01g59000.1_OsCYP94D9 503 bp
ME-LL--IL-LPLYFL-QD-K---AHGL---KSYPVVGTLPHFIK-----HILEWSAGKR
S-PHT-MSLGGG--VFTANPANVEHMLKT---NF-N-VITMLEDFL-G-RGIFNSD-GEK
WLWQRKA-TSYEFSKRTLRNFVVDTVQ--FIERLLPLLEGRDG-RTLDVQSVLERFAFDN
ICRVVFDD-LKDHIEFMGACNDA-QNAILA-------RFNPLVRLFN----SERRLREAL
ATIHAYTDRIIRERRERE-----RGDDFLSRFAA-G-DK---HSDESLH----DVITNLV
LAGRETTASALTWFFWLVSGRPDVEDNIVREIRA-VR-RASSAFSPHELRDMHYLHAAIT
ESMRLYPPVSLDT-YVCKEEDFLDGT-VGKGWQVTYCAYAMARVEDIWTDCEEFRPERWL
E---A--GPESFKYPVFHGGPRMCLGKEIAYIQMKSIVSCVFDRFTLRYGGE-HPG-L-L
RM-E-GG------LPMQ-VLTNR
>LOC_Os03g12260.1_OsCYP94D15 503 bp
LA-LL--LLLLVVALV-SA-RKAATAEL---RPYPLVGHLPQFLA-----RILDWMTESR
Q-PRT-FVPGRG--VITANPANVERFLRS---GF-N-PASLLHDFL-G-RGIFNAD-GEA
WRSQRKA-ASYEFNTRSLRAFVARCVH--GHGRLLPLLRAAEG-RAIDLQDALERFAFDN
ICRVAFDD-LEAASRFADAFRDA-ANLSAG-------RFRAFVKALH----SERRLRESI
AIVHDFADRIIRSRREER-----EKHDLLSRFMA-SHDES--YTEVALR----DVVISFL
LAGRETTSSALTWFFWLLSSRPDVERRIREEVAT-VR-ARR-GFDLDELREMQYVHAAIT
ESMRLYPPVPVDS-LHAQEDDVLDGT-VEAGWFVAYNSYAMGRMESVWKDAAEFRAERWL
D-A-A--APESFRYVSFHGGPRVCLGKEMAYIQMKSIIACVLQELELAVG-A-RPR-L-L
RM-A-DG------LPTR-V-KVR
>LOC_Os01g72270.1_OsCYP94E1 503 bp
MD-HL--VLPVAVLLL----QN---HRP---QANPILGNLVAFLA-----RFLDWSTGAA
A-PST-MQGLCG--VATASPDAVEHMLRA---SF-N-VRDAFADLL-G-DGLFLAN-GRL
WRLQRKL-AASSFSPRLLRLFAGRVVL--DRRRLLLFFDADAR-RVFDLQDVLKRFAFDN
ICSVAFGDSSPSRDAFFAAFDDA-IDISFG-------RILPAAKLLD----SERRLRQAI
GVVDEYVTAIMESKQ-------E-ESDLLSRFTA-AMMEEDEAKRRFLR----DTVKTFV
LAGKDTTSSALTWLFWFLAANPECERRVYEEVTA-L------DDGYEELKRMHYLHAAIT
ETMRLYPPVPLAS-RVAAADDVLDGT-VRAGWFADYSSYAMGRMPQLWRDCGEFRPERWL
GGG-G--GAVDARYPVFHAGPRSCLGKEMAYVQMKAVAAAVVRRFSVEVPPP-PPP-V-L
RM-K-GG------LRVL-L-TRR
>LOC_Os01g72260.1_OsCYP94E2 503 bp
MDGLL--LL-FLALLL-AA-RN---HCP---HPNPVLGNALPFLR-----RFLDWATDAA
A-PST-IEGL-G--VATANPAVVDHFLRA---SF-N-VAVPFEDLL-G-RGLFAAD-GRL
WALQRKL-ASYSFSSRSLRRFSARVLR--AHRRLVPLLDAGSG-EAVDLQDVLGRFGFDN
ICNVAFGE--STRHAFFAAFDAA-VEISVA-------RVFPVARLAN----SERRMRDAI
RVIDEYVMAIVASEERLL----EHEQHLLSRFAA-SM-EEEGAKRRFLR----DVVVSFV
MAGKDSTSSALTWLFWLLAANPRCERRVHEEVSS-SR-HADPGDGYDELRRMHYLHAAIS
EAMRLYPPVPIDS-RVAVAADALDGT-VRAGWFADYSAYAMGRMPQLWEDCREFRPERWL
--D-G--GAVDARYPVFHAGPRACLGREMAYVQMKAVAAAVIRRFAVEPQME-PPA-T-L
KM-K-GG------LLVR-I-RKR
>LOC_Os05g31740.1_OsCYP94E3 503 bp
ME-AY--VL-LVAVLL-SA-KA---HRP---HPNPVLGNTVEFIR-----RFFDWYTDRA
S-PGA-IEGA-A--VTTACPAAVEHLLRG---NF-N-VRAAMSELI-G-DGLFAAD-GRL
WSVQRKV-ASYAFSSRALRRFSDDVLA--VRGGLLPFLDAASG-EAVDLQDALRRFAFDS
ICHVAFGE--STRHALFAAFDAA-VEISFR-------RALPVLGLVN----SSRRLREAI
GVIDDYAMSVVESKE--A----DVDPDLLSRFMA-AMDEEDEGKRRLLR----DVVVSFV
LAGKDTTSSALTWLFWLLAANPRCERRVRDEVSR-S------GGGDAKGMHTHYLHAAIT
EAMRLYPPVPFNG-RVAVGDDVLGGA-VRAGWFANYSAYAMGRMERLWEGCLEFSPERWL
--D-G--GAVDARYPVFHAGPRACLGKEMAYVQMKTVAAAVLRRFSVE-AME-PPA-A-M
KM-K-GG------LWVR-L-RKR
>At3g01900_AtCYP94B2 503 bp
--MLL--L--VLLLLV-CR-------TP---KTYPVIGCLISFYT-----RLLDWYTETE
S-PRT-VVLART--VVTANPSNVEYILKT---NF-N-PTEILGDFL-G-NGIFNVD-GNL
WLKQRRL-ATHDFTPKSLREYV-TVLR--NEKELLAFLNAEDS-QPFDLQELLRRFTFNI
VCIVFLGD-LPSPVEFDRAFQTA-SAVSAG-------RGSPVFRLVG----SEKELRKAV
GEVHNCVDEIIRKKRKP------ANQDFLSRLIV-AGE-----SDETVR----DMVISII
MAGRDTTSAVATRLFWLITGHEETEHDLVSEIRS-VK-EEITGFDYESLKKLSLLKACLC
EVMRLYPPVPWDS-KHALTDDRLDGT-VRAGDRVTYFPYGMGRMEELWEDWDEFKPNRWA
-TC-C--RKVNFKFPVFQAGPRVCLGEEMAYVQMKYIVASILDRFEIEPP----PD-L-A
HM-A-GG------MQVR-V-HRR
>At3g48520_AtCYP94B3 503 bp
MAFIL--AFLIIFLSS----------GP---PSYPLIGSILSFNK-----RLLQWYTERL
S-PQT-ILLGRT--IITTNPLNVEYILKT---NF-N-PTDLLGDLL-G-GGIFNVD-GHS
WSSQRKL-ASHEFSTRSLRSFAFEVLK--DENRLVPVLSADVG-TTVDLQDVLKRFAFDV
VCKVSLGD-LLTPVPLVEAFDTA-AEISAR-------RATPVTRVLN----SERKLREAI
RTVHVLVSEIVRAKKKSEI---EAKQDLLSRFLA-AGH-----NGEAVR----DMVISFI
MAGRDTTSAAMTWLFWLLTENDDVERKILEEVDP-LV-SL--GLGFEDLKEMAYTKACLC
EAMRLYPPVSWDS-KHAANDDVLDGT-VKRGDKVTYFPYGMGRMETLWTDSEEFNPNRWF
S-T-R--PPISYKFPVFQAGPRVCVGKEMAFMQMKYVVGSVLSRFEIVPN----PV-L-A
HM-A-GG------LKVK-I-KRR
>At5g63450_AtCYP94B1 503 bp
MEMLI--LFPVLFSFP----------NP---TSYQLIGSILSFNK-----RLLQWYTDRL
S-PQT-ITLFRT--IITANPENVEHILKT---NF-N-PTDLLGDLL-G-GGIFNSD-GEL
WSSQRKL-ASHEFTMRSLREFTFEILR--EQNRLIPVLSVDCG-ETVDFQEVLKRFAFDV
VCKVSLGD-LLTPVELVKAFDVA-AEISAR-------RATPVVRFLN----SEKRLREAI
KTVHLSVSEIIRAKKKSDI---SDKQDLLSRFLA-AGH-----GEEAVR----DSVISFI
MAGRDTTSAAMTWLFWLLSQNDDVETKILDELRN-KG-SL--GLGFEDLREMSYTKACLC
EAMRLYPPVAWDS-KHAANDDILDGT-LKKGDKVTYFPYGMGRMEKVWKDWDEFKPNRWF
E-T-K--PSVSFKFPVFQAGPRVCIGKEMAFTQMKYVVGSVLSRFKIIPC----PV-L-A
HM-A-GG------LKVK-I-KRR
>LOC_Os11g29290.1_OsCYP94B4 503 bp
---VA--AWSLLVVMV-CG-CG---WGP---RSYPVIGCLVAFYR-----RLLDWYTEAA
S-PQT-IVLGRT--VVTANPANVEHILRA---RF-N-PTDVLGDLL-G-MGIFNVD-GEL
WHAQRKL-VSHEFSARALRDLEVTVLE--ARDRLVPALASRGG-GVVDMQDVLRRFAFDV
ICRVSLGD-LPAPARLAAAFDTA-AGIIAR-------RGAPVVRALD----SERRLREEV
GVIHEAVMGLIRSRRKEALLGNGARSDLLSRMIE-CGY-----PDEAIR----DMVISFI
MAGRDTTSSALTWFFWLLMRHRGVEAQVLDEIAA-TR-RARGGLDLDDYRRMRVLHAALC
ETMRLYPPVAWDS-KHAAADDVLDGT-VGRGDRVTYFQYGMGRMEAIWADAADFSLDRWL
LPA-A--AGVSFKYPVFQGGPRTCLGKEMAFVQMKFVASAVLRRFELRPD----PA-M-A
HM-A-GG------LNVT-V-RRR
>LOC_Os12g25660.1_OsCYP94B5 503 bp
MDLLP--LLTLLSITC-CG-D-----AP---RSYPLVGCLLDFYR-----RLLAWYTGAA
S-PQT-IVLGRT--VVTANPVNVEHVLRA---NF-N-PTDVLGDLL-G-GGIFNAD-GER
WFAQRKL-VSHEFSARVMREAVGVALE--RRARLLPALDAEGG-GVVDVQELLRQFAFNV
ICRVALGG-VLAPLRLAAAFDAA-AAISAR-------RGAPAVRALG----SERRLREEV
KVIRDAIMEFVRSSRRREQLAR--RDDLVSRMAA-AGY-----PDEAIC----DMVVSFI
MAGRDTTSSALTWFFWLMTRHRDVEREVLDEVDA-CM-----GVDLEGSRRARVLHAALC
ETMRLYPPVAWDS-KHAAEDDVLDGT-VGRGDRVTYFPYGMGRMEAIWADAGEFRPGRWL
--A-A--AGVSFKYPVFQGGPRTCLGKDMAFVQMKFVASAVLRRFELRPA----PE-L-A
HM-A-GG------LKVT-V-RRR
>At2g27690_AtCYP94C1 503 bp
---FI-----LFLLFL-CN-------IC---HAY----LTSSWKK-----NLSDWYTHRR
S-PST-IKLN-S--VITANPSNVEHILKT---NF-N-PSVILGDLL-G-RGIFNSD-GDT
WRFQRKL-ASLELGSVSVRVFAHEIVK--TETRLLPILTSDNG-SVLDLQDVFRRFSFDT
ISKLSFGD-LLPPIEFAVAFDTA-SLLSAK-------RALPLTRLLR----SEKKLQESI
NVINRLAGDLIKQRRLT-----MGKNDLISRFMA-VVA-ED--DDEYLR----DIVVSFL
LAGRDTVAAGLTGFFWLLTRHPEVENRIREELDR-VM-----A-RCDEMREMDYLHASLY
ESMRLFPPVQFDS-KFALNDDVLDGT-VNSGTRVTYHAYAMGRMDRIWPDYEEFKPERWL
----E--GPENVKYPVFQAGARVCIGKEMAIMEMKSIAVAIIRRFETRVS---TLR-L-A
TV-N-GG------LPVM-I-QER
>LOC_Os11g05380.1_OsCYP94C2 503 bp
MEMFA--FSVLGVLLV-CS-------VC---RAY----LTGSWAR-----NLGDWYAHRR
S-PGT-VHLG-C--TVTANPANVEHMLRT---RF-N-PAALLGDLL-G-DGIFNVD-GHA
WRHQRKM-ASLELGSVAVRSYAYKIIA--QEARLMPVLAADRG-AVLDLQDVFRRFAFDN
ICKISFGD-LREPVELADAFDAA-SRLSAM-------RGAALARFLN----SERELRKAI
KVVDELAAAMIRERQKL-----GSSHDLLSRFMA-STGVDDAADDKFLR----DIVVSFL
LAGRDTVSTALTTLFMLLSKNPEVAAAMRAEAEA-GD-----AITYEHLKGLHYTHAVLH
ENMRLFPPVQFDS-KFCAAADVLDGT-VGGDARVMYHPYAMGRMPHIWADYAAFRPARWL
--P-G--APANYKYPVFQAGQRVCLGKELAVTEMKAASVAVVRAFDVEVGAA-APR-L-A
SI-S-GG------LQVR-V-RRR
>LOC_Os12g05440.1_OsCYP94C79 503 bp
MEVFV--SSLLGVLLL-CG-------VC---RAY----LAGSWRR-----NLGDWYADRR
S-PGT-VHLG-C--TVTANPANVEYMLKT---RF-N-PAALLGDLL-G-DGIFNVD-GDA
WRHQRKM-ASLELGSVAVRSYAYKIVA--QEARLMPVLAADSG-AVVDLQDVFRRFAFDT
ICKISFGD-LREPVELADAFDAA-SRLSAM-------RGAALMRFLN----SERELKKAI
KLIDGLAAAMIRERRKL-----ANSHDLLSRFMA-SSG-DDAADDKFLR----DIVVSFL
LAGRDTVSSALTTLFMILSKNPDVAAAMRAEAGA-AA-----AVSYEHLKRLNYTHAVLY
ENMRLFPPVQFDS-KFCAAADVLDGT-VDGGARVMYHPYAMGRMPRIWADCDAFRPERWL
--A-G--GPESFKYPVFQAGLRVCLGKELAITEMKAVSVAVVRAFDVEVGAA-APR-L-A
SI-S-GG------LPVK-I-RRV
>LOC_Os01g63930.1_OsCYP94C3 503 bp
LQPFV--FSALALLAV-CD-------VC---EAF----LTASWAG-----NLCDWYAHRT
S-PQT-VHLR-N--VLTANPVTVDHVLRA---RF-N-PSAILADFL-G-RGIFNVD-GDA
WLFQRKL-AAAELASPALRAFAARVVA--SRCRLIPLLHSREG-NVLDLQDMFRRFAFDS
ICKISFGD-LLSPVTLVEAFDTA-STLSAR-------RATPILRFLN----DERKLRDAV
RLVDALAAEVIRQRRKL-----ATGSDLLSRFMG-SID-----DDKYLR----DIVVSFM
LAGRDTIASALTAFFLLLSDHPEVATAIRDEVAR-VT-----A-TFDKLKDMHYVHAAMY
ESMRLFPPVQFDS-KFAAGDDTLDGT-VAKGTRVTYHAYAMGRMESVWPDCAEFRPERWL
----D--GPESYRYPVFQAGVRVCIGKELALMEMKAVIVAVVRSFDIEAA---RPK-L-A
TF-A-GG------LPVR-V-RRR
>LOC_Os05g37250.1_OsCYP94C4 503 bp
LQAFV--SAALALLAL-CA-------VC---EAY----VTASWAR-----NLCDWYAHRR
A-PRT-VHLG-N--VLTANPATVDHMLRC---RF-N-PSAILADFL-G-RGIFNVD-GDG
WLFQRKL-AAAELASPAIRAFAANVVA--SRCRLIPLLRSSYG-SLLDLQDVFRRFAFDC
ICKISFGD-LLSPIAFADAFDTA-SMLSAR-------RATPVLRLRN----EERELRDAI
RLVDALAAEVIRQRRKL-----ASCDDLLSRFMG-SIN-----DDKYLR----DIVVSFM
LAGRDTVASGLTAFFLLLSDHPEVAAAIRDEVFR-VA-----SFDFDKLKDMHYVHAALY
ESMRLFPPVQFDS-KFAAGDDTLDGT-VAKGTRVTYHAYAMGRMESLWPDCAVFRPERWL
----G--GPESYRYPVFQGGVRVCVGKDLAIMEMKAVIVAVVLSFDVEAD---RPK-L-A
TF-A-GG------VPVR-V-RRR
>At1g47620_AtCYP96A8 503 bp
MASFIG--F-LIFYFL-V--PLQ--SYP---WNWPVLGMLPGVLL-----RIYDCSVEEN
S--MT-FQFVDV--LATVDPANIHHIMSS---NF-N-IHEIF-EAF-G-DGIINTD-AEL
WRDWRNA-SQLIFNHQRYQNFSASTTK--TNDGLVPLFNANEE-IVVDLEDVFQRFMYDI
TFIFITGD-LIEPEEFSKALDDV-GDAIVH-------RHIPVLKWIG----TEKKMLKAH
ATFDRVCEKIIAAKR-EE--GS-EREDLLTSFIK-LD----PSHDKFLR----DFTIGFM
AAGRDSTASTLTWFFWNLSKNPNVLTKILQEI------NTNL--DMSSLNKLVYLHGALS
ESMRLYPPIPFQR-KSPIKEDVLSGH-VKSNINIMIFIYAMGRMKTIWEDAMEFKPERWI
E---T--GHEPYKFLSFNAGPRTCLGKNLAMNLMKTVIVEILQNYEIKIS-G-KIE-L-L
HM-K-HG------LKVT-M-TKK
>At1g47630_AtCYP96A7 503 bp
MASFIG--F-LIFYFL-V--PHQ--SYP---WNWPVLGMLPGILL-----RIYDYSVEEN
S--MT-FQFVDI--LATADPTNIHYIMSS---NF-N-IHEIF-EAF-G-DGIINTD-AEL
WRDWRNA-SQLIFNHQRYQNFSASTTK--SNDGLVPLFN-------VDLQDVFQRFMFDI
TFIFLTGD-LIEPEEFAKALDDV-GDVIVY-------RHIPVLKWIG----TEKKMSKAN
ATLDRVCEKLIAAKR-EE--RS-DSEDLLTSHIM-LD----PNDDKFLR----DFTVSFM
AAGRDSTSSALTWFFWNLTENPNVLSKILQEI------NTNL--DMSSLNKLVYLHGALN
ESMRLYPPIPFER-KSPIKDDVLSGH-VKSNLNIMIFIYAMGRMKTIWEDAMEFKPERWL
S---S---HEPYKFFSFNAGPRTCLGKNLAMNLMKTVIVEILQNYEIKIS-G-KIE-L-L
HM-K-HG------LKVT-M-TMK
>At4g32170_AtCYP96A2 503 bp
MASSVA--I-LIHYFL-F--PHG--RYP---RNWPVLRMLPAMLK-----RIYDYSVKET
S--LT-FPFTDM--LLTVDPANIHHIMSS---NF-N-IQDVF-DVL-G-DSFITTD-SEL
WKNMRKS-YQAMLHSQEFQRFSMSTMT--SKYGLVPLLNAEEG-TTLDLQSVFGRFTFDT
IFILVTGD-LIEPEEFAKALDDV-GEGILY-------RHFPLLNWIG----QEKKLTEAN
ATFDRVCAKYISAKR-EE--RS-GSQDLLTSFIK-LD----PSDDKFLR----DNILAFI
LAGRDTTATALSWFFWLLSENPHVVAKIHQEI-NI---NTDL--NSQEVDKLVYLHGALC
EAMRLYPPVSFGR-KSPIKSDVLSGH-VDANSKIIICLYALGRMRAVWEDASQFKPERWI
E---N--GHEPFKFLSFNAGPRTCLGKHLAMTQMKIVAVEILRNYDIKVQ-G-KIV-F-L
SM-K-HG------LQIT-V-TKR
>At4g39500_AtCYP96A11 503 bp
--------------------------------------MLPCLLV-----RIYDYIVEEI
S--LT-FSFADT--LLTVDPANIHHMMNS---NF-N-IKEVF-DVF-G-DGIITTD-SEL
WKNLRKS-YQEMLHHQAFQSFSLSTTR--SKDGLVPLLNAEEG-TTVDLQDVLGRFTFDT
ILILITGD-LIEHEELAKALDVV-GEGIFF-------RHVPLLNWMG----HEKKMIEAN
ATFDRVCAKYISDKR-GE--RS-EPEDLLSSFMK-LD----PSDDKFLR----DTILAFI
LAGRDTTASALTWFFWLLSENAQVVSKIRQEI--I---NTNP--NGQELDKLVYLHGALC
EAMRLYPPVSFGR-KSPIKSDVLSGH-VQANSKIIICLYALGRMRAVWDDALEFKPERWV
D---K--GHEPFKFLSFNSGPRTCLGKHLAMTQMKMVAVEILHNYEIKVK-G-KIK-F-L
SM-K-HG------LRIT-I-TKR
>At4g39510_AtCYP96A12 503 bp
MASAIA--I-FFYYMY-F--PHG--QVF---RNWPVIGMLPGFLM-----RIYNFGVEEM
S--LT-FLFADM--LFTVDPANIHYILSS---NF-N-TKEVF-DVF-G-EMIFSSD-SEL
WKNQRKA-AQFMLNHQGFQKLSLSATR--SYDGLVPLFNCEEE-KVVDLQQVFQRFTFDT
TFFIVTGD-LIEPEEYAKALDDL-GEGIFY-------RHIPFLNRFG----QEKRMTEAD
ATFDRVSAKYILAKR-EE--RS-ESEDLLTSHIK-LD----PSDDKFLR----DTILAFN
LAGRDTTSSALSWFFWLLSENPQVVTKIRKEI--I---DKNI--NGQELDKLVYLHAALY
ESMRLYPPVAFQR-KSPIKPDVLSGH-VEANSVIIIFLFALGRMRAVWEDATEFKPERWV
E---S--GHAPFKFLSFNAGPRTCPGKQLAMTLMKTVVVEILQNYDIDVK-G-KIE-L-L
HM-K-HG------LRVT-I-TKR
>At5g02900_AtCYP96A13 503 bp
MASSIA--I-IIHFFL---------------GNWPVLGMLPGLLL-----RIYDFSVEEN
S--LT-FPFTDM--LFTVDPTNIHHIMSS---NF-N-TKQVF-DVF-G-DGILTTD-SEL
WKNLKKA-SLVMLNHQGFQK---------------------NG-TVVDLQDVFKRFMFDT
TLVTVTGD-LIEPEEFAKALDHV-GEGIMH-------RHVPLLKCVG----QEKKFSKAD
ATLNQACAKYILEKR-EE--RSSESEDILTYHIK-ID----PSDDKFLR----DTILAFV
LAGRDTTASALTWFFWLLLENPQVVTKIRQEI--------NTSCEPMELNNLVYLHGALY
EAMRLYPPVPFER-MSPIKPDVLSGH-VDSSMKILIFIYALGRMRAVWEDASEFKPERWL
E---T--THEPFKFLAFNAGPRSCIGKQLAMTLMKIVVVEILQNYDIKVK-G-KIE-P-L
RM-K-HG------LRVT-L-TKK
>At2g23180_AtCYP96A1 503 bp
MALSISLLF-L-GYFL-IS-PHR--SFL---TNWPFLGMLPGLLV-----RVYDFVTEEA
S--LT-YPFGDM--LITVDPANIHHIMSS---NF-N-PKKIF-DVL-G-DGIFNAD-SEL
WKDLRKS-AQSMMTHQDFQRFTLRTIM--SEKGLVPLLDAEKK-QVVDLQDVFQRFTFDT
SFVLATGD-LTEPQEFARALDEA-EEAIFF-------RHVPVMRFIG----DELKMKKAH
STFDRVCSKCIASKR-DE---T-SSKDLLMCYMN-VDTICHPSDDKFLR----DMILSFM
LAGRDTTSSALTWFFWLLSKNPKAITKIRQEI------NTQLSFNAQELNKLVYVHGALC
EALRLYPPVPFQH-KSPTKSDVLSGH-VDASSKIVFCLYSLGRMKSVWEDASEFKPERWI
E---S--GHVPFKFLSFNAGPRTCLGKEVAMTQMKTVAVKIIQNYEIKVE-G-KIE-I-L
HM-K-HG------LKVT-V-TKR
>At4g39490_AtCYP96A10 503 bp
MVFSIA--F-LLRHFL-IN-THR--LCP---TNWPFFGMIPGLLV-----RVYDFITEEV
T--LT-YPFADM--LVTVDPANIHHIMSS---NF-N-PKKLF-DIL-G-DGIFNAD-SEL
WKDLRKS-AQSMMMNPEFQKFSLATSL--KEKGLVPLLDAKEK-LAVDLQDMFQRFTFDT
TFVLATGD-LVEPEEFARALDDA-EEAIFF-------RHVPFLGLLG----DEKKMTKAR
STLDRVCSKYIAIKR-DE---S-HSKDLLTSYMN-LD----PSDERFLR----DTILTFM
LAGRDTTGSGLTWFFWLLIKNPEVIAKIRQEI------NTALSFSPQELKKLVYLHGAIC
ESLRLYPPVPFQH-KSPTKPDVLSGH-VDANSKILFCLYSLGRMKSVWEDALEFKPERWI
E---S--GHEPYKFLSFNAGPRTCLGKEVAMMQMKSVAVKIIQNYEMKIE-G-QIE-V-L
HM-K-HG------LKVT-V-TKR
>At4g39480_AtCYP96A9 503 bp
MALSIA--F-LIRIFL-IS-PHR--SFL---TNWPLLGMLPGLLT-----RVYDFITEED
G--LN-YLLGDM--LFTVDPANIHHIMSS---NF-N-PKKLF-DVL-G-DGIFNAD-SDL
WKDLRKS-SQSMMNHPDFQRFSLATSL--SEKGLVPLLDAKEK-LVVDLQDVFQRFTFDT
TFVLATGD-LVEPEEFARALDDA-EEAIFY-------RHFPVMRLIG----AELKLKRAH
AIFDRVCSKCIASKR-DE---S-SSKDLLMSSIN-VD----PSDDRFLR----DTILSFM
LAGRDTTGSALTWFFWLLCNNQEAMTKIRQEI------NTNLSFNPQEVKKLVYLHGAVC
EALRLYPPVPFNH-KSPAKPDVLSGH-VKANSRILFCLYSLGRMKSVWEDAMEFKPERWI
E---S--GHEPYKFLSFNAGPRTCLGKEVAMTQMKTVAVKIIQNYDINVE-G-KIK-V-L
HM-K-HG------LKVT-V-SKR
>At1g57750_AtCYP96A15 503 bp
---YVT--F-LVTYFF-LQ-PGQ--PIL---KNWPFLRMLPGMLH-----RIYDWTVEEA
T--LT-FYLSDM--LFTADPRNIHHILSS---NF-N-PKKIF-DVL-G-EGILTVD-FEL
WEEMRKS-NHALFHNQDFIELSVSSNK--SKEGLVPFLDAQKN-IIIELQDVFQRFMFDT
SSILMTGD-LIELEEFGEAADIG-EEAIYY-------RHFPLLNWIG----LERKMRTAL
ATVNRMFAKIISSRRKEE--SR----DALTYYMN-VD----PNKDKFIR----DVIFSLV
LAGRDTTSSVLTWFFWLLSKHPQVMAKLRHEI------NTK--FDNEDLEKLVYLHAALS
ESMRLYPPLPFNH-KSPAKPDVLSGH-VDANSKIVICIYALGRMRSVWEDALDFKPERWI
D---N--GHEPYKFMAFNSGPRTCLGKNLALLQMKMVALEIIRNYDFKVE-G-KVE-I-L
RM-K-HG------LKVT-V-TKK
>At5g52320_AtCYP96A4 503 bp
MAMFIA--F-FVQCFS-LH-T-K--HMV---MNWPVLGMLPGVLF-----RIYDFVTEEA
E--MT-GCLSDI--LLTVDPVNIQYILSS---NF-N-PNKIF-EFL-G-DGIFNVD-SGL
WEDMRNS-SHAIFSHQDFQSFSVSTSV--SSQGLVPILDVEKH-ILVDLQDLFQRFLFDT
SSTLMAGD-LVEPKEFADAMDGV-ADAMFY-------RHLPLISWIG----IEKKMRRGL
DVFDQMLGKIISAKR-EE--KN-EAMDVLTYYMT-ID----PSNDKFIR----DTILGLV
IAARDTTSSALTWFFWLLSKNPEAMTKIRQEI------NKKM-FDPADLDKLVYLDGAVC
ETLRLYPSVPFNH-KSPAKPDVLSGH-VDKNWRVVIPIYSLGRMKSVWDDAEDFRPERWI
D---S--GQESYKFLAFNAGPRTCLGKRLTFLQMKTVAVEIIRNYDIKVE-G-KPK-V-L
RM-Q-HG------LKVS-V-TKI
>At1g65340_AtCYP96A3 503 bp
MAIFTA--F-IFQCLL-LH-T-K--PLL---TNWPALGMLPGLLL-----RIYDWITEEA
T--MT-FCLSDI--LLTVDPVNIHYILSS---NF-N-PKKIF-EVV-G-DSIFNVD-SGL
WEDMRNS-SHAIFSNQDFQMFWVSTSV--RRQGLVPILEADKN-ILVDLQDLFQRFLFDT
SLILMTGD-LVEPKEFGDAVDGV-SDGVFY-------RHVPLLYLIG----VEKRLKRGL
AVFDQLLEKIITAKR-EE--NS-EAIDVLTYYMT-MD----PSDDRFIK----DTILGFL
IAARDTTSSALTWFFWLMSKNPEAINKIRQEV------NKKM-FDPADLEKLVYLHGAVC
ETLRLYPPVPFNH-KSPAKPDVLSGH-VDEKWKIVISMYALGRMKSVWDDAEDFRPERWI
D---S--GHEPYKFLAFNAGPRACLGKKLTFLQMKTVAAEIIRNYDIKVE-G-KTE-V-F
RM-Q-HG------LKVN-I-TRI
>At2g21910_AtCYP96A5 503 bp
MAYFIA--L-F-FHFL-IH-SHQ--ITP---RNWPVLGMLPGVLV-----RINDYVAEEV
S--LT-FAFSNM--LITADPSNIQHVFSS---NF-N-DKEMF-DFL-G-NGIFTAD-SKL
WEDMRKS-ALVVLSHQGFQSFSLRTIT--CKNGLVPVLDAEAN-TVFDLQDVFQRLAFDV
TLTLVTGD-LIEPKEYAKAMDDA-EEVVVY-------RHVPLLNWIG----EEKKMKEAN
AAFDRSCAKYISAKR-EE--IS-HAEDLLSVYMN-LD----PNDDNFLK----DIIKSFM
LAGRDAIATTLTWFFWLLSKNPEAVTKIRQEI------NTNLSLDADKLNKMVYLHGALC
ESLRLYAPIPFER-KTPIKQDVLSGH-VDKNWKILFSVYALGRMRSVWQDASEFKPERWI
E---N--GHEPFKFFVFNSGPRNCLGKNLSFLQMKTVAVEIIRNYDIKVE-G-KIE-I-L
HM-K-HG------LKVT-V-SKR
>LOC_Os03g04630.1_OsCYP96B2 503 bp
MAFTLC--F-SVYYYH-IK-RNP--AIP---VCWPLVGMLPDLLV-----QLHDWITSTA
S--LN-FRSSRF--FFTCDSANVRHIFTS---NF-N-PAEIFDDTL-G-DGIFNVD-GDS
WRRQRAK-TQLLMYNHRFQSFVSRCSS--DENALLPLLSAGTG-ERCNLQDVFMRLTFDM
STMLASGD-LISPKPFVRAVDYT-TRVLLV-------RHIPLLRRLG----FERKMAEAL
RTINQFIYETIVKRRAK---ANEDSEDLLSSYLK-DDDEN---ADTFLR----DTTMTLI
AAGRDTIGSALSWFFYLLTKNPHVASKILEEL-DSVE-ATTTTFDPDELKSLVYLHAAVC
ESLRLYPPVPLDH-KGVVAADVMSGH-VRPGDKIVVSIYAMGRTESVWSDCMEFRPERWI
D---D--GYVPYKFTPFITGPRTCLGKDMALVQLKVVAATVVKNFEIEAP-G-IVE-M-L
HM-K-NG------LMVR-V-KRS
>LOC_Os03g04640.1_OsCYP96B9 503 bp
MAFALC--F-SISYNH-IK-RNT--AIP---VCWPLIGMLPDLLA-----RIHDWITSTA
S--LN-FRSSRL--FITCDPANVRHVFTS---NF-N-PTEIF-DIF-G-DGIFNVD-GDS
WRRQRAK-AQLLTCRPRFRAFVSRCSR--AEKALLPLLAAATG-ESCNLQDVFMRLTFDT
TTMVVSGD-LISPEAFARAMDDA-TRVLLV-------RHIPWLRRLG----YERTMAEAL
RACDHFVNETIEKRRAE---AKDGSADLLSSYIN-DDDEE--ASSSFLR----DTTMNLI
SAGRDASAMALSWFFYLLTKNPCVVSKILEEL-DSVN-GITTTFDPDELRPLVYLHAALS
ETLRLYPPVPLEH-KGVLAADALSGH-VRPGDKIVVSLFAMARMEAVWSDCRKFRPERWI
K---D--GYVPYKFMTFSSGPRTCLGKDMAFVQLKAVAAAVVKNFEIEAP-G-VVE-I-L
HM-K-NG------LMVR-V-KRR
>LOC_Os03g04650.1_CYP96B3 503 bp
MAVLLS--F-GFYYYH-VK-QNP--VIP---LQWPLVGMLPALLA-----HLHEWITSTV
T--LN-FRSSRL--FITSDPANIRHVFNT---NF-N-PQEIF-DIL-G-DGIFSAD-GES
WRRQRTK-AQLLMSSPRFRAFVARYSR--DEKALLPLLAAGTG-DACNLQDVFLRLTFDT
TTTLVFGD-VIDPEPFARAMDDA-MTMLLL-------RHIPWLRRLG----YERKMPVAW
RTMDRFVADTIAKRRAE---ARDDSADLLSSYIN-DDEED--TVDAFLR----DTTINLM
LAGRDTTGSALSWFFYLLTKNPRVLHKLLQEL-DSVK-STTAIFDPDETGRLVYLHAALC
ESLRLYPPVPMEH-KGPAAADVLSGH-VRPGDKIVVSLYAMGRMESVWSDCMEFRPERWI
D---D--GYVPYKFMSFNSGPRTCLGKDMAFVQLKTAAAAVMKNFEIEAA-G-VVE-I-L
HM-K-NG------FMVR-V-KRR
>LOC_Os03g04660.1_OsCYP96B5 503 bp
---LLC--FVCIYYYH-LQ-KSA--SEP---TEWPVLGHLFGMFA-----RFHDWATDAG
G--HN-FE-TRF--FITCDPSNVRHIFTS---NF-N-PAEIF-DVL-G-NGIFNAD-GES
WRSQRAK-AQMLMAGARFRAFAARSSR--DEKSLLPLLAADTG-ARCDLHDLFLRLTFDV
TCTLVFGD-LAGPVPFARAMDDV-LETLFL-------RHIPCLYRLE----TERKMAVAR
RTIDRFVAETIAKRRAD---IRSNSDDLLSSFIS-HDDDD-DETDEFLR----DTTVNLL
LAGRDTTGAALSWFFYILSKNPRVEQKLLEEL-APIA-AQKGIFDASELKNLVYLQAALS
ECLRLYPSVPFEH-KAVAADDVLSGH-MKAGDKVLVFSYSMGRMEGVWKDCTEFLPERWI
S---E--GYEPYKFFSFNAGPRTCLGKELAFVQLKTVAAAVMWNFAVEVP-G-AVE-I-L
HM-K-NG------LAVT-V-KRR
>LOC_Os03g04680.1_OsCYP96B4 503 bp
MAALLS--G-LVCYRYQLK-KCS--LGV---VQWPIVGVLPAIVA-----RLLDGVTFAT
S--LN-FQ-ARF--FVTCDPDNVRHIFTS---NF-N-PADMF-DVL-G-GGIFNTD-GER
WRRQRNK-AQMLMTTPRFRAFVARSSL--DEKGLLPFLAADAR-KTCDLQDVFTRWSLDA
TCHLVFGD-LIGPEPFARAMDDV-LRTIFL-------RHTPFTRWLG----HEKRNAAAR
RTVESFVASAIAKHRADE--SRQSVADLLSSFLC-DDEIA--DADVYIR----DMAMNLL
VAGRDTTSSALSWFFYLLSTNPRVEQKLLQEL-API--ASRKTFDASEVRNLLYLHAALC
EAMRLYPPVPLEH-KAAVADDVLSGH-VMAGDKVLVFYYSMGRMKRVWKDCREFRPERWI
E---D--GYVPNKFVAFNSGPRTCLGKEMALVQMKVTAAAMAWNFAVEVP-G-VVE-V-L
HM-K-NG------LLVR-V-KRR
>LOC_Os01g08810.1_OsCYP96E1 503 bp
---LLG--FVLLF----CR-RSK--RIP---TNWPVVGALPAIVA-----RVHDWVTERA
A--MS-HVGSDV--LITADPANVAHMFTA---NF-N-PAAMF-DVL-G-GGIFNAD-GES
WSFQRRK-AHALLSDARFRAAVAASTS--RGGGLVPLLDAASG-AAVDLQDVFMRLTFDL
TAMFVFGD-LADPTPFAAAMDDA-EEVLFY-------RHVPWLSYLK----HYKKMAKAR
EVLDASIAELIALRRER---AATGDADLLTAYLA-CQDEI--AFDAFLR----DTTLNLM
VAGRDTTSSALTWFFWLLSNHPGVEARILAEL-RA---HPPS----AELKRLVYLHAALS
ESLRLYPPVPFEH-KAAARPDTLSGA-VGPTRRVIVSLYSMGRMEAVWKGCEEFRPERWL
P---A--GHERCKFAAFNVGPRTCLGRDLAFAQMKAVVAAVVPRFRVAAA-A-P-R-I-L
HM-R-DG------LKVK-V-HRR
>LOC_Os03g04530.1_OsCYP96B6 503 bp
MAFVLP--F-LLYIYLRSR-KNP--SLP---TEWPLVGMLPSLVA-----NLFDYATAAA
S--NS-FE-SRF--FVTCDPDNVRHIFIN---NF-N-PASFF-DVM-G-DSFFNAD-GES
WRRQRAR-VQHVMSNPRLLASMAACCR--GEKGLLPILDASAG-APFDLQRLLTRFAFDV
TAMAVFGD-LIDPPDVANAMDAV-MEVGFF-------RHTPCLRSLR----PERKLTAAQ
RLLRRFVAEMIEKRRVEG--PP---ADIVSSYIN-DPEYV--NPREFMY----ATFINYM
VAGRDTVGTALSWLFFNLTEHPRVVARIREEL-EPI--ASSKVFDPEETKPLVYLQAALF
ESMRLYPPGPIER-KATLAEDVLSGH-VRAGDNILIPVYSMGRMASVWKDSGEYRPERWV
E---D--GHVPHRFMPFNAGPRLCLGKDISVLQMKSVAAAVAWNFDLEVA-G-AVE-I-M
QI-K-NG------LMVK-V-KKR
>LOC_Os08g16430.1_OsCYP96B7 503 bp
MAEIIS--S-LLVLYLC--------------IGWPILSTLPSIAA-----NLHDHLAGAA
S--HT-VMTSRF--FITCDPENVRHIFTS---NH-N-PAEIF-DIM-A-GVSFTLD-GEP
YLRLRAK-MLSILGDPRLVASMAASCL--DRDGVLPFLAATAG-APFDMQDLTGRLMFDV
TSMAVFGH-LPDPPHAAAAMDTV-MEVGLI-------RHAPWSRRLN----PERRLAAAH
RVLHGFVGRAV---R-DE--PA--------------------------------------
------------------------------------------AYGAED------------
--------GGRRR-R----DAERRGA-RRRGDAVLISLYSMGRMESLWKDCREYRPERWL
G---G--GHVPHKFLAFNSGARMCPGKSIAVMLMKTIAAAVVWNFDVEME-G-AVE-C-F
QM-K-NG------LMLK-V-KKR
>LOC_Os08g16260.1_OsCYP96B8 503 bp
MALLVS--S-LL-LYISWR-KQS--LFP---VDWPIVGLLPTLVA-----RLHDKITEAA
S--HS-FT-SRL--FVTCDPDNVRHIFTT---NH-N-PAEIF-DIM-A-GAFFTMD-GDL
YRRQRAK-THSILSDPRMVASMASSCV--DRDGLLPLLTASTR-TPFELQDLATRLMFDV
TAMTVFGD-LPDPSHVSAAMDTI-MEVGLF-------RHTPCARRLK----PERKLAAAH
AALHVFVSEMMEKAR-KE--PS--SMDVLSSYIN-DPDYV------LLH----SILITYM
VAGRDTVGTTLPWFFYNLAMNPRVVSGIREELAHNI--ATSTMFSPEDTKSLVYLHAALF
ETLRLYPPGWIER-KTVVADDVMSGH-VRAGDAVLISIYSMGRMESLWEDCRVYRPERWL
----D--SHVPHKFLSFNSGPRMCPGKNIAVMQMKIIAAAVVWNFDLEVE-G-AVV-C-L
QM-K-NG------VMVK-V-KKR
>LOC_Os01g08800.1_OsCYP96D1 503 bp
WTFFLA--I-FWSLFRPIR-QKS--NLP---VNWPVFGMLPFLVQ-----YIHDKVADRE
A--CT-FMFLNF--LITCDPATVNHCFNA---NF-N-PAEMF-DIL-G-DGLLVAD-SES
WEYQRRM-AMYIFAARTFRSFAMSTIT--RGSVLLPYLDAKFG-SEVELEGVFMRFSLDV
TYSTVFAD-LVSPIVFGQATKEA-EEAVLF-------RHVPVLRLLN----TEKKLTNAK
VVIDQFIYEEIAKRKAQ---AS----DILSMYMK-WSIHES--DERFLR----DTAVGFI
FAGKDLIAVTLTWFFYMMCKHPHVEARILQEL-KGLQ-SSTWVFEWDTLRSAIYLQAALL
ETLRLFPATPFEE-KEALVDDVLNGT-VSRNTRIIFSLYAMGRIEGIWKDCMEFKPERWV
----S--GHEPYKFLSFNTGPRSCLGKELSLSNMKIIVASIIHNFKVELE-G-EVM-V-L
HT-Q-NG------MMVR-L-KRR
>LOC_Os05g08850.1_OsCYP96D2 503 bp
LSFILA--A-LAAAIRRAR-RAA--PVP---VSWPVVGMLPFVVA-----RLLDAAAAPE
L--CT-FMLVDF--LVTCDPAVFRHCLVA---NF-G-DAEMF-DVV-G-DGLLVAD-AAS
WAAKRHL-AASVFTSAAFRGFVLSTVE--RRRLLVPFLD---G-GVVELEDVFMRYSLDV
SYTVAFAD-LVAPFPFGEATRVT-GEAVLL-------RHIPWLRWLN----VERRLADAK
AVLDEFVYREIANRRSR---PA---DDLLCMYMA-SPIDPA------LR----DAAVGFM
FAAKDLIAAALTWLFYMICTHPHVEAKILDEL-RSLH-TTTTVFDADELRAATYLHAAVL
ETLRLYPSAPFEE-KEAVGDDVLGGT-VRKGTRVVFCLYAMGRVEGIWSDCREFRPERWL
D-G-A--GQEPYKFAAFNAGPRSCLGKDLGLSNIKIAAAAIVYNFTVELA-G-VVE-V-L
HT-K-NG------LMVR-V-KRR
>Mp3g17470.1_MpCYP86A1 503 bp
MSCSLG----VVVYIV-----NP--KGP---WVWPILGNMPDFIQ-----RLYDWMAELE
H--GT-VDGD---KVNTARPENVEYITQT---HH-N-IMDLFRELL-G-HGIFNTN-GER
WRIQRKI-IAPMFTMVVLRESTLPLLR--SETKLLPIVKAETG-M-VDLQQILFRFGFDS
VCGTVLGD-LKGPSPFAEAWDTV-TSTNQE-------RCFPIIRALQ----SEGRFLKAL
KVVDETITKTIKARRAQE----LERLDLLTKFMK-LSD---SPDDQFLR----DTTTNML
LAGRDTVSMQVNWFLWLVTQHPEVEANIVKELNE-IK-QRSPTFSFVELGKMTYLHAALN
EAARLYPSLPWDF-RFAVEDDVLDGV-VKKDQGVIWSMYTMGRMPELWDDCLEFKPERWF
--G-H--GTVSLKFSAFSSGPRNCFGKDLAYLFMKSVSAALLSQYSIQLP-G--VQ-I-L
LM-E-KG------LPVT-F-HAR
>At5g35715_AtCYP724A1 503 bp
MFIILGK---LA-------------------------GEIHRKLK---------------
--------IN---K---SKPD----------------LLSI---------SILKS-----
WKNCREVKEVKIFTLSV-------------VNQLLSIKP-DPA-R-LVLQDFL-------
---------YKGISPIPLPGTGY-TNA-----------------------------IKAR
KRLSARVMGMIKERREED----IREEDFLDSIIS-NEDLNYS------------IVLDIL
LGGFETSATTLSLVVYFLAKSP----NLLHKLKE-EH-AIRALLNWEDYQKMEFTQCVIS
EALRC--------------EYVIKGW-V-------FPIFTAVHLDPSLENPFEFNPMRWT
--------AKMKKTTAFGGGVRVCPGGELGKLQIAFFLHHLVLSYSDEMI-A-YVE-M-L
EI-E----------PTK-F-LED
>AagrOXF_evm.model.utg000011l.105.1 503 bp
LSQALDTCLTIV-----------PIPGP---HPFSL-DSLMDVSR-----GLHEAMLYLK
YGP-----LNTS-WVFLNSPDFIQHVCAT---NV-N-GMRYLPDIYKE-KGILGSQ-GDY
NAKHRRL-CQPPFRSRQLQKFAQVVVA--R--ELADIWQGG----GFDMATQTQRLTLDV
VGLVAFND-TRD--RLLWAVNTF-GEVLAE-------VFIPVFGQIG----QLRMLEESV
KTMRESMLEVIQGRREAA----DHDDSLLGVLLQ-TVD---PMTDEELW----EDVHDVM
GAGHETTATTTAAALYCISAHPEVERKVAAELDT-VL-----PPAYEDLERLPYLTQCVK
ETMRLYPAIPVFP-REAKEDDVLSGH-IKSGDVVFMSSYAIGRCPRIW-DPLTFDPDRFS
K-------QHHFQWLPFGAGPRMCLGASFAQMSVTLMAATLLQRFRFKPP---PVQ-M-F
NG-S-KG------LKMG-V-QPR
>Cre01.g003850.t1.1_CrCYP747A1 503 bp
---ALSA----------------PIPGP---APLSL-EALKDVSV-----GLHVAQLKEK
YGP-----LNTS-WVFINSPENIQHVCAT---NV-N-SRRYLPDIYTG-KGILGSQ-DEY
NARHRRL-CSGPFRNKQLQRFSSVVVE--R--RLVDIFSAASG--AFDVATQTQRLTLDV
VGLVAFSD-VRDLQRVLWAVNTF-GEVLAQ-------VFIPLADRLG----HLRQLGEAV
SVMRAAMLDVIAERRASA----RGRDDLLQALLT-ATE---GLSDEELW----EDVHDIM
GAGHETTATTTAALLYCISAHPHVRQRLEEELDA-VL-----APTYESLERMPYLQACAK
EVMRLYPAIPVFP-REAARPDVLTGH-VAAGDVVFMSSYALGRSEAVWPDVLEFDPDRFS
E-------RQHFQWLPFGAGPRMCLGASFAQMSVALMAATLLQRFRFTPP---PVG-M-F
GP-S-GG------LRMR-V-APR
>kfl00667_0050_v1.1 503 bp
LATALGAQAG-VVFKA-SQ-LDVGIPGP---RPWNLFENIVDLSY-----GIEEAVLHRK
YGP------NTA-WTFVNDPAIVQHICVA---NA-N-SRRYLPAIYEG-KGILGSQ-GAY
NLQHRKM-CAPPFKTSQLRKFTNTVAN--K--AVVGALRSE-G--PVDMATHMQRLTLDI
VGEVAFSD-IQD-RRLLHAVNVS-QECMGN-------VFIPVLQWAR----GMARMDRAF
DEMRTIMTKVVQERREAG----EAGDDLLGVLLQ-AQD---RLSDEELW----EDVHDIM
GAGHETTASTTTAALYCISQTPGVEDKVVAELRA-VL-----PPLYDDLPRLQYTGQVVK
EVLRLYPSIPLFP-REVERDDVLTGH-IPAGDVVFMSTYAMGRNAAVW-DPETFNPDRFS
E-------ARHFAWVQFGAGPRMCLGANFAMMSVTQVVATLVQAFHFRAP---PFS-M-F
---P-GG------IIME-A-VPR
>Mp4g21690.1_MpCYP716D1 503 bp
MEG-LLAVL-FLIV-L-SS--EDRNYVPPG-DGLPFFGDTIQYVNNRI------YVDMAK
YGP-V-FKMG-HTTVFMDAPNGTKLMFGNDEKLIQY-PGS-TLKLV-G-NVLSAEN-GAV
YRCHKQHLMSHFLGHNVVNRYLG-KIE--TIEHIQNHWLDG-TSV-LEAQNVLRIFTFEL
VADLCLT-T-K-HEELRPTFEI----WAK--G---LA--LP----INLGS-GYQAM-KAR
AEILSFFEPYVQRRKQEKDG--TPTQDYLSILLT-EPDENGFYTDEEIK----TNILHLI
HGGANTVAATLTMAIRKITEHSEVYDKLIAEHTS-IT-EVKE-LTNDDVQNMKYTWTVIE
ETMRLYPALPGIF-REATATFEYNGY-IPKGWKLLCTAAQSFQNPEIYEEPEKFDPSRF-
----E--RA-P-TFFPFGGGVRICPGIELAKVTMLVFLHHFLKNLQWTLP-KIHFS----
GT-A-KG------SPIR-I-TKF
>Mp4g00450.1_MpCYP716E1 503 bp
----ALAAL-ALI----RK-------VPPG-SARSFLGGADSFLSHNT------WYEKKK
YGP-I-FKMG-RTTVFMDAPEGNKIVFGSDEKLLKF-PPS-IAPMF-G-HALAAKT-GKA
YEVHRSHLLNNFLGAESVHKYAS-VMN--QVRIIKEHWMSK-ESV-VHAFKLLHVFSFEV
IAQLCIG-T-P-VVEMRDDFFT----FGK--G---MM--TP----IKLGF-GYESW-LAR
QRIIKFLAGHVARRREDKEG--TADQDLLSILLT-RPDIDGFFDDEEIH----DRIIQVV
YAGFDTSPSTLSTVLKNIGQRPEVYEELVKEHIS-IA-ATKA-LNMADIMSMKYSWRVVE
ESLRLTPGLLAVF-REANTDFKYKGF-IHKGDVVAATSMNSSWNEDLFENWQKFDPSRF-
----E--HD-GFKYFPFGGGHRLCPGKQFARMTMMIFLHHLVRNIKWTPP-KVSSL----
VY-T-QG------LPLK-I-TKL
>Mp7g03050.1_MpCYP716F3 503 bp
MDS-PWLVL-IFLA-L-RK--RRKSKVPPG-SGLPMVGDSLRYVNNMI------YVDERK
YGP-V-FKMG-KPMVFLDAPAGTKFLL-NDVKWSKW-PKH-VARLM-G-NALSAQY-GDE
HLVHRNLVMKNFLGIDVVHQYIS-TME--KVEHIDKYWLAL-ESE-VKAFKLLNVFSFSL
ITQLILG-S-E-KDIFNEVFHE----MSA--G---LG--LP----VNLGF-QRRSL-RAK
KLIDQMLTVHIEKRRQDKAG--SPTQDLLSVLLS-TPNSEGFLTNVELC----DSLLQLT
FGGHDTTAAMLTLSLRLIKEDPAVYEELKQEHAT-IA-ASKK-LTKEDLWGMKYTWRVMQ
EVMRLYPAMLVIF-REARITFEHHGY-IPQGWKLCITSANSSWDPKFCEDPEKFRPSRF-
----D--EM-P-IHFPFGAGHRMCPGKDFAKVELLIFLHHFLRKIDWTVP-KVKML----
NP-V-NA------TPIK-I-TKI
>Mapoly0074s0092.1_MpCYP716F1 503 bp
MDS-TSLVL-IFLA-L-RKMIQRKSKVPPG-SGLPMVGDSLRYVNNMI------YVDERK
YGP-V-FKMG-SPSVFLDAPAGTKLVL-NEMKWTKW-PKP-VRELL-G-HALSSQY-GDE
YLLHRNLVMKNFLDIDVVHQYIS-TME--KVKHIDKYWLAL-ESE-VKAFKLMNVFSFSL
ITQLILG-S-E-KDIFNEVFHD----MAA--G---LA--LP----VNLGF-QWRSL-RSR
KLINQMLNVHIEKRRQDKAG--SPTQDLLSVLLS-TPNSEGFLTSDELC----DSLLQLV
FGGHDTTAAMLTLSLRLIKEDPAVYEELKQEHAT-IA-ASKK-LTKEDLWAMKYTWRVMQ
EVMRLYPANQVMF-REARITFEHHGY-IPKGWKLCFTNANSSWDPKFCKDPEKFKPSRF-
----N--EM-P-IHFPFGAGHRICPGQDFARVELLIFLHHFLRKIDWTVP-KIRLL----
TP-V-NG------TPIK-I-TKI
>Mp7g03000.1_MpCYP716F2 503 bp
MDS-PSLVL-IFLA-L-RKLIQRMSKVPPG-SGLPVVGDSFKYVNNMI------YVDERK
YGP-V-FKMG-NNTVFLDAPAGTKIVL-NEMKWTKW-PKP-TSQLL-G-YALASQY-GND
HLLHRNHVMRNFLDIDIVHQYIS-TME--KVEHIDKYWMTL-DSE-VKAFKLTNVFTFSL
ITQMMLG-S-E-EDIFNEVFRE----WAA--G---GA--LP----VNLGF-QRRSL-RAK
KLIDRMLNDQIERRRQDKTG--SATQDLLSVLIS-KPNSEGFFTNDEVC----GSLLHLI
FGGHDTTAATLTLALRCIKQNPAVYEELKQEHAT-IA-ASKK-LTKEDLWAMKHTWRVMQ
EVMRLYPTVQVLF-REARITFEHHGY-IPQGWKLCITSANSSWDPKFCEDPEKFKPSRF-
----D--EM-P-IHFPFGAGHRTCPGQDFAKVELLIFMHHFLRKIDWTVP-RVRPL----
TP-V-NA------TPIK-I-TKI
>Mp1g01000.1_MpCYP716A1 503 bp
LDT-LVIVT-LTSA-L-FLWRGAALPLPPG-SGLPVLGDTLSYLDNFI------YVDQAR
YGP-I-FKMG-QPTIVLDSPAGNKLLF--DEKLVQW-PKN-LKALV-N-NGLSETN-GEA
HRVFRQHITSNFLGVDVVHRYFQ-TME--RKAEIEP-WTEL-KSETIPTVDVLKNYSFRL
ICELSIS-K-V-REELRHKFDM----WSE--G---FA--VP----VNFGT-SNRAL-RAR
DVMADEMGKKIKQRRKEKEG--SETQDFLSVMLT-HPDETGIVEDKILV----HTLLLLL
WTASDTTASTLAMVLRETSRNPHVYRELMKEHAS-IT-RGKK-LTTENLRSMKYTWRVVQ
ETLRLYPILLGLF-REAKTDFEYQGY-IPKGYKLLVTSA-PLLDPKFYKDPKTFDPSRF-
----E--KA-P-TYFPFGGGHRMCPGNEFAKASIIIFVHQFLKHFKWTLP-KISFL----
TP-E-HG------LPMK-L-TKI
>Mp2g06070.1_MpCYP716B1 503 bp
MNT-VFLVF-LSLA-F-RV--DRHGRLPPG-SGFPFIGESIQYYADMA------WFKKEK
YGP-L-FKDG-FKTILLDSPGGWKFMY-FDENVIRL-PPT-VRDLT-G-DSPIIKH-GRV
HRVYKSFLLNHFSGVDVVHRYIP-TIG--KVDHINSLWLSR-SSE-VKAQELLQEFTFSI
IGILILG-T-S-SVELRPKFEE----FVN--G---FR--VS---FLNLGF-QHRSM-KAR
SQIHEILQRSLVKRRAEEEG--TSTQDYLSVMLT-HSNEDGFYRDAEIR----DIMLNLL
WAGFESTATTMTMMMMHISRNPQVYDELIKEHAG-IA-SKKA-LTLQELRSMKYTWAVMQ
ETLRVSPSSADIN-RVAMVDLEYKGF-IPKGYRLTAAAGQSQWNPDRFPDPTKFDPSRF-
----V--TI-E-IFFPFGSGLRHCPGYELARINTMTLFHHLLRNVKWTML-KCRFL----
YP-E-KG------LPIR-I-TKC
>Mp1g04680.1_MpCYP716C1 503 bp
MGA-IIISIIT------FSK-PERRPTPPG-SGLPLAGETIQFLAKDL------FISEKK
HGP-V-FKLG-SPVVFLDPPAGNKFLFHNEGKLVEA-PAS-VSALL-G-TSLTKKQ-GEE
YKLARRYIAG-FFDQKATMAYLA-RVD--ESKHFATHWKGH-E-E-LSSLLMATIYTFDI
ICDLLLG-P-E-PEQLRVCMKQ----YSF--G---IK--AP----INFGF-AYDAR-KAR
ERLLEMYEVIITRRRQEAEG--NAHPDLLTNLLT-VPDEAGFYSDEEIK----DNLLLFM
FAGFETSSVALTMVITFVSKNPQVYELLLKEQKE-IV-ESKR-LRVEDLSAMKYTWRVIQ
ETLRVQPSVNGAF-RDAIIDLEYNGY-IPKGWKIMWTNQHSHYDPAFFPNPDCFDPSRF-
----E---P-I-TYVPFGGGPRICPGYDFAKMEMLVFVHHLVKNYQWSLP-PINPT----
RT-A-RG------TPVR-I-TKI
>Pp3c23_4600V3.1_PpCYP716F1 503 bp
MAH-AVVAM--------WRS-SQKLPVPPG-SKWPLLGETLDYLDRNV------FFNAAK
YGE-T-FKLF-NPTVSVAAPDGNKFLFANENKLVQH-PPS-VSRLL-G-HSMATKV-GEE
HRRARRVYTN-FFKPEGLQSFVP-RID--ERSHNSKYWEGK-E-F-ILGGPTVRDFTFAV
AADLFLS-K-D-DP-MFRPFELAACDYLA--G---IQ--VP----INLGT-ARKGI-LGR
ESQLRVIDMSLKQRRQEKEG--PPQQDLMSVLLN-TLNEDGPMSDDQIK----DNMLLFV
FAGHDTSSSALAGLLKYLSLNPECLKKVLEEQME-IR-KEKG-LSWDDTRKMKYTWRTIQ
ETLRLQPSVQAAF-RTVIEEFEYDGY-IPKGWTIFWSVGRSHRNPKFFPDPEKFDPSRF-
----E--GP-A-TFVPFGGGPHICPGNEFARTEILVYIHYLVLNYEWEMP-DVDPM----
LF-T-KQ------LQLR-V-RKR
>SELMODRAFT_402287_SmCYP716J1v1 503 bp
----IVVFF-TALI-LTLR--SSKGRVPPG-SGVPVIGDSLNFVKRNP------FYGEAK
YGP-V-FKLG-SPVVILPAPAGHKLLFGSEEKLVVS-PVG-FKRLL-G-GSLTSLT-GED
FKRMKKVFMS-FLKPEALQRYVP-RVS--QLKHLEDHWEAY-AEE-FAIYPAVKSFIFSL
ACSSFMS-E-E-EELLEEPFAI----WTK--G---LQ--LP----LNIGT-LHKAL-KRR
EVIHDLLGRLISKRRQELQG--SETSDMLSVMLS-YRNEDGACTDAEIK----DNLLLLL
FAAHDTSSSTLTLSLKFLAENPYWRNQVLQENLA-IS-QEKS-LEWDDLRGMKVSWRVLQ
ETLRLQPPAPSGY-RKVIQDFEFGDY-IPKGWKACWTV-VSHKLPEFFPDPEKFDPSHF-
----E--GP-A-TYVPFGGGPRMCPGNEYAKMVMLVLLHHLVLRFDWQLP-GVDPM----
MP-Q-NG------LNVK-L-HKR
>SELMODRAFT_144826_SmCYP716J1v2 503 bp
----IVVFF-TALI-LTLRN-SSKGRVPPG-SGVPVIGDSLNFVKRNP------FYGEAK
YGP-V-FKLG-SPVVILPAPAGHKLLFGSEEKLMVS-PVG-FKRLL-G-GSLTSLT-GED
FKRMKKVFMS-FLKPEALQRYVP-RVS--QLKHLEDHWEAY-AEE-FAIYPAVKSFIFSV
ACSSFMS-E-E-EELLEEPFAI----WTK--G---LQ--LP----VNIGT-LHKAL-KRR
EVIHDLLGRLISKRRQELQG--SESSDMLSVMLS-YRNEDGACTDAEIK----DNLLLLL
FAAHDTSSSTLTLSLKFLAENPYWRNQVLQENLA-IS-QEKS-LEWDDLRGMKVSWRVLQ
ETLRLQPPALSGY-REVIQDFEFGDY-IPKGWKACWTV-VSHRLPEFFPDPEKFDPSRF-
----E--GP-T-TYVPFGGGPRMCPGNEYAKMVMLVLLHHLVLRFDWQLP-GVDPM----
MP-Q-NG------LNVK-L-HKR
>SELMODRAFT_84634_SmCYP716K1v1 503 bp
-----MILL-CFLL-ITIR--FSSSNLPPG-NGWPIVGETLQFLAKNA------FFHEAK
HGG-V-FKLG-SPTIVMPGPDGNKFLFSQENKLVVC-PPS-TASLL-G-CSLAVQT-GQE
HRRLREVFMT-FLSSQALGRYLP-KLC--LQSFLQSKWNEE-A-V-VTVAPLVQSFVFSA
ACNLFLS-D-E-SDELLVPFYK----FVK--G---MS--LP----VHFGT-RYEAL-KSR
EAILRLLDPVISARKKEL-A--TDDRDMLSVLLT-TCDEDGLISENEIE----DNVLLML
FAGHETVFRALTITMKMLTDNPHWKEELYQEHLE-IR-ASKS-LEWNDLRKMKLTWCSVQ
ESMRLYPPSPGAT-RKATQEFEYAGY-IPEGYKLMWSV-NTSRMKEFFPEPQKFDPLRF-
----Q--GP-A-VFTPFGGGPRTCPGNEFAKMEMLVFLHYLLLSHDWKPT-GIETA----
LP-A-HG------LPVK-L-SKR
>SELMODRAFT_231756_SmCYP716K1v2 503 bp
-----------------QE--TQRSNLPPG-NGWPIVGETLQFLAKNA------FFHEAK
HGG-V-FKLG-SPTIVMPGPDGNKFLFSQENKLVVC-PPS-TASLL-G-RSLAVQT-GQE
HRRLREVFMT-FLSSQALGRYLP-KLC--LQSFLQSKWNEE-A-V-VTVAPLVQSFVFSA
ACNLFLS-D-E-SDELLVPFYK----FVK--G---MS--LP----VHFGT-RYEAL-KSR
EAILRLLDPVISARKKEL-A--TDDRDMLSVLLT-TCDEDGLISENEIE----DNVLLML
FAGHETVFRALTITMKMLTDNPHWKEELYQEHLE-IR-ASKS-LEWNDLRKMKLTWCSVQ
ESMRLYPPSPGAT-RKATQEFEYAGY-IPEGYKLMWSV-NTSRMKEFFPEPQKFDPLRF-
----Q--GP-A-VFTPFGGGPRTCPGNEFAKMEMLVFLHYLLLSHDWKPT-GIETA----
LP-A-HG------LPVK-L-SKR
>SELMODRAFT_120725_SmCYP716M1v2 503 bp
----VLVLY-IGAA-LAWR----AMDLPPG-SGLPLLGETLQFIRSNP------FIEQAK
YGK-I-FKFG-SPMVMVSPPQGNKLVFSNHNLLVEA-PSP-MKTLV-G-NAINFMS-GEE
AKSFRDVLMT-FLSAQAVQSQVV-PTS--NQDHLHKHWKHG-E-T-VLAYSLIKQALFSV
TCCAFLS-S-E-EELLLEPLAK----IIK--G---LS--LP----LDLWT-NHHAK-KGR
VELYKMFDKYIARRRIEENG--SCQQDLLSLLLS-TKLDNGLMNDDQIK----DNILSLL
FAGHDTSSSSLAMTLKCLAQNPACYQELRREHMD-IL-SAKQ-LNQNDLRKMKYTWMVIQ
ETLRVMPTGFGIL-RKALKDVEMDGF-IPKGWQLLISGYRSYRKPEFFAEPFKFEPSRF-
----A--EP-V-TYIPFGGGPRICPGIQLAKMQVMVFLHHLVTRYEWTLP-PVTPV----
MP-T-KG------LPIK-L-K--
>SELMODRAFT_233532_SmCYP716M1v1 503 bp
------------------------MDLPPG-SGLPLLGETLQFIRSNP------FIEQAK
YGK-I-FKFG-SPMVMVSPPQGNKLVFSNHNLLVEA-PSP-MKTLV-G-NAINFMS-GEE
AKSFRDVLMT-FLSAQAVQSQVV-PTS--NQDHLHKHWKHG-E-T-VLAYSLIKQALFSV
TCCAFLS-S-E-EELLLEPLAK----IIK--G---LS--LP----LDLWT-NHHAK-KGR
VELYKMFDKYIARRRIEENG--SSQQDLLSLLLS-TKLDNGLMNDDQIK----DNILSLL
FAGHDTSSSSLAMTLKCLAQNPACYQELRREHLD-IL-SAKQ-LNQNDLRKMKYTWMVIQ
ETLRVMPTGFGIL-RKALKDIEMDGF-IPKGWQLLISGYRSYRKPEFFAEPFKFEPSRF-
----A--EP-V-TYIPFGGGPRICPGIQLAKMQVMVFLHHLVTRYEWTLP-PVTPV----
MP-T-KG------LPIK-L-K--
>SELMODRAFT_164454_SmCYP716P3 503 bp
-----MLEFPVVLV-LAWR--KSDPTTPPG-SGLPFLGETLHLLYANL------FYESRK
YGQ-V-FKFG-HPTVVVSPPLGFKFLFSNHGKLVES-PAP-VKMLM-G-KSLFFME-GQK
AKSFRHILMA-FLGPEAMRRYVG-RSS--SQAHIKKFWLDE-S-E-VRAYVLLKKAMFSA
VFNLFLS-Q-E-EERLLVLFEE----FLH--G---ME--LP----INFGT-KRRAK-LAR
HKIFEKLDKYISKRKVEQEG--SAEQDLLSVLLT-TRGEDGLMSAEEVK----QNILMMV
LAGHDTTASTLAVSIKCIAENPWCYDRLRQEHLA-IA-AAKD-LRVEDLQRMNYTWKVVQ
EAMRLLPPVLGNT-RIAITQMTIEGF-VPKDWRFMWRVFRSNRRSAFFPEPDKFDPERF-
----D--GL-I-TYVPFGGGPRICPGNEFAKMLLRVFLHHLLTQFQWALP-HIAPF----
LP-A-NG------LHIK-L-SKN
>SELMODRAFT_112151_SmCYP716P5v1 503 bp
-----MLEF-VVLV-LAWR--KSDPPTPPG-SGLPFLGETLHVLYANL------FFESRR
YGP-V-FKFG-HPTVVVSPPLGFKFLFSNHGKLVES-PAP-MKMLM-G-KSLFFME-GQR
AKSFRHILMA-FLGPEAMRRYVA-RAS--SQAHIEKFWLDG-S-E-VRAYFLVKKALFSV
VFNLFLS-Q-D-EERLLVPFEE----FLH--G---LE--LP----INFGT-KRQAK-LAT
RKISGKLDKFINKRKVEQEG--SAEQDLLSVLLT-TRGEDGLMSEEEVK----QNILMMV
LAGHDTTASTLAVSMKCIAENPWCYDRLRQEHLA-IA-AAKD-LRLEDLQKMNYTWKVVQ
EAMRLVPPALGNT-RIAITHMTIEGF-VPKDWRFMWSVFQSNRRSAFFPEPDKFDPERF-
----N--GL-I-TYVPFGGGPRICPGNELAKMLLRVFLHHLLTQLQWSLP-HIAPL----
AP-A-NG------LHIK-L-SKN
>SELMODRAFT_126145_SmCYP716P5v2 503 bp
-----MLEFPVVLV-LAWR--KSDPPTPPG-SGLPFLGETLHLLYANL------FFESRR
YGP-V-FKFG-RPTVVLSPPLGFKFLFSNHGKLVES-PAP-MKMIM-G-KSLFFME-GQR
AKSFRHILMA-FLGPEAMRRYVA-RTS--SQAHIEKFWLDG-S-E-VRAYFLVKKALFSV
VFNLFLS-Q-E-EERLLVPFEE----FLH--G---LE--LP----INFGT-KRQAK-LAT
GKIFGKLDKFINKRKVEQEG--SAEQDLLSVLLT-TRGEDGLMSEEEVK----QNILMMV
LAGHDTTASTLAVSMKCIAENPWCYDRLRQEHLA-VA-AAKD-LRLEDLQKMNYTWKVVQ
EAMRLVPPALGNT-RIAITHMTIEGF-VPKDWRFMWSVFQSNRRSAFFPEPDKFDPERF-
----N--GL-I-TYVPFGGGPRICPGNELAKMLLRVFLHHLLTQFQWSLP-HIAPL----
AP-A-NG------LHIK-L-SKN
>SELMODRAFT_403029_SmCYP716P4 503 bp
-----------------------------------MARFTRHTSL---------------
-------------TIVVNPPLGFKLLFSNHGKLVES-PQP-MRTLL-G-ECLFFME-GQK
AKSFRHILLA-FLGPDAIRRYAE-RAS--MQEHIDKFWMAG-S-E-VKAYPLVKKALFSL
VFSLFLS-S-E-EERLLAPFQD----FLQ--G---LE--LP----IDLGT-MRRAK-VGR
AKIFKKLDEYIAKRKVEETG--WPQQDFLSVLLT-TKGEDGPMTEEEIK----QNILMLV
MSAHDTTVSSLMSSMKYIGENPWCYYRLRTEHIS-IL-LARS-LTHSDLQKMDYTWKIVQ
EAMRLAPPAAGNL-RRVITEFTMDGF-VPKDWLLNWTVFRSHKKEKFFEEPERFKPDRF-
----D---L-L-TYVPFGGGPRICPGYELAKMQDRIFLHHLVTRFKWMLP-AITPL----
LP-V-NG------LGIK-L-ISN
>SELMODRAFT_1987_SmCYP716P6 503 bp
--------------------------LPPG-SGLPLVGETLHILYTSL------FYGAKK
YGP-I-YKFG-RPTIVVNPPLGFKLLFSNHGKLVES-PQP-MRTLL-G-KCLFFME-GQK
AKSFRHILLA-FLGPDAIRRYVE-RAS--VQEHIDKLWMAG-S-E-VKAYSLLKKALFSL
VFSLFLS-S-E-EERLLAPFQD----FLQ--G---LE--LP----IDLGT-MRRAK-VGR
AKIFKKLDEYIAKREIEETG--WPQQDFLSVLLT-TKGEDGPMTKEEIK----QNILMLV
MSAHDTTVSSLVSSMKCIGENPWCYDRLREEHVS-IA-LAKS-LTHNDLQKMDYTWKIVQ
EAMRLAPPAAGNL-RRATTEFTMDGF-VPKDWQLNWTVFRSHKKEKFFEEPERFKPDRF-
----D---F-L-TYVPFGGGPRICPGYELAKMQDRIFLHHLVTRFKWMLP-AITPL----
LP-V-NG------LDIK-L-I--
>SELMODRAFT_234244_SmCYP716P7 503 bp
--------------------------------GLPLVGETLHILYTSL------FYGAKK
YGP-I-YKFG-RPTIVVSPPLGFKLLFSNHGKLVES-PQP-MKTLL-G-KCLFFME-GQK
AKSFRHILLA-FLGPDAIRRYVE-RAS--VQEHIDKFWMAG-S-E-VKAYPLVKKALFSL
VFSLFLS-S-E-EERLLAPFQG----FLQ--G---LE--LP----IDLGT-MRRAK-VGR
AKIFKKLDEYIAKRKIEETG--WPQQDFLSVLLT-TKGEDGPMTKEEIK----QNILMLV
MSAHDTTVSSLVSSMKYIGENPWCYDRLREEHVS-IA-LAKS-LTHSDLQKMDYTWKIVQ
EAMRLAPPAAGNL-RRATTEFTMDGF-VPKDWQLNWTVFRSHKKKEFFEEPEMFNPDRF-
----D---L-L-TYVPFGGGPRICPGYELAKMQDRIFLHYLVTRFKWTLP-AITPL----
LP-V-NG------LGIK-L-VSN
>SELMODRAFT_161932_SmCYP716P1v2 503 bp
---------------------KRAKPLPPG-SGLPFVGETLHFLHTNP------FFESRK
YGP-V-FKFG-SPTVVVNPPDGLKLIFTNHNKLVRS-PSS-IRKLV-G-RSLFFME-GDE
AKRFRHILLA-FLGPEALQRYVG-RTH--AQKHVEENWIAG-G-E-IKAYQSVKEALFAV
IYDLFLS-A-E-KEQLLEPFRV----VLH--A---LE--LP----IDFGT-ASKAM-AGR
REIMAKLDRMIEQRRLDQSG--SAQQDLLSVLLV-AKGEDGGMTDEEIK----QNIVMLV
LGGHDTSSSSLAIAIKYIAENPSCYDELRKEHLE-IA-ASKK-LSIADVRRMKYTWRVVQ
EGMRFVPPTTGVI-RRAIVDFEMDGY-VPQGWQLFGSMYQSNKKEKFFPEAESFKPDRF-
----L--GP-V-SYIPFGGGPRMCPGYELAKVQDCVFLHHIVTRFKWSLP-IVAPL----
AP-L-KG------LPIK-L-TSN
>SELMODRAFT_130337_SmCYP716P1v1 503 bp
---------------------KRAKPLPPG-SGLPFVGETLHLLHTNP------FFESKK
YGP-V-FKFG-SPTVVVNPPDGLKLIFTNHNKLVRS-PSS-MRKLV-G-RSLFFME-GDE
AKRFRHILLA-FLGPEALQRYVG-RTH--AQKHVEENWIAG-G-E-IKAYHSVKEALFAV
IYDLFLS-A-E-KEQLLDPFRV----VLH--A---LE--LP----IDFGT-ASKAM-AGR
REIMAKLDRMIEQRRLDQSG--SAQQDLLSVLLV-TKGEDGGMTDEEIK----QNILMLV
LGGHDTSSSSLGIAIKYIAENPSCYDELRKEHLE-IA-ASKK-LSIADVRRMKYTWRVVQ
EGMRFVPPTSGVI-RRAIVDFEMDGY-VPQGWQLFGSMYQSNKKEKFFPEAESFKPDRF-
----L--GP-V-SYIPFGGGPRMCPGYELAKVQDCVFLYHIVTRFKWSLP-IVAPL----
AP-L-KG------LPIK-L-TSN
>SELMODRAFT_444868_SmCYP716N1 503 bp
MS--FVLLF-V------WFR-KRHASLPPG-NGLPFIGETLPFLRSNP------FFRVAK
YGK-V-YKFG-MPVVVVSPPVGTRFMFTNH-TLITS-PVP-VIKLF-P-SA--FVR-PDA
SGS-RQLITS-FLGPECMKRYVT-STS--VQKHLDS-WPTG-E-L-VRVYPLIKRCLFSI
VCNMYLG-T-E-KEMLMEPFEK----VIH--G---IS--IP----VNLGT-AHRAK-LGQ
KEICNILEKHIAKRRINQLS--ARDQDLLSMLLS-TRSKEGAMTDNEIT----HNILGLL
VSGHELSASSISMTIKSLVENQTVYKEMKRVHCE-IG-SFKR-LEPLDLKQMKYSWRVVQ
ESLRLRPTAPAVA-RKTLTDVELEGY-IPKGWQMFSAVYNSHTTPEFFPDPLKFDPSRF-
----E--RP-N-TYFPFGGGPRICGGIEQVKMHSLVILHHITTRFDWTLP-PISPV----
VP-A-HG------LPLE-L-RLV
>SELMODRAFT_114324_SmCYP716L1v2 503 bp
----ALLFF-P------FNSRPAALQIPPG-NGWPLIGETFRYAVST-------FYDEAK
YGA-V-FKFG-SKTVVLPAPEGNRLILMNENKLVSS-PKS-VSVLL-G-NSLIALR-GDE
HRRSKALLMT-FLRPEMLQKFVG-RVC--KHDHLQKFWSGG-DEV-IRVYNLMKMFTFAL
ACDLLMG-D-G-DEMLARDFDT----LVR--G---LQ--LP----IDLGT-QCRAK-AAR
KKLDQCFDRHIREKRREAGS--SHEQDMLEVLLT-TRDENGFSTDLAIK----DNIVSLL
FAGHDTSSVALTWTLKFLADSPSCMDKIVQENLA-IR-NSRS-LSWEDLRKLKYTWQVVQ
ESMRMRPPVGGGF-REALVDLEFDGY-VPKGWKLNWTTATSYRKPEFFVEPNKFDPSRF-
----D--GI-A-TFLPFGAGARMCPGSEFAKMEILVFLHYCVLQFDWKLP-QVDPM----
RP-V-HG------MPVR-I-SKR
>SELMODRAFT_231370_SmCYP716L1v1 503 bp
MA--ALLFF-P------FNSRPAALQIPPG-NGWPLIGETFRYAVST-------FYDEAK
YGA-V-FKFG-SKTVVLPAPEGNRLILMNENKLVSS-PKS-VSVLL-G-NSLIALR-GDE
HRRSKALLMT-FLRPEMLQKFVG-RVC--KHDHLQKFWSGG-DEV-IRVYNLMKMFTFAL
ACDLLMG-D-G-DEMLARDFDT----LVR--G---LQ--LP----IDLGT-QCRAK-AAR
KKLDQCFDRHIREKRREAGS--SHEQDMLEVLLT-TRDENGFSTDLAIK----DNIVSLL
FAGHDTSSVALTWTLKFLADSPSCMDKVVQENLA-VR-SSRS-LSWEDLRKLKYTWQVVQ
ESMRMRPPVGGGF-REALVDLEFDGY-------LNWTTATSYRKPEFFVEPNKFDPSRF-
----D--GI-A-TFLPFGAGARMCPGSEFAKMEILVFLHYCVLQFDWKLP-QVDPM----
RP-V-HG------MPVR-I-SKR
>At5g36140_AtCYP716A2 503 bp
----LTIIFLSIFP-L-GKFR--YPNLPPG-KGFPLIGETLSFLSQGP------FVTDRH
FSSGI-FKFG-SPFAVVTGASGNKFLFTNENKLVIW-PDS-VNKIF---SSTQTSS-KEE
AIKTRMLLMP-SMKPEALRRYVG-VMD--EQKHFETEWANQ-D-Q-LIVFPLTKKFTFSI
ACRLFLS-D-L-ERRLEEPFTT----VMT--G---VS--IP----IDLGT-RNRAI-KAS
RLLSKEVSTIIRQRKEEKAG--SVEQDILSHMLM-NIGE---TKDEDLA----DKIIALL
IGGHDTTSIVCTFVVNYLAEFPHIYQRVLEEQKE-IL-NNKD-LTWEDIEKMRYSWNVAC
EVMRIVPPLAGTF-REAIDHFSFKGF-IPKGWKLYWSATATHKNPEYFPEPEKFEPSRF-
----E--GP-K-TYVPFGGGSRICPGREYARLEILIFMHNLVKRFKWEKPNKLDPA----
IP-A-KG------LPIR-I-FPQ
>At2g42850_AtCYP718 503 bp
----LEPNF-WVLC-IAFRRFIQKKKLLPG-EGLPWIGETMDFYKSNV-----DFVNPIK
HGN-I-FKMG-SPTIVVNGAEANRLILSNEFSLVVS-PSS-SVQLM-G-NCIMAKQ-GEK
HRVLRGIVAN-SLSYIGLESLIP-KLC--DKFHHETEWRGK-E-E-ISLYRSAKVLTFTV
VFECLYG-K-E-IG-MLEVFER----VLE--G---VA--LP----VEFCS-KARAK-KAR
LEIETFLVGKVREKRREEKE--KPNTTLFSRLVE-ELIKG-VITEEEVV----DNMVLLV
FAAHDTTSYAMSMTFKMLAQHPTCRDTLLQEHAQ-IK-ANKG-LTVEDVKKMKYSWQVVR
ETMRLSPPIFGSF-RKAVADIDYGGY-IPKGWKILWTTYGTHYNPEIFQDPMSFDPTRF-
----D---I-Q-TYLPFGGGPRLCAGHQLAKISILVFMHFVVTGFDWSLP-TIDPL----
FP-S-LG------MPIK-I-SPK
>Mp7g11110.1_MpCYP707D1 503 bp
----LLSLL-VLLS-L-HRVR-----IPKG-SGWPLVGETLAFG-NVP------FALPKK
FGR-V-FKLG-TPSIMVATPEMAKFVY-GERNLFRS-PRT-ITTLI-G-GFLSSCD-PHR
HPFLKKVIQS-VLLPDTLRHEVG-RIE--GNGGLDS-WD-G-K--PILAAKEFKELTLNI
AVYFIFD-R-T-AEQLIDMYRA----LSS--A---MV--MP----INLGF-HYKSL-QAR
KVGCDYLKRLILERRREDQG--VKQNTVLGALVG-CTDEKGKLRDDEII----DLLLGTL
FGAHDTTATTITWIVKHLSEHHDVLQAVVAEQEE-IR-KSKA-LTWEDTRRMQYSLQVIQ
ETLRLPTVLQFTG-REALEDIEFKGV-IPKGWRVFLMTTCIHLDAENFPNPLAFDPSRF-
----Q---P-K-TYFPFASGTHVCPGSELAKLVILVFMHHLTTKFRWQSP-GTKPF----
LP-N-GG------YPIK-L-ERK
>Mp2g25940.1_MpCYP707A1 503 bp
----IWFLG-IYYY-R-QKSR----RLPPG-TGWPIIGETMKFY-TQP------FFSSKR
YGE-I-VKLG-YPAVMMATPEAAKLVLVTQAHLFKS-PVS-KEKLI-G-SAVFFQH-GAH
HQRIRHLLQA-CFTPDVIRESVG-EIE--SLRTMNS-WE-G-R--SICTFAELKKFSFEV
GFMLSCG-D-H-VDDLLQTYRT----MEM--G---YS--MA----INIGF-KNKSM-TAR
KRLHTIIAGMVERRRDSVMK-----SDVLGTLMK-DP----ALTLDQIA----DNVIGVV
FAAQDTTASVMTWLVKYLSGSPSILADVKAEHDE-IR-ASKS-LTYADCKNMPLTHRVIL
ETLRNATVLSFTF-REATEDVEYNGY-ICKGWKVLPLFRNIHHNPDIFPDPYKFDPSRF-
----E---P-K-TFLPFGNGVHSCLGSELAKLEMFIFVHHLVTKFRWDLP-GIRPF----
VP-K-EG------MPMR-V-SQR
>At2g29090_AtCYP707A2 503 bp
MQI-LITLT-VVLL-F-EQ-----LRLPPG-SGLPYIGETLRLY-TEP------FFATNK
YGD-I-FKLG-CPCVMISSPEAARMVLVSKAHLFKT-PPS-KERMI-G-EALFFHQ-GPY
HSTLKRLVQS-SFMPSALRPTVS-HIE--LLQTLSS-WTSQ-K--SINTLEYMKRYAFDV
AIMSAFD-E-P-TTDIKLLYQR----LER--G---YS--MP----LDLGT-LHKSM-KAR
IELSEELRKVIEKRRENREE-----GGLLGVLLG-AKDQKRGLSDSQIA----DNIIGVI
FAATDTTASVLTWLLKYLHDHPNLLQEVSREQFS-IR-QKIK-ISWEDTRKMPLTTRVIQ
ETLRAASVLSFTF-REAVQDVEYDGY-IPKGWKVLPLFRRIHHSSEFFPDPEKFDPSRF-
----E---P-K-TYMPFGNGVHSCPGSELAKLEMLILLHHLTTSFRWEVD-GIGPF----
VP-K-KG------LPIR-I----
>At5g45340_AtCYP707A3 503 bp
----LFLTL-LFCL-L-VRTK---LPLPPG-TGYPYVGETFQLY-SQP------FFAARR
YGS-V-FKLG-CPCVMISSPEAAKFVLVTKSHLFKT-PAS-KERML-G-QAIFFHQ-GDY
HSKLRKLVLR-AFMPDAIRNMVP-HIE--SQESLNS-WD-G-T--QLNTYQEMKTYTFNV
ALISILG-D-V-YYELKRCYYI----LEK--G---YS--MP----INLGT-LHKAM-KAR
KELAQILANILSKRRQNSSH-----TDLLGSFME-DKA---GLTDEQIA----DNIIGVI
FAARDTTASVLTWILKYLADNPTVLEAVTEEQMA-IR-KDKK-LTWEDTKKMPLTYRVIQ
ETLRAATILSFTF-REAVEDVEYEGY-IPKGWKVLPLFRNIHHNADIFSDPGKFDPSRF-
----E---P-K-TFMPFGSGIHSCPGNELAKLEISVLIHHLTTKYRWSIP-GIGPF----
LP-Q-NG------LPIA-L-ERK
>At4g19230_AtCYP707A1 503 bp
----LFLTL-LFYF-L-QRSK---LPLPPG-TGWPYVGETFQLY-SQP------FFQSKR
YGS-V-FKLG-CPCVMISSPEAAKFVLVTKSHLFKT-PAS-KERML-G-QAIFFHQ-GDY
HAKLRKLVLR-AFMPESIRNMVP-DIE--SQDSLRS-WE-G-T--MINTYQEMKTYTFNV
ALLSIFG-D-V-LYELKRCYYI----LEK--G---YS--MP----VNLGT-LHKSM-KAR
KELSQILARILSERRQNSSH-----NDLLGSFMG-DKE---ELTDEQIA----DNIIGVI
FAARDTTASVMSWILKYLAENPNVLEAVTEEQMA-IR-KDKE-LTWGDTKKMPLTSRVIQ
ETLRVASILSFTF-REAVEDVEYEGY-IPKGWKVLPLFRNIHHSADIFSNPGKFDPSRF-
----E---P-K-TFMPFGNGTHSCPGNELAKLEMSIMIHHLTTKYRFQLR-GFGHS----
FP-K-TD-SCR--LPLA-L-ERG
>LOC_Os02g47470.1_OsCYP707A5 503 bp
----LFVCV-LLCA-V-RRSSAAGLPLPPG-SGWPYVGETFQLYSSKP------FFNKNK
YGP-I-FKLG-CPCVMVSSPEAARFVLVTQAHLFKT-PAS-KERML-G-QAIFFQQ-GDY
HAHLRRIVSR-AFSPESIRASVP-AIE--ALRSLHS-WD-G-Q--FVNTFQEMKTYALNV
ALLSIFG-E-M-RYELKQCYLT----LEK--G---YS--MP----VNLGT-LHKAM-KAR
KRLGAIVAHIISARRERRG------NDLLGSFVD-GRE---ALTDAQIA----DNVIGVI
FAARDTTASVLTWMVKFLGDHPAVLKAVTEEQLQ-IA-KEKE-LSWADTRRMKMTSRVIQ
ETMRVASILSFTF-REAVEDVEYQGY-IPKGWKVLPLFRNIHHNPDHFPCPEKFDPSRF-
----E---P-K-TFMPFGNGTHSCPGNELAKLEMLVLFHHLATKYRWSTS-GVGPF----
LP-L-NG------LPMS-F-TRK
>SELMODRAFT_104642_SmCYP707A20v2 503 bp
------------LL-L-RRGR---LPLPPG-TGWPYLGETLQLY-SQP------FFSSKR
YGD-I-FKLG-CPSVMIASPEAAKFILVSHAHLFKT-PSS-KEGII-G-HALFFHE-GEY
HRRLRRLVQG-CFGPDVIRDLVP-ELE--TIQALDS-LDAG-G--IINTFQEMKKYAFDV
GVLKIFG-L-E-LDELKRAYQT----LER--G---YS--FP----IDIGT-PNAAM-KAR
KRLSSIVSRIILDRRRQKQA---RCKDFLSTLME-SQDDSCNLTDDQIA----DNVIGVI
FAAQDTTASVLTWLLKYLKENPALLDSVTAEHEN-IR-RSKP-LTWADTKNMPLTSRVIQ
ETMRLATILSFTF-REAVQDVEYNGY-IPKGWKVMPLFRNIHHSPEFFLEPQKFDPSRF-
----E---P-K-TFMPFGNGIHSCPGRELAKLEMLVLVHNITTQFRWEFP-GVGPF----
VP-K-AG------LPIS-I-TRK
>SELMODRAFT_89153_SmCYP707A20v1 503 bp
------------LL-L-RRGR---LPLPPG-TGWPYLGETLQLY-SQP------FFSSKR
YGD-I-FKLG-CPSVMIASPEAAKFILVSHAHLFKT-PSS-KEGII-G-HALFFHE-GEY
HRRLRRLVQG-CFGPDVIRDLVP-ELE--TIQALDS-LDAG-G--IINTFQEMKKYAFDV
GVLKIFG-L-G-LDELKRAYQT----LER--G---YS--FP----IDIGT-PNAAM-KAR
KRLSSIVSRIILDRRRQKQA---RCKDFLSTLME-SQDDSCNLTDDQIA----DNVIGVI
FAAQDTTASVLTWLLKYLKENPALLESVTAEHEN-IR-RSKP-LTWADTKNMPLTSRVIQ
ETMRLATILSFTF-REAVQDVEYNGY-IPKGWKVMPLFRNIHHSPEFFLEPQKFNPSRF-
----E---P-K-TFMPFGNGIHSCPGRELAKLEMLVLVHNITTQFRWEFP-GVGPF----
VP-K-AG------LPIS-I-TRK
>SELMODRAFT_96503_SmCYP707A43v1 503 bp
----VFFLV-LYLA-L-YQRR---INLPPG-SGWPFLGETLRLY-TQP------FFASKR
YGE-I-FKLG-CPSVMIASPEAAKFILVTHAHLFKT-PSS-KEGII-G-HALFFHD-GDY
HRRLKRLMQS-CFSPEAIRGLVP-HIE--ALAALDL-WESQ-H--PIDTFHEMKKYAFDV
GVHQIFG-E-G-LDGLKRAYQA----LER--G---YS--FP----IDIGT-PNTAM-KAR
KHLSTVVSQIIKDRRHREEA--LHYTDLLTRLMD-SKD---GMSDEQIG----DNVIGVI
FAAQDTTASVLTWLLKYLKENPVLLDAVTAEQER-IR-RSII-LSWSDTRNMPLTSRAIQ
ETLRLATILSFTF-REAVEDVQYKDY-IPKGWKVMPLFRMLHHSPDFFPDPFKFDPSRF-
----E---I-K-TFIPFGNGLHSCPGNELAKLEILVLVHHLTTTYRWDFA-GVRPF----
VP-K-AG------LPIT-I-TRK
>SELMODRAFT_97760_SmCYP707A43v2 503 bp
----VFFLV-LYLA-L-YQRR---INLPPG-SGWPFLGETLRLY-TQP------FFASKR
YGE-I-FKLG-CPSVMIASPEAAKFILVTHAHLFKT-PSS-KEGII-G-HALFFHD-GDY
HRRLKRLMQS-CFSPEAIRGLVP-HIE--ALAALDL-WESQ-H--PIDTFHEMKKYAFDV
GVHQIFG-E-G-LDGLKRAYQA----LER--G---YS--FP----IDIGT-PNTAM-KAR
KHLSTVVSQIIKDRRHREEA--LHYTDLLTRLMD-SKD---AMSDEQIG----DNVIGVI
FAAQDTTASVLTWLLKYLKENPVLLDAVTVSNSQ-T---PLF-LSWSDTRNMPLTSRAIQ
ETLRLATILSFTF-REAVEDVQYKDY-IPKGWKVMPLFRMLHHSPDFFPDPFKFDPSRF-
----E---I-K-TFIPFGNGLHSCPGNELAKLEILVLVHHLTTTYRWDFA-GVRPF----
VP-K-AG------LPIT-I-TRK
>LOC_Os08g36860.1_OsCYP707A6 503 bp
----LLFFV-AVCF-VVQRGQKKKLRLPPG-SGWPYVGETLQLY-SQP------FFASKR
YGE-I-FKLG-CPCVMLASPEAARFVLVSQARLFKT-PPS-KERMI-G-SALFFHQ-GEY
HLRLRRLVQA-ALAPDSLRALVP-DVD--AAATLAA-WSGG-H--VASTFHAMKKLSFDV
GVVTIFG-L-R-RHELRTNYSV----VER--G---YC--FP----NRFGT-LHKAI-QAR
KRLRAILSEIVAERRARGGG-----DDLLGGLMR-SRDDGTLLTDDQIA----DNVVGVL
FAAQDTTASVLTWILKYLHDSPKLLEAVKAEQMA-IY-VANE-LTWTQTRSMTLTHQVIL
ESLRMASIISFTF-REAVADVEYKGF-IPKGWKVMPLFRNIHHNPDYFQDPQKFDPSRF-
----K---P-R-TFLPFGSGVHACPGNELAKLEMLVLVHRLVTAYRWEIA-EVSPF----
VP-R-GG------LNAK-L-WKQ
>LOC_Os09g28390.1_OsCYP707A37 503 bp
----VIVIVIAFCY-V-QRGYHEAVRLPPG-SGWPYIGETLQLY-SQP------FFASKR
YGE-I-FKLG-CPCVMLASPEAARFVLVTQAHLFKT-PRS-KERMI-G-SALFFHQ-GDY
HLRLRKLVQG-PLGPDALRALVP-DVE--ARSTLAS-WD-G-N--VSSTFHAMKRLSFDV
GIVTIFG-L-E-RRALRQNYAI----VEK--G---YS--FP----NSFGT-LYKAI-QAR
RRLHGVLSDIMRERRAR--------SDLLGCLMQ-SRDDG-LLTDEQVA----DNIIGVL
FAAQDTTASVLTWIVKYLHDHPKLLEAVRAEQAA-IR-AAND-LTWAQTRSMALTHKVIL
ESLRMASIISFTF-REAVADVEYKGF-IPKGWKVMPLFRNIHHNPDYFQDPQKFDPSRF-
----K---P-R-TFMPFGNGVHACPGNELAKLEMLVLIHHLVTGYRWEIS-EVSPF----
VP-K-HG------LLAK-L-WRD
>AagrOXF_evm.model.utg000028l.199.1 503 bp
MRL-AVLAV-VILS-R-RQ----RSRLPPG-TGWPLVGETLQLF-SQP------FFQTKR
FGE-V-FKLG-SPAVMLASPEAIKFVL-SQDDVFRT-PAT-KQRIL-G-QALNFHD-GDY
HMRIRRLAVT-AFRPESIRNVVP-GIE--ALAALAG-MEGQ-L--PVNAFKELKGFTFDV
ASLLIFG-V-E-EHQLKGAYYV----LDA--G---YS--FP----LNFGT-RHKAL-QAR
RRVEQIIASVMAAKERGS-------GSLLSTFME-SEDNSTRLTQEQIV----DNVIGLL
FAAHGTTAAVMTWLLKYLADSPAVLQTLTAEQEG-IA-KSKV-LTWLDTKNAPFTSKVIQ
ETLRLSTILSFTY-REAVRDVEYKGY-FPKGWKVMPLFRNLHHNSKLFANPQMFQPDRF-
----E---P-R-SFMPFGQGVHSCLGSELAKLEMHVFIHHLTTKYRWETT-GVSPF----
VP-K-DG------LPVK-M-ARK
>AagrOXF_evm.model.utg000080l.62.1 503 bp
MTL-VVSLI-LITW-L-SQIRSLRLNLPPG-TGWPIVGETLALV--RP------FASTKR
YGD-V-YKLG-RPTVVTTSPEAFKFILGTQ------------------------------
-----------HLLPEALKNNVA-AVE--ALTFLRS-WGPQ-V--TLPAFRAVQEYVLSV
GMWAALS-S-L-PEKLQQKYVE----LEN--G---IV--VP----LNIGT-QYRSM-QAR
KVVSDTIEQLIWRRK--NGK---KPDGFIDTFIA-ETEKPAPLTHDEIV----DNLVSIL
FASNSTTSIALSWIVKYLYDYPHVLEAVKAEQEE-IR-RRKQ-LTWEDLKAMVYTSRVLL
ESLRVANVLPNTI-RVAVKDVEYKGF-IPKGWQVLPASKPFHMDPNLWPEPTKFDPSRF-
----E---P---SFAAFGAGPRLCLGQELAKMEILIFLHHLTTKYRWEVT-AK-PF----
AP-Y-KG------LPLR-V-TRT
>AagrOXF_evm.model.utg000080l.60.1 503 bp
-----------------SQIRSLPLNLPPG-TGWPVIGETLDFI--KT------FSSEKR
YGE-V-YKLG-RATVVTTSAEAFKFVMVTKS-----------------------------
---------A-ELKP----------IY--PLMTLNS-WAPE-S--TLPSFLAVEQFTLGV
GMFTVFL-C-T-PEQLSALFTE----MER--G---FS--FP----INLGF-QRKTL-QSR
QRVVAKLKGLVQRRRATNID---TPDNLLDSFLM-EAD-PSPLSDDVLA----DNIVGIL
AASNGTTAASLAWVLKFLHDNPPLLAAVKAEQDS-IR-DRKG-LTWDDLKDMDLSPKVMQ
EALRLAHIISDVIVREAVVDVEYKGF-IPRGWKVRPIVTHVHLDPNMWPDPDKFDPSRF-
----E---PRR-SYAPFGAGEHLCVGNELAKVEVLVFLHHLVTKFRWQVD-TM-PF----
SP-Y-KG------LPLK-I-KRT
>kfl00039_0260_v1.1 503 bp
-----------------KQNR-----LPPG-NGLPVLGETLDYLKTEP------FVREAK
YGR-T-FLLG-NNMVMVTAPELAELLL-TDEKLFKE-PKS-TRMLL-G-RSVTTTQ-GAR
HKNLRSLVTG-PLSLDNLKRYVP-VIE--ELAQLGT-WESG-T--TVAAYQELRKLTFSI
ISELIFG-K-G-PQDLSGFFNK----WLV--G---LS--FA----VRIFT-GAASM-DAR
DAILEETAGILKERRSAASG--PVPNDILTRLMT-EKDAQGQLSDEDLQ----DNLLALL
FAGHDTSASALASIIRYLSDDPAVVQKLREEHAD-VR-SRKE-LTWEDVRKMSYTEKVIS
EGLRVRPVVANNF-KVATRDVSIDGY-IPAGHNVTLNYRSIMRSEALFPEPKAFKPERF-
----D---P-A-TFLPFGSGERQCPGSALARMEMAVFLYHFVNDWEWTLP-ATFPL----
QP-V-EG------LPIK-R-RKR
>kfl00785_0010_v1.1 503 bp
MSL-LSLPLKTVLH-STTQHK---LELPPG-SGLPIIGETLELIRPEP------FSGPAK
YGR-I-FKLG-RNFITVSGPEAAAQIL-TNEKLYAE-PRS-FKPLI-G-HALSMTN-GPK
HKYLRALIAN-PLSLENLKTYVP-LIE--RLSLLDS-WQED-T--ILKAHQEMRRLTFNV
ISELIFG-K-G-PQELSGHFDV----WVQ--G---LV--IP----IDLFT-KGKSM-KAR
RAILSEVAQIVGERRTARNG--PVPNDILTRLLT-EKDAEGQLTEVELS----DNLLNLL
FAGHDTSASSLSIIIHSLGSRPDVQQKLRDEHAR-IR-SGKA-LTWQDVRQLAYTDQVIS
EGLRLRPIVGNAF-KVATEDTTMYGY-VPKGWSVNLDYRAVMCRDSYFPEADQFRPERF-
----D---L-K-TFLPFGSGERQCPGSALARMEMTVFLYHFLHLWDFELP-ETVPM----
RP-K-EG------LPLK-L-RRR
>LOC_Os09g21260.1_OsCYP728A1 503 bp
----LVALLTAAAA-AARR-------QPPG-SGLPVVGHTLALLRSNA------WLRRAA
YGP-V-STFG-RPTAFLAGASCNKLLFSSDKLAAM--SAS-FLRMV-G-RNIREVA-GDD
HRRVRAMMAR-FLRLDAVKNYVS-AMD--DRRHLRAEWGGR-A--AVAVMPSMKSLTFDV
MCTVLFG-E-RGAARLSSEFQQ----LVR--G---IA--VP----VNLFT-TGKCL-AAS
RRGRRAVAWIVEERRRAPRG--GSAGDLVTHMLA-------GMDEEEII----DNVVFLM
VAAHDTTAVLLTFLLRHLDGNRAAYERVAAEQEA-IA-RRGG-LTWDDLAGMRYTWAAAM
ETLRMVPPTFANM-RKAVADVEVGGY-IPKWWQVITAATMTHLDPTIFPDPGRFEPARF-
----E--AP-P-SYVPFGGGARACPGNEFARAETLVAMHYIVTGFRWRLGGGFHPL----
CP-N-QG------LLLD-I-EPK
>LOC_Os07g33620.1_OsCYP728B1 503 bp
----VVVALLPLVY-LATKR------LPPG-SGLPLVGQSLSLLRRNA------WLQGDR
YGP-V-SKFG-APTVLLAGPAANKAVFLSEALAPK--PRS-LAAII-G-RNMLELV-GDD
HRRVRGALAQ-FLRPEMLRRYVG-RID--GRRHLAGRWAGR-R--TVAVLPLMKLLTLDV
IATLLFG-A-G--ARLAAAFAD----MLE--G---LA--VP----LDLFT-ARRSL-RAS
ARARRLLAATVREKKANEQG--SPSDDLISYLVS-LRDGDGLLTEEEII----DNSIVCL
TAGHDTSAILLTFMVRHLADDPAILAAMVQEHEE-IA-RSKR-LTWEDVARMKLTWRVAQ
ETLRMVPPVFGSF-RRALEDVELDGY-IPKGWQVFWAPCVTHMDPAIYHDPDKFDPSRF-
----D--AP-P-SFVAFGGGPRICPGMELARVETLVTMHYLVRHFRWRLGNTFDPL----
SP-A-NG------LPVE-L-D-H
>LOC_Os07g33440.1_OsCYP728B3 503 bp
----VVALIAVFHF-LARRK------LPPG-SGLPVIGQSLGLLRSNG------WVRRDR
YGA-V-SKFG-KPTVLVAGAAANRFVFFSGALALQ--PRS-VQRIL-G-RSILDLV-GAD
HRRVRGALSE-FLRPEMLRMYVG-KID--GRRHVAGCWSGR-A--AVTVMPLMKRLTFDI
IASLLFG-G-G-AARLAGDFER----VMG--G---MA--VP----VDLFT-ARRSL-RAA
ARARRLLAGITRERKAAERG--TRSSDLIACLLS-LTDDRGLLSEEEIV----DTAMVAL
VAGHDTSSILMTFMVRHLANDPDTLAAMVQEHEE-IA-RSKR-LTWEDLTRMKLTWRVAQ
ETLRMVPPIFGNF-RRALEDIELDGY-IPKGWQVFWVASVTHMDAAIFHDPDKFLPSRF-
----D--SA-P-SYVAFGGGPRICPGIEFARIETLVMMHHLVRKFRWKL-DTFDPM----
TP-L-HG------LPIE-I-EPR
>LOC_Os07g33610.1_OsCYP728C1 503 bp
----PFALLLTLRF-VIRRY------LPPG-SGFPLIGQSISLLRSND------WYQDKK
YGP-V-FKFG-SPTVLMAGPAANHFVFSNQDLIFT--TKA-INTIL-G-RSILTLS-GEE
LKRVRSALQG-YLRLEMVTKYMR-KMD--ERRHIDLNWVGH-K--TVKAAPLAKRLTFDI
ICSVVFG-G-G--PRLATDFET----LVQ--A---LS--LP----VNIFT-KIKGL-RAS
RRIRKVLRQIAREREAAQQG--SSADDFFTYMLV-LRSEGT-LTVEDIV----DNAIVLL
TAGYGNSAVLITFLLRYLANDPDILGKITEEQEE-IA-RRKG-LTWDDVSRMKYTWKVAL
ETLRTVPPIFGSF-RTAVKDIEYHGY-IPKGWQVFTAQRITHLDGNFFNDPVKFDPTRF-
----D--NI-P-CFVPFGGGPRMCPGNEFARTEILVTMH---------------------
-----------------------
>LOC_Os07g33580.1_CYP728C3 503 bp
----PFALLLILHF-VIRRY------LPPG-SGFPVIGQSISLLRSND------WYQDKK
YGP-V-FKFG-SPTVLMAGPAANHFVFSNQDLIFT--TKA-INTII-G-RSILTLS-GEE
LKQVRGALQG-HLRPEMVTKYMR-KMD--ERRHIDLNWVGH-K--TVKVAPLAKRLTFDI
ICSVVFG-G-G--PRLATDFET----LVQ--A---LS--LP----VNIFT-KNKGL-SAS
RRIRKVLRQIAREREAAQQG--SSADDFFTYMLV-LRSEGT-LTVEDIV----DNAIVLL
TAGYGNSAVLITFLLRYLANDPDILGKITEEQEE-IA-SSRG-LTWDDVSRMKYTWKVAL
ETLRTVPPIFGSF-RTAIKDIEYRGY-IPKGWKVFTAQSITHLDGNFFNDPVKFDPTRF-
----D--NI-P-CFVPFGGGPRMCPGNEFARTETLVTMHYLVRQFRWKL-EGYDPL----
MP-V-LG------LPME-L-ETR
>LOC_Os07g33550.1_OsCYP728C5 503 bp
----PFALLLILHF-VIRRY------LPPG-SGFPVIGQSISLLRSND------WYQDKK
YGP-V-SKFG-SPTVLLTGPAANRFVFSNQDLIIT--TKA-ANALI-G-RSILTLS-GEE
LKQVRSALQG-YLRTEMVTKCIR-KMD--ERRHIDLNWVGQ-K--TVTVAPLAKRLTFDI
ICSVIFG-G-G--PRLAADFKK----MVQ--A---MS--IP----VNIFT-KNKGL-SAS
RRVRKVLRQIARDREAAQQG--SSADDFFTYMLV-LRSEGT-LTVEDIV----DNAILLL
LAGYETSSVLITFLLRYLANEPDILGKITEEQEE-IA-RYKG-LTWDDVSRMKYTWKVAM
ETLQTVPPIFGSL-RTAIKDIEYQGY-IPKGWQVFTAIIITHLDANFSDDPNKFNPARF-
----H--NV-P-CFVPFGGGPRMCPGNEFARTETLVAMHYLVRQFRWKL-EGYDPV----
MP---LE------LPIE-L-ETR
>LOC_Os07g33560.1_OsCYP728C4 503 bp
------------------------------------------------------------
--------FG-SPTVLLAGPGANHFVFSNQDLIFT--TKA-INALV-G-RSILTLS-GEE
LKQVRGALHG-YLRPEMVTKYMR-KMD--ERRHIDLNWVGH-K--TVTVAPLARRLAFDI
ICSVIFG-G-G--PRLAADFET----MVK--A---MS--IP----VNIFT-KNKGL-NAS
RRIRKVLRQIARDMEGAQQG--SSADDFFTYMLV-LRSKGT-LTVEDIV----DNAIVLL
AAGYETSSVLITFLIRCLANEPDIFGKITDEQEE-IA-RSKG-LTWDDVSRMKYTWKVAL
EILRTISPIFGSF-RTAIKDIEYRGY-IPKGWQVFHAQSITHLDGKFFNDPIKFDPTRF-
----D--NI-P-CFVPFGGGPSMCPGNEFPRTETLVAMHYLVRQFRWKL-EGYDPL----
TP-V-LG------LPIE-L-ETR
>LOC_Os07g33540.1_OsCYP728C7 503 bp
MS--LLALLLILHL-VTRRY------LPSG-SGFPLIGQTISLLRKND------WYQDKK
Y--------------------------------------------------------GEE
LKQVRSAVQG-YLRPEMVTKYIW-KMD--KRRHIDLHWVGQ-K--TLTVAPLAKRLTFNI
TCSVFFG-E-G--PRLATDFEA----LVK--A---TS--IP----VNIFT-KNKGL-SAS
WRIRKLLSRIAR------------------------------------------------
---YETTSVLIIFLLRYLANEPDILGNITEEQEE-IA-RNKG-LTWDDVSRMKYTWKVAM
ETLRTVPAIFGSF-RTAIKDIEYQGY-IPKGWQIFTDQIVTHLDTNFFDGPRKFDPARF-
----H--NI-P-CFVPFGGGPRMCPGNEFAKTGTLVAMHYLVRQFRWKL-EGYDPT----
MP-L-LG------LPID-L-ETR
>LOC_Os07g33480.1_OsCYP728C9 503 bp
----LPALLIILHL-VTRFY------LPPG-SGFPFVGQSISFLRSND------WYQGGK
YGP-V-SKFG-SPAVLMAGPAANRFIFSNKDLLFT--TRS-MNLLS-G-RNILMLS-GEE
LKQVRGALQN-FLSPEMVIRYVS-KMD--ERRHVKVNWVGH-K--TVKVLPLAKRLTLDI
ICSVIFG-E-G--SRLATDFPA----MVR--A---AS--IP----VKIFT-RSRGL-SAS
QRIRKLLRGIARERETLQQQ--SAADDFFTYMLA-LRAEGA-LTVEDIV----DNAIFLL
IAGYETTSVLITFMLWHLDKEPEVLSKITEEQDE-IA-RNKG-LTWDDVSRMKYTWKVAM
ETVRTIPPIFGSF-RTATRDIEYQGY-IPKGWMVFTAQSVTHLDANIFPEPSNFDPARF-
----E--NI-P-CFVPFGGGPRMCPGNEFARTETLVTMHSLVTQFRWKL-ESYDPS----
TP-L-LG------LPVE-L-EPR
>AagrOXF_evm.model.utg000002l.690.1 503 bp
----AWMALSLILA-WISSR----GAAVRG-R-WPLVGESIHL--APP------FLLPKR
YGP-V-FRLG-TPTICVTEPDAIKFVTQS-SKLFKA-DRRPASDMF-G-HGIFQTE-GEA
HSLYRRLVLA-PLTPEALKRFTP-RVD--RQLCLRS--LAP-LSVVIKLFDEAKRFSFDV
ALQFICS-T--GAAELRASFSV----LEK--G---VT--LP----LNIGT-PKRAL-EAR
QQIVSLLSDVIEKRRA-ESS---HHEDLIGSFLK------VDLKNHQII----DNIIFVL
FAGYDTTATSLCWVLNNLCLHPDIFQAVKAENDA-VA-GRRT-ITRDDLQQLPLTRRVLD
ESLRLGNIAPFAL-REATEDVVYKGS-FPKGWTVIPWFRSVHLDSKFFPDPYRFDPDRF-
----K---P-K-TYTPFGNGYRVCPGSELGKLDVLVFLHRFIQSYEFEPERQVL-L----
KP-A-EG------LPLR-I-RRR
>AagrOXF_evm.model.utg000113l.108.1 503 bp
------------------------------------------------------------
------------------------------------------------------------
------------------------------------------------------------
-------------------------------------------------------M-EGR
QQMVNLLNDVIDKRRA-ETP---HYEDLIGAFLK------VDLENHQIT----DNIIFVL
FAGYDTVGTTLCWVLNYLCLHPDIFQAVKAENDA-VA-GSRM-ITWDDLQQLPLTRRVLD
ESLRL-------------------GL-FPKGWTVIPWFRSIHLDSKFFPDPYRFDPDRF-
----K---P-K-TYTPFGNGYRACAGRELAKLDILVFLHRFIQSYEFEPERRVL-L----
KP-A-EG------LPLR-I-RRR
>AagrOXF_evm.model.utg000002l.692.1 503 bp
MV--VWVALALILA-SVRPN----GRALPG-R-WPLVGETFQL--CAP------FLLPRR
YGP-V-FQFG-HPTVCITEANGVKFVLQS-PKLFKA-NRGPIKHLL-G-GGTVQTE-GQT
HEQFRRLVLA-PLTPESLKRSTA-RID--MQECLRS--RAP-SSVVINTFQLAKEFTFEV
ALHFICS-T--AAVKLRASFSA----LEK--G---VT--FP----VNLGT-AKRAL-QGR
QEAVSVLSDVIENRRA-EKG---QHEDLVGSFLE------ADLDNRQII----DNLVFVL
FAGYHTTATAICWVLNNLCLYPDILKEVKAENDA-VS-KRRA-VTWDDVQQLPLTRRVID
ETLRLTNILPFVL-RVATEDVSYNGM-IPKGWAVMPWFRSYHLDSKFFQDPYRFDPDRF-
----K---P-K-TYTPFGNGYRICPGSELAKLDVLVFLHRFIQSYEFKAARRVM-L----
RP-P-QG------LPLS-I-RKR
>AagrOXF_evm.model.utg000002l.689.1 503 bp
MVS-VWVALALILA-SLRS--------VPG-R-WPLVGETLEL--CAP------FLLSRR
YGP-V-FRFG-RPTVCMTEADGVKFVLQS-HKLFRA-FDLPLKNVL-G-GGTVQTE-GHT
HTQFRRLMLG-PLTPEALKRATS-RID--IQECLRS--GVP-LSVVINTFDVAKKFTFDV
ARHFICS-T--AASELRASFAA----LEK--G---VT--FP----VNLGT-VRRAL-QGR
QVVVSLLNDMIESRRA-EKG---QHEDLVGSFLE------GELNNEQII----DNIIFAL
FAGYETTATAICWVLNNLWLYPDILKEVKAENDA-VA-ERRA-VTWDDLQQLPLTRRVID
ESLRLANIVPFAQ-RIPHEDVVYNGF-IPKGWSAMVWTRTVHLDSKLFPDPYRFDPDRF-
----K---P-K-TYTPFGNGYRVCPGSELAKLDVLVFLHRFLQSYEFEAAKRVL-L----
QP-P-QG------LPLS-I-RRR
>AagrOXF_evm.model.utg000006l.680.1 503 bp
----VWLALALLLA-FVKLS---EARPLRG-R-WPLFGESVEL--SAP------FILPNR
YGP-I-FRLG-HPAVCLTSAEGVKFVLSS-PKLFKV-GKSPASYVL-G-YAVMRLT-GPD
HTMMRKLIMS-PVSAENLKRFVP-RID--EKWCFQS---FE-ASANIKVYEEGQKFSFRT
ALDVICT-P--ADLKFRA-VCN----LDK--G---VS--FP----VDHWT-PGKAL-RGR
KELCEYFTEVIAKRRA-EKG--EHYEDLIDSFIQ------ADLSLEYML----DNINLTL
FAAFDTTASTLAWVLHSLCVHRDILAEVQAENDA-LA-RKRT-FSWSDVQHLPLTMRVIQ
ETQRTINVVPLAL-RVAAEDVVFNGM-IPKGWTVLSWFRFFHLDPNIYPDPYKFDPDRF-
----K---P-K-TFTPFGSGNKVCPGMELAKLDILLYVHRFVLSYEFESPSKLL-L----
HP-A-KG------LPLR-I-RKR
>AagrOXF_evm.model.utg000059l.275.1 503 bp
MD--VWVAVALLLA-IVQLK--KVSAPARG-S-WPLLGETLQL--ATP------FMLPKR
YGS-I-FRMG-NPTICVTTAESNKFVLQS-PSLFIT-PKV-LDRVL-G-QVTLRLE-GDT
HTIYRRVFQA-PLTPESLKQIVW-RVD--DKWCFQA-WGVP-DPVVVNTLETAKKFTWHT
MLQLVSS-A--GPAELLAKFIM----LEK--G---IS--FP----FDLGT-VSRAL-KAR
KELVSFIARLMEERRA-EKK---HHDDILDSFLN------SGLTDVQML----DNIIFVL
LAGSDTSTSAISWVIYNLCSYPTILQEVKAENDA-VA-QKRK-VTWDELKQLPVTMRVLQ
ESLRTANVAPFVN-RKAAQDIVYNGT-IPKGWHVSTWFRYVHLDPKLFPDPLKFDPDRF-
----K---P-K-TFTPFGNGPRVCPGSEMARLQTLVFVHRLIVTFDFEALH--M-F----
RA-P-FG------APIK-V-SRR
>AagrOXF_evm.model.utg000059l.278.1 503 bp
MDP-VWVALALLLA-IVQLK--KVWAPARG-T-WPVLGETFHM--ATP------FMLPKK
YGP-I-FRLG-NRILCLTTPDSIKFVLQS-PTLFKT-AKL-LERLF-G-YAILRLD-GDT
HAIYRRVLQA-PLTPEYLKQIVW-RAD--DKWCFQA-WGVP-DPVVVNTVETAKKFTWHT
VLQLVSS-A--GPAELLANFIT----LEK--G---LG-KFP----FDLGT-VSRAL-KAR
KELISFFARLMEERRA-EKG---HHEDILDSFLN------SGVRDVPML----DNIIFFL
FAGSDTSTSAISWVIYNLCLYPTIFQEVKAENDA-VA-QKRK-VTWDDLKQLPVTMRVVQ
ETLRTANVAPFVL-REATEDVVYNGT-IPKGWQVATWFRYFHLDSKHFPDPLKFDPDRF-
----K---P-K-TFTPFGNGPRACPGSEMARLQALVFVHRFIVTFDFEAPHRML-F----
HA-P-FG------APIK-V-SRR
>AagrOXF_evm.model.utg000025l.8.1 503 bp
MA--VWVAVALLLA-WISSG---VSVPLEG-R-WPLLGESIQF--SSP------FMLPGR
YGP-I-FRFG-SPLVCVTNAEAVKFVLQS-PKLFKS-PIT-SQQLF-G-DSISIVD-GQV
HSRYRSLILP-PLTPEVLKHFTV-KVD--HKGCLQR-WAAS-LPLVINTGEEVQKLTFQV
VSLFTCT-S-VAASQLRATMVT----MEK--G---LG--LP----LPLGT-AKKAI-AAR
KWLVGFLGALVGERRANVEE--EQSRDLIDSFLK-W-EKDGKLTVSQMV----DNLLFVI
LAGYNTTAVTITWLIQNLCTYPHLFREIKAENDA-VA-KRRA-VTWEDLQQLTLTQRFIQ
ETLRTANVVPFTL-RTASEDVIYNGM-IPKGWKLLLWFRYSHLDSTYFSEPHKFDPDRF-
----K---A-K-TFTPFGNGNRVCPGSELAKMESMLFLHRLIESFE--------------
-----------------------
>AagrOXF_evm.model.utg000025l.3.1 503 bp
----AWLAAALLLA-WIAS----ATAPLRG-R-WPLLGESIQF--SAP------WMRPKR
YGP-I-FRFG-TPAICVTNAEAVKFVLQS-PKLFKS-PEA-AKQIF-G-DSISQVD-GQL
HSIYRSLILA-PLTPEPLRQLLV-KVD--NKSGLQA-WGAE-----INVLEELNKITFQV
MSLFTCT-S-GAALDLRPNVLL----LED--G---TT--LP----INLGT-GHNAF-QAR
KKVVAILNHIIDKRRA--KE--QQHSDLIDSFLR-W-EKDGKLTNSQII----DTMVFVM
LAGHDTTAITVTWAIRNLCSNPTVYQEIKAENDA-VA-KRRA-ITWEELQQLPQTLRLFQ
ETLRIANPAPFTL-RDATEDVLYNGM-IPKGWKLILWFRYSHLESTYFPDPYEFNPDRF-
----K---P-K-TYTPFGTGNRICPGMELAKQEALVFLHRFIVSFDFEPPQKIYPI----
RP-V-DG------MPIR-V-RKR
>AagrOXF_evm.model.utg000113l.99.1 503 bp
MVQ-VLLGLIVLLA-WIHRH---VGAQLPG-R-WPLVGESIPF--AAP------FLLPKR
YGP-V-FRMG-RPTVCVTSAETVKLVLQS-PRSFPG-PNT-ARELF-G-LSVVVQE-GEE
HSRLRRIIDA-PLFPEALKRFPQ-EVD--CRRCLEE-WGSA-SGEVINCERELKKFAFYV
SLKINCS-T--TAEGLLASFTK----FAP--G---FA--IP----LTLGT-TKNAV-TAR
KKVSAILEKVIEKRQA-EQG---HHNDLLQGFLS-W-EKNSRFDKRQVA----DNMLTVL
LASHDTFAGTVTLLIRNLCLYPSFCQEVKEEQDA-IA-RAKA-LTWDDLRQMHVTMRFLN
ETFRLDNPTSVTS-RETHEDVMLDGM-IPKGWQVLVWPSMFHHSSQWYPDPYKFDPSRF-
----N---P-H-TFTPFGYGHHICPGRELARLEILVFLHRFLTTYEFEPPTRTYPI----
HP-V-DG------MPVK-I-KKR
>AagrOXF_evm.model.utg000113l.115.1 503 bp
----VWLALILLLT-WTQRN---AAAQVPG-S-WPLAGDTIEF--AGP------FLLPKR
YGP-V-FRLG-RPTVCVTSAEAVKFVLQS-PKFFTA-PNP-ARVLF-G-HSIFHVE-GEE
HTRVRKIIHA-PLFPEALKHFPA-QVD--STGLFQD-WGSA---EVITCVEELKTYAFRV
GLKISCT-T--AAERVLALFHE----FER--G---LA--VP----LRLGT-TSKAL-IAR
DKIIAILEKVIEERQA-EQG---ERNDLLQAFLS-W-EKNSKMDKSQIA----DNMLSIL
LASHDTVAGTISLVIRNFCIYPSLYQEVQEEQDA-IA-RAKV-LTWDDLHLMPVTMRFVN
ETFRLDNPISFGS-KETPEDIMLNGM-IPKGWQVYVWPRMFHHSSQWYPDPYKFDPTRF-
----N---P-Q-TFTPFGNGHRGCPGRELAKQEILVFLHRFLTTYKFEPPIRTYPV----
SP-V-DG------MPVK-I-TKR
>AagrOXF_evm.model.utg000006l.1173.1 503 bp
----LWVGLALLVA-WITIA-------PPG-R-WPVVGDSIQF--GSS------FMLPKK
YGG-V-FRFG-CPTICTTTLEATRFVLQS--KLFHS-TDA-TQQIM-G-LSINSTN-GEL
HDHYRRLIQA-PIISDSLRTFTT-DID--RREQMQS-WGQE---ATIRTAEELQKFTFHV
ALLFAVS-K--HADDLGKLFTA----IEQ--G---FA--TP----INLGT-TGRAI-QAR
KELVQCLAIEIQKRRQ-EGG---VHQDVLDSFLQ-A-EGTGKFTDEQVT----DNILSIL
FAAHDTSAISLTWVIHNLLLYPEVLQQVQEENDA-IA-RKRA-ISPDDLRKLNYTNRVIQ
ETFRTRNIVSFNM-REATEDIVFNGI-FPKGWKVLTWNKYVHLDPERFPEPHKFDPSRF-
----Q---P-K-TFTPFGNGPRACPGSELAKQEMLVFLHRFVTNYNFKHVTVSP-M----
KL-K-SG------LPLR-V-TRR
>AagrOXF_evm.model.utg000012l.130.1 503 bp
----MWMT-------------------QRG-L-WK-------------------------
-GP---------------------------------------RELF-G-SGLADAE-GDL
HAISRRLILA-PLTPEALKRFTS-KVD--ESWCFQS-WGAP-DWRPINTFKEAKKFTFAA
SGLFICK-T--PGTDIFEHLCE----IAK--A---LS--LP----IDVGT-AHRGL-QAR
RELAKSLQILIDQRRA-GKG--VEHDDLVDSFLG-G-EKDGKFTDEQII----DNIVSVM
FGAVDTAAVSITWLIRNLCLYPELFQQVLAENDA-VA-ARRA-ITWNDLQQLPLTLRVVN
ETWRLANVATKTF-RQAGQDVEYQGM-IPKGTQVVIWLRTIHLDSKNYPYPYKFDPDRF-
----K---P-K-LFQVFGKSHRVCPGKDLAKEEMLIFLHRFTQLFEFEPVTKIWPS----
EP-A-SG------LPLR-V-RKR
>AagrOXF_evm.model.utg000009l.283.1 503 bp
-------------------------------------------------------MLPAR
YGR-T-FRLG-APAICTTTADVTKFVLQN-PKYFKE-TKS-LREMF-G------------
------------------------------SEFMQR-WGDE-A----NTMSELQKLTFTL
AWSIVCD-T-SPEQEFHHQFIT----LGS--G---LA--FP---FLNIGT-VSNAI-KAR
DEVHKFLYGLIDQRRA-EKG---QHNDLLQSFLS-WKQTDETLTDKQVA----ENLASIL
YAGHDTTATTLVWIIRDLLLRPDIMEKVKAEHVA-VA-KGRA-VSWNDLQNLPFTTQVIK
ESQRISSVPAFSM-RTVREDVEYNGI-FPKGWKVFTWYRYFHRDPEIYNDPLKFDPSRF-
----E---P-K-TFTPFGNGVRTCPGMDFAKRAMFIFLHRLLISYDIEPSDDVWPL----
CP-K-DG------LPIK-I-TRK
>AagrOXF_evm.model.utg000012l.600.1 503 bp
----LWVALLLLLA-VVVVG-----RLPPG-R-WPVVGESIQL--GDP------FMLPRK
YGQ-N-FRLG-RPTVCVTTVAATRYVLQH-PSLFAN-QAS-QNDIL-G-DGISQVD-GEM
HTVYRKIIKS-SLTTDGLKTLAL-HID--A----KS-WVAA--KDYMETVKALKDFTFCV
AMRLMCD-E--SEEDFRHDVGT----VEH--G---LV--IP----IKVGS-ASKAM-EGS
GRAFKFLQNLMDKRRG-EEG---EHHDMLQEFLS-WKSDDGKLSDKQIK----SNMLTVL
FAAHDTTTCALMWVLYNMCQNPDLAKRVRDEHEE-FA-RDN--IKWEAMTALTYTTQFLQ
ETMRLVNIAGFSP-RKAKEDVVFDGM-IPKGWQVLTWYRYFHLDSELYPDPRRFDPDRF-
----E---P-K-TFTPFGNGDRICVGKDLARQQILIFLHRFLEVFEFEPVPKQWPI----
YP-A-DG------FPLK-L-RKK
>AagrOXF_evm.model.utg000012l.602.1 503 bp
MG--FWVGLALLLL-MVVVG-----RVPPG-S-WPVVGESIQL--GDP------FMLPRK
YGK-N-FRFG-HPTVCVTTVEGTRFVLQH-PNLFGN-PAS-QNDIL-G-DAISQVN-GEV
HNVYRKIIKS-SLTTDGLKKLAS-HID--E----KS-WVAA--KDHMETVRALKDFTFCV
AMRLMCD-E--STEDFRQDAAT----VEH--G---LV--VP----LKVGS-ASKAV-EGS
GKAFKFLQHLMDKRRG-EEG---EHHDMLQQFLS-WESDDGKLSDAQIR----SNMLTVL
FAAHDTTTCALMWVLYNMCQYPELAKRVRDEHEE-FA-RNN--IKWEEMTALSYTSRFLQ
ETMRVVNVAGFSP-RKAKEDVVVDGM-IPKGWQVLTWYRYFHLDSEVYPDPLRFDPDRF-
----E---P-K-TYTPFGNGDRVCVGKDLARQQILIFLHRFIPVFEFEPVPKQWPI----
YP-A-DG------FPLK-L-RKK
>AagrOXF_evm.model.utg000032l.1.1 503 bp
----MWVALLMLFA-AVVAG---RAQLPAG-R----------------------------
YGK-N-FRFG-RPAVCVTTVEAT-------------------------------------
----------------------------------RK-WVAD--KEQIETAKELKEFTFNV
AIRFMCD-E--SEEDFRANAAL----LEH--A---LV--IP----LRIGS-ATKAV-EGS
VKAMGYLQQVLNKRRA-AAG---EHHDLLDEMLS----SGPKLTDKQIR----ENIFAVL
FAAHDTSTCTIMWVLYNMCLYPEYAQQVKDEHEE-LA-RKR--INWEEISSLPYSSRFLQ
ETLRLANVANFSP-RKAREDVVVDGI-IPKNWSVIAWYRYFHLDPEVYPDPWTFDPSRF-
----E---P-K-SFTPFGNGDRVCPGKDLARQQVLIFLHRFLLAYDFEPVPKQWPI----
YP-S-DG------FPMK-L-IKK
>AagrOXF_evm.model.utg000111l.244.1 503 bp
----IWIALLMVLA-AILAP---GAQLPGG-R-WPILGETVEF--GHP------FMLPQK
YGK-N-FRFG-KPAVCVTTVEATRFVLQH-PELFAN-PAS-QQEFM-G-DALSQVD-GHM
HTVYRKFIRS-RLTTNGLKYVAT-HVD--E----RK-WVAD--KEQIETANALKDFTFNV
TIRFVCD-E--SEEDFRANTAL----VER--A---FV--IP----LRIGS-ATKAV-EGS
VKAMGYVQRVMNKRRG-AAG---EHHDLLNEMLN---KSGSKLTDKQIR----ENIFAVL
L-AYDTTTCLILWVLYNLCLYPEYAQQVKDEHEE-LA-RKR--IDWEEMSSLPYSSRFLQ
ETLRLVNVASFSP-RKAREDVVVDGI-IPKNWTVMAWYRYFHLDPEVYPDPLTFDPSRF-
----E---P-K-SFTPFGNGNRVCPGKDLARQQVLIFLHHFLLAYDFQPVPKQWPI----
YP-S-DG------FPLK-L-IKK
>AagrOXF_evm.model.utg000116l.328.1 503 bp
------VGVVLLLL-LCSAQ-------PCT-KYWPFVGDGLAF--LDP------FWDLAR
YGR-T-FLFG-TPTIMTSAPETIKFVLQTHPELFSS-PKS-MDTIL-N-TA--PWE-GEF
HHRMRNVLQA-PLLPQSLKTKVEGSFD--SRWTINA-WTDS-V-GPVIVHQETSKYSLHV
ALAATCS-Q--SKMMLLELYNV----LGQ--A---LT--LP----INLGF-PHKAL-KAK
AEIVNEMQKIMDKRRA-MRG--VQEDDILESFLA-QNHENGHFSDQEMR----ISMFIVL
IAGHESTSSLIAWAVRFLTENPEILQQVKDEQDG-IR-ASKG-LSWADTRRMPITNRVLL
ESLRLGNPVPLSP-RVALHDIQYNGQ-FPKNWQIFCNYRNVHMDPELYPNPTKFDPDRF-
----L---P-R-TFIPFGGGSRHCLGNELAKLEALIFLHYMVTTYRWERPRGVWPA----
RP-K-AG------FPIL-V-HRL
>AagrOXF_evm.model.utg000116l.327.1 503 bp
---FQFVGTLALYA-PSFVP-------PGT-KHWPIVGDGLQF--RDP------FWDVAR
YGR-T-FLFG-RPIIMTSAPDVVKFVLQTHYHLFSS-PMS-MDMIL-N-TA--PWE-GEF
HLRMRKVLQA-PLLNESLKANMD-SFD--SRWTINA-WKET-S-GAINVHEETRKYSLHV
ALAATCS-Q--NDTMLLDKYTV----IGE--G---LS--LP----LNIGF-AHKAM-QAK
TEIVAEMQRIVDMRRL-KRR--VRFNDILDSFLT-ENRERGHFSDTEMR----ISLFIVL
IAGHESTATLLAWVVKFLTENQDILKQVKEEQDA-VR-ASKG-LTWADTKRMPLSCRVIQ
ESLRLGNPVPLTP-RIALHDIEYNGT-YPKNWQIFCNYRNVHMDPELYPNPTKFDPDRF-
----L---P-K-TFMPFGGGSRYCLGSELVKVEALIFLHYMVTTYSWERPRGVWPS----
RP-N-GG------YPIL-V-RRY
>SELMODRAFT_120985_SmCYP707B1v1 503 bp
------IACAVLTS-PVAQK-------PRG-R-WPWLGESLHF--KSP------FFREAR
FGE-I-YRLG-SPTIITSTPEHAKFILATKHKSFKI-PPS-IDRVL-N-PS---WE-GAF
HQRIRKIVQS-SMLSETIRDSIP-KFE--SRWCLEN-WNER-E--FVVTHDETRKFAFHV
ALSITCS-A--CEEMLLDSYGI----LSN--G---AS--MP----INFGT-GHLAI-KVR
SEILTDLTSLVKRRKS-DTA---TYSDILGSLLA--SDDQGKFTDDEIR----DILITFL
FAGHETTAVFLVWIVKYLTEHPDILEQVRDEQDQ-IR-SARE-LTWSEIKNMPVSLRVVQ
ESLRLANVAPFSP-REVVEDVEHDGV-FPKGWKVQVYYRHFHLNPTYFKDPHKFDPSRF-
----L---P-K-IYTPFGNGVRLCPGSEVVKLEALIFIHLLVTNYKWKIGCGVWPT----
RP-K-GG------LHLK-V-WKR
>SELMODRAFT_123012_SmCYP707B1v2 503 bp
------IACAVLTF-PVAQK-------PRG-R-WPWLGESLHF--KSP------FFREAR
FGE-I-YRLG-SPTIITSTPEHAKFILATKHKSFKI-PPS-IDRVL-N-PS---WE-GAF
HQRIRKIVQS-SMLSETIRDSIP-KFE--SRWCLED-WNER-E--FVVTHDETRKFAFHV
ALSITCS-A--CEEMLLDSYGI----LSN--G---AS--MP----INFGT-GHLAI-KVR
SEILTDLTSLVKRRKS-DTA---TYSDILGSLLA--SDDQGKFTDDEIR----DILITFL
FAGHETTAVFLVWIVKYLTEHPDILEQVRDEQDQ-IR-SARE-LTWSEIKNMPVSLRVVQ
ESLRLANVAPFSP-REVVEDVEHDGV-FPKGWKVQVYYRHFHLNPTYFKDPHKFDPSRF-
----L---P-K-IYTPFGNGIRLCPGSEVVKLEALIFIHLLVTNYNWKIGCGVWPT----
RP-K-GG------LHLK-V-WKR
>SELMODRAFT_112223_SmCYP707B2v2 503 bp
------ISLAA-------RK-------PRG-N-WPWLGESLDF--RSP------FYKTSR
YGS-I-FLFG-STTIVTSTPEEAKFILGTRHKLFRK-PTS-IDRVL-N-PF---WE-GDF
HCRVRKIVQA-PMMPEVLKSQIS-KFD--STWTLNT-WSHG-D--HVITHAETRKFSFHV
ALYLVCS-E--SAEMMLDDYEC----VAK--G---AC--FP----LNVGT-GHLAL-K-K
SKILEALDNIIARRRM-ER----VHNDILSSLLN--SDENGKLTTDQVK----NVLITLL
FAGHETTGVLLVWIVKYLTENPQVLHLVKEEQEI-VR-QSMA-LTWANVRNMPYTLKVVQ
ETLRLANVAPFSP-REILEDVEYNGI-FPKGWRVQVYYRHFHLNPEYYKEPLKFDPSRF-
----E---P-K-VYTPFGNGIRLCPGSELVKLEVLIFIHRLVTNYSWHAAKGIWPT----
RP-K-GG------YKIK-V-HSH
>SELMODRAFT_77991_SmCYP707B2v1 503 bp
------ISLAA-------RK-------PRG-N-WPWLGESLDF--RSP------FYKTSR
YGS-I-FLFG-STTIVTSTPEEAKFILGTRHKLFRR-PTS-IDRVL-N-PF---WE-GDF
HCRVRKIVQA-PMMPEVLKSQIS-KFD--STWTLNT-WSHG-D--HVITHAETRKFSFHV
ALYLVCS-E--SAEMMLDDYEC----VAK--G---AC--FP----LNVGT-GHLAL-K-K
SKILEALDNIIARRRM-ER----VHNDILSSLLN--SDENGKLTTDQVK----NVLITLL
FAGHETTGVLLVWIVKYLTENPQVLHLVKEEQEI-VR-QSMA-LAWANVRNMPYTLKVVQ
ETLRLANVAPFSP-REILEDVEYNGI-FPKGWRVQVYYRHFHLNPEYYKEPLKFDPSRF-
----E---P-K-VYTPFGNGIRLCPGSELVKLEVLIFIHRLVTNYSWHAAKGIWPT----
RP-K-GG------YKIK-V-HSH
>SELMODRAFT_98891_SmCYP707C1v1 503 bp
MVK---VSST--------------AKTPPG-P-WPLVGETLSF--D-P------FYLTAR
YGE-I-FSFG-DKCIIVTTPEASKWLLQSAQKFFKA-PES-ANSLI-D-TRSFGSE--QL
HNYVRRIVGS-SLYPESLQSHIP-AIE--ACSVLDS-WTKQ---KSVNVYSEMAKYTFEV
AMKILCG-E--GKQDLFQNMQD----FEK--A---FT--LN----INLFT-TRRGL-KAR
DSMFKAVEEMIQQRRK-WSG--QQRLDMLDSMIC-VEEKFAAVTDIHVR----GIIMTIL
FAGHETSAAQLVWAIKNLHDNPELLHGVKEEHEA-IR-RKR--LTWSQVMEMPLTLRVIN
ETMRTSYVGLFLP-REALDDLEYDGY-FPKGWKVYASPSMVHLNPKLYTEPYKFDPTRF-
----Q---P-K-TFIPFGNGQRLCLGGELAKVEMLVLIHHLVTTYSWK--GGIWPV----
IP-K-GG------LVIQ-V-ERR
>SELMODRAFT_105637_SmCYP707C1v2 503 bp
MLK---VSST--------------AKTPPG-P-WPLVGETLSF--D-P------FYLTAR
YGE-I-FSFG-DKCIIVTTPEASKWLLQSAQKFFKA-PES-ANSLI-D-TRSFGSE--QL
HNYVRRIVGS-SLYPESLQFHVP-AIE--ACSVLDS-WTKQ---KSINVYSEMAKYTFEV
AMKILCG-E--GKQDLFQNMQD----FEK--A---FT--LN----INLFT-TRRGL-KAR
DSMFKAVEEMIQQRRK-WSG--QQRLDMLDSMIC-VEEKFAAVTDIHVR----GIIMTIL
FAGHETSAAQLVWAIKNLHDNPELLHGVKEEHEA-IR-RKR--LTWSQVMEMPLTLRVIN
ETMRTSYVGLFLP-REALDDLEYDGY-FPKGWKVYASPSMVHLNPKLYTEPYKFDPTRF-
----Q---P-K-TFIPFGNGQRLCLGGELAKVEMLVLIHHLVTTYSWK--GGIWPV----
IP-K-GG------LVIQ-V-ERR
>SELMODRAFT_88930_SmCYP780A4v2 503 bp
MEL-LYVLAFFWIY-RK----GSTIKLPAG-SGWPLVGESVSLF-LGP------FLTTKR
FGG-V-FSLG-SPTIVTTTVEAAKFFL------CAC-PSGLFGRLF-G-ESISQAV-GSD
HALYRRIMLG-MMVPEVLKHHVE-KID--NQEILES-WGSK-K--TVSVMETVK-FSYCT
VIGFVCK-L-TTPDILMRDVQA----IET--G---LQ--FP----IDIFS-PHKAL-QAR
ARLHTFLDGLINERRAQAAK--ETHKDALGEFVT-HKDKVGTLSNQQVE----DNLMALL
FGGHHTTALALLWLIKYLHENPQAFKEVEEEQKQ-VL-LEKG-LTWEDTKLMPATLRAVH
ETLRLSNVVGLVT-RKITKDISYNGY-LPKDWMVHVHMSAIHLDESIYPNATRFDPSRF-
----K---PAK-TFIPFGSGQRTCPGSALAKLELCIFIHRLITKYRY-------------
-------------LFLH------
>SELMODRAFT_81507_SmCYP780A4v1 503 bp
MEL-LYLLAFFWIY-RK----GSTIKLPAG-SGWPLVGESLSLF-QGP------FLTTKR
FGG-V-FSLG-SPTIVTTTVEAAKFFL------CAC-PSGLFGRLF-G-DSISQAV-GSD
HALYRRIMLG-MMVPEVLKHHVE-KID--NQEILES-WGSK-K--TVSVMET---FSYCT
VIGFVCK-L-TTPEILMRDVQA----IET--G---LQ--FP----IDIFS-PHKAL-QAR
ARLHTFLDGLINERRAQAAK--ETHKDALGEFVT-HKDKVGTLSNQQVE----DNLMALL
FGGHHTTALALLWLIKYLHENPQAFKEVEEEQRQ-IV-LEKG-LTWEDTKMMPATLRAVH
ETLRLSNVVGLVT-RKITKDISYNGY-LPKDWMVHVHMSAIHLDESIYRNATRFDSSRF-
----K---PAK-TFIPFGSGQRTCPGSALAKLELCVFIHRLITKYRY-------------
-------------LFLH------
>SELMODRAFT_113458_SmCYP780A8v1 503 bp
MEL-LYFLVFLWIS-RK-----PTIKLPPG-SGWPLVGESLSFF-REP------FLTTKR
FGG-V-FSLG-SPTIVSTTVEAAKFFL------CAC-PSGLFRRLI-G-KIISEAI-GSE
HALYRRIVLG-MMVPETLKHHVE-TID--NQEILES-WGSK-K--TVTVMETLK-FSYCA
VIGFVCK-L-STPEILMRDVQA----LVT--G---MQ--FP----IDIFT-PRKAL-QAR
ARLNTFLDGLINERRALGAK--ERHKDALDEFIM-HKDKVGTISNQQVE----DNLIALL
LGGHDTTALALLWLIKYLHENPQAFREVEEEQRR-IF-VKKG-LTWEDTKQMLATLRAVD
ETLRLSNIVGMVT-RKITKDISYKGY-LPKDWQVQVHMSSIHLDESIYPNATKFDPSRF-
----K---PAK-TFIPFSYGQRICPGSALVKLELCVFIHRLITKYRY-------------
-------------LFLF-C-NL-
>SELMODRAFT_129604_SmCYP780A8v2 503 bp
MEL-LYFLVFLWIS-RK-----PTIKLPPG-SGWPLVGESLSFF-REP------FLTTKR
FGG-V-FSLG-SPTIVATTVEAAKFFL------CAC-PSGLFRRLI-G-KIISETI-GSE
HALYRRIVLG-MMVPETLKHHVE-TID--NQEILES-WGSK-K--TVTVMETLK-FSYCA
VIGFVCK-L-STPEILMRDVQA----LVT--G---MQ--FP----IDIFT-PRKAL-QAR
ARLHTFLDGLINERRALGAK--ERHKDALDEFIM-HKDKVGILSNQQVE----DNLTALL
LGGHDTTALALLWLIKYLHENPQAFREVEEEQRR-IF-VKKG-LTWEDTKQMLATLRAVD
ETLRLSNIVGMVT-RKITKDISYNGY-LPKDWQVQVHMSAIHLDESIYPNATKFDPSRF-
----E---PAK-TFIPFSYGQRICPGSALVKLELCVFIHRLITKYRY-------------
-------------LFLF-S-NKL
>SELMODRAFT_164926_SmCYP780A1v1 503 bp
MEL-LYFLMFLWIS-QK-----STIKLPPG-SGLPLVGESLSLF-WGP------FLSTKR
FGG-V-FWLG-SPTIVATTVESAKFFL------CAC-PSGLFARLL-G-ETINEVI-GSQ
HALYRRIFLG-LMVPEALKCHVQ-MID--IQDTLES-WGSK-K--TVSVMETLK-FSYCT
LIGLVCK-L-STPEILMKDAQT----IEN--G---VQ--FP----IDLFS-PRKAL-QAR
ARLHRFLDGLINERRAEAAN--EKRKDALDEFIT-HKDKVGFLSNQQVE----DNLVTLL
FGGHHTTALALVWLMKHLNGNPQAFKEVEEEQRR-IF-LGKS-LTWEDTSQMPATLRAVN
ESLRLSNVVGVVT-RKLTKDISYKGY-LPKDWMVHVYIPPIHLDDSIYPNAAKFNPSRF-
----E---PAK-TFIPFGYGDRICPGSALSLLEQMIFIHRLITKYRWEPP-KTWPM----
SV-K-DG------L-VH------
>SELMODRAFT_147479_SmCYP780A1v2 503 bp
--------MFLWIS-RK-----STIKLPPG-SGLPLVGESLSLF-WGP------FLSTKR
FGG-V-FWLG-SPTIVATTVESAKFFL------CAC-PSGLFARLL-G-ETINEVI-GSQ
HALYRRIFLG-LMVPEALKCHVQ-MID--IQDTLES-WGSI-K--TVSVMETLK-FSYCT
LIGLVCK-L-STPEILMKDAQT----IEN--G---VQ--FP----IDLFS-PRKAL-QAR
ARLHRFLDGLINERRAEAAN--EKRKDALDEFLT-HKDKVGFLSNQQVE----DNLVALL
FGGHHTTALALVWLMKHLNGNPQAFKEVEEEQRR-IF-LGKS-LTWEDTRQMPATLRVVN
ESLRLSNVVGVVT-RKITKDISYKGY-LPKDWMVHVYMPPIHLDDSIYPNAAKFNPSRF-
----E---PAK-TFIPFGYGDRICPGSALSLLEQMIFIHRLITKYRWEPP-KTWPM----
SV-K-DG------L-VH------
>SELMODRAFT_403650_SmCYP780A2v1 503 bp
------------------------------------------------------------
------------------MVESAKFFL------CAC-PSGLFARLL-G-ETINEVI-GSQ
HALYWRIFLG-LMVPEALKCHVQ-MID--IQDTLES-WGLK-K--TVSVMETLK-FSYCT
LIGLVCK-L-STPEILMKDAQT----IEN--G---VQ--FP----IDLFS-PRKAL-QAR
ARLHRFLDGLINERRAEAAN--EKRKDALDEFIT-HKDKVGFLSNQQVE----DNLVTLL
FGGHHTTALALVWLMKHLNGNPQAFKEVEEEQRR-IF-LGKS-LTWEDTSQMPATLRAVN
EILRLSNVVGVVT-RKLTKDISYKGY-LPKDWMVHVYMPPIHLDDSIYPNAAKFNPSRF-
----E---PAK-TFIPFGYGDRICPGSALSLLEQMIFIHRLITKYRWEPP-KTWPM----
SV-K-DE------L-VH------
>SELMODRAFT_136704_SmCYP780A10 503 bp
MEL-LYFLVFLWIS-QK-----STIKLPPG-SGLPLVGESLSLF-WGP------FLSTKR
FGG-V-FWLG-SPTIVATTVGSAKFFL------CAC-PSGLFARLI-G-KSASEVI-GSE
HALYRRIILG-MMVPETLKCHVQ-MID--IQETLES-WGSK-K--TVSVMETVK-FSYCT
VIGLVCK-L-STPEILMRDVQT----IEN--G---VQ--FP----INLFS-PRKALQQAR
ARLHRFLDGLINERRAEAAN--ETDKDALDEFIT-HKDKVGFLSNQQVE----DNLMTML
FGGHHTTALALMWLIKHLNENPQAFKEVEEEQRR-IL-LGKR-LTWEDTRQMPATLRAVH
ESLRLSNVVGVVT-RKITKDISYKGY-LPKDWMIHVYMPPIHLDDSIYPNAAKFNPSRF-
----E---PAK-TFIPFGYGDRICPGRALSQLEQMIFIHRLITKYRWEPP-TTWPM----
SV-K-DG------L-VH------
>SELMODRAFT_431307_SmCYP780A9 503 bp
MEL-LYFLVFLWIS-RK-----STIKLPPG-SGLPLVGESLSLF-WRP------FLSTKR
FGG-V-FWLG-SPTIVATTVESAKFFL------CAC-PSGLFARLI-G-KSLSEVI-GSE
HALYRRILLG-MMVPETLKCHVQ-MID--TQETLES-WGSK-K--TVSVMETVK-FSYCT
VIGLVCK-L-STPAILMRDVQT----IEN--G---VQ--FP----IDLFS-PRKAL-QAR
ARLHRFLDGLINERRTEAAN--ETDKDALDEFIM-HKDK---------------------
-----------------------------EEQRR-IL-LGKS-LTWEDTRQMPATLRAVH
ESLRLSNVVGVVT-RKITKDISYKGY-LPKDWMIHVYMPPIHLDDSIYPNAAKFNPSRF-
----E---PAK-TFIPFGYGDRICPGRALSQLEQMIFIHRLITKYRWEPP-KTWPM----
SV-K-DG------L-VH------
>SELMODRAFT_406804_SmCYP780A5v1 503 bp
MKL-LYFLVFLWIS-RK-----STIKLPPG-SGLPLVGESLSLF-WGP------FLSTKR
FGG-V-FWLG-SPTIVATTVESAKFFL------CAC-PSGLFARLL-G-KSVNEVI-GSE
HALYRRIILG-MMVPETLKCHVQ-MID--IQETLES-WGSK-K--TVSVMETVK-FSYCT
VIGLVCK-L-STPEILMRDIQT----IEN--G---VQ--FP----IDLFS-PRKAL-QAR
ARLHRFLDGLINERRAEAAN--ETHKDALDEFIT-HKDKVGFLSNQQVE----DNLMTML
FGGHHTTALALVWLIKHLNENPQAFKEVEEEQRR-IL-LGKR-LTWDDTKQMPATLRAVH
ESLRLSNVAGVVT-RKITKDISYKGY-LPKDWMIHVYMPPIHLDDSIYPNAAKFNPSRF-
----E---PAK-TFIPFGYGDRICPGRALSQLEQMIFMHRLITKYRWEPP-KTWPT----
SV-K-DG------L-VHLC-Q--
>SELMODRAFT_406845_SmCYP780A7 503 bp
MEL-LYFLVFLWIS-QK-----STIKLPPG-SGLPLVGESLSLF-WGP------FLSTKR
FGG-V-FWLG-SPTIVATTVESAKFFL------CAC-PSGLFARLI-G-KSASEVI-GSE
HALYRRIILG-MMVPETLKCHV--------------------------------------
------------------------------------------------------------
----------------------------------------GFLSNQQVE----DNLMTML
FGGHHTTALALMWLIKHLNENPQAFKEVEEEQRR-IL-LGKR-LTWEDTRQMPATLRAVH
ESLRLSNVVGVVT-RKITKDISYKGY-LPKDWMIHVYMPPIHLDDSIYPNAAKFNPSRF-
----E---PAK-TFIPFGYGDRICPGRALSQLEQMIFIHRLITKYRWEPL-TTWPM----
SV-K-DG------L-VHLC-Q--
>SELMODRAFT_76045_SmCYP780A3v1 503 bp
----------------------------PG-SGLPLVRESLSLF-WGP------FLSTKR
YGG-V-FWLG-SPTIVATTVKSAKFFL------CTC-PSGLFARLL-G-ETINEVI-GSQ
HALYRRIILG-MMVPETLKCHVQ-MID--IQETLES-WGSK-K--MVSVMETLKAITYCT
VIGLVCK-L-STPEILMRDILM----IEN--G---VQ--FP----IDLFS-PHKAL-QAR
ARLHRFLDGLINKRRAEAAN--ETHKDALDEFIT-HKDKAGFLSNQQVE----DNLVTLL
FGGHHTTALALVWLMKHLNENPQAFKEVEEEQTR-IF-LGRS-LTWEDTRQMPATLRAVN
ESMRLSNVVGVVT-RKLTKYISYKGY-LPKDWMIHVYMPPIHLDDSIYLNAAKFNPSRF-
----E---PAK-TFIPFGYGDRICPGRALS-LEKMIFIHRLITKYR--------------
-----------------------
>SELMODRAFT_411693_SmCYP780A3v2 503 bp
MEL-LYFLVFLWIS-RK-----PTIKLLPG-SGLPLVGESLSLF-WGP------FLSTKR
YGG-V-FWLG-SPTIVATTVESAKFFL------CAC-PSGVFARLL-G-ETVNEVI-GSQ
HALYRRIILG-MMVPETLKCHVQ-MID--IQETLES-WGSK-K--TVSVMETAK-FSYCA
MIGLVCK-L-STPEILMKDAQT----IEN--G---VQ--FP----IDLFS-PRKAL-QAR
ARLHRFLDGLINERRGEAAN--ETHKDALDEFIT-HKDK---------------------
------------------------------EQRK-IF-LGKS-LTWEDTRQMPAILR---
-----------VT--------------CPKGWFMHQY--------SIYLNAAKFNPSRF-
----E---PAK-RFIPFGYGDRICPGRALSLLEQMDFHTQAYHKIQ--------------
------------------C-QSK
>SELMODRAFT_407046_SmCYP780B1v1 503 bp
MAL-LYLLLVAFIS-SK----KSSVQTPPG-NGWPILGETIQLL-RGA------FVFQKR
F-----------------------------------------------------------
--------------------------D--KMDLLTS-WQRK-G--CVTVLETLQ-LTFDV
VTAFICD-R-FQTKGFMHDVTV----ASR--G---LK--LP----INLFT-DHRAL-QAR
KRLHYHLDRLINERR---IS--ITHDDLLHKLMN-DKLN---STNQQIE----DNIVGLL
FAGQHTTPLTLVWMMKRLQENPEILKEVVEEHQK-IL---RE-LTWEDTRRMPVTMRVLQ
ETLRLAS-GGMLV-REMKHAVEYNGY-FPKGWTLHIFHTAIHLNEDYFADPYKFDPSRF-
----L---PQK-TLIGFGCGLRTCPGAELAKLEILVFFHRLVTQYSWKPP-AIWPL----
IP-E-DG------VV---I-NRK
>AagrOXF_evm.model.utg000002l.430.1 503 bp
----------------------------------------MELLAKGA------FAGERK
YGD-T-FKFG-TPYVFLRGPEAVRLLAGSEDKLVHH-FAP-ARILI-G-AALINMQ-GEQ
HKRYRRLFND-KFMGEGLKKHLP-VVE--SLEALSA-WK------DVRVVKDTVKFTYNV
IAGVVMG-G---GPRSLELVRV----VSS--N---LK--AP----INLGF-ANKAM-RAR
KELTKMFTTEISLRRH------VVKGDLLQVMME-AVDPESAMSDLQLV----DTLHNLI
LAGHETSTNTITWLAKFIDEHPDVKQRLIAEHQA-VR-SRKQ-LTWEELNDFVYTSAVIK
ESLRVASLAFWHH-RSVKQDFTFNGY-IPKGWNIVLDVHDLHHNPQLYPEPEEFKPSRF-
----D---T-K-TFMPFGTGPRICLGKDLAMMEVKVFLHHWMTKYSWSLASGL-P-----
IP-N-NG------SPIR-I-EAL
>AagrOXF_evm.model.utg000002l.427.1 503 bp
MEV--SLGLEVVLV-AA---RAPGAKPLPG-SGLPLLGESMELLAKGA------FAGERK
YGD-T-FKFG-TPYVFLRGPEAVRLLAGSEDKLVHH-FAP-ARILI-G-AALINMQ-GEQ
HKRYRRLFND-KFMGEGLKKHLP-VVE--SLEALSA-WK------DVRVVKDTVKFTYNV
IAGVVMG-G---GPRSLELVRV----VSS--N---LK--AP----INLGF-ANKAM-RAR
KELTKMFTTEIALRRH------VVKGDLLQVMME-AVDPESAMSDLQLV----DTLHNLI
LAGHETSTNTITWLAKFIHEHPHVKQQLIAEHQA-VR-SRKQ-LTWEELNDFVYTSAVIK
ESLRVASLAFWHH-RSVKQDFTFNGY-IPKGWNIVLDVHDLHHNPQLYPEPEEFKPSRF-
----D---A-K-TFMPFGTGPRICLGKDLAMMEVKVFLHHWMTKYSWSLASGL-P-----
IP-N-NG------SPIR-I-EAI
>AagrOXF_evm.model.utg000042l.318.1 503 bp
------------------------------------------------------------
------------------------------------------------------------
-------------MGEGLRKHLP-VVE--SLEALRA-WK------DVRVVKDTVKFTYNV
IAGVVMG-G---GP----------------------------------------AM-RAR
KELSKMFATEIALRRH------VVKGDLLQVMME-AVDPESAMSELQLV----DTLHNLI
LAGHETSTNTITWLAKFIHEHPDVKQRLIAEHQA-VR-SRKQ-LTWDELNDFVYTSAVIK
ESLRVASLAFWHH-RSVKQDFTFNGY-IPKGWNIVLDVHDLHHNPQLYPEPEEFKPSRF-
----D---A-K-TFMPFGTGPRICLGKDLAMMEVKVFLHHWMTKFSWSLASGL-P-----
IP-N-NG------SPIR-I-EAL
>AagrOXF_evm.model.utg000017l.78.1 503 bp
MEV--GLAVEVLLV-LA---RAPGAKPLPG-SGWPLLGESLDLLAKGA------FAGERK
FGD-T-FKFG-TPYVFVRGPEAVRLLAGSEDKLVEH-FEP-TRILI-G-AALINMQ-GEQ
HKRYRRLFND-KFMGDGLRKHLP-VVE--SLEALGD-WK------DVRVVKDTVKFTYNV
IAGVVFG-G---GPRSLELVRV----VSG--N---LK--AP----INLGF-ANKAM-RAR
KELTKMFNTEIGLRRH------IVNGDLLQVMME-AVDPESAMSDLQLV----DTLHNLI
LAGHETSTNTITWLAKFIHEHPHVKQQLIAEHQA-VR-SRKQ-LTWEELNDFVYTSAVIK
ESLRVASLAFWHH-RSVKQDFTFNGY-IPKGWNIVLDVHDLHHNPLLYPEPEEFKPSRF-
----D---A-K-TFMPFGTGPRICLGKDLAMMEVKVFLHHWMTKYSWSLASGL-P-----
VP-N-NG------SPIR-I-EAL
>AagrOXF_evm.model.utg000010l.245.1 503 bp
MELPATVPVPGAVA-AA---RAPGAKEVPG-SGFPLLGESVELFSAGV------FGLKAK
HGD-V-FKFG-TPYVFMRGAHAAKMLAGNEDRLVHH-ILP-PRLLL-G-ESLLNIH-GPK
HKRFRRMFND-TFMGEGMKKYLP-VVE--RLETLGE-WE------DVRIVKEALKFTYNV
IAGVVLS-G---GERSLELVKV----IGH--N---LK--LP----VDLGF-EHQAM-NAR
KELTKMFEEEYALRRS------VVRDDLLTAMMS-AVDRETGLTDVELS----DNLFTMI
LAGHETSTNQLTWIAKLLQEHPEVKQRLTAENEA-IR-RKKQ-LTWAEIHDMGYTMKVIN
EGLRLASLTFWYH-RTVKQDFEYNGY-IPKGWNLVLDVHNLHHSPELFSDPETFDPSRF-
----D---P-K-SVMPFGTGPRMCLGKDLAIMEMKVFLHYLSNHFSWHVPSGL-P-----
CP-N-NG------VPIQ-V-DAL
>AagrOXF_evm.model.utg000011l.104.1 503 bp
MELPAAVPVPGAVA-AA---RAPGAKEVPG-SGFPVLGESVELLSAGV------FGLKAQ
HGD-V-FKFG-TPYVFMRGQHAAKMLAANEDRLVNH-ILP-PRLLL-G-ESLLNIH-GPK
HKRFRRMFND-TFMGEAMKKYLP-VVE--RLETLGE-WE------EVRVVKEALKFTYNV
IAGVVLS-G---GTRSLELVKV----IGH--N---LK--LP----VDLGF-DHQAM-NAR
KELTRMFEQEYALRRS------IVRDDLLTAMMS-AVDKDTGLSDVELS----DNLFTMI
LAGHETSTNQLTWIAKLLQEHPQVKQRLKDENEA-IR-RNKQ-LTWAEISDMSYTMKVIN
EGLRLASLTFWYH-RSVKQDFEYNGY-IPKGWNLVLDVHNLHHSPELFSDPDTFDPSRF-
----D---P-K-TVMPFGTGPRMCLGKDLAIMEMKVFLHYLSNHFSWHVPSGL-P-----
CP-N-NG------VPIQ-I-DDL
>AagrOXF_evm.model.utg000018l.269.1 503 bp
MVV---LGVEVALA-VA---RAPGSKQLPG-SGFPLLGETIELMGIGP------FGMKGK
HGN-V-FKLG-SPYVFFRGPKAAKLLVTGEDKLVQH-FLP-VKKLF-G-ESLLNVH-GPR
HKLYRKLFNE-PFFGESMRKYLP-VVE--QLETLGS-WK------DVRVIRDIPKFAYHV
IVGVVLS-G---GPRSFELIET----VSA--S---LT--AP----INLGF-THKAM-LAR
KELEKMLDTEFALRRS------IVRNDLLNEMMK-AVDPDSALDDKQLR----DNVITFA
IAGFETTTSTLTWLVKLLHENPSVKDKLLAEHLA-VR-SNKQ-LTWTDLGPMAYTLKVIN
EALRISSLIFWWH-REVKEDFTFNGY-IPKGWNLVLDTHNLHHSPDIFQDPEAFNPSRF-
----D---P-K-TLMPFGGGARLCLGKELALMDMKVMLHHFMLKYRWTVPSGL-P-----
CP-N-SG------VPIR-I-EAH
>AagrOXF_evm.model.utg000050l.471.1 503 bp
MDV---LGVEIALA-VG---RVPGSKQLPG-TGFPLLGETMELLGVGV------FTSKGK
YGD-V-FKLG-SPYVFFRGAEAAKLLLTNEDKLVHH-FSP-AEKLT-G-EAMMNVH-GPR
HRLYRKMLNE-AFMGERIRKYLP-VVE--QLETLSS-WK------DVPVMRHMSKFAYHV
IVGMVLS-G---GPRGFLLIHT----VST--C---LR--LP----INLGF-AHKGM-QAR
KELGKMFDTEFALRRS------FVRNDLLNEMMN-AVDPDSALDDEQLR----DNLILII
VAAFESTSNTLTWLAKLLHENPSVKEKLLAEHLA-VR-SNKQ-LTWADLGPMAYTLKVIN
EATRVSSLVFWWN-RQVKEDFTFNGY-IPKGWNLALDSHNLHHSPEIFQDPERFNPSRF-
----D---P-K-TLLAFGGGTRLCLGKELALMDIKVMLHHLMLKFRWAVPSGL-P-----
CP-N-TG------VPIK-I-EAQ
>AagrOXF_evm.model.utg000125l.34.1 503 bp
MDV---LAVGVLLS-VS---RAPGSKQLPG-TGFPLLGETLELLGMGM------FTLKGK
YGD-V-FKLG-SPYVFFRGPEAAKLLITNEDKLVHQ-FPS-AGKLT-G-ESLLNVH-GPR
HKLYRKLLND-AFMGERIRKFLP-VVE--QLETLGS-WK------DVPVIRDMAKFAYHV
IVGMMLS-G---GPRGFKLIEL----VST--C---LT--VP----INLGF-PHKGM-QAR
KELGKMFDTEFEQRRS------VVANDLLKEMMN-AIDPDSALDDEQLR----DNLLLMM
VAGFETTTNALTWLAKLLHENPTVKEKLLAEHLA-VR-SNKQ-LTWADIGPMAYTLKVIN
EALRVSSIIFWWN-RRVKEDFTYNGY-IPKGWNLALDNHNLHHSPEIFQDPETFNPSRF-
----D---P-K-TLLAFGGGTRLCLGKELALMDMKVILHHLMLKFRWTVPSGL-A-----
CP-N-TG------VPIR-I-EAQ
>AagrOXF_evm.model.utg000113l.121.1 503 bp
------------------------------------------------------------
------------------------------------------------------------
-------------------------------------------------MRDIAKFAYDV
IVGVVLS-G---GPRSHALTET----VST--S---LR--AP----INLGF-AHKAM-QAR
KELRKMFDTEFALRRS------FVSNDLLNEMMN-AVDPDSALDDEQLR----DNLITML
VAGFETTTNTVAWLAKLLHENPDVKEKLLAEHLA-VR-SNKQ-LTWEDLGPMAYTLKVIS
EALRVSSLVFWWN-RQVKEDFTFNGY-IPKGWNVVLDTHNLHHSPEIFQDPEIFNPSRF-
----D---P-K-TLLAWGGGSRLCLGKELALMNMKVMLHHMMLKFRWTVPSGL-P-----
CP-K-NG------VPIR-I-EAQ
>AagrOXF_evm.model.utg000113l.104.1 503 bp
MEV---LAVEV-LA-VA---RAPGSKPLPG-TGFPLLGETIQLLGIGP------FGIKRK
HGD-V-FKLG-SPYVFFRGAEAAKLLVTGEDKLVHH-FLP-PRKLL-G-ESLLNVH-GPR
HKLYRRLFND-SFTGESIRKYLP-VVE--QVETLSS-WK------DVPVIRDIAKFAYHV
IVGAVLS-G---GPRSLELTDI----VST--N---LR--VP----INLGF-AHKAM-QAR
KELGKMFDTEFALRRS------IVRNDLLDEMMK-AVDRDSALDDEQLR----DNVITMI
FAGFETTTNTLTWLVKLLHENPSVKEKLLAEHLA-VR-SKKQ-LTWADLGPMAYTLKVIS
EALRVSSLDFWWH-RQVKADFTFKGY-IPKGWNLILDLYSLHHSPEVFQDPERFNPSRF-
----D---P-K-TLLAFGGGTRLCLGKELALMDMKVMLHHMMLKFRWTVPTGL-P-----
CP-N-SG------VPIR-I-EAQ
>AagrOXF_evm.model.utg000042l.276.1 503 bp
------------------------------------------------------------
------------------------MLSTNEDKLVQH-FLP-PRKLL-G-EALLNLH-GAK
HKRYRKMFNE-TFMGESMRKYLP-VVE--QLETLNG-WK------DVPIVREATRFTYNV
IVGVVLS-G---GPRSLELTRI----LGT--N---LR--VP----INLGF-AHKAM-QAR
KELAKMFDTEFALRRS------IVRQDLLTDMMN-AVDPDSALGDGELR----DNLFTMI
IAGHETSTNTLTWLAKLVHENPDVKQKLIAENMV-IR-SGKQ-LTWADLGPMTYTLKVIN
EALRVSSLTFWWH-RQVKEDFTFNGY-IPKGWNLVHDTHNLHHSADTFEDPEKFNPSRF-
----D---P-K-TLLPFGSGQRMCLGKDLALMEIKVMLHHMMLKFRWSVPSGL-P-----
CP-D-NG------IPIK-I-EAH
>AagrOXF_evm.model.utg000042l.280.1 503 bp
MDA--VLGVEVVLA-VA---RAPGSKQLPG-SGWPLLGETLEVLGDGV------FGIKRK
YGN-V-FKFG-TPYVFFRGVEAAKLLSTNDDKLVQH-FLP-TIKLL-G-ESLLNLH-GAQ
HKRYRRMFNE-TFMGESIRKYLP-VVE--QLETLNG-WR------DVPSVKETTRFTYNV
IVGVVLS-G---GPRSLELSRI----LGT--N---LR--VP----INLGF-AHKAM-QAR
KELGKMFDTEFALRRS------IVRQDLLADMMN-AVDPDSALGDGELR----DNLFTMI
IAGHETSTNTLTWLAKLLHENPDVREKLIAENKA-IR-SGKQ-LTWADLGPMSYSLKVIN
EALRLSSLTFWWH-RQVKEDFTFNGY-IPKGWNVVHDTHNLHHSGETFEDPEKFNPSRF-
----D---P-K-TLLPFGSGQRMCLGKDLALMEIKVFLHHMMLKFSWSVPSGL-P-----
CP-N-NG------VPIR-I-EAQ
>AagrOXF_evm.model.utg000100l.332.1 503 bp
MEV---LAVEIALA-VA---RAPGSKQLPG-TGLPVVGETMEVLGTGV------FGMKRK
HGN-V-FKFG-TPYVFFRGAEAAKLLSTSEDKLVEH-FLP-PRKLL-G-ESLLNVH-GAK
HKRYRKMFNE-TFMGESIRKYLP-VVE--RLDTLGA-WK------DVPVVKEATRFTYYV
IVGVVLS-G---GPRSLELTRI----LST--N---LR--AP----INLGF-AHRAM-QAR
KELGKMFDTEFALRRS------IVRKDLLSDMMN-AVDPDSALADGELR----DNLITMI
IAGHETSTNTLTWLAKLLHENPSVKEKLLAEHLA-VR-SNKQ-LTWTDLGPMTYTMKVIN
EALRMSSLTFWWH-RQVKEDFTFNGY-IPKGWNLVHDTHNLHHSSDIFQDPETFNPSRF-
----D---P-K-SLLPFGSGQRMCLGKDLALMEIKVMLHYMMLKFRWTVPSGL-P-----
CP-D-NG------VPIR-I-EAQ
>AagrOXF_evm.model.utg000113l.94__95.1 503 bp
MEV---LGVEIALA-VA---RAPGSKQLPG-SGFPLLGETMEILGTAV------FAMKRK
YGN-V-FKFG-SPYVFFRGAEAAKLLITGEDKLVHH-VLP-SRKLM-G-ESLINLH-GPR
HKLYRKLFNE-AFMGQGIRKFLP-PVE--QLETLNS-WK------DVSVVKEATKLTYHV
IAGVVLS-G---GPRSLEFTEI----VSA--N---FA--VP----INLGF-AHKAM-QAR
KELGKMFDTEFALRRS------VVRNDLLNDMMN-AVDPDSALGDEQLR----DNLITMI
WAGHETTTNTLTWLVKLLHENPSVKEKLLAEHLA-VR-SNKQ-LTWADLGPMTYTMKVIN
ETLRVSSIAFWWH-RQVKEDFTFNGY-IPKGWNLALDTHNVHHSPEIFQDPETFNPSRF-
----D---P-K-TLLPFGSGPRLCLGKELAVMEMKVMLHHLMLKFRWRVPSGL-P-----
CP-N-NG------VPIR-I-EAQ
>AagrOXF_evm.model.utg000113l.88.1 503 bp
MEV---LGVEFALA-VA---RAPGSRPLPG-SGFPLLGETMEVLGTGV------FGRKRK
YGN-V-FKLG-SPYVFFRGAEAAKLLITGEDKLVHH-FLP-ARKLM-G-ESLINVH-GPR
HKLFRKLLNE-SFMGESIRKYLP-LVE--QLEMLSS-WK------DIPVVKEATKFTFNV
IAGVVLS-G---GARSLELTEI----VSA--N---LS--VP----INLGF-PHKAM-QAR
KELGKMFDTEFALRRS------IARNDLLTEMMN-AVDPDSALGDEQLR----DNLITLI
FAGHETSTNTLTWIVKLLHENPSVKEKLLAEHLA-VR-TNKQ-LTWADLGPMTYTMKVIN
EALRVASLEFWWH-RQVKEDFTFNGY-IPKGWNLVLDTHNVHHSPEIFQDPTTFNPSRF-
----D---P-K-TLLGFGGGQRLCLGKELALMEIKVMLHHMMLKFRWTVPSGL-P-----
CP-K-NG------VPVT-I-EAQ
>AagrOXF_evm.model.utg000113l.89.1 503 bp
--------------------------------GFPLLGETLEMLTTGV------FSMKRK
YGD-V-FKFG-SPYVWFRGAEAAKLLIAGEDKLVHH-VVL-SRTLM-G-ESFINVH-GPR
HKLYRKLFNE-AFMGENIRKYLP-LVE--QLETLNS-WK------DAPIVKEGSKFTYHV
IAGVVLS-G---GPRSLKLIEI----VAS--N---LS--AP----INLGF-AHKAM-EAR
KELLKMFDTEFALRRS------IVRNDLLNIMMN-TVDPDSALDDEQLR----DNLITMI
WAGHESATNTLTWLAKLLHEHPSIKEKLLAEQLA-VR-SNKQ-LTWADLGPMTYTLKVIN
EALRVSSVGFWWH-RKVKEDFTFNGY-IPKGWNLVHDFHNLHHSPDIFEDPEVFNPSRF-
----D---P-K-TLLPFGSGARLCLGKELALMELKVMLHHMMLKFSWRVPWGL-P-----
CP-N-TG------VPIR-I-EAQ
>AagrOXF_evm.model.utg000050l.514.1 503 bp
MGV---LGVKIALA-VA---RAPGSKQLPG-SGFPVLGETMEVLGTGV------FAMKRK
YGD-V-FKLG-SPYVFFRGAQAAKLLITSEDKLVHH-MLP-TRTLI-G-ESLINVH-GPR
HKLYRKLFNE-AFMGDSIRRYLP-VVE--ELETLSS-WK------DVPVIKEAAKFTYHV
ITAVVLG-G---GPRSLELAEV----VPA--S---LS--AT----INLGF-AHKAM-QAR
KELDRMFDTEFALRRS------IVRNDLLNDIIH-AVDPDSALDDEQLR----DNLMTMI
WAGHDSATNALTWLVKLLHDNPSVKGKLLAEHVA-VR-SNKE-LTWADLGPMTYTMKVIN
EALRVTSLGFWWH-RQVKEDFTFNGY-IPKGWNLVHDMHNLHHSPELFQYPDMFNPSRL-
----D---P-K-TLLPFGSGPRLCLGKELTLMEIKVMLHHMMLKFRWTVPWGL-P-----
YL-N-NG------VPIR-I-EAQ
>AagrOXF_evm.model.utg000080l.53.1 503 bp
------------------------------------------------------------
------------------------------------------------------------
------------------------------------------------------------
-------------------------------------------------------M-QAR
KELGKMFDTEFALRMS------IVRNDLLDEMMK-AVDRDSALDDEQLR----DNVITMI
FAGFETTTNTLTWLVKLLHENPSVKEKLLAEHLA-VR-SNKQ-LTWADLGPMAYTLKVIS
EALRVSSLDFWWH-RQVKADFTFKGY-IPKGWNLILDLHSLHHSPEVFQDPERFNPSRF-
----D---P-K-TLLAFGGGTRLCLGKELALMDMKVMLHHMMLKFRWTVPQAP-P-----
GC-G-SG------PPTR-H-QVR
>AagrOXF_evm.model.utg000059l.374.1 503 bp
MEV---LGVEVALA-VAR--RAPGSKQLPG-SGFPLLGETMELLGAGP------FAMTGK
HGN-V-FKLG-SPYVFFKGAEAAKLLTTSEDKLVQH-FLP-ARRLL-G-ESLFNVH-GPK
HKRYRKMLNE-TFMGESIRQYLP-VVE--QLETLGA-WK------DVPVIRDIAKFAYDV
IVGVVLS-G---GPCTLELTET----VST--N---LR--VP----INLGF-AYKAM-QAR
KELGKMFDSEFALRRS------FVRNDLLNEMMK-AVHPDSALDDEQLR----DNVITLI
IAGYETTTNTLTWLVKLLHENPSVKEKLLAEHLA-VR-SNKQ-LTWADLGPMAYTLKVIN
EALRVSSIAFWWH-RQVKEDFTFGGY-IPKGWNLVLDLHSLHQSPEVFQDAERFNPSRF-
----D---P-K-TLMPFGGGTRLCLGKELALMDIKVMLHHLMLKFR--------------
-------------VP-H-C-SAA
>AagrOXF_evm.model.utg000095l.6.1 503 bp
--------------------------------GLPLVGETLEVLGTGV------FAKKSK
YGN-V-FKFG-SP-----------------------------------------------
HKLYRQLFNE-TFKGESLRKYLP-VVE--QVEALNS-WK------DVPVIREAAKFTFHV
IAGVVLS-A-DTGSRNLELSGL----VGE--S---IR--AP----INLGF-AHKAM-QAR
KELCRMLDLEFALRRS------IVRTDLLNDMMN-AVDPDSALGDEDLR----DNVINII
WAGHETTTVTLTWLVKLIHENPSVKEKLLAEHLT-LR-SKKQ-LTWADLGPMTYTTKVIN
EALRISSLIFWWH-RQVKEDFTFNGY-IPKGWNLMLDLHDLHHSPENFHDPETFNPSRF-
----D---P-K-SMLPFGGGPRCCLGKDLAIMEMKVLLHHMMLKFRWRVPSCL-P-----
CP-N-NG------VPIR-I-EAQ
>AagrOXF_evm.model.utg000126l.6.1 503 bp
------------------------------------------------------------
------------------------------------------------------------
-----------------------------------------------------MKVTYHV
IAGVVLS-G---GQRSSKLHAI----LGE--A---VS--AP----INLGF-AHKAM-QAR
KELCKMFDLEIALRRS------IVRTDLLNDMMN-AVDPDSALGDEQLK----DNLITLI
WAGHETTSSTLTWIVKLLHENPSVKEKLLAEHLA-VR-SNKQ-LTWADLSPMTYTAKVIN
EATRISSLIFWWH-RRVKQDFTFNGY-IPKGWNVMLDVHNLHHSPEIYQDPETFNPSRF-
----D---P-K-TLLAFGGGPRYCLGRDLAVMQMKVVLHHLMLKFRLRI-----------
-----------------------
>AagrOXF_evm.model.utg000113l.97.1 503 bp
MDV---LGVEIALA-VA---RAPGSKQLPG-SGFPLVGETVEVLAAGP------FGVKRK
YGN-V-FKFG-SPYVFFRGAEAAKLLITSEDKLVHH-LLT-ARKLM-G-ESLVTVH-GPK
HKLYRKLFNE-AFMGEGIRNHLP-VVE--QLETLSS-WK------DVPVVKEAAKFTFNV
IAGVVLS-G---GPRSSELNRI----LSD--N---IS--FP----INLGF-GHKAL-QAR
KELGKMFDKEIALRRS------IVRIDLLNDMMN-AVDPDSALGDEQLR----DNLTNII
WAGHETTTNALTWLVKLVHENPSVKDKLLAEHLA-VR-SDKQ-LTWEDLGPMTYTMKVIN
EVLRVSSLIFWWH-RQVKEDFTFNGY-IPKGWHLVHDSHNLHHSPENFQDPEMFNPSRF-
----D---P-K-TLVPFGSGPRICLGKELAIMEIKVMLHHLMLKFR--------------
----------------R-I-IS-
>AagrOXF_evm.model.utg000113l.120.1 503 bp
MDV---LAVELALA-VG---RAPGSKQLPG-TGFPLLGETIELLGIGR------FTTKRK
YGD-V-FKLG-SPNVFFRGAKAAKLLVTSEDKLVHH-ILT-GRKLV-G-ESMLNVH-GPR
HKLYRTMLNE-AFMGERIRKYLP-VVE--QLETLSS-WK------DVPVIRDMAKCV---
-----------TGD---ELTET----VRN--N---LT--VP----INLGF-AHKAM-QAR
KELGKMFDTEFALRRS------SVRNDLLSEMMN-AVDPDSALDDEQLK----DNLITLI
VAGFETTTNTLTWLVKLLHENPSVKEKLLGEHLA-VR-SHKQ-LTWADLGPMAYTLKVIN
ESTRHSEFLLLLS-GGISNDFSFSGY-IPKGWNLVYDTHNLHQSPEIFQDPETFNPSRF-
----D---P-K-TLLAFGGGTRLCLGKELALMDMKVMLHHMMLKFRWTVPSGL-P-----
CP-S-NG------VPIR-I-EAQ
>AagrOXF_evm.model.utg000024l.56.1 503 bp
MDV---LGVEVALV-VA---RAAGSKQLPG-TGFPLLGETMELLGAGP------FGMKRK
YGN-V-FKLG-TPYVFFMGAEAAKLLIPKEDKLVQH-FLP-TRKIF-G-KSMLNVH-GPR
HKLYRKLLSA-PFKGESMRRYLQ-VVE--QLETLSS-WK------DVPVIRDLPEFSYNV
IVGVLLS-G---GPRCKELTET----LCA--G---LA--VP----INLGF-NHKGM-LAR
KELRKILDTEFELRRS------IVRNDVLTEMMD-AVDPDSALDAEELS----DNVITIM
IGGFETATTTVTWIVKLLHDNPSVKEKLLAEHLT-VR-SNKQ-LTWEDLGPMAYTLKVIN
EALRVASINSWWH-RKVKEDFTFNGF-VPKGWNVVLDVHNLQHNPDIFLDPEAFNPSRF-
----D--TP-K-SLLPFGGGTRLCLGKEVALVELKVMLHHLMLKFRWTVPWGL-P-----
CP-N-NG------VPIR-I-EAQ
>AagrOXF_evm.model.utg000024l.63.1 503 bp
MEA---SGVEIALVIVA---RAPGSKQLPG-TGLPLLGESMELLGAGP------FGMKGK
YGN-V-FKFG-GPYVFFRGAEAAKLLVTSEDKLVEH-FLP-GRIIL-G-QSLFNVN-GPM
HRFYRKMLNA-SFTGESIRGYLQ-VVE--QVERLSS-WK------DVPVIRDIPKFSHDV
IVGVLLS-G---GLRSLELLQT----LCA--N---LT--VP----IDLGF-SHKGM--AR
RELRKMFDIEFALRRS------FDGYDVLTEMMN-SVDPDSALDDDQLT----DNLISII
IAAFETTTTSITWLFKLLHDNPSVKEKLLAE-------------------K-----EVIN
EALRVSSAAFWWN-RKIKEDFTFNGY-IPKGWDLVLDLHNLHHSPEMFQDPEAFIPSRF-
----D--TP-K-TVMPFGSGSRACLGKELALLDMKVLLHHMMLKFRWTVPWGL-P-----
CP-D-NG------VPIR-I-EAQ
>AagrOXF_evm.model.utg000100l.305.1 503 bp
------------------------------------------------------------
------------------------------------------------------------
------------------------------------------------------------
------------------------------------------------------------
----------------------------------------------------------MI
IAGHETSTNTLTWLAKLLHENPSVKEKLLTEHLA-VR-SNKQ-LTWTDLCPITYTMKVIN
EALRMSSLTFWWH-RQVKEDFTFNGY-IPKGWNLVHDTHTLHLSSDIFQDPETFNPSRF-
----D---P-K-TLLPFGSGQRMCLGKDLALMEIKV-LHYMMLKFRCVSP----------
--------------PIR-V-PVE
>AagrOXF_evm.model.utg000050l.439.1 503 bp
------------------------------------------------------------
------------------------------------------------------------
------------------------------------------------------------
-------------------------------------------------------M-QAR
KKLDKMFDTEFAVRRS------IVRNDLLNDIIN-TVDLDSALNDEQLR----DNLISMI
WAGYDTTTNALAFLVKLIHENPSVKEKLLAEHLA-VR-SSKQ-LTWADLGPMTYTMKVIN
EALRVASIGFWWH-RRVKEDFTFNGY-IPKGWNLVHDLHNLHHSPKIFQDPETFNPSRF-
----D---P-K-TLLPFGNGPRICLAREGAGTESDVASHDAQPQYRC--PSGLFPD---F
IP-P-SA------AFYR-T----
>AagrOXF_evm.model.utg000126l.12.1 503 bp
MTM-------LVVL-AART-R--GKKLPPG-SGWPLIGETLQLRRAGA------FCRQKQ
HGS-L-YKFG-SPCVMVSGADAVKLLATSEDALVEN-LLS-IRKLL-G-ESIANVV-GLK
HKLFRRVLNE-KFMGDELRKFLG-RVE--ALEQVSA-WR------QVRSMEEATHFTYNI
IAGLAMS-G--GHQRSLELAKA----MAA--S---LE--VP----LEWGL-PRRGM-QAR
RSLDRMFASEVSLRRS------IVRDDLLAEMMT-ATDADELFTDEQLK----DNLHTLV
MGGHDTSTNTLTWIAKLLFENPHCYHRLLAEHEE-IR-SSKV-LQWEDVK-MTYTTTVIQ
EALRISSIVFFFQ-RRVKQDFKLNGY-IPKGWNVVVDTHELHHDAHNYLNPDTFDPPRF-
----D---P-K-TFMPFGVGPRMCLGKDMAMLQMCVFLHHMVLNCKWTVNRGG-P-----
HI-K-NG------VPFR-V-DAT
>AagrOXF_evm.model.utg000012l.317.1 503 bp
MDA-AVLGVEIVLA----------------------------------------------
------------------------------------------------------------
------------------------------------------------------------
------------------------------------------------------------
------------------------------------------------------------
------------------------------------------------VGV---------
-----------------KEDFTFNGY-IPKGWNLVHDTHNLHHSGETFEDPEKFNPSRF-
----D---P-K-TLLPFGSGQRMCVGKDLALMEIKVFLHHMMLKFSWSVPSGL-P-----
CP-N-NG------VPIR-I-EAQ
>AagrOXF_evm.model.utg000091l.357.1 503 bp
MAG-ASLLYQLAAA-LVKPL------LPPG-SGWPLLGETLDFMRSST-----SFMQAKL
HGD-V-YKMG-ANAVVIGGPEGQKFLASYDGRLLE--PPA-FRSVVDG-NNLFMAN-GDH
HKRLRKAMQE-PFGLGSLKARLS-AVE--WVDTLRR-WEGK-E---VLVMTESTKFTFSL
ILDMFLS-K-G-PDDIWEQFQV----LSD--G---GS--LP----LKIGT-TYKML-QAR
QVLVQLFQGIIDSRRSDRSG-----RDILDFLLK-PS----SISDAEIV----DNILFVL
FAGYDTTALALTSIIRRLFQNPDQWSILQREHDR-IR-EGLQ-LTWDSLKQMTYTMQVVY
EVTRTSSIGDTSG-RTVLEDLEFQGY-IPKGWMVFLDRDSANFDTRTFHEPEKFNPARF-
----Q---P-S-SWAPFGSGPHMCLGMELAKLELCVFTHHLVTTYTWSV-FSLRAM----
RY-R-SG------IP--LF-ARR
>Mp1g25410.1_MpCYP817A1 503 bp
------VSAVTVLL---LYK-NAGSKLPPG-SGWPFFGEMRDFLKNQP------FVQADR
YGG-L-YTFG-VPSIMATKTETLRFLLKRDD-VFGG-PSM-SA-IM-G-HSVVSVT-GEL
HKSLRRYLFDAISSPQGMRLAIP-HLD--ARSNLKQ-WADQ-G--SINIRECTRNLTFYN
IVDNFLS-K--SPEDIQRDYGM----YMD--G---IA--IP----VYLGT-AYRAA-NSR
RRLKGRFQEIIDTRRAA-----VHHNDFLQSLMD-ARSADGPLTDEQLT----DNLISLM
LAGYESSAYSMMWVLILLAKHPECLAKLRAEHNH-IK-ERIG-LSLEDTNSMKYTHKVID
ETLRLVNVAPMVF-RTVLQDVTYKGY-IPKGWKVMPWLRAPHMDPDCFPEPERFNPDRW-
----D--AN-HEAFNPFGGGIRTCVGNQFARLQVSMFLHHLSLGYRWELP--VLPH----
RP-S-DG------GPMV-F-STL
>AagrOXF_evm.model.utg000002l.660.1 503 bp
------L--VTAFL---FS---PGIRMPPG-DGLPLIGEMLDFWRNHP------FIQREK
YGV-I-LKFG-RKSIITVSTDLTRFALCDDK-LFPS-PGT-AK-MF-G-RSMVALE-GAE
HIRMRKYVTESLACPPALRAAIP-RIT--CRGTLKR-WSEQ-G--TVVLESACRQLIFNI
IVSSFLS-E--SEKKMMEQMER----YVD--G---VA--FP----LYIGT-TYKAV-QGF
RNVSAIVIDEIKERREK-----IHKPDFLHELMI-AKDEDGNLTNEELS----DNLVGFL
LGGFRSTSSHIMWIMLLLAKHPKFKDKLREEHLE-IR-NSKA-LDLNDVNSAKYTYNVWT
ESLRWITLSPVSF-RVATQDVDYKGY-IPKGWKILAWSRVSHTSSTNFDDPYSFIPDRW-
-------AD-RQFLIPFGGGARKCPGTFLTRLNSTMILHYLSVDYDWKLSRIKLPF----
MP-Q-DD------GLIH-I-SPR
>Mp4g23680.1_MpCYP817C1 503 bp
LE-STSISVL-TVV---YA---KQAPLPPG-DGWAVVGHMLDFLRSQP------FIGNKR
WGP-L-YTFG-QPTALATTAESIKQVCMNGT-VFKG-PKA-TRTVL-G-KSFSVLE-GDE
HRRLRRLTAQGLQGQEALKAYIP-RVE--EKAKLTN-WEAL-G--QFKLVEKLQQFTFEV
ITYVFMS-P--GPQQLLHDFEL----MVH--G---LA--MA----INIGF-AYKSL-KAR
KEVLKKIQAILDERRATTAN----HGDVLGSLLE-MQDENGHLTDEEII----DTMLVFL
IAGHQSSTFSIMWAMIFLQRHPEALKACREEQLR-IR-EARD-LAYADFRSMNFLNDVID
ETLRIVNVSPFVF-RRVTETTQIEGF-VPKGWFVENWFRAVHTDPEVYPEPYAFKPERW-
----K---P-KGQFSPFGLGNRSCIGIELAKMEMSIFLHLVILDYRWEPP--VLPH----
QP-V-DG------CLIN-F-SRL
>AagrOXF_evm.model.utg000006l.858.1 503 bp
ME----LSLLGLFT---YE---SQGPLPPG-DGWPLIGTMLPFLRSKP------FMNGSR
FGG-L-YKFF-QPAILSTTPEMNKLVMNRND-VFVG-PQS-TRTIL-G-KSFTAIE-GEE
HKRLRRLTYDSINGPHILKNFIP-RIE--AKEEFEG-WCKK-G--SVSGYDELKLFTFQV
ISALFIS-K--GPETLCNEFLE----FVH--G---LA--MP----IKLGT-AYRSL-MSR
KRLDVILQGVIDKRRSSEKN---VHNDVLEAMMA-NVDEDGKLTDEEII----DTLIVYL
LAGHESSAHTGLWIMILLYQHPHVWKKALAEVQK-VH-DAKV-LTFSEYKSMTYISKVID
ETLRLVNVAPMVF-REVQSDIQVNGH-IPKGWFVQPWFRVVHLDPEVYPEPKKFDPDRW-
----D---L-KGMFTPFGAGYRLCPGNELAKLEITVFIYHLLLNYRWEPP-NLLPH----
RP-K-DG------YPVR-I-FKL
>SELMODRAFT_127900_SmCYP88E2v2 503 bp
------VAVVTALT---YE---PQPPLPPG-SGWPVFGNMAAFLRSGP------FMAHAK
YNG-F-YKFW-QPTVLAATPEACKFVLSKDS--FEG-PES-AVELM-G-NSFAGLT-GES
HFKLRKLTEPAVNSPKALEQYVP-LIV--NKACLAR-WSAQ-D--KIVLLTEMRRFTFLT
VLHILYG-D--SLDDTFSLYYI----VNQ--G---IA--LP----INFGT-ANKAL-KAR
RKLIKLIQDVINQRRASKPQ----ETNILSLLMD-QLDDKGALEDAQII----DVLNMYM
NAGHDSTAHVIMWLMIFLKRNPDVLEKVKTEQDG-IA-KCIS-LNLSDIKRMRYLSSVVD
ETLRLANISPMVF-RRALVDVEFNGF-IPKGWHAEAWLRQVHMDPHVHPDPEKFDPERW-
----E---A-SFTFMPFGMGNRTCPGNELAKLQIFIVVHYFVTGYRWTAP--VLPH----
RP-R-DF------YSVR-V-SKL
>SELMODRAFT_419505_SmCYP88E2v1 503 bp
ME----VAVVTALT---YE---PQPPLPPG-SGWPVFGNMAAFLRSGP------FMAHAK
YNG-F-YKFW-QPTVLAATPEACKFVLSKDS--FEG-PES-AVELM-G-NSFAGLT-GES
HFKLRKLTEPAVNSPKALEQYVP-LI----------------------------------
------------------------------------------------------------
------------------------------------------------------------
---------------------------------------------------------VVD
ETLRLANISPMVF-RRALVDVEFNGF-IPKGWHAEAWLRQVHMDPHVHPDPEKFDPERW-
----E---A-SFTFIPFGMGNRTCPGNELAKLQIFIVVHYFVTGYR--------------
-----------------------
>SELMODRAFT_103517_SmCYP88E1v1 503 bp
MN----IATVATFE---YE---PQAPLPPG-SGWPIFGNMASFLRSHP------FITNHK
YDG-V-YKFW-QPTVLATTPETCKVVLSRDS-LFEG-PSS-TRRLI-G-RSFAGVT-GEE
HLKLRRLTEPALSNPKALEDYIP-RMS--SKSCLEE-WSCQ-E--RTLLLKEMRKYAFRT
IHDILFS-D--GLDEVSSIYYE----VNQ--G---IS--LP----INLGT-SNRAL-KAR
KKLDVLLHRVLNKRRFSKPE----KTDTLSLLMD-ATDENGHLDDKQIV----DLLVMYL
NAGHDSTAHLILWLLIFLLKHEIVYDKVKEEQEL-IA-SQRP-LSLSDVKKMSYLSRVIN
ETLRVANISPMVF-RRAVTDVEVNGF-IPKGWYVEPWLRQVHMDPAVHSNPQNFDPDRW-
----A---V-RFTHLPFGLGSRTCPGNELAKLEACIIVHHLVLGYDMKPP--VLPH----
RP-K-DY------FPVQ-V-RRR
>SELMODRAFT_1840_SmCYP88E1v2 503 bp
-----------------YE---PQAPLPPG-SGWPIFGNMASFLRSHP------FITKHK
YDG-V-YKFW-QPTVLATTPETCKVVLSRDS-LFEG-PSS-TRRLI-G-RSFAGVT-GEE
HLKLRRLTEPALSNPKALEDYIP-RMS--SKSCLEE-WSCQ-E--RTLLLREMRKYAFRT
IHDILFS-D--GLDEVSSLYYE----GNQ--G---IS--LP----INLGT-SNRAL-KAR
KKLDVLLHRVLNKRRFSKPE----KTDTLSLLMD-ATDENGHLDDKQIV----DLLVMYL
NAGHDSTAHLILWLLIFLLKHEIVYDKVKEEQEL-IA-SQKP-LSLSDVKKMSYLSRVIN
ETLRVANISPMVF-RRAVTDVEVNGF-IPKGWYVEPWLRQVHMDPAVHSNPQNFDPDRW-
----A---V-RFTHLPFGLGSRTCPGNELAKLEACIIVHHLVLGYDVKPP--VLPH----
RP-K-DY------FPVQ-V-RR-
>SELMODRAFT_86321_SmCYP88F1v2 503 bp
------MAVAIVIS---YA---PSPPLPPG-SGWPVFGNMGDFLQSSP------FVAGSK
YGG-L-YKFR-QPTILATSAEVCKTVLCNHD-VFEG-PER-VVKLL-G-KVLSAVT-GDD
HLKLSKLVKPALSSPKAIQHQMP-CIE--EKKLLDE-WADR-G--NIVFLDEARMFTLKT
IHEILVG-D--GIDKVSGLFHT----MNK--G---LA--LP----LKFGT-ASNAV-KAR
ATLANDFWRIFYERKKSK-R----GGDTLSMLLD-ATDEGGPLEDDQIV----DLIMSFM
NAGHESTAHLVTWLAILLKEHPAVYQRLKAEQDE-IA-LKKL-LTLADIRSMTYMSRVID
ETLRLINISPFVF-RKVLSDVQLNGY-IPRGWFVEAWLRQVHMDPLVHKNPREFDPDRW-
----I---P-QHTYVAFGLGNRKCPGSNLSKIQSSIIIHHLITKYNWEPP--LLPH----
RP-A-DH------YPVK-I-TKR
>SELMODRAFT_115926_SmCYP88F1v1 503 bp
MD----IAVAIVIS---YA---PSPPLPPG-SGWPVFGNMGDFLQSSP------FVGGSK
YGG-L-YKFR-QPTILATSAEVCKTVLCNHD-VFEG-PER-VVKLL-G-KVLSAVT-GDD
HLKLSKLVKPALSSPKAIQHQMP-CIE--EKKLLDE-WADR-G--NIVFLDEARMFTLKT
IHEILVG-D--GIDKVSGLFHT----MNK--G---LA--LP----LNFGT-ASNAV-KAR
ATLANDFWRIFYERKESK-R----GGDTLSMLLD-ATDEGGPLEDDQIV----DLIMSFM
NGGHESTAHLVTWLAILLKEHPAVYQRLKAEQDE-IA-LKKM-LTLADMRSMTYMSRVID
ETLRLINISPFVF-RKVLSDVQLNGY-IPRGWFVEAWLRQVHMDPLVHKNPREFDPDRW-
----I---P-QHTYVAFGLGNRKCPGSNLSKIQSSIIIHHLITKYNWEPP--LLPH----
RP-A-DH------YPVK-I-TKR
>At2g32440_AtCYP88A4 503 bp
TE----FPLIFVKW---YV---EKHYLPPG-DGWPVIGNMWSFLRTSP------FIQSTR
YGG-I-YKFG-YPCVLVTTPETCRRVLTDDD-AFHG-PKS-TMKLI-G-KSFVGIS-FEE
HKRLRRLTSAPVNGPEALSVYIQ-FIE--ENTDLEK-WSKM-G--EIEFLSHLRKLTFKV
IMYIFLS-E--EHVDLEREYTN----LNY--G---VA--MG----INLGF-AHRAL-KAR
KKLVAAFQSIVTNRRNQKQN--SNRKDMLDNLID-VKDENGVLDDEEII----DLLLMYL
NAGHESSGHLTMWATILMQEHPMILQKAKEEQER-IV-KKRA-LTLKETREMVYLSQVID
ETLRVITFSLTAF-REAKSDVQMDGY-IPKGWKVLTWFRNVHLDPEIYPDPKKFDPSRW-
----E---P-KGTFLPFGLGSHLCPGNDLAKLEISIFLHHFLLKYRVERP--VLPH----
RP-K-DN------CLAR-I-TRT
>At1g05160_AtCYP88A3 503 bp
AET---FPLMFGNW---YE---ERHYLPPG-DGWPFIGNMLSFLRTSP------FTRTKR
YGG-I-YKFG-NPSIIVTTSDTCRRVLTDDD-AFKG-PTS-TMELI-G-KSFVGIS-FEE
HKRLRRLTAAPVNGHEALSTYIP-YIE--EITVLDK-WTKM-G--EFEFLTHLRKLTFRI
IMYIFLS-E--ENVDLEREYTA----LNY--G---VA--MA----VNIGF-AHRAL-KAR
KTLVAAFQSIVTERRNQKQN--SNKKDMLDNLLN-VKDEDGTLDDEEII----DVLLMYL
NAGHESSGHTIMWATVFLQEHPEVLQRAKAEQEM-IL-KSRP-LSLKETRKMEFLSQVVD
ETLRVITFSLTAF-REAKTDVEMNGY-IPKGWKVLTWFRDVHIDPEVFPDPRKFDPARW-
----D--NP-KGAFLPFGAGSHLCPGNDLAKLEISIFLHHFLLKYQVKRP--VLPH----
RP-T-DN------CLAR-I-SYQ
>LOC_Os06g02019.1_OsCYP88A5 503 bp
MEGWVLAAAVVLDA---RVA--ERSRLPPG-EGWPMVGSMWAFLRSGP------FIASRR
FGG-V-YRFS-SPTILAVTPEACKQVLMDDE-GFVG-PKA-TVTLI-G-KSFVNMS-YDD
HRRIRKLTAAPINGFDALTTYLS-FID--QVASLRR-WSES-G--QVEFLTELRRMTFKI
IVQIFMS-A--DATELERSYTD----LNY--G---MA--MA----INLGF-AYRAL-RAR
RKLVSVLQGVLDGRRAAAKG--SGAMDMMDRLIE-AEDERGRLADDEIV----DVLIMYL
NAGHESSGHITMWATVFLQENPDIFARAKAEQEE-IM-RSIP-LTLRDFKKMHFLSQVVD
ETLRCVNISFVSF-RQATRDIFVNGY-IPKGWKVQLWYRSVHMDDQVYPDPKMFNPSRW-
----E---P-KGTFLPFGLGARLCPGNDLAKLEISVFLHHFLLGYKLKRP--VLPH----
RP-V-DN------CLAT-I-TKV
>AagrOXF_evm.model.utg000009l.123.1 503 bp
VETAVSVGVA-LLA---YE---PK-KMPPG-DGWPALGVIREFVRSGP------WVANKK
WGG-L-YKFG-KPMVLATSAETCKLVLTNDE-LFFC-PES-TQRLM-G-NSFACIG-ADA
HKRLRSLTIRTINGFDVLSSYIP-RIE--KLNTLDG-WASR-D--RITFLDELRSFTFDI
IASIFVG-D--SPQTLFKSFID----LNS--A---MA--MP----INLGT-AHKAL-KSR
ARVVRLIQAEVDKRRAQPGQ--RKSEDVLQTMME-WKDDSGSLTDPELV----DILLMYL
NSGHESSAHTTMWLLINMHRNPEVLRKIKEEQQA-IR-DAKK-ITLADFRKMKYLSVCID
ETLRIANISQSVF-RKALQPVEYNGL-IPKGWMVKVFLRNIHMDRELYPNPTKFDPDRW-
----T---P-RGQFVPFGLGSRLCPGQELARLEISVFIHYMILKYEMQPL--ELPY----
KP-K-DN------CPVV-I-TKR
>AagrOXF_evm.model.utg000009l.289.1 503 bp
---VVSVGVA-LLA---YE---PK-KMPPG-EGWPVFGVIRQFLRSGP------WVGDKR
WGG-L-YKFG-KPMVLATTAETCKLVLTNED-LFYC-PET-TQRLM-G-FSFACIG-ADA
HKRLRSLTIRTINGFDVLSGYIP-RIE--KLNTLDS-WATR-D--RISFLDELRSFTFDI
IASIFVG-E-RSPTTLFNSFID----LNL--A---MA--MA----INLGT-AHKAL-KSR
ARVVRLIQEELDKRRAMIGE--SESDDVLQTMMD-WQDDNGYLTDPELV----DIMLMYL
NSGHESSANTTMWLLIFMHRNPEVLRKIKEEQQA-IR-DAKK-ITLADFRKMKYLSVCID
ETLRVVNVSLSVF-RKALQTVEYNGL-IPKGWMVQAFLRNVHMDPELYPNPTEFDPDRW-
----T---P-RGQFIPFGAGSRLCPGQELAKLEISIFVHYMVLKYEMQPL--ELPY----
RP-K-DN------CPVV-I-TKR
>Mp2g10420.1_MpCYP817B1 503 bp
---VLIIWTLLLTT---YE---SAAPLPPG-DGWPIFGHMYSFLRSSP------FTDSEK
YGG-L-YKFS-QPTILTTSSDAYKWVTAHGD-HFLG-PDS-FNMLF-G-NSISLLA-GDK
HKRMKRLTGPSLQGTDTLARFAL-QIA--EVRELET-WARE-K--VINTYDAVTKLIFDR
MMKILIS-E--RSEDIARIFSK----FIL--A---VA--IP----INLGT-AHKGL-KAR
QRLREKLTPVISRRRAGRKD------DVLQLWMD-QSDDDGPMTDEELL----DMIGGYM
IAGHTGSALSLTWFMIFMNEHPEVLEKVRVEAQE-VR-NTKP-LSYFDTRRLKYLRHVHD
EILRIVNIAPFTF-RKVKETSTINGF-IPKGWRVQLMSRAIHYDPDIYANPYVFKPDRW-
----I---L-KGQFAAFGEGQRACPGQQFARLNVVIIAYYLALDYKWEPS--TLPH----
HP-T-CG------YPVK-F-TRR
>Mp1g15990.1_MpCYP815A1 503 bp
---LEGGAIIVLTY---LT---KYRKLPKG-SGWPLVGETFAFQHSTP------FVDERR
YGD-L-FLFG-TPLLASTDPDMNKFILTKEEPLFTT-PKS-ISMAV-G-NALLMLR-GDR
HKRMRRLVLSVFS-PEVLKHKTG-SIQASSKT-------WK-G--KVLVADDAREVAMNA
IIDMGQD-D----ESVFRNFLQ----LRA--G---AA--LP----IDLGT-ARKAV-QAR
KHLKTMVETVIDERKRSG----PQYDDLLAKLLA-SESDGGPLKNEEIV----DVVLSSL
LAGFDTSANTLLFLVYYIGQHPQVLHDLKVEHQE-IL-KDKP-LSYSDYKRMKLTQSTIN
ETLRLANPVLSLH-RRTLQDVEYNGR-VPANCPVQVWLRSLHTDPDLYPQPYNFDVDRW-
--------K-ANNFIPFGLGPRLCVGMDLARMELSIFVHCLVTMYRWELE---FPE----
GM-K-KG------LPIF-V-HDL
>AagrOXF_evm.model.utg000083l.165.1 503 bp
-------AILVAKY---LR---GLQDLPPG-TGWPILGESFEYNKTEP------FYKETK
WGE-I-FLFG-SPLVSIMSPELVKQVLSQEHSLFGS-PSY-TKRLL-G-YSLIHLQ-GDT
HKRMRRLMQPFLQ-PDKLKGFMG-TIE--SKTNLER-CEQK-G--DFLVYDLCRQTAFDI
INKMMMS-D--GPEAMLEDFDI----WRL--G---MR--FP----INLGS-ANAAL-KAR
ARIGTAIEKLCADRTRNKV---GAHGDLVDTLLE-HKEVGGPLSTQQVA----DLVFVTL
IAGLDTSATTMAFSMMFLLQYPEVLDELRREHHD-LR-QKVG-LSWLDFKSLQYTQKVID
ETLRLANPASSVF-RAPLRDTKLQGY-IPAGMRVQLSILGVHRNPDNYTDPHKFDPNRW-
----Q--AP-GVSFLPFGYGARSCMGMDLARMEIALFLHHLVANYKW--EFSIFPL----
RF-T-DG------FPAR-L-TRL
>AagrOXF_evm.model.utg000083l.176.1 503 bp
------------------------------------------------------------
------------------------------------------------------------
---MRRLMQPFLQ-PDKLKRFMG-TIE--SKTNLER-CEEK-G--DFLVYDLCRQVAFDI
IIKMMTS-E--GPEAMLEDFDI----VRL--G---MR--FP----VNLGS-ASAAR-KAR
ARIGTAIEMICTDRTRHKV---GAHGDLVDTLLE-HKEVGGPLSTQQVA----DLVFVTL
LAGLDTSATTMAFSMMFLLQHPEVLDELRREHHD-LR-QKVG-LSWLDLKGLQYTDKVIN
ETLRLANPVSSLF-RTPLRDTKLQDY-IPAGMRVELAILGVHRNPDNYKEPHKFDPNRW-
--------L-GVSFLPFGHGARTCMGMDLARMEVSMFLHHLVSSYKW--EFSFFPL----
IF-R-NG------FPAR-L-TRL
>AagrOXF_evm.model.utg000109l.186.1 503 bp
MED---VALALCLP---NWP-CLGGQMPKG-RGWPLIGETLDYIKSKP------FFTTAK
YGS-I-FLLG-SPVITVTELDDIKTILSQDVVNFAY-PRS-VRVLT-G-QGLIHVW-GDE
YKELRRLVVPFLI-PEACRRHMN-DIE--QITCFKD-WENK-T--DAFVVTEA--FAFNV
IGKVLLS-D--GSMEYAREFDA----MRE--G---FA--FP----YSIGT-ASRAL-KSK
NNIYKIIGRIISGRRNTTV---GARKDMLDCLLT-AQSADGPKYSESIA----DQVNVML
VAGVGTSATQLSFLLKYLVENPDVVLLLKEEHDA-IR-SRIG-LTWEDYRTMSYTQKVIN
ETLRMVSSVAEVS-RAPLKDVKLKGF-LPKGVKVMLVFKTLHSDPQKYSSPDKFDPSRW-
----E---P-KLPLLAFGLGPRSCVGMELAKLEMAIFVHHLVTKFR---AIEVFPF----
SF-P-KG------LPVS-L-IPL
>LOC_Os10g23180.1_OsCYP729A1 503 bp
MSG---LG-LVPLALAVFAG--R-ARLPPG-HGLPFVGETLALIWARP------FIEARR
YCG-I-YRFG-SPAVLVCSPASNGFVFRSAPPSFGG-PVP-E--LV-G-SSLVNVH-GGR
HARLRRFVLGAINRPGSLRTIAR-VAQ--PAAALRS-WAAK-G--TITAATEMKNVTFEN
ICKIFVS-E--SPLEIHGWFTG----LVA--G---FS--LP----LDMGT-AHHAR-KCR
RKLNSVFREELERRKVKVTG--DDDGDLMSGLMH-VEDEQGRLDDDEVV----DNIVSLV
IAGYESTASAIMWATYHLAKSPSALAKLREENLA-IA-KEKN-ITLEDVSKMKYTAKVVE
ETIRLANIAPMAH-RVALRDVEYRGY-IPKGWKVIVWIRSLHVDPAYYDNPLSFNPDRW-
----D-----KGTYQVFGGGERICAGNMLARLQLTIMLHHLSCGYKWELP--ILPH----
RP-T-DG------AVMS-F-SEL
>LOC_Os10g23160.1_OsCYP729A2 503 bp
MSG---LGALVPLALAVFAG--RARRLPPG-HGLPFVGETLALLWARP------FIQARR
YCG-I-YRFG-SPAVLVCSPASNGFVFRSAPPSFGG-PDP-E--LV-G-SSIVNVH-GGR
HARLRRFVLGAINSPNSLRSFAE-VVQ--PAAALRS-WAAK-G--TITAATEIKKVTFEN
ICRMFVS-E--SPAAIDEWFAG----LVA--G---FA--LQ----LDIGT-AHHAR-KCR
RKLNSVFREEVKRRKLK-----EEHDDVMSGLMR-MEDEQGRLGDDEVV----DNIVSLV
LGGYKSTSSAIMWATYYLAKLSAVLAKL--------------------------------
------------------------------------------------------------
---------------------RVC------------------------------------
KP-I-K-----------------
>At5g05690_AtCYP90A1 503 bp
--------MALLSS-IALL-R-----LPPG-SGLPLIGETFQLIGTEP------FIDEAR
YGS-V-FMFG-EPTIFSADPETNRFVLQNEGKLFES-PAS-ICNLL-G-HSLLLMK-GSL
HKRMHSLTMS-FANSSIIKDHLMLDID--RRFNLDS-W--S-S--RVLLMEEAKKITFEL
TVKQLMS-D-G-EWELRKEYLL----VIE--G---FS--LP----LPLST-TRKAI-QAR
RKVAEALTVVVMKRREGERK-----KDMLAALLA-ADDG---FSDEEIV----DFLVALL
VAGYETTSTIMTLAVKFLTETPLALAQLKEEHEK-I--RAMK-LEWSDYKSMPFTQCVVN
ETLRVANIIGGVF-RRAMTDVEIKGY-IPKGWKVFSSFRAVHLDPNHFKDARTFNPWRW-
----Q-----SNVFTPFGGGPRLCPGYELARVALSVFLHRLVTGFSWVP-DKLFPT----
RT-Q-KR------YPIF-V-KRR
>LOC_Os11g04710.1_OsCYP90A3 503 bp
--------MALLAA-AALL-R--RALMPPG-SGLPLIGETLRLISTPP------FIDEAR
HGG-V-FTFG-ERTVFSADPAFNRLLLAAEGRAVHS-PSS-IATLL-G-RSLLLTR-GAA
HKRLHSLTLT-RLGRP-ASPPLLAHID--RLATMRQ-WEPA-A--TVRLMDEAKKITFNL
TVKQLVS-E-G-PWELRREYVK----LID--G---FS--IP----FPLNT-TGQAL-KAR
KKVAGALREVIKKRMEGKEK-----KDMVEELLE-AEGG--SFSEEEMV----DFCLSLL
VAGYETTSMLMTLAVKFLTETPAALAELKEEHAN-I--RDMK-LEWSDYKSMPFTQCVIN
ETLRVGNIISGVF-RRANTDIHYKDY-IPKGCKIFASFRAVHLNNEHYENARTFNPWRW-
----Q-----INIFTPFGGGPRLCPGYELARVVVSIFLHHLVTRFSWEE-DRLFPT----
RT-L-KG------YPIN-L-RLL
>LOC_Os12g04480.1_OsCYP90A19 503 bp
--------MALLAA-AALL-R--RARMPPG-SGLPLIGETLRLISTPP------FIDEAR
HGG-V-FTFG-ERTVFSADPAFNRLLLAAEGRAVHS-PSS-IATLL-G-RSLLLTR-GAA
HKRLHSLTLT-RLGRP-ASPPLLAHID--RLATMRQ-WEPA-A--TVRLMDEAKKITFNL
TVKQLVS-E-G-PWELRREYVK----LID--G---FS--IP----FPLYT-TGQAL-KAR
KKVAGALREVIKKRMEGKEK-----KDMVEELLQ-AEGG--SFSEEEMV----DFCLSLL
VAGYETTSVLMTLAVKFLTETPAALAELKEEHAN-I--RDMK-LEWSDYKSMPFTQCVIN
ETLRVGNIISGVF-RRANTDIHYKDY-IPKGCKIFASFRAVHLNNEHYENARTFNPWRW-
----Q-----INIFTPFGGGPRLCPGYELARVVVSIFLHHLVTRFSWEE-DRLFPT----
RT-L-KG------YPIN-L-RLL
>At3g50660_AtCYP90B1 503 bp
---MFETEHHLLPS-LLILNR-----LPPG-KGWPFLGETIGYLKATL------FMQQSK
YGK-I-YRFG-EPTIVSADAGLNRFILQNEGRLFES-PRS-IGGIL-G-WSMLVLV-GDM
HRDMRSISLN-FLSHARLRTILLKDVE--RLFVLDS-WQQN-S--IFSAQDEAKKFTFNL
MAKHIMS-D-GEEEELKKEYVT----FMK--G---VS--AP----LNLGT-AHKAL-QSR
ATILKFIERKMEERKLQEEEDERTDDDLLGWVLK-HSN----LSTEQIL----DLILSLL
FAGHETSSVAIALAIFFLQACPKAVEELREEHLE-IA-RAKK-LNWDDYKKMDFTQCVIN
ETLRLGNVVRFLH-RKALKDVRYKGY-IPSGWKVLPVISAVHLDNSRYDQPNLFNPWRW-
----Q--Q--NNNYMPFGGGPRLCAGSELAKLEMAVFIHHLVLKFNWEL-DKPFPF----
DF-P-NG------LPIR-V-SRI
>LOC_Os03g12660.1_OsCYP90B2 503 bp
---SITSELLI----LLTTAR-----LPPG-AGWPLVGETFGYLRATV------FMEQAR
YGK-I-YRFG-ERTVVSADAGLNRYILQNEGRLFES-PRS-IGGIL-G-WSMLVLV-GDP
HREMRAISLN-FLSSVRLRAVLLPEVE--RLLVLRA-WPPS-S--TFSAQHQAKKFTFNL
MAKNIMS-D-GEEEELRREYIT----FMK--G---VS--AP----LNLGT-PWKAL-KSR
AAILGVIERKMEERVEAVEQ-----DDLLGWALK-QSN----LSKEQIL----DLLLSLL
FAGHETSSMALALAIFFLEGCPKAVQELREEHLG-IA-RRQR-LSWEDYKEMVFTQCVIN
ETLRLGNVVRFLH-RKVIKDVHYKGY-IPSGWKILPVLAAVHLDSSLYEDPQRFNPWRW-
----K------SSFMPYGGGTRLCAGSELAKLEMAVFLHHLVLNFRWEL-DQAFPF----
DF-P-KG------LPIR-V-HRI
>LOC_Os04g39430.1_OsCYP724B1 503 bp
---MVGGELVILAL-LLPL-------APKG-SGWPLLGETLRFLSSNL------FLEDSR
YGR-V-FKFC-TPTIVSCDQELNHFILQNEERLFQS-PRP-IHGIL-G-SSMLVVL-GED
HKRLRNLALA-LVTSTKLKPSYLGDIE--KLHIVGS-WHGK-SMVVIAFCEEARKFAFSV
IVKQVLG-S-EEPVAILEDFLA----FMK--G---LS--FP----LYIGT-PAKAV-QAR
ARISSTVKGIIEER--GSNK-----GDFLDVLLS-SNE----LSDEEKV----SFVLDSL
LGGYETTSLLISMVVYFLGQSAQDLELVKREHEG-I--RSKK-LSSEDYKKMEYTQHVIN
EALRCGNIVKFVH-RKALKDVRYKEY-IPSGWKVLPVFSAVHLNPLLHGNAQQFQPCRW-
----E------KKFTPFGGGPRLCPGSELAKVEAAFFLHHLVLNYRWRI-DIPYPY----
EF-Q-RG------LPIE-I-EPL
>SELMODRAFT_89026_SmCYP90F1v1 503 bp
------MEALLAAA-LCALRS-----LPPG-RGWPLVGETLEYLAIGP------FIAKAR
YGS-I-FKFG-CPTIVTTDPDFNRFVLANEGKLFQS-PAG-VDRVL-G-FSMVQAS-GEL
HKRMRALTVS-FMQAQSLKDNFLQTIQ--AISLLST-WEGR----VVKIQDEAQSLSFDC
IVGHVLG-D-GAENKIKEDFFN----LVY--G---LT--IP----LRIGT-RWTAM-KGR
QNIVRLVEQMVAERTT---------KDFLQQLLQ-DDNGK-NLTLEQIS----DFIVFML
FAAHDTTATAMTMAIKYLLANPQALNQLQEEHLE-IR-RNKR-LEWNDYLQMTFTQHVIN
ETLRLTNVLTSAH-RIALQDVQTEGY-IPKGWKVVSSWTTIHLNPKLYAEPLEFNPWRW-
----K------KYFTPFSGGPRFCTGSELARLEIALLLHFIITKYSLHP-DEAFGT----
KM-R-KG------LPVT-V-TKL
>SELMODRAFT_104575_SmCYP90F1v2 503 bp
------MEALLAAA-LCALMF-----LPPG-RGWPLVGETLEYLAIGP------FIAKAR
YGS-I-FKFG-CPTIVTTDPDFNRFVLANEGKLFQS-PAG-VDRVL-G-FSMVQAS-GEL
HKRMRALTVS-FMQAQSLKDNFLQTIQ--AISLLST-WEGR----VVKIQDEAQSLSFDC
IVGHVLG-D-GAENKIKEDFFN----LVY--G---LT--IP----LRIGT-RWTAM-KGR
QNIVRLVEQMVAERTT---------KDFLQQLLQ-DDNGK-NLTLEQIS----DFIVFML
FAAHDTTATAMTMAIKYLLANPQALNQLQEEHLE-IR-RNKR-LEWNDYLQMTFTQHVIN
ETLRLTNVLTSAH-RIALQDVQTEGY-IPKGWKVVSSWTTIHLNPKLYAEPLEFNPWRW-
----K------KYFTPFSGGPRFCTGSELARLEIALLLHFILTKYSLHP-DEAFGT----
KM-R-KG------LPVT-V-TKL
>At3g13730_AtCYP90D1 503 bp
MDT--LLFFSIIIF--N-LAKQSGPKFPHG-SGWPVIGETIEFVSSDP------FMDKLM
YGR-V-FKFG-TATIVSTDAEVNRAVLQSDSTAFVF-PKT-VRELM-G-SSILLIN-GSL
HRRFHGLVGS-FLKSPLLKAQIVRDMH--KSESMDL-WSED-Q--PVLLQDVSKTVAFKV
LAKALIS-E-G-EDELKREFEN----FIS--G---LS--LP----INFGT-QHRSL-QAK
KNMVKQVERIIEGKIRDVIA-----KDVVDVLLK-DSSEH--LTHNLIA----NNMIDMM
IPGHDSVPVLITLAVKFLSDSPAALNLLTEENMK-LK-SLKE-LYWNDYLSLPFTQKVIT
ETLRMGNVIIGVM-RKAMKDVEIKGY-IPKGWCFLAYLRSVHLDKLYYESPYKFNPWRW-
----Q--E--RSSFSPFGGGQRLCPGLDLARLETSVFLHHLVTRFRWI--DTIFPT----
HM-K-NK------LPIW-I-KRI
>LOC_Os01g10040.1_OsCYP90D2 503 bp
MVSWAAPAFAIWVL-CS-RAKAAAARLPPG-SGWPVVGETLEFVSSPP------FVDKKL
HGSAV-FRFG-SATVVTADAEVSRFVLQSDARAFVW-PRS-LTELM-G-SSILLIN-GAL
QRRVHGLVGA-FFKSSHLKSQLTADMR--RSPALSS-FPDS-S--LLHVQHLAKSVVFEI
LVRGLIG-E-G-EEQLKQQFQE----FIV--G---LS--LP----IKLGT-RYRSL-QAK
KKMARLIQRIIREKRAASPP-----RDAIDVLIG-DGSDE--LTDELIS----DNMIDLM
IPAEDSVPVLITLAVKFLSECPLALHQLEEENIQ-LK-RRKT-LQWTDYMSLSFTQHVIT
ETLRLGNIIGGIM-RKAVRDVEVKGH-IPKGWCVFVYFRSVHLDDTLYDEPYKFNPWRW-
----K--E--KGSFTPFGGGQRLCPGLDLARLEASIFLHHLVTSFRWV--DHIFPT----
RL-K-RG------MPIR-V-TAK
>LOC_Os05g11130.1_OsCYP90D3 503 bp
MQPWPLYAATLVAI----LT-AAKARPPAG-SGWPLVGETLQFISSSP------FVEKRR
YGK-V-FRWG-SPAVVSADAEASRAVLQSDASAFVW-PRS-LMELM-G-SSILVLG-GAL
QRRVHGLAGA-FFKSPELKARVTADMR--SAAAMDA-WRATGA--AVRVQDEAKLIVFEI
LVRALIG-E-G-QENLRQQFHI----FIA--G---LS--LP----IKLGT-QYRSL-KAK
KRMTSLIQNIIQEKRRLAVS-----RDLIDVLMS-NGSDELSLTDELIS----DNMIDFM
IPAEDSVPVLITLAIKYLSECPLALQQLEEENME-LK-RQKS-LEWTDYMSLTFTQHVIT
ETLRIGNIISGIM-RKAVRDVEVKGQGIPKGWCVLVYFRSVHLDANIYDDPYAFNPWRW-
----K--E--RSGFTPFGGGQRLCPGLDLARLQTSIFLHHLVTNFTWV--DVVFPT----
RL-K-RG------MPIK-V-TPK
>At4g36380_AtCYP90C1 503 bp
MQPWPYNYMDFLLT-AGWLSDEKKGMIPNG-SGWPVIGETLNFIASSP------FMDKSL
YGK-V-FKIG-TPIIISTDAEVNKVVLQNHGNTFVA-PKS-ITELL-G-NSILSIN-GPH
QKRLHTLIGA-FLRSPHLKDRITRDIE--AVLTLAS-WAQL-P--LVHVQDEIKKMTFEI
LVKVLMS-S-G-EDNLKLEFEE----FIK--G---LC--IP----IKFGT-RYKSL-KAK
ERLIKMVKKVVEERQVTSPA-----NDVVDVLLR-DGGDSESQPSDFVS----GKIVEMM
IPGEETMPTAMTLAVKFLSDNPVALAKLVEENME-MK-RRKL-YKWTDYMSLSFTQNVIN
ETLRMANIINGVW-RKALKDVEIKGY-IPKGWCVLASFISVHMDEDIYDNPYQFDPWRW-
----D--R--IICFTPFGGGQRLCPGLELSKLEISIFLHHLVTRYSWT--DEIFPT----
KM-K-RR------LPIR-V-ATV
>SELMODRAFT_186571_SmCYP90E2v2 503 bp
MIPWAWTSLAFWAA---SWL-----RLPPG-SGWPLIGELVPYVTSEP------FTRESK
YGP-V-FKVT-GKTIMITDVEGVKFVLHNEGVLFEG-PQS-LKDVL-G-RAMLFHH-GDL
QKRMHAMLKR-FVSSTPLKKYLTREME--LKQGMST-WSRG-Q--RILLQDEIQRITHDF
LMKQLFG-E-G-KLTILEEFNT----LMA--G---IG--VP----MMIGT-PFKAM-RAR
EKLSQIIMDMVAARRAPIEH-----KDILNALIE-EVKEEDGDVEKIII----DNVL-VN
IANAEGIPIVIALAVKNLSETPKALEHIREENLA-IK-RGK--LSWNEYMSLEFTQAVFN
ETLRLANGAQGVM-RKALKDVEYRGY-IPKGWTVLPYFLNIHFDENMFPNPTKFHPWRW-
----L--E--KTYVLPFGGGSRLCPGQELAKVQTAVFLHHLVTQFKWD--ETVFPK----
ST-R-NH------TPVV-L-YDL
>SELMODRAFT_151754_SmCYP90E2v1 503 bp
------------------------------------------------------------
---------------MITDVEGVKFVLHNEGVLFEG-PQS-LKDVL-G-RAMLFHH-GDL
QKRMHAMLKR-FVSSTPLKKYLTREME--LKQGMST-WSRG-Q--RILLQDEIQRITHDF
LMKQLFG-E-G-KLTILEEFNT----LMA--G---IG--VP----MMIGT-PFKAM-KAR
EKLSQIIMDMVAARRAPIEH-----KDILNALIE-EVKEEDGDVEKIII----DNVL-VN
IANAEGIPIVIAFAVKNLSETPKALEHIREENLA-IK-RGK--LSWNDYMSLEFTQAVFN
ETLRLANGAQGVM-RKALKDVEYRGY-IPKGWTVLPYFLNIHFDENMFPNPTKFHPWRW-
----L--E--KTYVLPFGGGSRLCPGQELARVQTAVFLHHFVTQFKWD--ETVFPK----
ST-R-NH------VPVV-L-YDL
>SELMODRAFT_233379_SmCYP90E1v2 503 bp
MISWAWTSLAFWAA---SWL-----RLPPG-SGWPLIGELVPYVTSEP------FTRESK
YGP-V-FKLT-GKTVMITDVEGVKFVLHNEGVLFEG-PRS-LKDVL-G-HAMLFQH-GDL
QKRMHAMLKR-FVSSTPLKKHLTREME--LMQGMST-WSRG-Q--RILLQDEIQRITHDF
LMKQLFG-E-G-KLTILKEFHT----LMA--G---IG--IP----MMIGT-PFKAM-KAR
EKLSKIIMDMVATRRAPIEH-----KDILNALIE-EVKQEDGDMEKIII----DNVL-VN
IANAENVPVVIALAVKNLSETPKALEQIREENLA-IR-KGK--LSWNEYMSLEFTQAVFN
ETLRLANGAQGVM-RKALKDVEYRGY-IPKGWTVLPYFLNIHFDENMFPNSAKFHPWRW-
----L--E--KSYVLPFGGGSRLCPGQELAKVQTAVFLHHLVTQFKWD--EKVFPM----
ST-R-NH------VPVV-L-YDL
>SELMODRAFT_417566_SmCYP90E1v1 503 bp
MISWAWTSLAFWAA---SWL-----RLPPG-SGWPLIGELVPYVTSEP------FTRESK
YGP-V-FKLT-GKTVMITDVEGVKFVLHNEGVLFEG-PRS-LKDVP-G-HAMLFHH-GDL
QKRMHAMLKR-FVSSTPLKKHLTREME--LKQGMRT-WSRG-Q--RILLQDEIQRITHDF
LMKQLFG-E-G-KLTILKEFHT----LMA--G---IG--IP----MMIGT-PFKSM-KAR
EKLSKIIMDMVATRRAPIEH-----KDILNALIE--------------------------
----ENVPVVIALAVKNLSETPKALEHIREENLA-IR-KGK--LSWNDYMSLEFTQAVFN
ETLRLANGAQGVM-RKALKDVEYRGY-IPKGWTVLPYFLNIHFDENMFPNSAKFHPWRW-
----L--E--KSYVLPFGGGSRLCPGQELAKVQTAVFLHHLVTQFKWD--EKVFPM----
ST-R-NH------VPVV-L-YDL
>SELMODRAFT_157387_SmCYP90E3v1 503 bp
-MVMVWTSIALWVA---SWL-----RLPPG-SGWPLIGELIPYVTSEP------FPMEKK
YGT-V-FKLT-GKTIMITDVEGVKFVLHNEGVLFEG-PRS-LKDVL-G-HAMLFQH-GEL
HKRMHAMLKR-FVSSTPLKKHLTREME--LKQGMST-WSRG-T--KILLQDEIQRITHDF
LMKQLFG-E-G-KLAIFEEFNR----LMG--G---IG--IP----LMIGT-PHRAM-KAR
KKLTKIISGMVAFRRSPIEH-----KDILNALIE-EIKQEERDADQIIV----DNAL-IN
IANAEGIPVIIAFAVKNLSENPKALEQIREENLA-IR-KGK--LTWNEYMSLDFTHAVFN
ETLRLANGAQGVM-RKALKDVEFRGY-IPKGWTVLPYFLNIHFDEKMFPQPTKFHPWRW-
----L--EATRSYVLPFGGGARLCPGQELAKVQTAVFLHHFVTQFRWE--EKVFPK----
ST-K-NH------LPVV-L-HDL
>At5g38970_AtCYP85A1 503 bp
----MGAMMVLIVS-LCQM----KNGLPPG-TGWPIFGETTEFLKN--------FMRNLR
YGS-F-FKLG-CPTLISMDSEVNRYILKNESKGLVG-PQS-MLDIL-G-CNMAAVH-GSS
HRLMRGSLLS-LISSTMMRDHILPKVD--HRSYLDQ-WNEL-E--VIDIQDKTKHMAFLS
SLTQIAG-L-K-PFEFKTAFFK----LVV--G---TS--VP----IDLGT-NRCGI-QAR
NNIDRLLRELMQERRD---------TDMLGYLMK-K-EGNRPLTDEEIR----DQVVTIL
YSGYETVSTTSMMALKYLHDHPKALQELRAEHLA-F--RERK-LGLEDVKSMKFTRAVIY
ETSRLATIVNGVL-RKTTRDLEINGY-IPKGWRIYVYTREINYDANLYEDPLIFNPWRW-
----M--K--KNSCFVFGGGTRLCPGKELGIVEISSFLHYFVTRYRWEE-DELFPR----
FA-P-KG------FHLR-I-SPY
>At3g30180_AtCYP85A2 503 bp
----MGIMMMVIVC-LCQM----KKGLPPG-TGWPIFGETTEFLKD--------FMKNLR
YGS-F-FKLG-CPTIVSMDAELNRYILMNESKGLVG-PQS-MLDIL-G-CNIAAVH-GPS
HRLMRGSLLS-LISPTMMKDHLLPKID--DRNYLCG-WDDL-E--TVDIQEKTKHMAFLS
SLLQIAE-L-K-PEEYRTEFFK----LVV--G---TS--VP----IDIGT-NRSGV-QAR
NNIDRLLTELMQERKE---------TDMLGYLMK-K-EDNRLLTDKEIR----DQVVTIL
YSGYETVSTTSMMALKYLHDHPKALEELRREHLA-I--RERK-LTLDDIKSMKFTRAVIF
ETSRLATIVNGVL-RKTTHDLELNGY-IPKGWRIYVYTREINYDTSLYEDPMIFNPWRW-
----M--E--KSYFLLFGGGVRLCPGKELGISEVSSFLHYFVTKYRWEE-DKLFPR----
SA-P-KG------YHLK-C-SPY
>LOC_Os03g40540.1_CYP85A1 503 bp
--------MVVVVV-VSEV----KRGLPPG-TGWPLFGETTEFLKS--------FMKALR
YGS-V-FRLG-CPTVVCMEAELNRRALASEGRGFVG-PQS-MLDIL-G-NNIAAVQ-GPL
HRAMRGAMLS-LVRPAMIRSSLLPKID--ARSHLAA-WSSS-S--VVDIQAKTKEMALLS
ALRQIAG-S-G-PLDLKAELYT----LVL--G---TS--LP----INLGT-NYQGF-KAR
KKLVAMLEQMIAERRS---------DDMLDALLT-GVEGTRKLTDEQII----DLIITLI
YSGYETMSTTSMMAVKYLSDHPKALEQLRKEHFD-I--RKGK-IDWNDFKSMTFTRAVIF
ETLRLATVVNGLL-RKTTQDVEMNGY-IPKGWRIYVYTREINYDPFLYPDPMTFNPWRW-
----L--E--KPHFMLFGGGSRMCPGKEVGTVEIATFLHYFVTQYRWEE-NTIFPR----
EA-P-NG------LHIR-V-QDY
>At1g73340_AtCYP720A1 503 bp
-MASVSSSTTII-------AR--PHRLPPG-SGWPLIGDTFAWLNGSP------FVEKKK
YGR-I-FSFG-KWAVVSADPDFNRFIMQNEGKLFQS-PKS-FRDLV-G-DGVITVH-GDQ
QRRLHSIASS-MMRHDQLKTHFLEVIP--VLQTLSN-FKDG-E--VVLLQDICRKVAIHL
MVNQLLG-S-E-SEDMSQLFSD----FVD--G---CS--VP----IDLGF-TNKAM-KAR
KEIIRKINKTIEKRLQSTAG-----NGVLGRLLE-EES----LPNESMA----DFIINLL
FAGNETTSKTMLFAVYFLTHCPKAMTQLLEEHDR-LA-GGM--LTWQDYKTMDFTQCVID
ETLRLGGIAIWLM-REAKEDVSYQDY-IPKGCFVVPFLSAVHLDESYYKESLSFNPWRW-
----L--DPERPFYCPFGGGTRFCPGAELARLQIALFLHYFITTYKWTQ-DRIFPS----
RL-V-NG------FKIQ-L-NRR
>At3g44970_AtCYP708A4 503 bp
---LFWNTGFLVAR-VG-----KNGKLPPG-SGFPIIGETLDFFKFYI------YLKKLR
YGP-L-FRLG-VKTVVSTDKDVNMEILRQENKSFIS-PDG-LMKPL-G-DSLFLKI-GNI
HKHIKQITLH-LLSSEGLKRKILKDMD--RREHLSS-KAKT-G--RLDVKDAVSKLIIAH
LTPKMMS-L-P-QTALMGIFKA----FTF--D---WR--TS----YLIGK-GYNTL-WAC
REGMREIKDIYTMRKT-EEK-----DDFLNTAIE-ESEKAGLLNENAII----TLIFTLS
CVTQDTTSKAICLAVKFLLENPKVLAELKKEHEV-IL-ESRE-VTWEEYRHMTFTNMVIN
ESLRITNLAPMLF-RKAVKDVEIKGY-IPAGWIVMIIPSVVHFDPEIYENPFEFNPWRW-
-------E--KKTFMVFGTGLRQCAGAEFARLQISVFLHHLVTTYNFSL-CEVVPA----
HL-P-NG------ISIN-I-SKC
>At1g78490_AtCYP708A3 503 bp
---SIWNVAMLVVR-IS-----KPGKLPPG-SGFPIIGETLDFFKVEI------FVKKIR
YGP-L-FRFG-SKTVVSTDPDVIHQIFRQENTSFEG-PDI-FVKVF-G-DNLFLKE-VFI
HKYLQKITMQ-ILGSEGLKQTMLGNMD--KRDHIRS-IASQ-G--SFNVRKEVENLVVAY
MTPKLIS-L-P-ETSLIDNLNA----FNL--D---WK--SF----LRLWK-ATKAL-KSR
EEAIQVMKDVLMMRKE-REK-----EDFLNTLLE-ELEKDGFFDQGSAI----NLIFLLA
FALREGTSSCTALAVKFISKDPKVLAELKREHKA-IV-DNRK-VSWEEYRHMTFTNMVSN
EVLRLANTTPLLF-RKAVQDVEIKGY-IPAGWIVAVAPSAVHFDPAIYENPFEFNPWRW-
-------E--KKTFMAFGYGVRLCVGAEFSRLQMAIFLHHLVAYYDFSM-SEISPF----
QY-T-KD------LLIN-I-SQS
>At5g48000_AtCYP708A2 503 bp
MDRFVWSAAVVAVV-IS-----KNGKLPPG-SGLPIIGETCDFFELYI------FVKKLK
YGP-L-FRFG-SNTVVLTEPDIIFEVFRQENKSFVS-PEA-FVKPF-G-ENVFLKH-GNI
HKHVKQISLQ-HLGSEALKKKMIGEID--RYEHLRS-KANQ-G--SFDAKEAVESVIMAH
LTPKIIS-L-P-ETALVDNIMA----LGS--E---WQ--SP----LKLLI-SYKVF-IAR
RYALQVIKDVFTRRKA-REM-----GDFLDTMVE-EGEKEDIFNEESAI----NLIFAIL
VVAKESTSSVTSLAIKFLAENHKALAELKREHAA-IL-QNRN-VSWEEYRHMTFTNMVIN
ETLRMANMAPIMY-RKAVNDVEIKGY-IPAGWIVAVIPPAVHFNDAIYENPLEFNPWRW-
-------E--KKTFMVFGGGVRQCVGAEFARLQISIFIHHLVTTYDFSL-SEFAPL----
YF-P-KG------LPIK-I-SQS
>At1g55940_AtCYP708A1 503 bp
MNNEMWGVALLVVK-IS-----NSGKLPPG-SGFPVIGETVEFFKFNI------FVKKFK
HGS-L-FRLG-SKTIVSTDPEVNFEILKQENRCFIS-PEA-LVRIF-G-DNLFFKQ-GDF
HRYMRHIALQ-LLGPECLKQRFIQQID--ISEHLKS-VSFQ-G--VVDVKDTSGRLILEQ
MILMIIS-I-P-ETSLIESFRD----FSF--D---LR--SP----FDPWN-AYNGL-MAR
SNVMKMLKRMFKERRESDSK-----GDFMETMIY-EVEKEGTINEERSV----ELILSLL
IASYETTSTMTALTVKFIAENPKVLMELKREHET-IL-QNRA-VTWKEYRSMNFTHMVIN
ESLRLGSLSPAMF-RKAVNDVEIKGY-IPAGWIVLVVPSLLHYDPQIYEQPCEFNPWRW-
-------E--KKTFMAFGGGARLCAGAEFARLQMAIFLHHLVTTFG-------KPS----
-----------------------
>At4g15300_AtCYP702A2 503 bp
----------LFVK-IF-----KNGKLPPG-SGFPFIGETFEFFKALF------FIKDLR
FLS-F-FRFG-DKAIISMDMELNLEMAKANS---VG-TKS-VIRLF-G-NNLFLQS-KES
HKHVRNLTFQ-LLGPQGLKSRMIEDVD--LRTYMEE-GARN-G--YLDVKETSSKILIGC
LAKKVMG-M-P-EAKLALCWRY----FQS--G---WR--FF----LNLGT-GYKMM-KAR
KRMMKLLRKTVLTKRA-GEE-----GEFFNIIFG-EMEGEGTMSVENAV----EYIYTFF
LVANETTPRILAATVKFISDHPKVKQELQREHEE-IV-RGKA-LTWEDYKSMHFTQMVIN
ESLRIISTAPTVL-RVLEHDFQVGDY-IPAGWTFMGYPH-IHFNSEKYEDPYAFNPWRW-
-------E--KKTFIPFGAGRRLCVGAEFAKMQMAVFIHHL-FRYRWSM-TTISFM----
MF-P-GG------CDVQ-I-SED
>At4g15396_AtCYP702A6 503 bp
---DLYEF-WLIVK-LC-----KNGELPPG-SGYPIIGETFEFMKAIL------FVKELR
-GP-V-FRFG-GKVIISTDIGLNMEIAKTNH---IG-PKS-LARLF-G-NNLFV-N-KDT
HKHARSLTNQ-FLGSQALKLRMLQDID--FRTHLKE-GARK-G--SLDIKETTSKIIIEC
LAKKVMG-M-P-DAKLTLCWTF----FPR--E---WG--FA----WNIGT-GYRMV-KAR
NRMMKVLKETVLKKRA-GEE-----GDFFKTIFG-DTERGVTISLESAT----EYIFTLF
LLANETTPAVLAATIKLISDHPKVMQELQREHEG-IV-RDKIDLTWEDYKSMTFTQMVIN
ESLRITSTVPTVL-RIIDHEFQFGEY-IPAGWIFMGYPY-VHFNAEKYDDPLAFNPWRW-
-------K--KRTYIPFGSGSRLCVGAEFVKLKMAIFIHHL-SRYRWSM-TTLRFV----
IL-P-RG------SDVQ-I-LED
>At4g15393_AtCYP702A5 503 bp
---EVYEF-WLIVK-LC-----KNGKLPPG-SGYPIIGETFEFMKAIL------FVKELR
-GP-V-FRFG-GKVIISTDIGLNMEIAKTNH---IG-PKS-LERLF-G-TNLFV-N-KDT
HKHARSLTNQ-FLGSQALKLRMIQDID--FRTHMKE-GARK-G--CLDVKETASKIVIEC
LSKKVMG-M-P-EAKLTLCWTF----FPR--D---WR--FA----WNFGT-GYRIV-KAR
NRMMKVIKETVVKKRA-GKK-----GEFFETIFG-DTES--TMSIEIAT----EYIFTLF
VLANETTPGVLAATIKLISDNPKVMQELRREHEG-IV-QDKIDLTWEDYKSMTFTQMVIN
ESLRITSTVPTVL-RIIDHEIQFGDY-IPAGWIFMGYPY-VHFNPEKYDDPLAFNPWRW-
-------K--KKTYLPFGSGTRLCVGAEFVKLQMAIFIHHL-FRYRWSM-TTLRFI----
VL-P-RG------SDVQ-I-S--
>At1g65670_AtCYP702A1 503 bp
---EVYEL-LLIVK-LF-----KNEKLPPG-SGFPIIGETFEFMKAFF------FIKEIR
-GP-I-FRFG-AKVIISTDIELNMEIAKTNH---AG-TKS-IAQLF-G-NNLFFQS-KES
HKHVRNLTFQ-LLGSQGLKLSVMQDID--LRTHMEE-GARR-G--CLDVKEISSKILIEC
LAKKVTG-M-P-EAKLALCWRC----FPS--G---WR--FP----LNLGT-GYKMM-KAR
KRMLHLLKETILKKRA-GEE-----GEFFKIIFE-GAE---TMSVDNAI----EYIYTLF
LLANETTPRILAATIKLISDNPKVMKELHREHEG-IV-RGKT-ITWEEYKSMTFTQMVIN
ESLRITSTAPTVF-RIFDHEFQVGSY-IPAGWIFMGYPN-NHFNPKTYDDPLVFNPWRW-
-------E--KRTYIPFGAGSRQCVGAEFAKLQMAIFIHHL-SRDRWSM-TTINFV----
MF-P-NG------CEVQ-F-LKD
>At3g30290_AtCYP702A8 503 bp
----------------------------------------------------------DR
----F-FRFG-GKVIISMDNELNMEMAKTNR---TG-TKS-IARLF-GDNNLFLQS-TES
HKHVRNLTVQ-MLGSQSLKLRIMENID--LRTHMEE-GARD-G--SLDVKETTSKILIEC
LAKKVMG-M-P-EAKLALCWRY----FPS--G---WR--LP----FNLGI-GYNMM-KAR
KRMKTLLKEEVLKKRE-GEE-----GEFSKIIFG-EKEGEKTMSMKNVI----EYIYTFF
VIANETTPRILAATVKFISENPKVMQELQREHAM-IF-ENKS-LTWEDYKSMTFTNMVIN
ESLRISTTVPVIL-RKPDHDTKVGDY-IPAGWNFMGYPS-AHFDPTKYEDPLEFNPWRW-
-------K--NTNYIPFGAGPRLCVGAYFAKLLMAIFIHHL-CRYRWSM-VTVSYM----
MF-P-RG------CDVQ-I-SKD
>At4g15310_AtCYP702A3 503 bp
---EIYVLALLIVK-LC-----KKGKLPPG-SGFPIIGETFEFMTSLV------YLKKSR
YSK-V-FRFG-AKVIVSIDPDVNMEIAKASS---QR-TES-VTRIF-G-NNPFLQS-KEI
HKYVRNLTSR-FVGPEGLKTRLIHDID--NRNDVEN-GARN-G--SFDVREATIKMVGEL
IAKKIMG-T-S-EAKLGLCWSA----FRT--S---WQ--FS----YNIGT-TYRLV-KAR
RKAAKLLKALILKKKA-KEG-----GDFLDIIFD-EMEKDGALDIDKAV----NLIFVFF
ILSQETTPGVQGAVVKLVADHPSVMEELQREHEA-IV-QNRA-VTWEEYKSMTFTHMVIK
ESLRFTSTQPTVH-RIPDQDVQIGDY-LPAGWLFFGIPQ-VHFDEEKYDDPLTFNPWRW-
-------Q--KREYMPFGAGGTHCVGSEFAKLIIAILLHHL-SRFRWSL-TEVRYT----
VF-P-AG------CVVH-I-SKE
>At1g12740_AtCYP87A2 503 bp
---LIWVSLL--IS-IT-----KRGKLPPG-SGFPLLGESIQFFKTSI------FIKEKR
YGP-I-FKVG-RPVIVSTDADLSYFVFNQEGRCFQW-PDT-FTHIF-G-KNVGSLH-GFM
YKYLKNMVLT-LFGHDGLKK-MLPQVE--MNKRLEL-WSNQ-D--SVELKDATASMIFDL
TAKKLIS-D-D-KSELRANFVA----FIQ--G---LS--FP----FDIGT-AHKCL-QGR
AKAMKMLRNMLQERRE--KN-----SDFFDYVIE-EIQKEGILTEEIAL----DLMFVLL
FASFETTSLALTLAIKFLSDDPEVLKRLTEEHET-IL-RNRE-LTWEEYKSMTYTFQFIN
ETARLANIVPAIF-RKALRDIKFKDY-IPAGWAVMVCPPAVHLNPEMYKDPLVFNPSRW-
-------E--SKHFMAFGGGMRFCVGTDFTKLQMAAFLHSLVTKYRWEE-GNITPG----
QF-P-NG------YHVK-L-HKK
>LOC_Os02g45280.1_OsCYP87A5 503 bp
---LVCVAVWAMVA-SV-----RNGRLPPG-SGLPLLGETLQFFATCI------FVKENR
YGS-I-FKVG-RPVVVTADPEMNYYVFQQEGKLFEW-PDT-FTEIF-G-DNVGSLH-GFM
YKYLKSLVLR-LYGQENLRAVLLDETD--RRTSLAS-WAAQ-P--SVELKDSISAMIFDL
TAKKLIS-E-S-KSELRKNFVA----FIR--G---LS--FP----VDIGT-AHECM-KGR
RNAMKVLKKMMRERME--RQ-----EDFFDVLIE-ELGREKVLTEGIAL----DLMFVLL
FASFETTSLALTLGVRLLAENPTVLDALTEEHEA-IV-RGRK-LTWADYKSMTFTSQVTL
EMVRLANIVPGIF-RKALQDIEFKGY-IPAGWGVMVCPPAVHLNPEIYEDPLAFNPWRWQ
KRV-Q--Q--KKHFMAFGGGLRFCVGTDLSKVLIATFIHHLVTKYRWKT-GNITPG----
SF-P-DG------FHVQ-F-FPK
>LOC_Os04g48170.1_OsCYP87A6 503 bp
LQLMAYIALLAAVA-LL-----RNGRLPPG-SGLPVIGETLQFFATCL------FVKEKR
YGS-I-FKVG-RPVVVSADPEMNYYVFQQEGKLFEW-PDT-FTEIF-G-DNVGSLH-GFM
YKYLKTLVLR-LYGQENLKSVLLAETD--ARGSLAS-WASQ-P--SVELKEGISTMIFDL
TAKKLIG-D-S-KPQLRKNFGA----FIC--G---LS--FP----LNIGT-AHECM-EGR
KNAMKVLRGMMKERMA--RP-----EDFFDHVIQ-ELRREKLLTETIAL----DLMFVLL
FASFETTALALTIGVKLLTENPKVVDALREEHEA-II-RNRK-VTWAEYKSMTFTSQVIM
EIVRLANIVPGIF-RKALQDVEIKGY-IPAGWGIMVCPPAVHLNPEIYEDPLAFNPWRW-
-------Q--KKHFMAFGGGLRFCVGTDLSKVLMATFIHSLVTKYSWRT-GNITPG----
SF-P-DG------FHIQ-L-FPK
>LOC_Os04g48210.1_OsCYP87A4 503 bp
---YAYVGLVVLLL-LR-----RGGQLPPG-SGLPLVGETFQFFSSLI------FIRHAR
YGP-I-FKVG-HPVVVSADEELNHMVFQQEGQLFQW-PDS-FVEIL-G-DNVGEQQ-GAM
FRYLKNMVLR-YFGPESLKEGIIRDVE--RSSSLCT-WSTL-P--AVELKEAVSTMVFDL
AASKLLG-E-S-RSILRKSFFD----FVR--G---LS--FP----LYLGT-AYSCM-QGR
RRAMVVLEQVLEERKQGAQQ-----GDFLDYVIQ-EITKEKVMTEKMAL----DLMFVLL
FASFHTTSLALTLAVKLLADHPLVLEELTVEHET-IL-KDRE-ITWKEYKSMAFTSQVIN
ETVRLANIAPVIF-RKALKDIRFNGY-IPAGWGVMVCPPAVHLNPYIYPDPLTFIPSRF-
-------K--KKHFMAFGGGLRFCVGADFSKLQLAIFLHFLVTKYRWIP-SRVTPG----
EF-P-DG------YRIK-V-IQR
>LOC_Os11g18570.1_OsCYP87B1 503 bp
MEKHSYAAICLIGW-LA-----PNGRLPPG-SGFPIVGETFQFFRSIM------YYKRER
YGP-I-FKGG-QHVVISLDPEVNQFIFQQEGKLFQW-PET-TLNIF-G-KTLTTYN-RTA
HKLIRSFVCK-LYGPENVKKSLLPELE--NRESLAS-WIGK-P--SVEVNDGVSNMIFGL
AAKHLIG-D-T-NSELKKNFQE----IFQ--V---MS-PFP----IYFGT-SYRCM-QGR
RNVWTTLTNVMKKRLS--NK-----GDLVDLIVE-ELRSENTIDESFAI----DTLSGLL
FASFAPLSCTLTTTFKFLNDNPEVFDKLKEEHEM-IL-KKRE-FTWEEYKSLKFSTQVVN
EINRITTVIPGGF-RKALTDVQVNGY-IPSGWLVMISPMGVHLNPKLFEDPLKFDPWRW-
-------T--ERNFMPFGGGIRMCPAAEFNKLFITLFLHIVVTEYRWKD-GNVISE----
LV-A-QE------YHIQ-L-VPQ
>LOC_Os04g48200.1_CYP87B4 503 bp
MEKYSYAALCLIGW-LA-----PIGRLPPG-SGFPIIGETFQFFRSIM------YYKQER
YGP-L-FKVG-RPVIISLDPEVNRFIFQQEGKLFQW-PET-AINIF-G-KSLTTYN-GTI
HKFIRGVAAK-LFGLENLKESLLPELE--NRESFAS-WTGK-P--SVEVQDGVSDMIFDL
VAKKLIG-D-T-NSELRKNFQD----FFQ--G---MS--FP----IYFGT-SYRSM-QGR
RNVRNTLTDIMKERLS--KK-----GDLVDLIVE-ELQSEKMIDENFAI----DALAALL
FTSFATLSSTLTVAFKYLTDNPKVVEELKEEHGT-IL-KKRE-FTWEEYRSLKFSTQVMN
EITRISNVTPGVF-RKTLTDVQVKGY-IPSGWLVMISPMAVHLNPKLFEDPLKFDPWRW-
-------R--EKNYMPFGGGVRLCLGAEFSKLFIALFLHILVTEYSWTE-GEVISE----
MF-P-QG------YHIQ-L-VPQ
>LOC_Os07g29960.1_OsCYP87B5 503 bp
--------------------------------GFPVVGETFQFFRSVM------YYKQER
YGP-L-FKVG-QPLVVSLDPEVNRFIFQQEEPHHVWNPEL-CV-----------------
---------Q-ALWAENLKESLLPELE--NRESFAS-WASK-P--RIEVQDGVSDMIFDL
VAKKLIG-N-T-QSELRKNFQE----FFQ--G---MS--FP----IYFGT-SYRCM-QGR
KNVRNTLTDVMKERLS--KK-----GDLVDLIVE-ELQSEKVIDENFAI----DALAALL
FTSFATLSSTLTVALKFLNDNPKIVEELKEEHDV-IL-KKRE-FTWEEYKSLKFTTQVTN
EITRISNVAPGVF-RKTLTDVQVNGY-IPSGWLVMISPMAVHLNPELFEDPLKFDPWRW-
-------T--ERNYMPFGGGIRLCLGADFSKLFIALFLHILVTEYRY------IRM----
VF-T----------HCL-L-SSL
>LOC_Os03g45619.1_OsCYP87C2 503 bp
MEGCSWLVLTVLSW-LI----ADGSRLPPG-SGLPLLGESLEFFTSLL------FFKRNR
YGP-V-FRVG-QDLIVCLDPEVNSFVFQQEERLFQW-PDS-FMRII-G-DNIITTL-GSS
HKYIRNLILR-LFGPENLRRAMLQDVH--RQASLLS-WLDR-P--SIELKDAVSSMIFSV
TAKKLIS-D-L-ASGMWKQFDA----FIR--G---LA--FP----IGIGT-AYKCM-QGR
KNIMKMLKELIDERKE-RRG-----IDFIDVLLE-ELNEEKLISENVAL----DLIFLLL
FASFETTASAITAVVRFLTDNPEALQELAEEHDN-IQ-KRRV-ITWEEYKSMKFTSHVIH
EALRLANIAPVMF-RKATEDVHIKGF-IPKGSKIMICPSTVHLNPMIYKDPNIFNPWRWK
-------T--EKDFMAFGGGLRLCVGADFAKLQTAIFLHCLVTKYRWKA-GTMGPG----
RF-P-EG------FHIQ-L-FPK
>LOC_Os10g10040.1_OsCYP87C4 503 bp
------------------------------------------------------------
--------IM-EDLIVSLDPEVTNFVFQQEERLFQW-PDS-FIRII-G-DSLIRTH-GLL
HRHIKNLALR-LFGPENLRREIIHDVQ--KEASLSS-WLNQ-P--SIELKEAVSSMIFKV
TAKKLIS-D-S-TSGMWKQYDA----FTQ--G---LA--FP----LCIGT-AYKCM-QGR
KNVIKMLKEILDERKN-HHE-----VDFFDV-IE-EVKAKNQMTENAVL----DLLFLLL
FASFETTSSGITAMLIFLTDNPEALQELIEEHNN-IR-KRKA-ITWEEYKSMKFTSHVIH
EALRLASIAPVMF-REAIEDVHIKGF-IPKGSKIMICPYTVHLNPVVYKDPNTFNPWRWK
-------C--QR-----GAALSFCQAADFPPLPSH--------KSSWKA-GRMSPG----
RF-P-EG------FHIQ-L-FPK
>Pp3c9_7820V3.1_PpCYP763B2 503 bp
----------LVLEIVARN---KNKRLPGG-SGLPLLGETLKYMA-----SMPTFMAEQK
YGE-M-FKMG-AFCIVTTKSDTIKWVLAHEGKQFVG-PKS-FRKVL-G-YTALSLH-GEQ
WKSTRRFLVNS-LRVELLKERIP-MIE--QLENLNS-WAIK-G--CVSIREETKTLAFNV
VAQYLLR-K-G-PVDLRNDFYV----LTE--G---LA--LP----INFGT-NRNAL-EAR
ARILKTLEEDIKPRPA---------EDQYVDYMD-YMRKENELLREKTR----CHILGLL
FAGHETAASAMLFAVKYIMDNPRVWNELRAEHDN-IQ-VSKF-LTWDDYKNMRFSQSVIT
ETLRLANPVALLW-REATEDVQLNGS-IPKGWKTVCAIREAHHDPEFFDHPHEFNPWRH-
----Q--HPAK-PLLAFGGGPRYCPGAELARAELCIFLHHLVTKFDLKA-TEIFPV----
MF-S-NG------LQVR-V-QER
>Pp3c15_4030V3.1_PpCYP763B1 503 bp
REK-------LFLETVAKN---KNTRLPRG-SGLPLVGETLKYMA-----SAPAFMAEQK
YGE-M-FKMG-AFCIITTKADTIKWVLNHEGKQFVG-PKS-FRKVL-G-YAALSLH-GDQ
WKSTRRFLVNS-LRVELLRERIP-TIE--QLENLNP-WAAK-E--SVSIREETKTLAFNV
VAQYLLR-K-G-PVDLRNDFYT----LTE--G---LA--LP----INLGT-NRKGL-EAR
ARIIETLERDVQARPV---------EDQYADYMD-YMRKENELLLEKTR----CHVLGML
FAGHETAASAMLFAVKYIMDNPRVLNELRAEHEN-IR-ISKF-LTWDDYKNMRFTQSVIT
ETLRLANPVALLW-REATEDVQLNGY-IPKGWKTVCAIREAHHDPALFDRPSEFNPWRH-
----E--QPAK-PLLGFGGGPRYCPGAELARAEICIFLHHLVTKFDLKS-EETFPV----
KF-S-NG------LQVQ-V-QER
>Pp3c2_17920V3.1_PpCYP763A1 503 bp
MER-------LPLATVVWQ---NESGLP-G-TGLPFIGETLTYVA-----PLGNFVDEKR
YAQ-A-FKFF-QPTVIATEVETVKMIVAKEGRSFVN-PSS-FALLL-G-FNGLNMN-GEN
WKRLRKFVISHIMRVDLLKERMA-DIE--DVRTLDS-WADD-E--TIYVEDETKTIAFNI
TALIVL--K-G-KVQMQRDYYP----LIE--G---MS--LP----INLWT-IGKAT-QAR
VRILKTLEEFLQSRTV----------DVFDNYVQ-LLQEELALKHEMGL----DLLTSLL
FAGHDTTAATMVFSVKYIGENPKVLAELRREHEE-LL-KRKQ-ISWDDCKTLSFSNSIIT
ETLRMCNISTTVF-RKSLEDVHVGDY-IPKGWLVLPYFRAVHFNPSIYPDPYTFNPFRY-
----Q--D-GS-PFFGFGGGARLCPGMDLARAELCLFLHHLVMKFEWEL-NDVFPF----
RL-S-AR------LPIR-V-KRR
>Mp7g14540.1_MpCYP816A1 503 bp
MMV-TYVGLGVVVA---CA---AEPPLPAG-SGWPLLGESLHFMT-------YEMYKQSK
YGR-T-WKFG-SPTICTSTAESARQVLIGKQGLFEY-PTS-MSQIL-G-NNFMFLT-GAD
HMKVKRFFLA-ALRPESIRSSVG-QVE--KMLCMKD-LDGK----TISVLREARLFSFNA
VISLLFG-S-S-EEDLWEEFGL----LEK--A---IN--LP----INLGT-ARKGL-QAR
ERIVKFLKQKIEQRRF------VAHHDVMDLMM----SIDGTLSDAEII----DNLLAGL
FAGQDTSATALHWAVYHLSQNPEALEDLRDEMDR-IQ-RSKR-LNWDDVKSMPMSSAVLN
ESVRL-SVSSYLM-RQAQTDVVIEGY-IPKGWRVVTWLRFFHTDPANFKDPLAFNPRRH-
--L-E---P-K-NLHIFGAGVRVCPGVDFSRLEVAAFFYHLLTKYTWEVP-KIMPV----
HL-S-DG------LQIR-V-HKK
>LOC_Os03g61980.1_OsCYP733A1 503 bp
------MAVFLATC---RS----EMRDIPG-TGWPVVGETFSFIS--P---ILSFMRDKR
FGK-V-FKLG-RMTVFMTGREAAKILLSGKDGLFYGK-------VL-G-TSLLTTN-GDE
HKKLRRLIGE-PLSIDALKKHFD-FIN--DVQTLDT-WLDR----RVLVLEEASSFTLKV
IANMLIS-E-EGEEEFRANFKI----ISS--S---FS--LP----LKIGT-AHRGLKKAR
NRMYAMLDSVIARRRD------EVRNDFLQTLLK-HAEDDGKLTDAQLK----DNILTLL
VAGHDTTTAGLTWLIKFLGENPEALQKLR----------------------------VMN
ETLRRATILPWFS-RKAAQDFSIDGY-IKKGTSVNLDVVSIHHDPSVFADPYKFDPNRF-
----D--G--K-SFLGFGSGPRMCPGMSLARLEICVFIHHLVCRYS-TPSGKVQPR-LHA
VT-R-NG-TLRKQKPIR-V-TKR
>AagrOXF_evm.model.utg000003l.320.1 503 bp
VEG-VWLAVALRVA-------LPGRKLPPG-RGLPLVGETFQFVRRGR------FILPIN
GSK-V-FKVG-VPMVVVSGPEAHKLVLCGEYTLFKMR-------VL-G-RSVVNAV-GDV
HKYLRRMLVDP-MGPLTMKKIAP-RIE--EIQTLLD-WEAK----ELSAYQASRKFTYGV
ILDVL---S-RS---FQKFFSN----IERIVG---AN--VP----LMIGT-PYKGM-KAR
KDM----HAAIDAERGKEQW-----KDVLSHMMA-AVDEDGKFSIADLK----DTVVTMM
FAGYDTTSTTLACLIEYVYRHPDVLCRLQEENDA-LR-AELG-LSWDVIKKMQYTHMVIQ
EAQRHLSLAYAIL-RAAKHDMEYDGF-IPKGWYVLLDVTSTHHDPAIFENPSQFNPSRF-
----E--KP-P-SFIPFGLGPRACVGQELASVELVMFLHHLVTKYSWVVE-GIGPS---G
KP-R-NK------VPIR-I-QRR
>AagrOXF_evm.model.utg000126l.285.1 503 bp
----LILLSALLVL-------ISSAKVPEG-RHIPWLGETLDLLL--V------F-LSTK
YGD-T-FSFG-GPAVVLSTPQAHRAIYSNEIL------------------SMIPA--GAR
HTALRKLLQHQLLAPEAMRGFCS-AVS--QLSCMKP-WGEK----VME--DEATKFAFRV
VLRFTCS-S-EQ---LLHLFAD----MEN--G---LS--LP----LNIFM-GRRAL-NAR
KTVDLFAHKLIEARRGQQEY-----DDLLSSLME-AEVVEGKLRGGEVL----DNLLLLL
GAGHRAPGIFLTWVVKLLADHPDILEQVQAEQDA-IA-QEMK-VTWEDTKKMQLTWRVIQ
ETMRITTPAAFVM-RKARRDLEFQGK-IPKGWRVLVFWRSVHLNPEVHPNPKVFDPSRF-
----E--KI-S-SFSPFGMGPRGCPGSEFAKQEMLVFLHHLVTTYTWKPP-KIWP----A
CF-N-KG------LPIT-L-TRR
>At1g13110_AtCYP722A1 503 bp
MEH---CLVLLTLK---QD----G--VPPG-SGFPVIGETLQFMLSGG-----EFVRSIR
YS--C-FRFG-ETHVFLSTTE-SRLVLNNDSGMFTR-IKS-IGELV-G-RSLLCAP-Q-H
HKILRSRL-INLFSKRSTALMVR-HFD--EVDALGG-W-EHRG--TVVLLTDLLQITFKA
MCKMLVS-E-E-EEGMQRD----VGFVCE--A---MA--FP----LNLWT-RHKGI-MAR
GRVMEMLEKIIRERRN------NHHEDFLQQLL----DN--QLTDAEIK----DNILTMI
IAGQDTTASALTWMVKYLGENQKVLDILIEEQSQ-IT------LELEDLSEMPYASKMVK
ESLRMASVVPWFP-RLVLQDCEMEGY-IKKGWNINIDARSIHLDPTVYSEPHKFNPLRF-
E---E--E-----FLAFGMGGRTCLGLALAKAMMLVFLHRFITTYRWEV-PSITLF----
RL-K-SG------YPIR-V-SRR
>LOC_Os05g01120.1_OsCYP722B1 503 bp
MES-WWVVVLLTVA---RS---EGGPLPP-----PAAGETAAFLASGG-----HFVQEKL
YGTCC-FRMG-RVHVFVSASHPASQLLTAEPPHLPR-ART-AADLL-G-HSILCST-SAH
HRHARRALATTLFATPSTAAFAA-AFD--RIRH----WTNQNQ--VVVVLDAALHISYRA
ICEMLLG-A-G-GKRLQSD----VFAVTQ--A---MA--LP----LRLGT-RRRGL-HAR
KRIMAAL----REERN------HHHHDLLSVLM----RQLGALTEDQIL----DNMLTLI
IAGQVTTATAITWMVKYLSDNRLIQDKLRAEAFR-LE------LTMQHLNAMDYAYKAVK
ESLRMATIVSWFP-RVALKDCQVAGF-IKKDWIVNIDARSLHYDPDVFDNPTVFDPSRF-
D---E--EKLQRRLLVFGAGGRTCLGMNHAKIMMLIFLHRLLTNFRWEM-PSLAMF----
RL-K-NG------CPIL-L-TPI
>Mp1g10110.1_MpCYP762A1 503 bp
MAL-VLVVVLLLLL------REKSGKLPPK-S--NSIGDTSAF--WSP------FLDKAE
YGE-I-YIFG-REKIVTTTPEAAKFFLVNVHKSFKG-RPS-ITRITDG-----FTD-PDN
SVKVRKLLKT-PLGPGSIRDSIP-TYD--ARSIIDT-WKDG-E--VLNAFHEMERITLKC
ILNLLWG-E---RQEVMELHSK----MNH--G---CV--FP----INL-T-AGKAL-KAK
RDITDLLKEKLQLRRS---------QDYMSSVI----FSDGGLTDAQVS----SLMLTLI
FAGYRTTATVLVWVFKFLSENSKALEELQMEHDA-LS-QSRE-LTWADVKRMPYTMKVIQ
ETLRLAPVVKFMP-RVALEDVQFKGY-IPKDWS-LGVSYEFHKDPAFFPDPLTFDPSRF-
--------PIK-VFIPFGAGAHICVGYEFTNVLLPVIIHRVVSTYSFEPPDGVWPQ----
GP-K-GG------LPMK-V-KLR
>Mp3g17510.1_MpCYP819A1 503 bp
MNPPRFLLMDVCLV---FY-------VPKG-SGWPFFGETLEF--ARP------YTARKK
YGP-V-FKLG-LRAVVSMDPEFS----VNGAECFKT-PRN-LRAMI-GTYNMS-----AE
QAGLQKVLLG-VMQPETLKSQIK-EIE--ALAGLSQ-WEGK----TIGVWRSCKKIVLSI
SVYVNLG-D-SEKKRISKL----VPIFNE--A---LA--PP----LYLGT-LYRGY-QAR
LKMESLLGQMVKRRRQSSEN--LTSKDLLSALLR-YKTTEGELSLKQIT----DVICISF
LGGQDTSTAALSCTIKELSKSALIRKAVVAECDA-IE-ERRF-LTMADTRNMLYIKKLFK
EVLRKHTIVPFTQ-RQAKEDVDINGS-IPRGWYAIAMLSSINMNPKLWTNPEVFNPSRF-
----D--EQ-Q-VFAPFGVGAHMCPAKALAELISSIFVYHLLHKYEWKVKEKL-PI----
VP-K-EE------IRLL-V-RRR
>AagrOXF_evm.model.utg000003l.1.1 503 bp
------------------------------------------------------------
------------------------------------------------------------
---------------------------------------------------SCA------
---------------------------------------------------------QGR
SQACAIIDSIIAERRSERPH-----GDVLGALMD-AEDDQGRITREELH----DNILTLL
FDARDTAAAALTWTLKNLSDHPELLKEVTVEHDK-IR-HKKL-LTWADIKEMPLTLRVIK
ETLRLGNLVDFSY-REALEDVEYEDF-FPKGWRVLVVHANFHLNPDYFPDPLQFDPSRF-
----E--GP-R-TFTPFGNGAHVCLGRELAQLEIFIFIHHFTTRFKWTTP---RPI----
IP-R-GG------MPIF-V-TRK
>Pp3c24_15730V3.1_PpCYP762A1 503 bp
MAT-LVVGLFLLLYILY----SVGVRVPRG-N-WPLLGESISAL-TVP------FIDRRK
YGA-M-FTGG-DPMIMTTDVDLTRWVYQQTNRLFSL-PKA-TYELL-G-ESIFYAK-GDH
HLRLRKVFAG-YLSTQKLVPFTP-RID--KASIMES-WKRK-E--RVIVFDEAKMYAIHL
ALAQLIS-D-QEGERLEKLYLH--YDIES--G---MS--VP----LNIGT-AHKAN-KAR
KA----LKVIINERRT------VKCNDLLEGLL----LEDGLLDDEQVM----DNVITGV
GAAEVTTTTALVWMVKWIQENPELHRELQNEMDA-IK-KTKA-LTYDDIKKMNLTLWTMY
ETLRLRKVTGFFIARTADQDVRYKDV-IPKNWV-VAMTHGYHLDPNYYPEPEKFNPYRF-
----Q---P--HTFTPFGASVRLCPGKEMAKIEILTFMYHMLTSFSWEPPETIFP-----
HP-R-NK------LPIK-V-TPR
>Mp5g22590.1_MpCYP818A1 503 bp
MLEKFGVSVVILAYVLKFN----GKSVPPG-EGWPLW-ETLNYLSSRP------WIDEAL
YGD-V-FKFG-VPTVFALGSAGNRWVLSNDQVLFRA-PKS-MRTVF-G-DSVLVAH-GEK
FRHLRLH-IEQFLGTEAVKRFIG-SME--SLSRLER-WQQQD----VKVYPELHEHTFKV
ALELIMG-----PEN----FHKMEQNCLVL-G---LM--VP----INLWT----RFGKAQ
GEILKVFNSEIRRRRAEYAGGKDLARDLLDLFM-FETDKTNEFTDTEIA----QNMLVVI
EGAHGTTAATLTNAMYYLSTRPHIVQELRKEVLS-VA-EAKK-LSWAEIRNMTYTRNVLL
ETLRMRTTVPQ-LNKETVQDLEFEGF-IPKGWVVTCCPRQTHNREENFPNPELFDPSRF-
----N--Q--SYSFIPFGRGPRMCPGEKFGMTVMQVFLYHLVAKFDWELP---APT----
---K-NG------LPVK-L-T-R
>Mp8g07210.1_MpCYP818B1 503 bp
------------------------------------------------------------
------MPLG-V----------------------RG------------------------
--------LEEF------------------------------------------------
------------------------------------------------GT----RTGSAQ
------------------------------------LDSSAESTDAEVS----QDTFIVE
DA-----------------------------VLA----------------------QCLL
ETLRLSTTVLQIINKRTMQDTEFEGF-IPKGWVLPLLPR------ENLISPEVFDPSRF-
----N--Q--NYSFIAFGRGPRMCSGEEFGMAVMQPFLYHLVQNSDWELP---APR----
---K-HS------LQTE-L-KTR
>EpCYP81A12 503 bp
---DKAY-VAVLFALL--RRR----RLPPSPP-VPFLGHLHLV--KAPHAALARL-AA-R
HGPVFTMRMGSRRAVVVSSPECARECFT-HDVSFANRPLFPTQEIVSSGASLSMASYGPY
WRNLRRVAAVQLLSTHRVACM--SPVISAEVRAMVRRMDRAAAGAAVQLKRRLFELSLSV
LMETIAQKTRMSPEA-HQ-FKQIIDDVVPYLGTANLWDYLPVLRWLDVGVR--NKLVDAV
TRRNVFLRRLIDAER-R-----DGEKSMIAVLLSL-QKSEPVYTDTTIMSLCAN----LF
GAGTETTSTTTEWAMALLLNHPEKLKRAQAEIDAAV-GTSR-LITPDVMPRLGYLQSIIH
ETLRLYPAAPLLLPHLSSADCKVGGYDVPRGTMLLVNVYAIHRDPAVWEDPAAFRPERFE
E---------GRLLMPFGMGRRKCPGEALALRTVGLVLGTLIQCFDWD-T-D---GAVDL
--TEGGGLTIPMAVPLEAMCRPR
>EpCYP81A21 503 bp
---DKAY-VAVLFAFL--RRR---FRLPPSPP-VPFLGHLHLV--RAPHAALARL-AA-R
HGPVFTMRMGSRRAVVVSSPEYARECFT-HDVAFANRPLFPTQELVSSGASLSMASYGPY
WRNLRRVAAVQLLSTHRVACM--SPVISAEVRAMVRRMDRAAAGAAVQLKRRLFELSLSV
LMETIARKTRMSPEA-HQ-FKQIIDDVVPHLGTANLCDYLPVLRWLDVGVR--NKLVDAV
ARRDVFLRRLIDAVR-R-----DGEKSMIAVLLSL-QKSEPVYTDTMIMSLCAN----LF
GAGTETTSTTTEWAMALLLNHPEKLKKAQAEIDAAV-GTSR-LITPDDMPRLGYLHSIIH
ETLRLYPAAPLLLPHLSSADCNVGGYDVPRGTMLLVNVYAIHRDPAVWEDPDAFRPERFE
E---------GRLLMPFGMGRRKCPGETLALRTVGLVLGALIQCFDWD-T-D---GAVDL
--TEGGGLTIPMAVPLEAMCRPR
>LOC_Os03g55240.1_OsCYP81A6 503 bp
ADADNAYIIAILVAIL--RG-----RLPPGPP-VPILGHLHLV--KKPHATMSRL-AE-R
YGPVFSLRLGSRRAVVVSSPGCARECFT-HDVTFANRPRFESQLLVSNGAALATASYGAH
WRNLRRIVAVQLLSAHRVGLM--SGLIAGEVRAMVRRMYRAAAGAAIQLKRRLFEVSLSV
LMETIAHKARMSVEA-QE-FKQVVDEIIPHIGAANLWDYLPALRWFDVGVR--RKILAAV
SRRDAFLRRLIDAER-R-----EGEKSMIAVLLTL-QKTEPVYTDNMITALTAN----LF
GAGTETTSTTSEWAMSLLLNHPDTLKKAQAEIDASV-GNSR-LITADDVTRLGYLQCIVR
ETLRLYPAAPMLLPHESSADCKVGGYNIPRGSMLLINAYAIHRDPAVWEEPEKFMPERFE
D---------GNLLMPFGMGRRRCPGETLALRTVGLVLGTLIQCFDWE-R-D---GVVDM
--TEGGGLTIPKVVPLEAMCRPR
>LOC_Os03g55260.1_OsCYP81A8 503 bp
---VKAY-IAIFIAVL--RR-----PLPPSPP-IPFFGHLHLI--DKPHAALSRL-AE-R
HGPVFSLRLGSRNAVVVSSPECARECFT-NDVCFANRPRFPSQMLATNGTSLGSANYGPH
WRNLRRIATVHLLSSHRVSGM--SGIISGQARHMVRRMYRAATGVAVQLNRRLFELSLSV
LMEAIAQKTRMSMEA-QE-LRHVLDELNPLIGAANLWDYLPALRWFDVGVK--RKIVAAV
NRRNAFMRRLIDAER-RMDNNDDGEKSMISVLLTL-QKTQPVYTDTLIMTLCAP----LF
GAGTETTSTTIEWAMSLLLNHPEILKKAQAEIDMSV-GNSR-LISVVDVHRLGYLQCIIN
ETLRMYPAAPLLLPHESSADCKVGGYHIPSGAMLLVNVAAIQRDPVIWKEPSEFKPERFE
E---------GLFMIPFGMGRRRCPGEMLALQTIGLVLGTMIQCFDWG-R-D---DAVDM
--TQSNGLTSLKVIPLEAMCKPR
>LOC_Os02g30110.1_OsCYP81L2 503 bp
VDASGGVLVALMLLLVA-RR------PPPGPV-LPVVGHLHLL--RRPHRTLARL-AA-R
HAAVMGLRFGSRRVAVVSSAPAAEECLG-HDLAFADKPRLPSGEILSEWSTMGTASYGPY
WRHIRRITVTELLSAHRVQHF--AGVNAR------------------ELKSRLFELFMNI
MMAMICDRTYVSEEA-RW-FRSVVKETMELSGASTAWDFLPAARWLFARLT--RRMRELS
DSRTRFYQRLITDHR-KEK---APRRTMIGVLLSL-QSKDPACPDQLIRALCIG----SL
QAGTETSAAVVEWAMSLLLNNPGAMARARGEIDACV-GQPR-LLEAADLPKLHYLRCVVM
ETLRLYPPVPLLA-HESSADCDVAGFHVRKGTMLLVNTFAIHRDPQVWDEPESFFPDRFA
E---------AKMVIPFGMGRRGCPGENLAMQMVGLTLGTLIQCFDWE-R-G---EEEDM
--GESSGITMPKKLPLEAFYQPR
>LOC_Os02g30100.1_OsCYP81L3 503 bp
VDAFGSVAVAL-LAVVV-RR------PLPGPV-LPVVGHLHLF--RRPHRTLARL-AA-R
HAAVMGLRFGSRRVAVVSSAPAAEECLG-HDLAFANRPRLPSGEILAEWSTMGTASYGPY
WRHIRRIAVTELLSAHRVQHF--ADVNVREVRALARRLYRRAAARTVELKSRLFELLMNT
MMSMICERTYVSEEA-RW-FRSVVKETMELSGASTVWDFLPAARWLDARMT--RRMRELS
DSRTRFLQRLIDDQR-DMD---A-KRTMIGVLLSL-QRKDPSCPDQLIRSLCIG----SL
QAGTDTSAATVEWAMSLLLNNPGAMARARGEIDACV-GQPR-LLEAADLPKLHYLRCVVM
ETLRLYPPVPLLAPHESSADCVVAGFHVPQGTMLLVNTFAIHRDPQVWDEPEAFIPDRFA
E---------GKMVIPFGMGRRRCPGENLGMQMVGLALGTLIQCFDWE-R-G---EEVDM
--RECSGLTMPKELPLEALYQPR
>LOC_Os02g30090.1_OsCYP81L4 503 bp
MD---ALLIALFLLLI--VRG----PPPPEPA-LPLVGHLHLF--RKPHRTLARL-AA-R
HGAVFGLRLGSRRVAVVSSAPAAEECLG-HDVAFADRPRLPSGRILSDWSTMGTASYGPY
WRHVRRVAVTEILSARRVQHF--ADVHVREARAMARHLHRAAV-RVVELKSRLFELLMNT
MMAMICDKTYVSKEA-RW-FREMVEETMALSGASTVWDFLPALRWVDVGVG--RRLWRLR
ESRTRFLQGLINDER-EME---AARRTMIGVLLSV-QRQDPACPDQLIRSLCIS----SL
EAGTDTSADTIEWAMSLLLNNPNVMRKARDEIDAFI-GQP----------------CIIM
ETLRLYPPAPLLVPHEASTDCSIAGFHITRGTMLLVNTFAIHRDPQVWNEPTSFIPERFE
E---------GKMAIPFGMGRCKCPAENLGMQMVGLALGTMIQCFEWE-R-G---EEVDM
--TEGSGLTMPKEVPLQAFYQPR
>LOC_Os02g30080.1_OsCYP81L5 503 bp
MDT-STLLIALTVLLL--RR-------PPEPP-LPLVGHLHLF--RKPHRTLARL-AA-R
HGAVFRLRLGSRRVAVVSSAPAAEECLG-HDVAFAGRPRLPSAGILSGWSTMGTAAYGPY
WRHVRRVAVAEILSAHRVRQF--AGAHAREARATARRLCRAASGRVVELKSRLFELLMNT
MMAMICDKTYVSEEA-RW-FREMVEETMALSGASTVWDFLPALRWVDVGVG--RRLWRLR
ESRTRFLQGLIDDQR-EME---AARPSMIGVLLSV-QRQDPECPDQLISSLCIS----SL
EAGTGTSTDTIEWAMSLLLNNPDVMRKARDEIDAFI-GQPR-LLEADDLPKLQYLRCIIM
ETLRLYPPAPLLVPHESSSDCTVAGFHIPRGTMLLVNTFDIHRDPHIWDEPTSFIPERFE
E---------GKMAIPFGMGRRKCPAENLGMQMVGLGLGTMIQCFEWE-R-G---EEVDM
--TEGSGLTMPKKVPLEAFYQPR
>LOC_Os04g18380.1_OsCYP81M1 503 bp
PDA-----LCHIVAPFP-RLLEQEAAAPPPPP-EPAVGHLHLF--KKPHRALSGL-AA-T
HGPVLLLHFGSRAVLHVTDPAVAEECLT-HDVTFANRPRLPSSCHLSGYTTLGSSSYGPN
WRNLRRIATVEVFSAHRLLRS--ADVRGGEVPHMARWLYLAAPEPAADVKARAFELVLNV
VARMVAGKQY-TEEA-AR-FREMVREYFAMHGASNLQDFVLLLGLVDIGAK--RRAVKLS
RERNTWAQRLIDEHR-TAT---ATEATMVGDLLKM-QASEPAYSDKVITALCL-------
-TGTDTSSSTIEWGMALLLNHPAAMAKARAEIDRFV-GTGR-VVEEADLPNLPYLQCIIR
ENLRLYPVGPLLAPHESSADCSVGRYAVPAGTMLLVNVHAMHRDARFWPDPESFSPERFE
E---------GKWMLPFGMGRRRCPGEGLAVKVVGLALATLVQCFEWR-R-G---DEVDM
--TEGSGLTMPKAVPLEALYWPR
>LOC_Os12g39240.1_OsCYP81N1 503 bp
GNGGAAVLVGITLLFVV-WW------AAPSPP-LPVLGHLHLL--KKPHRSLAAV-AA-G
VAPVVSLRLGARRALVVSTHAAAEECFT-CDAALAGRPRTLAGEILGDHTIVLWTPHGDH
WRALRRFLAVELLSAPRLAAL--AADRHAEAASLVDAILRDAAGGAVTLRPRLFELVLNV
MLRAATTRRA---DA-RK-LQEIIEETFSVNGTPSVGDFFPALRWVDRGKV--GSLKKLQ
ARRDAMVTGLIDDHR-WRSGS-DKEKGVIDALLAL-QETDPHYTDNVVKGIILFNMYNLL
FAGTDTSALTIEWAMAQLVTHPETMKKARAEIDANV-GTAR-LVEEADMANLPYIQCVIK
ETLRLRTAGPVIPAHEAMEDTTVGGFRVARGTKVLVNAWAIHRDGDVWDAPEEFRPERFV
G---------TAPMMPFGLGRRRCPGEGLAVRVVGVSVAALVQCFDWE-V-D---DDVDM
--TEGGGLTMPMATPLAAVCRPR
>LOC_Os12g39300.1_OsCYP81N2 503 bp
GDASLVVVVGVLLM----L-------AAPSPP-MPVLGHLHLI--KKPHRSLAEV-AA-R
VAPVVSLRLGARRALLVSTHAAAEECFT-CDAAVAGRPRLLAGDVLGGHTTVVWASHGDH
WRALRRLLGVELFSNARLAAL--AADRRAEVASLVDAVLRDAAGGGVTLRPRLFELVLNV
MLRAVTARRA---ET-RR-FQEIVEETFAASGSPTVGDFFPALRWVDRGVV--ATLQSLQ
KRRDAFVAGLVDDHR-TRRAA-DQKKGIIDALLTL-QETDPHYTDNVVKGIVLV----LL
TAGTDTSALTTEWAMAQLVAHPEAMTKVRAEIDANV-GAAR-LVEEADMASLPYLQCVVK
ETLRLRPVGPVIPAHEAMEDCKVGGYHVRRGTMILVNAWAIHRDGDVWGSPEEFRPERFM
GGAV------TAPMLPFGLGRRRCPGEGLAVRLVGLTVAALVQCFDWE-I-E---GGVDM
--AEGGGLTMPMATPLAAVCRPR
>At4g37320_AtCYP81D5 503 bp
MD-TQILLLSFLL-TIS----NRKPNLPPSPAYLPVIGHLHLL--KQPHRTFHSI-SK-S
LAPIFHLRLGNRLVYVISSHSIAEECFT-NDVVLANRPDIIMAKHVGNFTNMIAASYGDH
WRNLRRIAAVEIFSSHRISTF--SSIRKDEIRRLITHLSR---GFVVELKSLLTNLAFNN
IIMMVAGKRYDNDEA-KL-VRELIAEIMAGAGSGNLADYLPSINWV--NFE--NQTKILG
NRLDRVLQKLVDEKR-EKE---G---TLIDHLLSF-QETEPYYTDVIIKGIILA----LV
LAGTDTSSVTLEWAMSNLLNHPEILEKARAEIDDKI-GSDR-LVEESDIVNLHYLQNIVS
ETLRLYPAVPLLLPHFSSDECKVAGYDMPRRTLLLTNVWAMHRDPGLWEEPERFKPERFE
----------ARKLMPFGMGRRACPGAELGKRLVSLALGCLIQSFEWE-R-G---AEVDM
--TEGEGITMPKATPLRAMCKAR
>At4g37330_AtCYP81D4 503 bp
MD-NQILILSFLLFTLA----KRKLNLPPSPAILPVIGHLHLL--KPPHRTFLSL-SK-S
IAPVFHLRLGNRLVYVISSRSIAEECFT-NDVVLANRPKFTISKHLGNATYLLSASYGDH
WRNLRRIAAVEIFSTHRLNSF--LYIRKDEIRRLISHLSR---GFVVEMKTLLTNLASNT
TIRMLAGKRFDNDDA-KL-VKNLVSEAVTSAGAGNPIDYLSILRWV--SYE--KRIKNLG
NRFDTFLQKLVDEKR-EKE---G---TMIDHLLAL-QDIQPYYTDVIIKGIILT----LI
IAGTDTSSVTLEWAMSNLLNHPEILKKARMEIDEKV-GLDR-LVDESDIVNLSYLQSIVL
ETLRMYPAVPLLLPHLSSEDCKVGGYDIPSGTMVLTNAWAMHRDPEVWEDPEIFKPERFE
----------AEKLISFGMGRRACPGAGLAHRLINQALGSLVQCFEWE-R-G---EDVDM
--TEDKGATLPKAIPLRAMCKAR
>At4g37340_AtCYP81D3 503 bp
ME-GQTLIFTFLI-SLS----KRRPNLPPSPSWLPVIGHLRLL--KPPHRVFLSV-SE-S
LAPIISLRLGNRLVFVVSSHSLAEECFT-NDVVLANRFNSLASKHISGCTTVVTASYGDH
WRNLRRIGAVEIFSAHRLNSF--SSIRRDEIHRLIACLSR---EFTVEMKSMFSNLTFNN
IIRMLAGKCYDDPEA-KR-VRELIAEGMGCFGAGNTADYLPILTWI--GSE--KRIKKIA
SRLDEFLQGLVDERR-GKE---R--QTMVDHLLCL-QETQPYYTDNIIKGIMLS----LI
LAGTDTSAVTLEWTLSALLNHPQILSKARDEIDNKV-GLNR-LVEESDLSHLPYLQNIVS
ESLRLYPASPLLVPHVASEDCKVGGYHMPRGTMLLTNAWAIHRDPKIWDDPTSFKPERFE
----------AQKLLGFGLGRRACPGSGLAQRLASLTIGSLIQCFEWE-R-G---EEVDM
--TEGGGVIMPKAIPLVAMCKAR
>At4g37360_AtCYP81D2 503 bp
ME-ALMLIFTFCI-VLS----KRKLNLPPSPAWLPVIGHLRLL--KPPHRVFLSV-SQ-S
LAPIISLRLGNRLLFVVSSHSIAEECFT-NDVILANRQTTISTKHISGNSTVVSASYSEH
WRNLRRIGALEIFSAHRLNSF--SSIRRDEIRRLIGRLLR---GFTVEMKSMFSDLTFNN
IIRMLAGKCYDDPEA-KR-VRTLIAEAMSSSGPGNAADYIPILTWI--YSE--TRIKKLA
GRLDEFLQGLVDEKR-GKE---K--ETMVDHLLCL-QETQPYYMDRIIKGTMLS----LI
AGGTDTTAVTLEWALSSLLNNPEVLNKARDEIDRMI-GVDR-LLEESDIPNLPYLQNIVS
ETLRLYPAAPMLLPHVASKDCKVGGYDMPRGTMLLTNAWAIHRDPLLWDDPTSFKPERFE
----------AKKLMPFGLGRRACPGSGLAQRLVTLSLGSLIQCFEWE-R-G---EEVDM
--TEGPGLTMPKARPLEAMCRAR
>At1g66540_CYP81D10At 503 bp
------------------------------------------------------------
---------------------------------------------------MVSAPYSEH
WRNLRRIGAVEIFSNHRLNSF--YTIRRDEIRRLIARLSRS--EFAVEMNSMLSNLAFNN
IIRMVTGKCYDDPEA-KR-VRQLIAEAMSCFGAGHAADHLPMLRWI--DFE--RRVKKIA
ARLDEFFQRLVDEKR-AKE---K--ETMIDHLLSL-QVSQPYYTDHTIKGTMLS----LI
LAGTDTSAVTLEWALSSLLNNPEVLKKVRDEIDNQI-GLDR-LLEESDIPNLPYLQNIVS
ETLRLYPAGPLLVPHISSEDCKVGGYDMPCGTMLLVNVWAIHRDPRLWDDPASFKPERFE
----------THKLLTFGLGRRACPGSGLARRLVSLSLGSLIQCFEWE-R-G---EEVDM
--TEGGGLTMPRAIPLVAMCRAR
>AT4g37370_AtCYP81D8 503 bp
ME-TKTLIFSILV-VLS----KRKPNLPPSPAWLPVIGHLRLL--KPPHRTFLSL-SQ-S
LAPIFSLRLGNRLVFVNSSHSIAEECFT-NDVVLANRPNFILAKHVADYTTMIAASYGDH
WRNLRRIGSVEIFSNHRLNSF--LSIRKDEIRRLVFRLSR---EFVVDMKSMLSDLTFNN
ILRMVAGKRYDDPEA-KR-VRQLIADVVACAGAGNAVDYLPVLRLV--DYE--TRVKKLA
GRLDEFLQGLVDEKR-AKE---G---TMIDHLLTL-QESQPYFTDRIIKGNMLA----LI
LAGTDTSAVTLEWALSNVLNHPDVLNKARDEIDRKI-GLDR-LMDESDISNLPYLQNIVS
ETLRLYPAAPMLLPHVASEDCKVAGYDMPRGTILLTNVWAIHRDPQLWDDPMSFKPERFE
----------AQKLMPFGLGRRACPGSGLAHRLINLTLGSLIQCLEWE-K-G----EVDM
--SEGKGVTMPKAKPLEAMCRAR
>At3g28740_CYP81D11At 503 bp
ME-TIYLILSFFI-FLS----PRKLNLPPSPSRFPIIGHLHLL--KLPHRRFLSL-SE-S
LAKIFSLSLGSRLVFVVSSHAVAEECFT-NDVVLANRPEFLVGKHIGNSTTMVGAAYGDS
WRNLRRIGTIEIFSSLRLNSF--VSIRQDEIRRLIICLAK---GFVVEMKPLFMCLTINN
IIRMVAGKRYNDNEA-KH-VRQLIAEVVVSGGAGNAADYFPILRYV--NYE--KHVKKLA
GRVDEFLQSLVNEKR-EKV---G---TMIDHLLSL-QETQPYYTDVIIKGIILV----MI
LAGTDTSAGTLEWAMSNLLNHPEVLRKAKTEIDDQI-GVDR-LVEEQDIVKLPYLQHIVS
ETLRLYPVAPMLLPHLASEDCIVDGYDVPRGTIILVNAWAIHRDPKLWEEPEKFKPERFE
----------DKKLMPFGIGRRSCPGSGLAQRLVTLALGSLVQCFEWE-R-E---EKLDM
--REEKGTTMRKATSLQAMCKAR
>At2g23220_AtCYP81D6 503 bp
ME-TYFLLLSLAFLFIS----LSKFNLPPSPARLPLIGHLHLL--KLPHRTFLSF-SQ-S
LAPIFCLRLGNRLTVVVSSYSIAEECFT-NDIVFANRPELILGKHIENSTTMTSAPYGDH
WRNLRRIATLEIFASHKLNGF--LSVRKDEIRQLLLRLSK---GFAVEMRHLLFELTINN
VFRMVAGKRYQDEVA-QQ-VRHLMDEIVTSAGAGNAADYLPIMRWF--NFE--KRVKNLA
IRIDKFLQSLVDEKR-DKE---G---TMIDHLLSL-QESQPYYTDVTLKGIIIV----MI
IAGSETIAWTLEWAMLNVLNHPEVLKKARTEIDTKI-GFDR-LMDEADTKNLPYLQWIVL
ETLRLHPAAPTNVPHSTSEDCMLAGYDVPRGSMLLVNIWSMHRDPSIWEDPEMFKPERFK
----------NQKLLSFGMGRRACPGYGLAHRVVSLTLGSMVQCFEWQ-R-G---QEVDN
--SEKTVVLMRPTTPLLAMCKAR
>At2g23190_AtCYP81D7 503 bp
ME-THFLILSLALFFIS----HSKFNLPPSPARLPFIGHLHLL--KQPHRTFLSF-SQ-S
LAPIFSLRLGNHLTVVVSSYSIAEECFT-NDIVLANRPKFILGKHIENFTTMTSAPYGDH
WRNLRRIGTLEIFSSHKLNGF--LSVRKDEIRHLLLRLSK---GFAVEMRQLFYDLTINN
ILRMVAGKRYQDEVA-RR-VTQLIDEIVYRAGVGNAADYIPILRWI--DFE--KGVKELA
SRVDEFLQSLVDERR-HKQ---G---TMMDHLLSL-QETQPYYTDVTLKGIIIV----MI
LAGTETLAGTLEWAMLNLLNHPEVLEKARTEIDTEV-GFDR-LMDEADTKNLPYLQWIVL
ETLRLYPVAPTNIPHMTSDDCILAGYDVPRGSMLLVNVWSMHRDPSIWEAPEMFKPERFK
----------NQKLLSFGFGRRACPGVGLAHRLMSLALGSMVQCFEWQ-R-G---EEVDT
--REP-MAMMRPATPLLAMCKAR
>At5g36220_AtCYP81D1 503 bp
MEEVLYSIFSLIL-IIS----PKKQNLPPSPPGLPIIGHLRLL--KPPHRTLRSF-SE-T
LGGVMSLRLGSRLVYVVSSHKVAEECFG-NDVVLANRPQVIIGKHVGNNTNMIAAPYGDH
WRNLRRLCTIEIFSTHRLNCF--LYVRTDEVRRLISRLSR---KKTVELKPMLMDLTFNN
IMRMMTGKRYDEEEA-KR-VRKLVADVGANTSSGNAVDYVPILRLF--SYE--NRVKKLG
EETDKFLQGLIDDKR-QQE---G---TMIDHLLVL-QKSDIYYTDQIIKGIILI----MV
IAGTNTSAVTLEWALSNLLNHPDVISKARDEIDNRV-GLDR-LIEEADLSELPYLKNIVL
ETLRLHPATPLLVPHMASEDCKIGSYDMPRGTTLLVNAWAIHRDPNTWDDPDSFKPERFE
----------AQKLLAFGLGRRACPGSGLAQRIVGLALGSLIQCFEWE-R-G---NVVDM
--KEGVGNTVPKAIPLKAICKAR
>At5g57220_AtCYP81F2 503 bp
MD-YVLIVLPLAF-LIA----TQGFNLPPGPT-FPIVGHLHLV--KPPHRLFRRF-AE-K
YGDIFSLRYGSRQVVVISSLPLVRESFTGNDVILTNRPHFLTAKYVADYTTIGTAAYGDH
WRNLRRICSLEILSSNRLTGF--LSVRKDEIRRLLTKLSRE-Y---VELEPLLADLTFNN
IVRMVTGRRYNKEEA-NL-FKKLVTDINDNSGASHPGDYLPILKVFG-GYE--KKVKALG
EAMDAFLQRLLDECR-NGE-------TMVSHLLSL-QLDQPYYSDVIIKGLMLS----MM
LAGTDTAAVTLEWAMANLLKKPEVLKKAKAEIDEKI-GEER-LVDEPDIANLPYLQNIVS
ETFRLCPAAPLLVPRSPSEDLKIGGYDIPRGTIVLVNAWAIHRDPRLWDEPEKFMPERFE
----------SKKLMVFGNGRRTCPGATLGQRMVLLALGSLIQCFDWE-K-N---GEVDM
--TENPGMAMRKLVQLRAVCHKR
>At4g37400_AtCYP81F3 503 bp
MF-YYVIVLPLAF-LLA----TKRFNLPPSPPYLPILGHHNLL--KPPHRLFHRL-SK-T
HGPIFSLQFGSRRAVVISSSSLATQCFTGNDIILSNRPCFLTAKYVANYTTVGTAPYGDH
WRNLRRICSLEILSSNRLTNF--LHIRKDEIHRMLTRLSRD-----IELEPLLSDLTFNN
IVRMVTGKRYNEEEA-NV-FKKLVADINDCSGARHPGDYLPFMKMFG-SFE--KKVKALA
EAMDEILQRLLEECK-DKD-------TMVNHLLSL-QQNEPYYTDVTIKGLMLG----MM
IAGTDTSAVTLEWAMSSLLNHPEALEKAKLEIDEKI-GQER-LIDEPDIANLPYLQNIVS
ETFRLYPAAPLLVPRSPTEDIKVGGYDVPRGTMVMVNAWAIHRDPELWNEPEKFKPERFN
GR--------VHKLMPFGNGRRSCPGAGLGQKIVTLALGSLIQCFDWQ-K-N---GEIDM
--TETPGMAMRKKIPLSALCQSR
>At4g37410_AtCYP81F4 503 bp
MF-NYVIILPLAF-LLA----KQRYYLPPSPSYLPILGHHLLI--KPPHRLFHRL-SN-I
HGPIFYLRLGSRRAVVISSSSLARECFTGNDVIVSNRPRFLTSKYIANYTTIATTSYGDH
WRNLRRICSLEIVSSKRLANF--LHIRKEEIQRMLTRLSRDAR---VELESILYDLTFNN
IVRMVTGKIYDKEEA-EL-FKKLFTFITTNSGARHPGEYLPFMKIFG-SFE--KEVKAAA
KVIDEMLQRLLDECK-DKD-------TMVNHLLSL-QQDDPYYTDIIIKGLMLG----IM
VASSETSALTIEWAMASLLNHPKVLDKVKLEIDEII-GQDR-LIEESDIANLPYLQNVVS
ETLRLHPAAPVLVPRSTAEDIKIGGYDVPRDTMVMVNAWAIHRDPDLWTEPERFNPERFN
-E--------VRMLIAFGSGRRICPGVGLAHKIVTLALGSLIQCFDWK-K-N---EKIDM
--SEGPGMAMRMMVPLRALCKTR
>At4g37430_AtCYP81F1 503 bp
-M-LYFILLPLLL-VIS----TQRFNLPPGPP-RPFVGHLHLM--KPPHRLLQRY-SN-Q
YGPIFSLRFGSRRVVVITSPSLAQESFTGNDIVLSSRPLQLTAKYVANHTTVGTAPYGDH
WRNLRRICSQEILSSHRLINF--QHIRKDEILRMLTRLSRYTQDFTIELEPLLSDLTFNN
IVRMVTGKRYNKEEA-EL-FKKLVYDIAMYSGANHSADYLPILKLFG-KFE--KEVKAIG
KSMDDILQRLLDECR-DKE-------TMVNHLISL-QQQQPYYTDVIIKGLMMS----MM
LAGTETSAVTLEWAMANLLRNPEVLEKARSEIDEKI-GKDR-LIDESDIAVLPYLQNVVS
ETFRLFPVAPFLIPRSPTDDMKIGGYDVPRDTIVMVNAWAIHRDPEIWEEPEKFNPDRYN
-S--------VYKLMPFGNGRRTCPGAGLGQRIVTLALGSLIQCFEWE-N-K---GEMDM
--SESTGLGMRKMDPLRAMCRPR
>At4g37310_AtCYP81H1 503 bp
MD-CILLILTLVIFIVK----NK--NLPPSPNIFPIIGHLHLL--KKPHRTLSHL-SH-S
LGPVFSLRLGSRLAVIISSPTAAEECFLTNDIVLANRPRFIMGKYVADYTSMVTAPYGDH
WRNLRRITALEVFSTNRLNAS--AEIRHDEVKMLLQKLHD---RPAVELRQLLTGLTLNV
IMRMMTGKRFEDDGG-KE-FRELVAEILELSAADNPADFLPALRWFDYGLV--KRAKRIG
ERMDSLLQGFLDEHR-NKD---LEFKTMIAHLLDS-QEKEPNYSDQTIKGLILM----MV
VGGTDTSALTVEWAMSNLLNHPQILETTRQNIDTQMESSRR-LLKEEDLVNMNYLKNVVS
ETLRLYPVAPLMVPHVPSSDCVIGGFNVPRDTIVLVNLWAIHRDPSVWDDPTSFKPERFE
F---------NGKMMPFGLGRRACPGLSLANRVVGLLLGSMIQCFEWE-S-S---GGVDM
--TEGPGLSLPKAEPLVVTCRTR
>At5g67310_AtCYP81G1 503 bp
MGEIDLFLLALMG-FIA----QKK-NLPPNPV-FPVIGHLHLL--KEPHRSLRDL-SR-N
LIDVFILRLGSRRAVVVTSASAAEEFLSQNDVVFANRPLATLTEYMGNNTLVSTAPYGEH
WRRLRRFCAVDILSTARLRDF--SDIRRDEVRAMIRKINVEL-GSVLKLQPFLYGLTYNI
LMSMVAGKR-EDEET-KE-VRKLIREVFDFAGVNYVGDFLPTLKLFDLGYR--KRAKKLA
SKLDKFMQKLVDEHR-NRG---AELETMITRLLSL-QESEPCYTDDIIKGLVQV----ML
LAGTDTTAVTLEWAMANLLNHPEVLRKLKTELNEVS-KEGR-VFEESDTGKCPYLNNVIS
ETLRLFPAAPLLVPHASSTDCEVAGFDIPRRTWLFINAWAIQRDPNVWDDPETFKPERFE
----------RGKFLPFGIGRRACPGMGLAQLVLSLALGSLIQCFDWE-R-N---DVVDM
--SEGKGLTMPKSVPLVAKCKSL
>At5g10610_AtCYP81K1 503 bp
MEDIFFSFLTATIFFIT-----LNSKLPPSPT-LPIIGHLHLI--KKPPQALRHL-SS-N
YGPVLFLKFGCRNVLTLSSPDSIEECFT-HDVTLANRPKTITSDHFSGYKNFGFAPYGDL
WRTLRRLSTLEVFSSASLQKN--SSIRNEEVSNLCLIIFR---DSRVDLKYQFTLLTAHI
MLRLVSGKRVPESEK-RF-LDDFKLRFFSSM-SMNVCDYFPVLRWIGYGLE--KRVIDMQ
RMRDEYLQRLIDDIR-KNIDS----SSVVEKFLKL-QESEPFYADDVIKGIIVL----MF
NGGTDTSPVAMEWAVSLLLNHPDKLEKLREEIKSNV-KHKG-LIQDSDLSSLPYLRCVIY
ETLRLYPAAPLLLPHCSSKRFNLGNYEIPENIMLLVNAWAVHRDGELWEEANVFKPERFE
DD--------GFRFLPFGVGRRACPAAGLGMRVVSLAVGALVQCFEWE-K-E---AGIDM
--RPVFGVAMAKAEPLVALPKPW
>At5g10600_AtCYP81K2 503 bp
MENIF--LLTATTFFIT-----QNPKLPPSPT-LPIIGHLHLI--NKPPQALHHL-SS-N
YGPVLFLKFGCREVLILSSPDSIEECFT-HDIALANRPKTITSDHFSGYKNFGFAPYGDL
WRTLRRLSTLEVFSSVSLQKN--SSIRTEEVSNLCSSLFR---NSCVDLRYQFTLLTAHV
MLRLVSGNRVSESET-KF-LDEFKSRFFSSLSSMNVCDYFPVLRWIGYGLE--NRVIEIQ
RMRDEYLQRLIDDIR-KKFDS----TSVVEKFLKL-QESEPFYSDDVIKGIVVL----MF
NAGSDTSPVTMEWAMALLLNHPDKLDKVREEIKSNV-KHKG-IIQDSDLSSLPYLRCVIY
ETLRLHPAAPILPPHCSSKRFNLGNYEIPENTVLLVNAWAVHRDGELWEEADVFKPERFE
DD--------GFRFLPFGVGRRACPAAGLAMRVVSLAVGALVQCFEWE-K-E---KEIDM
--RPAFSVAMDRAEPLIALLKPC
>LOC_Os12g39310.1_OsCYP81P1 503 bp
MQ-SFIHLVHLTL--------RLRLSSPPPPPHSPILGPPRRR--PPPQEAAAPL-PR-R
AGGALRRRRGAPPAPVRREAGGARLLPGRRRVLHGARRRAPGARVAAAHRRLPHHRHGGA
QRAVRR--------------H--LPARDAEARAMAARLYSSSSSAVVGVKPAAYGFVASV
IMSMVAGERA-------R-FKAITEAGLAAAGAANRQDFLPFLRLLDFRAR--RRLAGIA
KERHDFGQRIVDEYR-RHRRRLSPPRTVIGDLLRQ-QESSPSYADEVIRTVCLS----LL
QAGTDTSASTIEWAMALLLNNPDVLRKATDEINSVV-GMSR-LLQEPDLANLPYLRCIIT
ETLRLYPLAPHLVPHEASRDCMVAGHVIARGTMVLVDVYSMQRDPRVWEDPDKFIPERFK
D---------SGWMMPFGMGRRKCPGEGLALRTVGMALGVMIQCFQWE-R-G---KKVDM
--SEGSGLTMPMAVPLMAMCLPR
>Mp3g23930.1_MpCYP78A101 503 bp
IDG--MFALP-MILTLG-AGR--RKPIP-GPRGFPIVGSLMDM--GSKHRTLSEL-AE-I
HR-LMALSMGSTRLIVASTPASAREILH--STAFSDRPIKQSAQQLLA-RAIGFAPHGEY
WRRLRRIAANHLFSPKRITAH--EPSRQQEFKRVIGFLHEQIQ--EVQIRSYLQHAALNN
IMGGVFGRL-QSSEG-IQ-LKEMVREGFELLGAFNWADHLPLLQPFDPNIH--QRCSELV
IKVVAFVQNIIDEHR-R-----CSAYDFVDILLGM-QGE--KLSDSDMISVLWE----MI
FRGTDTTAILTEWVMAELVKNPEIQARLRNELRSIV-GDED-NVSESHISRASFLQAVVK
ETLRLHPPGPLLSARLSNRDVNIAGHFVPAGTTAMVNMWSITHDPKVWERPLEFRPERFV
GIDFDVKG-SDLRLAPFGAGRRVCPGRALGMATVQMWVAKLVMEFEWR-S-P---EHVCL
--DEVLKLSSEMRIPLTVCLTKL
>AagrOXF_evm.model.utg000020l.55.1 503 bp
MPE--VYWLPWLYLALA-AAQ--RLTVP-GPRGVPVLGSLWEM--GPLHRRLEHL-AR-A
FA-LMAFSLGSTRVVIASQPGTAREVLN--SAHFADRPLKQSAQELMG-KAIGFAPFGDY
WRRLRRIATTHLFAPRRIQAH--EPARQAQADHMVAGIHAEAESGGVKIRPHLQHAAVNN
ITGVVLGRT-GKEDA-EQ-LQAMVREGFELLGAFNWSDHLPALRAVDRRIR--QRCKALV
PQVKSLVQSIIDEHR-RRELE-DASVDFVDALLDL-EGE--KLSDEEMIAVLWE----MI
FRGTDTTAILTEWTMAEIVLNPEVQSRIHQELDEVV-GGER-VVGDADMPRLPYLQAVIK
ETLRMHPPGPLLSARLATQDVCIAGHHIPAGTTAMVNMYAITHDPAVWPEPNKFQPLRFL
GQEIDIRG-NDLRLAPFGAGRRVCPGRALGLATVQLWVARLLQQYHWS-A-Q---QHVDL
--SEVLKLSCEMVHPLI--VHPR
>SELMODRAFT_121799_SmCYP78A49v2 503 bp
------------------------------------------------------------
------------------------------------------------------------
------------------------------------------------------------
------------------------------------------------------------
----------------------------------------------------------MI
FRGTDTTAILTEWALAELVLNPDVQRKLQSEIDSVC-PAGQ-PVRDSDTERMPYLQAVIN
ETLRLHPPGPLLSARLATHDVEISGYHVPAGTSAMVNMWAITHDPSIWPNPEAFDPERFV
-KSFDVRG-IDLRLAPFGAGRRVCPGRALGLATVKLWIARLVQEFSWM-P-E---DSVDL
--SEVLKLSCEMVNPLK--ARPV
>SELMODRAFT_111062_SmCYP78A45v2 503 bp
------------------------------------------------------------
------------------------------------------------------------
-------------------------------------MSTFAA---VRVRDFLQRASLNN
IMQTVFGRR-GSEDA-AR-LSEMVREGFELLGAFNWADHLPALKAVDPNIL--QRCAVLV
PRVTSFVQKIIDEHR-------KAAEDFVDVLLSL-DGE--KLEDADMIAVLWE----MI
FRGTDTVALLTEWIVAELVLHPEIQSKLRDEIIS-L-AGKS-RVAESDLNKMVYLQAVVK
EALRMHPPGPLLSARLAIHDVSLAGHHIPAGTTAMVNMWSITHDPSVWSEPEKFNPERFL
-QDIDVKG-TDLRLAPFGAGRRVCPGRALGLATVLLWTARLVQEFQFQ-A-S---LHVDL
--TEVLKLSSEMATPLL--VKVL
>SELMODRAFT_107419_SmCYP78A45v1 503 bp
------------------------------------------------------------
----MAFSLGNTRMIITSKPEVARELLN--SSEFADRPLKQSAQQLLG-RAIGFAPYGDY
WRNLRRIASNYLFSPRQIAAH--EPSRQEETSRMIKAMSTFAA---VRVRDFLQRASLNN
IMQTVFGRR-GSEDA-AE-LAEMVREGFELLGAFNWADHLPALKTVDPNIL--QRCAVLV
PRVTSFVQKIIDDHR-------KTAQDFVDVLLSL-DGE--KLDDADMIAVLWE----MI
FRGTDSVALLTEWIVAELVLHPEIQSKLRDEIIS-L-AGKS-RVPESDLNKMVYLQAVVK
ETLRMHPPGPLLSARLAIHDVSLAGHHIPAGTTAMVNMWSITHDPSIWSEPEKFNPERFL
-QDIDVKG-TDLRLAPFGAGRRVCPGRALGLATVLLWTARLVQEFQFQ-A-S---LHVDL
--TEVLKLSSEMATPLL--VKVL
>SELMODRAFT_110820 503 bp
------------------------------------------------------------
----MAFSLGNTRMIITSKPEVARELLN--SSEFADRPLKQSAQQLLG-RAIGFAPYGDY
WRNLRRIASNYLFSPRQIAAH--EPSRQEETSRMIKAMSTFAA---VRVRDFLQRASLNN
IMQTVFGRR-GSEDA-AE-LAEMVREGFELLGAFNWADHLPALKAVDPNIL--QRCAVLV
PRVTSFVQKIIDDHR-------KTAEDFVDVLLSL-DGE--KLDDADMIAVLWE----MI
FRGTDTVALLTEWILAELVIHPEIQSKLHDEITS-V-AGKS-EVAESDLSKMVYLQAVVK
ETLRMHPPGPLLSARLAIHDVTLAGHHVPAGTTAMVNMWSITHDPSIWSEPEKFNPERFL
-QDIDVKG-TDLRLAPFGAGRRVCPGRALGLATVLLWTARLVQEFEFQ-T-P---AHVDL
--TEVLKLSSEMAAPLVCTAKLL
>SELMODRAFT_107475_SmCYP78A43v1 503 bp
------------------------------------------------------------
----MAFSLGNTRMIITSKPEVARELLN--SSEFADRPLKQSAQQLLG-RAIGFAPYGDY
WRNLRRIASNYLFSPRQIAAH--EPSRQAETSRMIEAMSTFAA---VRVRDFLQRASLNN
IMQTVFGRR-GSENA-AQ-LSEMVREGFELLGAFNWADHLPALKAVDPNIL--QRCAVLV
PRVTSFVQNIIDEHR-------KAAGDFVDVLLSL-DGE--KLNDSDMIAVLWE----MI
FRGTDTVALLTEWILAELVLHPEIQSKLREEIASVV-GGKS-EVAESDLHKMVYLQAVVK
ETLRMHPPGPLLSARLAIHDVTLAGHHVPAGTTAMVNMWSITHDPSIWSEPEKFSPERFL
-QDVDVKG-TDLRLAPFGAGRRVCPGRALGLATVLLWTARLVHKFEFQ-V-P---AHVDL
--TEVLKLSSEMAAPLV--VKVR
>SELMODRAFT_111015_SmCYP78A43v2 503 bp
------------------------------------------------------------
----MAFSLGNTRMIITSKPEVARELLN--SSEFADRPLKQSAQQLLG-RAIGFAPYGDY
WRNLRRIASNYLFSPRQIAAH--EPSRQAETSRMIEAMSTFAA---VRVRDFLQRASLNN
IMQTVFGRR-GSENA-AQ-LSEMVREGFELLGAFNWADHLPALKAVDPNIL--QRCAVLV
PRVTSFVQNIIDEHR-------KAAGDFVDVLLSL-DGE--KLNDSDMIAVLWE----MI
FRGTDTVALLTEWILAELVLHPEIQSKLREEIASVV-GGKS-EVAESDLHKMVYLQAVVK
ETLRMHPPGPLLSARLAIHDVTLAGHHVPAGTTAMVNMWSITHDSSIWTEPEKFSPERFL
-QDVDVKG-TDLRLAPFGAGRRVCPGRALGLATVLLWTARLVHKFEFQ-V-P---AHVDL
--TEVLKLSSEMAAPLV--VKVR
>SELMODRAFT_110896_SmCYP78A46v2 503 bp
------------------------------------------------------------
----MAFSLGNTRMIITSKPEVARELLN--SSEFADRPLKQSAQQLLG-RAIGFAPYGDY
WRNLRRIASNYLFSPRQIAAH--EPSRQAETTRMIEAMSTFAA---VRVRDFLQRASLNN
IMQTVFGRR-GSEDA-TQ-LSEMVREGFELLGAFNWADHLPVLKAVDPNIL--QRCAVLV
PRVTSFVQRIIDEHH-S-----KVAEDFVDVLLSL-DGE--KLIDADMIAVLWE----MI
FRGTDTVALLTEWILAELVLHPEMQSKLRHEITSMV-GGKS-ELAEPDLHKMVYLQAVVK
ETLRMHPPGPLLSARLAIHDVSLSGHHVPAGTTAMVNMWSITHDPSIWSEPEKFNPERFL
-QDIDVKG-TDLRLAPFGAGRRVCPGRALGLATVLLWTARLVQQFEFQ-A-P---THVDL
--TEVLKLSSEMVAPLV--VKVL
>SELMODRAFT_107837_SmCYP78A46v1 503 bp
------------------------------------------------------------
----MAFSLGNTRMIITSKPEVARELLN--SSEFADRPLKQSAQQLLG-RAIGFAPYGDY
WRNLRRIASNYLFSPRQIAAH--EPSRQAETTRMIEAMSTFAA---VRVRDFLQRASLNN
IMQTVFGRR-GSEDA-AQ-LSEMVREGFELLGAFNWADHLPVLKAVDPNIL--QRCAVLV
PRVTSFVQRIIDEHR-S-----KVGEDFVDVLLSL-DGE--KLIDADMIAVLWE----MI
FRGTDTVA------LAELVLHPEIQSKLRHEITSMV-GGKS-KLAEPHLHKMVYLQAVVK
ETLRMHPPGPLLSARLAIHDVSLAGHHVPAGTTAMVNMWSITHDPSIWSEPEKFNPERFL
-QDIDVKG-TDLRLAPFGAGRRVCPGRALGLATVLLWTARLVQQFEFQ-A-P---THVDL
--TEVLKLSSEMVAPLV--VKVL
>SELMODRAFT_107558_SmCYP78A44v1 503 bp
------------------------------------------------------------
------------------------------------------------------------
-------------------------------------MSTFAA---VRVRDFLQRASLNN
IMQTVFGRS-GSEDA-AR-LSEMVREGFELLGAFNWADHLPALKAVDPNIL--QRCDVLV
PQVTRFVQKIIDEHR-L-----KVGEDFVDVLLSL-DGE--KLEDADMIAVLWE----MI
FRGTDTVALLTEWILAELVLHPEIQSKLRHEITS-V-VGKS-KVAESDLQKMVYLQAVVK
ETLRMHPPGPLLSARLAIHDVSLSGHHVPAGTTAMVNMWSITHDPSIWSEPEKFNPERFL
-QDVDVKG-TDLRLAPFGAGRRVCPGRALGLATVLLWTARLVHKFEFQ-V-P---AHVDL
--TEVLKLSSEMVKPLV--VTVL
>SELMODRAFT_111024_SmCYP78A44v2 503 bp
------------------------------------------------------------
----MAFGLGNTRVIITSKPEVARELLN--SSEFADRPLKQSAQQLLG-RAIGFAPYGDY
WRNLRRIASNYLFSPRQIAAH--EPSRQAETSRMIEAMSTFAA---VRVRDFLQRASLNN
IMQTVFGRS-GSEDA-AR-LSGMVREGFELLGAFNWADHLPALKAVDPNIL--QRCAVLV
PQVTRFVQRIIDEHR-S-----KVGEDFVDVLLSL-DGE--KLEDADMIAVLWE----MI
FRGTDTVALLTEWILAELVLHPEIQSKLRHEITS-I-VGKS-KVAESDLQKMVFLQAVVK
ETLRMHPPGPLLSARLAIHDVSLSGHHVPAGTTAMVNMWSITHDPSIWSEPEKFNPERFL
-QDVDVKG-TDLRLAPFGAGRRVCPGRALGLATVLLWTARLVHKFEFQ-V-P---AHVDL
--TEVLKLSSEMVKPLV--VTVL
>SELMODRAFT_83483_SmCYP78A48v2 503 bp
------------------------------------------------------------
----MALSLGSTRVVITSAPEVAREILT--SAAFADRPLKQSAAELLG-RAIGFAPYGDY
WRGLRRIAANHLFSPRRIAAH--EPQRQRHTEVMIDAIASAAG--KVGIRGFLQRASLAN
VMQGVFGRC-GAEEA--E-LQAMVREGFELLGAFNWSDHLPLLRAVDPSIQ--ERCSKLV
PRVQKFVQAIIDEHR-AR----ESS-DFVDVLLNL-SGE--KLQDQDMIAVLWE----MI
FRGTDTTAILTEWMLAELVLHPEIQRRLYHEIEE-L-QSKS-PLSDQDVARMPLLQAVVK
ETLRLHPPGPLLSARLSTQDVTIAGHHVPRGTTAMVNMWSITHDPAVWSEPELFVPDRFL
-VEFDVKG-TDLRLAPFGAGRRVCPGRALGLATVGLWLAKLVERFEFV-E-K---ERVDL
--SEVLKLSCEMVNPLS--VGAV
>SELMODRAFT_77009 503 bp
------------------------------------------------------------
------------------------------------------------------------
------------------------------------------------------------
-MQGVFGRC-GAEEA--E-LQAMVREGFELLGAFNWSDHLPLLRAVDPSIQ--ERCSKLV
PRVQKFVQAIIDEHR-AR----ESS-DFVDVLLNL-SGE--KLQDQDMIAVLWE----MI
FRGTDTTAILTEWMLAELVLHPEIQRRLYHEIEE-L-QSKS-PLSDQDVARMPLLQAVVK
ETLRLHPPGPLLSARLSTQDVTIAGHHVPRGTTAMVNMWAITHDPAVWSEPELFVPDRFL
-VEFDVKG-TDLRLAPFGAGRRVCPGRALGLATVGLWLAKLVERFEFV-E-K---ERVDL
--SEVLKLSCEMVNPLS--VGAV
>Pp3c24_17830V3.1_PpCYP78A27 503 bp
MDS--LFALP--LCIVG-ASR--VKTIP-GPRGFPVIGSLLEM--GGLHRRLAQL-AV-T
YA-LMALSLGETRVVIASQPDTAREILH--STAFADRPLKQSAQQLLG-RAIGFAPYGGY
WRNLRRIAANHLFAPKRIAAH--GKTRLDELALMLNAIQREVETTGVLIRPHLQRASLNN
IMGSVFGRR-GSEEA-NE-LGALVKEGFELLGAFNLADHLPVLKCLDANIL--QRCAALV
PRVTAFVKKIIDEHR-RRDVR-YEE-DFVDVLLGL-TGE--KLSEEDMIAVLWE----MI
FRGTDTTAILTEWIMAEMVLNPEIQCNVQRELDSAF-RKKF-TSLESELSRLPYLQAVIK
ETLRLHPPGPLLSARLSTQDVCIAGHLIPKHTTAMVNMWAITHDPKLWANPNEFIPERFL
GQDVDVRG-NDLRLAPFGAGRRVCPGRALGLATVQLWVAQLLYNFKWT-A-P---GCVDL
--TEILKLSSEMVKPLQ-SVATR
>Pp3c8_21260V3.1_PpCYP78A28 503 bp
MDS--WFAVPLVMLVLG-ISR--KRTIP-GPRGFPIIGSLLDM--GGLHRRLAQL-AV-A
YP-LMALSLGETRVVIASQPDTAREILH--SAGFADRPLKQSADQLMS-RAIGFASHGKY
WRSLRRIAANHLFSPKRIAEH--EDSRVAESEFMLQSIENDLLVLGVQIRGHLQRASLNN
IMRSVFGRR-GSEEA-TQ-LRAMVDEGFDLLGAFNWADHLPALKFLDAKIH--QRCADLV
PRVRTFVQKIIDEHR-ENNSR-RET-DFVDVLLSL-KGD--QLADEDMIAVLWE----MI
FRGTDTTAILTEWIMAEMVLHPEIQRKVQFELDSVF--PTC-ASFENMLSRLPYLKAVVK
ETLRLHPPGPLLSARLSVQDVCVAGHTIPAGTTAMVNMWAITHDPEVWANPSVFSPERFL
GQDVDVRG-NDLRLAPFGAGRRVCPGRALGLATVHLWVAQLLHNFEWT-P-P---VCVDL
--TEVLKLSSEMVNPLQ-SVATS
>SELMODRAFT_1587_SmCYP78A47v2 503 bp
--------------------------IP-GPAGMPVVGNLVEF--GRAHRWLAEL-AA-A
LAGLMALQLGSTRLVVASKPEAAREILS--SPCFGDRPIKQSAQELMG-RAIGFAPQGEH
WRRLRRIAAHSLFSPRRMAAQ--EHIRLQESEAMLGAIRRQGQ---LPLRCILQQTSVRT
MMRSVFGWR-NKEQE-EE-LVSMVREGFDLLGAVNWADHIPLLKHLDAAIQ--RRSRVLA
ARVSAFVGGIIRQHR-A-----GMRSDFVDVLLAL-QGE--ELQDDDIVAVLWE----MI
FRGTDTTAILTEWVLAELVVHPDIQRKLHLELDATL-GAE--DVRDDHVHRLTYLQAVVK
ETLRLHPPGPLLSSRLCTQDTTIAGHHVPKGTNAMVNMWAITHDSTIWTQPHRFLPERFM
GADMDVKG-SDLRLAPFGSGRRVCPGRALGLATVHLWVARLLQKFEWL-A-T---DHVEL
--QEVLKLSAEMAKPLR--ACPV
>SELMODRAFT_1586_SmCYP78A47v1 503 bp
--------------------------IP-GPAGMPVVGNLVEF--GRAHRWLAEL-AA-A
LAGLMALQLGSTRLVVASKPEAAREILS--SPCFGDRPIKQSAQELMG-RAIGFAPQGEH
WRRLRRIAAHSLFSPRRMAAQ--EHIRLQESEAMLGAIRRQGQ---LPLRCILQQTSVRT
MMRSVFGWR-NKEQE-EE-LVSMVREGFDLLGAVNWADHIPLLKHLDAAIQ--RRSRVLA
ARVSAFVGGIIRQHR-A-----GMRSDFVDVLLAL-QGE--ELQDDDIVAVLWE----MI
FRGTDTTAILTEWVLAELVVHPDIQRKLHLELDATL-GAE--DVRDDHVHRLTYLQAVVK
ETLRLHPPGPLLSSRLCTQDTTIAGHHVPKGTNAMVNMWAITHDSTIWTQPHRFLPERFM
GADMDVKG-SDLRLAPFGSGRRVCPGRALGLATVHLWVARLLQKFEWL-A-T---DHVEL
--QEVLKLSAEMAKPLR--ACPV
>At5g09970_AtCYP78A7 503 bp
LAS--MIALPVSLGYLFLAGR--RVAIP-GPRGIPVFGSLFTL--SRGHRTLAAM--A-W
STEIMAFSLGSTPVIVASEPNIAREILM--SPHFADRPVKQSAKSLMS-RAIGFAPNGTY
WRMLRRIASTHLFAPRRILAH--EAGRQLDCAEMVKAVSVEQNGAGVVLRKHLQLAALNN
IMGSVFGRR-QKEDL-DE-LTSMVREGFELLGAFNWSDYLPWLGYYDSRLN--QRCSDLV
PRIRTLVKKIIDEHR-------KRDIDFVDVLLSL-DGD--KLQEDDMIAVLWE----MI
FRGTDTTALLTEWTMAELVLNPNVQTKLRDEILTAVGGADG-DVADADLAKLPYLNAVVK
ETLRLHPPGPLLSARLSTSDVQLSGMVIPKGTTAMVNMWAITHDQTVWSDPLKFDPERFT
GADMDIRG-GDLRLAPFGAGRRVCPGKNMGLATVTRWVAELVRRFEWG-Q-Q---TEVDL
--GEVLKLSCEMEHPLRAVVTEI
>LOC_Os10g26340.1_OsCYP78A11 503 bp
MAT--AYALPALAGAVL-ASR--ATPIE-GPRGLPVFGSIFAL--SRGHRALDAMSAA-A
P-ELMAFSVGETPAVVSSCPATAREVLA--HPSFADRPLKRSARELLA-RAIGFAPSGEY
WRLLRRIASTHLFSPRRVAAH--EPGRQADATAMLSAMAAEQSATGVVLRPHLQAAALNN
IMGSVFGRR-AADEA-EQ-LKSMVREGFELLGAFNWSDHLPWLAHYDPHVA--RRCAALV
PRVQAFVRGVIRDHR-R-----AADNDFVDVLLSL-EAH--NLAEDDMVAVLWE----MI
FRGTDTTALVTEWCMAEVVRNPAVQARLRAEVDAAV-GGDG-CPSDGDVARMPYLQAVVK
ETLRAHPPGPLLSARLATADVGLAGMVVPAGTTAMVNMWAITHDGEVWADPEAFAPERFI
GADVDVRG-GDLRLAPFGAGRRVCPGKNLGLATVTLWVARLVHAFDWFLP-G---SPVSL
--DEVLKLSLEMKTPLAAAATPR
>Pp3c4_30340V3.1_PpCYP78E1 503 bp
MAEIKALAAPSIVFFIA-CGR--SNKLPPGPRGCPVIGSWTLM--QGSHRELARQAAG-G
PN-LMALSVGTTLIVLTSDANVAKEILR--SAVFGERPLKQAALDLGE-RAIGFALQGPY
WRHLRKVAVTHMFSHRQIVTH--SELLQRETLRMISAMVHSIRYRVLCARPFLQRAAVNN
IMTIVFGRH-SCDEA-EA-LEAMIREGFELLGGFNWADHLPLVRHIPFSFS--RRCRNLT
MKVRAFVQSILDERR-CHH-Q-SVLNSFVDALLSL-EGD--KLQDEDIISILWE----MV
FRGTDTIAVLTEWALAEVILNQGIQARIHEELDAVV-GSNR-LVQQKDIENLPYLQAVLK
ETLRSHPPGPLLSARLANEDTQIAGCHIPRGTTTMVNMWAITHDSSVWPNPEVFDPSRFL
GSDLDVLG-TDLRLAPFGSGRRVCPGRALGIATAQLWLASLLHHFSWS-Q-L---SHIDL
--TDNLTLSCEMASPLH--GCPT
>At3g26830_AtCYP71B15 503 bp
-----LL--AALLLVAS-SHR----VIP-GPRGLPFVGSMSLM--SNTHRCIAAT-AE-K
FERLMAFSLGETRVIVTCNPDVAKEILN--SPVFADRPVKESAYSLMN-RAIGFAPYGVY
WRTLRKIASNHLFSPKQIKRS--ETQRSVIANQIVKCLTKQSN---CFARDLIKTASLNN
MMCSVFGKE-EHEEV-SE-LRELVEEGYDLLGTLNWTDHLPWLSEFDPRIR--SRCSNLV
PKVNRFVNRIISDHR-Q------DSPDFVDVLLSL-DGP--KLSDPDIIAVLWE----MI
FRGTDTVAVLIEWILARMVLHPDIQSTVHNELDQIV-GRSR-AVEESDVVSLVYLTAVVK
EVLRLHPPGPLLSARLAITDTIIDGRRVPAGTTAMVNMWAIAHDPHVWENPLEFKPERFV
GVEFSVLG-SDLRLAPFGSGRRVCPGKNLGLTTVTFWTATLLHEFEWLTP-D---EKVDL
--SEKLRLSCEMANPLAAKLRPR
>At3g61880_AtCYP78A9 503 bp
-----LL--AALLLVAS-SHR----VIP-GPRGLPFVGSMSLM--SNTHRCIAAT-AE-K
FERLMAFSLGETRVIVTCNPDVAKEILN--SPVFADRPVKESAYSLMN-RAIGFAPYGVY
WRTLRKIASNHLFSPKQIKRS--ETQRSVIANQIVKCLTKQSN---CFARDLIKTASLNN
MMCSVFGKE-EHEEV-SE-LRELVEEGYDLLGTLNWTDHLPWLSEFDPRIR--SRCSNLV
PKVNRFVNRIISDHR-Q------DSPDFVDVLLSL-DGP--KLSDPDIIAVLWE----MI
FRGTDTVAVLIEWILARMVLHPDIQSTVHNELDQIV-GRSR-AVEESDVVSLVYLTAVVK
EVLRLHPPGPLLSARLAITDTIIDGRRVPAGTTAMVNMWAIAHDPHVWENPLEFKPERFV
GVEFSVLG-SDLRLAPFGSGRRVCPGKNLGLTTVTFWTATLLHEFEWLTP-D---EKVDL
--SEKLRLSCEMANPLAAKLRPR
>At2g46660_AtCYP78A6 503 bp
-----IF--AAFLLAVT-TYY----VIP-GPKGFPLVGSMSLM--SSTHRRIADA-AE-K
FKRLMAFSLGETRVIVTCNPDVAKEILN--SPVFADRPVKESAYSLMN-RAIGFAPHGVY
WRTLRRIASNHLFSTKQIRRA--ETQRRVISSQMVEFLEKQSS---CFVRELLKTASLNN
MMCSVFGQE-NH----VE-LREMVEEGYDLLGTLNWTDHLPWLSEFDPRLR--SRCSTLV
PKVNRFVSRIISEHR-Q------DLPDFVDVLLSL-HGS--KLSDPDIIAVLWE----MI
FRGTDTVAVLIEWILARMVLHPDMQSTVQNELDQVV-GKSR-ALDESDLASLPYLTAVVK
EVLRLHPPGPLLSARLAITDTIVDGRLVPAGTTAMVNMWAVSHDPHVWVDPLEFKPERFV
GVEFSVLG-SDLRLAPFGSGRRICPGKNLGFTTVMFWTAMMLHEFEW-GP-D---GNVDL
--SEKLRLSCEMANPLPAKLRRR
>At1g01190_AtCYP78A8 503 bp
-----VF--AASLVAIA-STR----LIP-GPRGFPLVGSMSLR--SSHHQRIASV-AE-M
SKRLMAFSLGDTKVVVTCHPAVAKEILN--SSVFADRPVDETAYGLMN-RAMGFAPNGTY
WRTLRRLGSNHLFNPKQIKQS--EDQRRVIATQMVNAFARNPK---CAVRDLLKTASLCN
MMGLVFGRE-NNNLE-SECLKGLVEEGYDLLGTLNWTDHLPWLAGLDFQIR--FRCSQLV
PKVNLLLSRIIHEQR-A---------NFLDMLLSL-QGS--KLSESDMVAVLWE----MI
FRGTDTVAVLVEWVLARIVMHPKVQLTVHDELDRVV-GRSR-TVDESDLPSLTYLTAMIK
EVLRLHPPGPLLSARLSITDTSVDGYHVPAGTTAMVNMWAIARDPHVWEDPLEFKPERFV
GAEFSVFG-SDLRLAPFGSGKRVCPGKNLGLTTVSFWVATLLHEFEWLPS-E---ANPDL
--SEVLRLSCEMACPLIVNVSSR
>LOC_Os08g43390.1_OsCYP78C5 503 bp
MDS--LLYVSVGVAVAV-LSG--AAAIP-GPRGLPVLGSMSLM--AG-HRKLAAA-AG-G
SRRLMALSLGETRVVVTADPGVARELLA--SAAFADRPVKESAYGMLH-RAIGFAPYGTY
WRALRRVASTHLFSPRQVSAS--AAQRAVIARQMVEAMRSAAA--GVAARPFLKRASLHN
VMWSVFGRK-ESEET-AE-LRSMVDEGYDLLGQLNWSDHLPWLAPFDLKTR--SRCSSLV
PRVNRFVTRIIDEHR-R-----VDAADFTDVLLSL-HGG--KLSDADMVAVLWE----MI
FRGTDTVAVLIEWVAARLVLHQDVQARVHDELDRVV-GSDR-AVTESDASKLVYLQAVIK
EVLRLHPPGPLLSARLATSDVHVGGFLIPSGTTAMVNMWAITHDPAVWPDPNEFKPERFV
QTEFPIMG-SDLRLAPFGSGRRSCPGKSLAIATVGFWVATLLHEFDWLPL-D--KSRVDL
--SEVLKLSCEMATPLEARLRPR
>LOC_Os09g35940.1_OsCYP78C6 503 bp
-----LLYLSLGVVVCA-SFRCGVAAVP-GLRGLPVIGSMWLM--TG-HRKLAAA-AE-A
AGRLMALSLGETRVVVAAHPDVAREILH--GAAFADRPVKESAYGLLH-RAIGFAPHGAY
WRALRRVASTHLFSPWQVAAS--APQRAVIARQMVRAIKRSGD--AVEVRRVLRRASLHN
VMWSVFGRR-ESDEV-RE-LRALVDEGYDLLGQLNWSDHLPWLARFDLSTR--ARCSRLV
PRVNRFVTRIIDEHR-------VAAADFTDVLLSL-QGS--KLADSDMVAVLWE----MV
FRGTDTVAVLIEWVLARLVLQQDVQARVHDELGRVV-GLDR-DVTESDTASLVYLHAVIK
ETLRLHPPGPLLSARLATSDVHVDGYLIPAGTTAMVNMWAIAHDPDVWAEPMEFRPERFI
KAEFSVMG-SDLRLAPFGSGRRSCPGKSLAMATVAFWLATLLHEFALLPS-D--PAHVDL
--SEVLRLSCEMATPLAVTAWPR
>LOC_Os03g04190.1_OsCYP78C7 503 bp
-----FVYLA------C-AHR--RCSIP-GPKGLPVVGSLGLM--SGLHCSLAAE-AA-R
RKRLMALSLGPVRAVVTSHPDVAKEILD--NPAFADRPLNHAAYGLMH-RSIGFAEHGPY
WRALRRVAAGHLFGPRQVDAF--APYRARVAGGVVAALR----GEAVQVRGVLRRASLYY
IMRFVFGKE-SGEEV-EE-LLEMVHEGYDLLGKENWCDYFPGLAAVDPGVG--ARCAELM
PRVNRFVRGIIQEHR-K-----GGEADFVDILLSL-QES--GLADADIAAVLWE----MI
FRGTDAMAVLMEWTLARVVLHPDVQANVHRELDAVV-GRSN-TVAESAVPSLPYLQALLK
EALRMHPPGPLLSRHRAISDTYVDGHLVPAGTTAMVNQWAMSRDADVWDAPLEFQPERFL
KHGVSVLG-ADGRLVPFGSGRRSCPGKSLAMTTVTAWMATLLHEFEWTPA-G-----VDL
--SEVLRLSCEMAVPLEVRVSAR
>At1g13710_AtCYP78A5 503 bp
-----VLFFNVTEAFAS-LS-KSRVSIP-GPSGLSVF--------SGSHRVLAAL-AK-R
FSPLMAFSVGFSRFVISSEPETAKEILS--SSAFADRPVKESAYELLH-RAMGFAPYGEY
WRNLRRISSTHLFSPRRIASF--EGVRVGIGMKMVKKIKSLVTACGVEVKKIVHFGSLNN
VMTTVFGES-VNGKG-CF-LERLVSEGYELLGIFNWSDHFWFLRWFDFGVR--KRCRALV
SEVNTFVGGIIEKHK--KKGN-----DFVDVLLGL-QKD--KLSDSDMIAVLWE----MI
FRGTDTVAILVEWVLARMVLHQDIQDKLYREIASAT-SNNR-SLSDSDIPKLPYLQAIVK
ETLRLHPPGPLLSARLAIHDVHVGPNLVPAGTIAMVNMWSITHNAKIWTDPEAFMPERFI
-EDVSIMG-SDLRLAPFGSGRRVCPGKAMGLATVHLWIGQLIQNFEWV-K-S---C-VEL
--AEVLKLSMEMKNPLKCKAVPR
>At1g74110_AtCYP78A10 503 bp
-----LSFASPSELCLS-LTRKTGPAIP-GPSGLPIFGLLLAFV-NNAHRILANI-AD-T
CKALMAFSVGSTRFVITSEPETAKELLN--SSAFADRPVKESAYELLD-RAMGFAPFGDY
WRELRRISSTHLFSPKRIFSS--GESRRKIGQNMVGEIKNAM-CYGVHIKKILHFGSLNN
VMSSVFGKT-YSKES-NE-LEHLVSEGYELLGIFNWSDHFPGMRWLDLGVR--RRCRSLV
GRVNVFVGKIINDHK--KRSL-STYDDFVDVLLGM-HGN--KLSDSDMIAVLWE----MI
FRGTDTVAILLEWILARMVLHPDIQAKAQAEIDCIV-GDSR-QVTDSDLPKLPYVRAIVK
ETLRMHPPGPLLSARLSIHDTQIGTHFIPAGTTAMVNMWAITHDEKVWPEAHEYKPERFL
ENNFPIMG-SDLRLAPFGAGRRVCPGKSMGLATVELWLAQLLGSYKWV---S---CGVDL
--SETLKLSLEMKNTLVCKAIPR
>LOC_Os07g41240.1_OsCYP78B5 503 bp
LSS--LFLLPSVPPLIS-LSR------P-GAGGASAL--------SGPHRVLAGI-SR-A
VAAVMSLSVGLTRLVVASRPETAREILV--SPAFGDRPVKDAARQLLH-RAMGFAPSGDH
WRGLRRASAAHLFGPRRVAGS--APEREAIGARIVGDVASLM-RRGVPLRRVLHAASLGH
VMATVFGKRG--QDG-EL-LEEMVTEGYDLLGKFNWADHLPLLRWLDLGIR--RRCNRLV
QKVEVFVGKIIQEHK--KRAA-DGVLDFVDVLLDL-QGE--KMSDSDMIAVLWE----MI
FRGTDTVAILMEWVMARMVMHPEIQAKAQAEVDAAV-GGRR--VADGDVASLPYIQSIVK
ETLRMHPPGPLLSARLAVHDARVGGHAVPAGTTAMVNMWAIAHDAAVWPEPDAFRPERF-
EEDVGVLG-GDLRLAPFGAGRRVCPGRMLALATAHLWLAQLLHAFDWS-P-A---A-VDL
--SERLGMSLEMAAPLVCKAVAR
>LOC_Os03g30420.1_OsCYP78A12 503 bp
MDA--LLLLPTFSPLLA-LVR------P-GAPGLAAL--------AGPHRALAAM-SR-S
VAALASFSVGLTRFVVASRPDTARELLS--SAAFADRPVKDAARGLLH-RAMGFAPSGDY
WRALRRVSANHLFTPRRVAAS--APRRLAIGERMLDRLSALA---GIGMRRVLHAASLDH
VMDTVFGTR---QEG-AE-LEAMVKEGYDLLGMFNWGDHLPLLKWLDLGVR--RRCRTLV
QRVDVFVRSIIDEHR-RKRRT-EELPDFVDVLLGL-QGE--KMTESDMVAVLWE----MI
FRGTDTVAILLEWIMARMVLHPDIQAKAQAELDAVV-G-RR-AVSDGDVAGLRYLQCVVK
EALRVHPPGPLLSARLAVRDAHVGGHVVPAGTTAMVNMWAIAHDPELWPEPDEFRPERF-
EEDVSVLG-GDLRLAPFGAGRRACPGKTLALATVHLWLAQLLHRFEWA-P-G---G-VHL
--LERLNMSLEMEKPLVCKAKPR
>LOC_Os03g40600.1_OsCYP78B6 503 bp
------------------------------------------------------------
------------------------------------------------------------
------------------------------------------------------------
------------------------------------------------------------
------------------------------------------------------------
-----------------MALHPDVQSKAQAEIDAA--------AVSGDAAALPYLHCVVK
ECLRMHPPGPLLSARLATRDAHLGGRAVPAGTTAVVNMWAIARDGGLWRDPGVFRPERFL
EAGVGVAG-GDLRLAPFGAGRRACPGRALAMATVHLWLAQLLRSFRWV-P-G---DRVDM
--SERLGMSLEMEKPLICLALPR
>LOC_Os11g29720.1_OsCYP78D1 503 bp
RNE--IFLLL-FLLYLS-AKR--GAAIP-GPRGWPLLGSLPVV--SGPHRRLAALADA-H
GRRLMSLTLGATPVVVSSHPDTVREILA--GAAFRDRPARAAARELML-RAVGFAPAGAY
WRRLRRAAGAGMLSPRRAAAL--AALRARVARRTSEAVSRGMA--GVAMRALLHAASLDN
MVGSVLGLEH----I-SD-MGDMVREGYELVGKFNLGDYYSTTQYLDFGVG--PRCQRLA
ARVREQFGRVMEERR-VSDL---HKRDLLSYMLSM-PQE--RIEDSDVIAVLWE----MI
FRGTDVVAILLEWAMARMVLHPDIQSKVQEELDRAV-GH-R-PMTDSDIPNLRFLHCVIK
ETLRMHPPGPLLSARLAVHDTYV-GKHVPAGTTAMVNMWAISHDETIWGDPWVFRPERFM
-EDINVLG-SDLRLAPFGSGRRVCPGRMMGLSTAYLWFGRMLQEYKWA-A-Q-----VKL
--TECLRLSMEMKKPLVCHAVPR
>Mp1g14150.1_MpCYP78E1 503 bp
LGSASVFSLSVIMMAIA-YGR----IAP-GPRGIPIVGCATYM--QGLHRKLDNL-AK-E
LK-LMAFSVGCTPVVVTSDPDVAAEMLR--GQAFQERPLKQAAEMLLD-RAMGFAAPGPY
WLRLRKIAATCLFCPRQIKAN--LPVRQFEASRMLHAIAAAAGTNRVRLRSYLQRAAVNN
MTRIVFGKR-ANEQA-EK-LEGMIRECFEALGAFNYADHFPGLRFFEMDVG--KKFGNLV
ERVKAYVREIIEEHR-A-----DFSDDMVDILLAL-EGE--KLSECDMIAVLWE----MI
FRGTDTIAVTIEWAVAELILNPEWQERIHAELDAAV-GCSR-MVDNKDLDKLPSLVAFIT
ETFRLHPAGPLLSARLSTKDVSLAGYDVPKGTTCMVNMWSILRNQKYHVNPDVFDPSRFI
GKPIDVRG-GDLRLAPFGSGRRICPGRELALSVVQLWIARMLQNFSW--S-S---DRIDL
--TEDLKLSCEMLQSLE--AVPT
>ZmCYP92A1 503 bp
ME--LGIALCAALFL---LRV----NPPPGPKPWPIIGNLNLM--GEPHRSMNEL-SK-R
YGPLMQLWFGSLPVVVGASAEMAKLFLKTNDAAFSDRPRFAVGKYTADCSGLLWAPFEPY
LRQARRICATELFSATRLESF--EHIRDEEVRVMLRQLR--Q---TVRLRDYLQMLALGV
ISRIVLGKKVPAITP-AE-FREMVDEFFALHGAFNIGDYIPWLDWLDLGYV--ARMKRMK
ARFGRFLERVLDVHNE-RRLRE-FVADMLDVLLQL-ADD--QLSRDNVKAITQD----LI
IAGTDSNANTLEWAVSELLKNPKILAKAMEELNHVI-GPDR-LVTESDLPRLPYIEAVLK
ETMRVHPAAPMLAPHVAREDTSVDGYDVLAGTVLFINVWAIGRDPGLWDAPEEFRPERFV
-SKIDVRG-HDFQLLPFGSGRRMCPGINLALKVMALSLANLLHGFEWRLPDGVTAEELSM
--DEAFKLAVPRKFPLMVVAEPR
>LOC_Os09g26980.1_OsCYP92A7 503 bp
VA--VAILL-TMLFLKASTRK----NLPPGPKPWPIIGNLNLV--GAPHRSIHEL-SR-R
YGPLVYLRFGSFPVVVGSSVEMARFFLKTRDAAFIDRPRTAAGKHTANYRDITWSPCDAY
WRQARRVVLTELFSARRIESY--EHIRREEVHALLRDLHYAS--RAIVIKDYLSTASLNM
ITRMVMGKRV---TL-AQ-FKELLEELFFLNGVFNVGDQIPWLEWLDLGYV--KRMKKVS
KALDQLLEHVVDEHSE-RRQRE-FVADMVDVLLRL-ADD--KLSRDSIKAFTQD----LI
AGGTESSSETIEWAISELLRKPEMFAKATEELDRIV-GHRR-WVNEKDILDLPYIEAIVK
ETMRLHPIGPLLAPRLSREDTSVGGYDIPTGTRVFVNVWAIARDPTLWDASEEFMPERFL
-KKIDVKG-QDFELLPFGSGRRMCPGYNLGLKVIQLSIANLLHGFTWRLPKDMVKEDLSM
--EEIFGLSMPRKFPLEVAVEPK
>LOC_Os09g26960.1_OsCYP92A9 503 bp
LM--VGVVL-TVLFLKAVLGV----NLPPGPKPWPVIGNLNLV--GTPHRSIHNL-SK-K
YGPLMYLRFGSFPVVVGSSVEMAKFFLKTHDVVFTDRPKTAAGKHTTNYSDITWSPYGAY
WRQARKMCLTELFSAKRLESY--EYIRGEEVRALLRDLH--G---VVVLKDYLSTVSLNV
ITRMVLGKKL---TP-EE-FKWMLDELFLLNGVLNIGDSIPWLDWLDLGYI--KRMKKLG
KMFDRFLEHVVDEHNE-RRRRE-FVADMVDVLLQF-ADN--KLKREGVKAFTQD----LI
AGGTESSAVTVEWALSELLKKPEVFAKATEELDRVV-GRGR-WVTEKDVPSLTYVDAIVK
ETMRLHPVAPMLVPRLSREDTSVDGYDIPAGTRVLVSVWTIGRDPKLWDAPEEFMPERFI
-NKIDVKG-QDFELLPFGSGRRMCPGYSLGLKVIQLSLANLLHGFAWRLPDGVTREQLSM
--EEIFGLSTPRKFPLEAVVEPK
>LOC_Os09g26940.1_OsCYP92A11 503 bp
ME--LVIVL-AVVFLLAILRA----RLPPGPNPWPIIGNLNLI--GAPHRSIHEL-SK-R
YGPLMQLRFGSFPVVVGSSAEMARFFLKSHDIVFTDRPRTAAGKHTTNYTDILWSPYGAY
WRQARKMCVTELFSARRLESF--EHIRGEEVRALLRDLH--G----VLLRDYLSTATLGV
ISRMVLGKKVPAATP-EE-FKMMMDELFLLSGVLNIGDFIPWLDWLDLGYI--RRMKRVG
KKLDRFMEHVLDEHDK-VRRQQ-FAADLVDVLLQL-ADD--QLRRDNVKALTQD----LI
AGGTDTSAITVEWAISELLRKPEILAKATEELDRVV-GRGR-LVTETDMTSLPYVEAIVK
ETMRVHPVAPLLAPHVAREDASVGGYDIPAGTRVLVNVWTIARDPALWDSPEEFMPERFI
-SKIDVKG-QDFQLLPFGSGRRLCPGHSLGLKVIQLSLASLLHGFEWRLPDGVSAGELSM
--EEVFGLSTPRKVPLEVVVKPK
>LOC_Os09g08920.1_OsCYP92A13 503 bp
------------------------------------------------------------
------------------------------------------------------------
------------------------------------------------------------
------------------------------------------------------------
------------------------------------------------------------
--------------MSEVLKNPAILAKATKELDNVV-GSGR-LVTESDIPHLPYVDAIMK
ETMRMHPVAPLLIPRMSREDATVAGYDVPAGTRVLVNTWTISRDPSLWDSPEEFRPERFV
-SEIDVKG-RDFELLPFGTGRRMCPGYSLGLKVIQLALANLLHAFSWNLPDGIAAGELSM
--EEIFGLTMPRKIPLLAVVKPR
>LOC_Os09g08990.1_OsCYP92A14 503 bp
LQ--FAVVL-TVVFLLRVLLA----KLPPGPKPWPIIGNLNLI--SSPHRSIHEI-SK-R
HGPIVQLWFGSCPVVVGSSVEMAKLFLQTNDAVFADRPRTAAGKYTADCTDITWSPYGAY
WRQARKMCAAELFSARRLESL--EHIRHEEVRALLRELHGSG---AVQLRDHLSMAALGV
ISRMVLGKKV---TP-EE-FKWMLEELFLMNGVLNIGDFIPWLDWLDLGYI--RRMKNVN
RLIHRFLDRVLDEHDE-RRRLQ-FVADMVDILLQL-ADD--QLTRNGIKGITQD----LV
TGGADTSTVTVEWAMSEVLKNPAILAKATEELDTIV-GVGR-LVTEGDIPHLPYIHAIMK
ETMRMHPVVPLLVPRMSREDASVAGYDVPAGTRVLVNTWTIGRDPSVWDSPEQFRPERFV
-SGIDVKG-RDFELLPFSSGRRMCPGYNLGLKVIQLTLANLLHAFSWCLPDGVTAGELSM
--EEIFGLTMPRKIPLLAVVKPR
>LOC_Os08g35510.1_OsCYP92A12 503 bp
ME--LSMAL-AFLLLGLKRKG----NLPPGPTPWPVIGNFNLI--GAPHRSIHEL-SR-K
YGELMLLRFGSFPVVVGSSVAMARLVLKTHDAVFIDRPRTASRKHTTGYADITWSPYGAY
WRQARRICVTELFSARRVASF--EHIRADEVRALVRGLFAAA--GAVHLRDHLSTLSMNV
ITRMVLGKRFPVSTL-SE-FKWMLDELLLLNGVLNVGDWIPWVDWMDLGYV--RRMKKVG
KMFDAFMEHVLDEHSE-RRRRE-FVADMVDVLMDL-ADD--KLGRVGVKAFTQD----LI
AGGTESSSVTVEWALSELFKNPAIFATATDELDRVV-GRCR-WVTEKDIPNLPYLDAIMK
ETMRMHPIVPLLIPRVARDDAAVAGYDIPKGARVLINVWTIGRDPELWDAAEEFMPERFI
-SRIDVKG-QDFELLPFGSGRRMCPGYNLGLKVMQLSLANLLHGFAWRLPEGMKEEELSM
--DEVFGLSTTRKYPLQVVVEPR
>LOC_Os02g29960.1_OsCYP92A15 503 bp
LV--LVLVL-TLLFVAALRRK----NIPPGPRPWPVIGNLNLI--GAPYRSIRDL-SR-R
YGPLMSLRFGSFPVVVGSSVDMARYFLRANDLAFLDRPRTAAGRYTVNYAGVLWSHYGEY
WRQARRLWVTELLSARRLAST--EHVRAEEVRAMLRGLSRRA---AVVLKEHMLMVTLNV
ISRMVFGKKI---TA-EE-FRWMIEEIFFLNGVFNIGDMVPWLGWLDPGYI--GRMKRLG
GMFDRFLEHILDEHVE-RRRRE-FAADMVDLLLQF-ADD--PIQRDGVKAFILE----LI
TGSTDTTSVSVEWAMSEVLRNPSVLARATDELDRVV-GRRR-LVAEGDIPNLPYLDAVVK
ESMRLHPVVPLLVPRVSREDASVAGYDIPAGTRVLVNVWAIGRDPAVWDDAEEFRPERFA
RGGVDVKG-QDFELLPFGSGRRMCPGFGLGLKMVQLTLANLLHGFAWRLPGGAAAEELSM
--EEKFGISVSRLVQLKAIPEPK
>AagrOXF_evm.model.utg000002l.149.1 503 bp
------------------------------------------------------------
------------------------------------------------------------
---------------------------------MIK------------------------
------------------------------------------------------------
--------------------------GYCDILLSL-PGED-DI----MKALTMD----LI
SAGTDTSSITVEWGLSELLRNPQVLQKVYQELDEVV-GKER-LVTESDLPNLPYIQAVVK
ETFRLHPAAPLLVPHASSEACEVAGYHIPAETTAFVNVWSIARHPDLWQNPLEFQPDRFL
-SEIDVRG-QHFQLLPFGSGRRACPGVHLGLAMVQYSLARLVHSFDWALPQGQAPHDLNM
--EEKFGLTWARAKPLLAVPVPR
>AagrOXF_evm.model.utg000002l.146.1 503 bp
MA--LVLGLAAVLLLQRK--K----RLPPGPPGLPVFGNLLILV-SSPHQELHRL-AQ-K
YGPIMSLRLGSKNGIVVSSPEIAKEVLKTLDREFANRPYMTAKDAIGGDSTMGFTSYGAH
WRFLRKITNSELLNAKRVQQF--QNVRAEELSSMVKSILEDT---LVDIQERASFLTMNV
MTRILMSKRFPEDLA-AE-FKSLIDETFFLSGVALIGDVIPYLGFLDINYE--KRMRRVH
QRFDSFLSGVLEEH---RQTRN-A--NYFDILLSL-PGED-DV----MKALTMD----MI
TAGTDTSSITVEWGLSELLRNPQILHRVYQELDEVV-GKER-VITESDLPNLPYFQAVVK
ETFRLHPAGPLLIPHATSEACEVAGFHIPAETTTFVNAWSIARHPDVWDNPLEFRPDRFL
-SDIDVRG-QHFQLLPFGSGRRVCPGIHLGIVTVQYALARLVHSFDWALPQGQAPHDLNM
--EEKFGLTLPRAKPLLAVPLPR
>AagrOXF_evm.model.utg000091l.486.1 503 bp
MAE-LVLGLVAV-LLQRK--K----RLPPGPPGVPVFGNLLLLV-SSPHQELHRL-AQ-Q
YGPIMSLRLGSKQGIIVSSPDVAKEVLKTMDREFANRPAMTAKDAMMGESSMGFAPYSAH
WRFLRKSATSELLSAKRVQQF--ESVRAEELSRMVKSILEDS------------------
------CKRF-EDLA-TE-FKSLVEEVFFLAGVALIVDVIPYLGFLDINYE--KRMRRVH
QRFDSFLTAVLEEH---RHTRN-A--NYCDILLSL-SGED-DI----MKAMTMD----MI
LAGTGPSSITVEWGLSELLRNPQALQRVYQELDEVV-GQER-LITESDLPNLPYFQAVVK
ETFRLHPAGPLMIPHASSEACEVAGFHIPAETTTFVNVWSIARHPNMWENPQEFQPDRFL
-SDIDVRG-QHFQLLPFGSGRRACPGMHLGIALVQYSLARLVHSFDWALPQGQAPHDLNM
--EEKFGVSLPRAKPLLAVPLPR
>AagrOXF_evm.model.utg000006l.535.1 503 bp
VAE-LVLGLAAV-LLPRK--K----KLPPGPPGVPVFGNLFLLV-PSPHQELHRL-AR-K
YGPIMSLRLGSRLGIVVSSPEIAKEVLKTQDREFANRPFTTAKDAMGGESTMGFASYSPH
WRFLRRVANSELLSAKRVQQF--QSVREEELSRMVKSILEDS---VVDVQQRAFFLTMNV
MTRILMSKRF-EDLA-EE-FRSLIEELFFLGGVSLIGDVIPTLGFLDINYE--KRMRRVH
QRFDSFLTTVLEEH---RQTKN-A--NYVDILLSL-PGED-DV----MKALAMS----VI
TAGTDTSSITVEWGLSELLRNPQVLQKVYQELDEVV-GKER-MVTESDLPNLPYLQAVVK
ETFRLHPAGPLLIPHVSSEPCEVAGFHIPPGTTTFVNVWSISRQPEVWENPLEFQPDRFL
-SDIDVRG-QHFQLLPFGSGRRSCPGIHMGLAMVQFSLARLVHSFDWSLPQGVAPDELDM
--EEKFGLTLPKAKPLLAVPLPR
>AagrOXF_evm.model.utg000006l.305.1 503 bp
MGACLLVACSAFGLLNTSGTK----RV-SGPSGVPVFGNLGILA-THPHQELHRL-AQ-K
YGPIMSLRLGSKQAIVVSSPEVAKEVLKDRDQVFSYRPYASAVDIMGGNHSMTFVSYGPH
WRFLKKLATLELLTIKRVEQF--QYVRVEEVGHLVKCILEDS----MDLKQTSSSLIMNL
MSRILMSKRC-QNHA-SE-TKALVDEIFFLSTAPLIRDFIPWLGFLDLTNK--ARMRKVQ
KQLNSFMDAVLKE----SESYN-SLDDFIILLLSV-PGED-QV----MKALFME----MF
SAGTETTATTLEWSFAELLRNPSKLQRVQSELDAVA-GKDR-LVLESDLPDLRYLQAVVK
ETLRLHPPVPLLVPHMSGRACEVSGYHIPANTTTLVNAWSIGRTKGVWERPLEFWPERFL
AADIDFRG-QHFQLLPFGSGRRSSPGMHLALAQVHYSLARLLQAFHWSLPEGQAPQDLDM
--SERFGLSLPRAKPLWAVPTSR
>AagrOXF_evm.model.utg000018l.181.1 503 bp
----LLVALTSFLLFN----K----RLPPGPSGVPVFGNLGILA-THPHQELHRL-AQ-K
YGPIMSLRLGSKQAIVVSSPEVAKEVLKDRDQVFSYRPYASVVDIMGGNHSMTFVSYGPH
WRFLKKLATLELLTIKRVEQF--QYVRVEEVGHLVKCILEDG----VDLKQTSSYLIMNL
MSRILMSKRC-QNQA-SE-TKALVDEIFFLSTAPLIRDFIPWLGFLDLTNK--ARMRKVQ
KQLNSFMDAVLKE----RESYN-SLDDFISLLLSV-PGED-QV----MKALFME----MF
SAGTETTSTTLEWTFAELLRNPSKLQQVQSELNAVV-GKDR-LVLESDLPDLRYLQAVVK
ETLRLHPPVPLLVPHMSGRACEVRGYHIPANTTTLVNAWSIGRTKGVWERPLEFLPERFL
AADIDFRG-QHFQLLPFGSGRRSCPGMHLALAQVHYSLARLLQAFHWSLPEGQAPQDLDM
--SERFGLSLPRAKPLWAVPTSR
>AagrOXF_evm.model.utg000018l.190.1 503 bp
------------------------------------------------------------
------------------------------------------------------------
------------------------------------------------------------
------------------------------------------------------------
------MDAVLKE----RESYN-SLDDFISLLLSV-PGED-QV----MKALFLE----MF
SAGTETTATTLEWTFAELLRNPSKLQRVQSELDAVV-GKDR-LVLESDLPDLRYLQAVVK
ETLRLHPPVPLLVPHMSGRACEVSGYHIPANTTTLVNAWSIGRTKGVWERPLEFWPERFL
AADIDFRG-QHFQLLPFGSGRRSCPGMNLTLAQVHYSLARLLPAFHWSLPEGQAPQDLDM
--SERFGLSLPRAKPLWAVPTSR
>LOC_Os03g44740.1_OsCYP92C1 503 bp
MA--VTLLI-AVASLRGQRR-----NLPPGPRGWPVFGSLGALA-ALPHRALAAL-AA-R
HGPLMHLRLGSFDAVVASSAGAARLVLKTHDAAFADRARTAAGELVANYKGIVHTPYGAY
WRMARKLCATELFSPRRVDSY--ERIRAEEIGALARDLF--G---AVAVRERLASATLRN
ILRMSVGDKS---DG-EA-FRRTLDEAFEVSGVSNVGEWVSLLGWLDVGFR--RRMKRLS
KMYDRFLEQILHEHEA-SMAAAAAAADLVDVLLQL-SGEEERLTRDGVKAFILD----II
AGGTESSAVAMEWAMAELLRRPDAMAAATDELDRVV-GTAR-WVTERDIPDLPYVDAVVK
EALRLHPVGPLLVPHHAMEDTVVAGYVVPAGARVLVNAWAIARDPASWDRPDAFLPERFL
AAGLDVRG-QHYELLPFGSGRRVCPATNLAMKMVALGVASLVQGFAWRLPDGVAAEDVSM
--EELVGLSTRRKVPLVAVAEPR
>AagrOXF_evm.model.utg000005l.204.1 503 bp
--------------------------------------MLQAL--CP-------------
------------------------------------------YDMMVNNSTIFL------
------------------------------------------------------------
-------------KA-AE-FKHLMDAILRLEVVALLEDYVPYLSFLDVNYK--ADMQKVR
KRVDIFLGKVIADH-R-RTQTKVKADDFLHVLLSL-PG---RWTDDNLKGFLLD----LF
IAGTDTSSVTVEWAMAELLRHPQIMKNAQQELDTVV-GTGR-LVAESDLPQLPYLVNIVK
ETFRLHPVAPLLIPHESVQPCQVLDYEIPAKTRLLVNVWGMGRSSEVWEDALSFNPDRFQ
-RDLDVRG-KHFELLPFGTGRRGCPGITLGLTLVQYSLARLLQAFTWSLPDGNKPEDLDM
--SEAFGLTLPRAEHLIAIPSPR
>AagrOXF_evm.model.utg000111l.105.1 503 bp
ME--LAVLI-ACLVLGKGSKT----RFPPGPKGVPILGNLSIF--SPPHKELLRL-SQ-L
YGPIVFIRLGSKPTLVVSSPEVAKEILTVHDQNFADRPNAVVRDHMLSDSNIAFCPYNSQ
YKLMRKVLVTELLSSKRLQHF--GALRAREVSSMIRSVWEER-VAGVNLNFRMGRVTMNM
MTQMVMSKRFAAAEA-AE-FKSLIEEILRLDVVPMMEDFVPYLSFLDANYK--AEMKKVR
KRVDIFLGKVIADH-R-QTQTKLKADDFLRVLLSL-PG---RWSDDNLKGLLLD----LF
IGGTSTSSATVEWGMSELLRHPDIMKKAQQELDTVV-GTDR-LVAESDLPQLPYLVNIVK
ETFRLHPTVPLLVPHESIEPCQVAGYDIPARTRLFVNVWGMARSSEVWEDALSFNPDRFH
-RDIDVKG-KHFELLTFGTGRRSCPGMPLGVTMVQYALSRLLQAFTWSLPDGTKPEDLDM
--SEAFGLTLPKAQNLIAIPSPR
>AagrOXF_evm.model.utg000081l.326.1 503 bp
MAD-AGLALAVIVYT-----K----RLPPGPPGWPVLGSLVPIFSDKPHQILFDL-CR-Q
YGPIVSFRLGSRLAVVIDSPDMAREFLKERDAIFSSRPVFGASKYLLQENTVGLNPYNKH
TKRLLSIFSSEILSPRRVQQS--RVVRGEEVAGMVRSIWDEV--GCVSVHDKVSLLLFNV
STRTIFSKRFNREQA-AE-FQALVKEVLRLALAPLMEDFVPYLGFLDLKTK--GDMQATH
VRLDAFFEMVIAEHRQ-YLRTIATAADVLDVLLSL-PGENG-LTNNEMKGILMM----MY
DAGTDSSILSVEWAMAELLRHPEQLKTAQQEMDAVV-GRDR-VVTEDDIPNLLYLQAAVK
ETFRLHPPVPLLIPHCASEACQVAGFDIPANTTLYVNAWGMARNPDVWDRPLDFSADRFM
-REVDFRG-AHYQLLPFGAGRRRCPGVALGALTVHYTLARLVQAFNWNLPEGVTPENLDM
--SESSGITVPKKQPLVAMPSPR
>AagrOXF_evm.model.utg000114l.23.1 503 bp
MAG-AG--LAAILYT-----K----RLPPGPRGWPVLGSLVPIFAHKPHQVLFDL-CR-Q
YGPVVSFRMGSRLAVVIDSPDMAREFLKERDAIFSSRPVFGASKYLLQENTVALSPYNKH
TKRLLSILSTEILSPRRVQQS--QVVRQEEVAGMVTSILDEVG-ACINIHDKVALFLFNV
STLTIFSKRFNPEQA-VE-FKVLVKEVLRLALSPLFEDFVPSLGFLDLSTK--RDMQATH
ARLDAFYEMVIAEHRQ-YLRTIATAADVLDVLLSL-PGGNG-MANNEMKGILNT----MY
DAGTDTAMLSIEWAMAELLKHPEQLKTAQQEMDAVV-GRDR-VVTEADVPNLPYLQAVVK
ETFRLHPPVPLLIPHCASEACQVAGFDIPANTMLYVNAWGMARNPDVWDQPLDFNPGRFM
-SQVDFKG-AHYQLLPFGAGRRRCPGVTLGALTVHYTVGRLVQAFNWNLPEGVTPENLDM
--SESSGTTVRKKQPLVAVPSPR
>AagrOXF_evm.model.utg000126l.11.1 503 bp
VAS-VILLVAAVVALASLSVR----NLPPSPPRVPVFGNLGVFV-TSPHQKITQL-AH-K
YGPIMSLKLGAKLAIVVTSPEMAKEVFKNFDKEFADRPQSTFKEAACGDHCMPLLEYGPN
WRNLRKVVTLELLTAKRIQQF--EGVRREEVSGIIRSILEDS---LVDMDKKSTYVIMNI
ATRILMSKRYTEDLS-DE-FKRLVSEVASLASIPLIGDVIPYLGFLDVNRK--GKMVKVH
NRYDSFLDGILKEH---RKTRA-GEPDFVDVLLDL-PQE--GVRDDRIKALVMD----MI
NAGVHSTSLCMEWAMAELVRNPDVMKKLQAEIDRIV-GRDR-QVTEADVAQASYLHAFLK
EVLRLHPPGPLAIPRQSNEWCKVAGYDIPPNTQLFLNVWGICRDPNVWPDPLHFQPERFL
-SDIDFKG-HHYEFLPFGTGRRGCPGMNMALILLSYTLARLVHSFDWALPDGQKPEDLDM
--SEKFELALPRAQPLIVVPTPR
>AagrOXF_evm.model.utg000018l.302.1 503 bp
ME--LQLLTGAVFVFLRMQKK----NLPPEPPSWPLIGHLHLFL-SPPHREMHRL-AE-Q
YGPILHLRMAGRSMVLISSPDMAREVLKNQDRNFASRPPFRAFQGLGVDGSIGTTPYGPQ
WRYLRKVATLELLTHKRIHQF--AAARQQEMCDMVLSILDDAADVGFDLNQKLAALTMNL
MTRQLFGKRFAESEG-TE-LKRTLNELFHMYGIPMVGDHSRYLAFLDW--K--KQIANLH
AKLDKFLGKELEEHKK-ENEVQ-EAEDFMDVLLSL-PAEE-----NMIKGLILD----LI
GAGVDTSSVTMEWAMAEVIRNPDVMKQAHKELDFVV-GRDR-RLQESDISNLPYLQAIVK
ESMRVHPAVAHLIPHAAIDSCQVAGYDIPAGMQVLVNIWSIAQAKSVWDSPTEFNPERFV
-RDFDITG-QNFEFIPFGAGRRGCPGIQLGLTHVYYAVAQLLHSFDWQLPQGQTSEHMDM
--KETFGLTMPKTVPLQAVATPR
>AagrOXF_evm.model.utg000140l.76.1 503 bp
ME--LQLLTGAVLVLVRMQKK----NLPPEPPSWPVIGHMHLFV-SAPHREMDRL-AE-Q
YGPILHLRLAGRSMVLISSPDMACEVLKIQDRNFASRPRFRAVEGMGVEGSIGGAPYGPR
WRYLRKVATIELLTQKRIQQF--AASREQEMCAMVRSILADTADVVVDLKEKLSALTMNL
TTTQLMGKRFSECEG-IE-LRRTLKELFRLYGVPMVGDHSWFLAFLDW--R--KQIANLH
VKLDKFLNTALEEHRK-QNKVQ-EAEDFMDVLLSL-PAEE-----MVIKGMLLD----LI
GAGVDTSSVTMEWAMAEVIRNPEVMKRAHNELDLVV-GRDR-RLQESDISNLPYLQAIVK
ESMRVHPAVANLLPRASIDASQVGGYNIPAGMTVLVNVWSIARGKSVWESPTEFNPERFV
-RDFDITG-QNFELIPFGAGRRGCPGIQMGLTHVYYAVAQLLHSFDWQLPKGQKPEHMDM
--MENFGLTMPKSVPLQAVATPR
>AagrOXF_evm.model.utg000083l.93.1 503 bp
MG--LQLLAGAVLVFVRMQKK----NLPPEPPSWPLIGHLHLFL-SSPHREMHRL-AE-Q
YGPILHLRLAGRSVVLVSSADTAREVLKDQDRNLASRPPFAAFDGMGVEGSMGLAPYGQR
WRYLRKVATTELLSQKPIQQH--AAAREQEMDAIVRSILHDTAHVGFNLHQKLGALSMNL
MSRLLIGRRFADSEG-VE-LVKAMEDLQRAYGVPLVGDHNPRLAFLDW--K--KRIVNLH
VKVDKFLNKALDEHRK-HKNI--EAEDFMDILMSL-PAEE-----NMIRGLVLD----LI
GAGVDTSSLTMEWTMAEVIRNPHVMKRAHEELDSVV-GRDR-RVQESDIPNLPYLQAIVK
ESMRVHPPAAHLLPHEAIDSCQVAGYDIPARTTVLVSIWSIARAKSVWESPTEFKPERFL
-RDFDITG-QNFDFIPFGSGRRRCPGYLLGLIHVQYAVAQLLHSFNWQPPQGQKPEHMDM
--METYGLAMRKTVPLHAVATPR
>AagrOXF_evm.model.utg000002l.639.1 503 bp
------------------------------------------------------------
----MWVRLGSKGAIVVSSPAMAREVLKAQDAVFASRCPTYATSELS--EDIGFAPYSPA
LRHSKKVMATELVAPKRLKQF--EGIRLQELAGVVAAIRSHIT--PVNVPVLLSLLNLNS
ITRMGISKKFDVEDG-QT-FVTLLGELLETIQTQLFRDCIPYLSFFDFPVK--HRISGLR
KRFDTFLTAVIEEH-R-NDLRK-RSADYLDVLLLL-NEEEQ-LSNDSVKGQITD----MI
VAGTETTASNVEWAMVELLRHPAMLERAVKEVNTVV-SSDR-QVTDADLPNLPYLQAIVK
ETLRLHPIFPLLVPHFSLEATKVAGYDIPAQTLLFVNAWAISTDSAVWKDPLEFIPERFI
RPDVDIRG-QNFEVIPFGSGRRICSGMNLALIMVPLTLATLLHNFCWSLPEDVKPQDLDM
--SEKQGITIGTAEPLQVVFSLR
>AagrOXF_evm.model.utg000050l.276.1 503 bp
-----------------RNGS----NLPPGPPPLPVLGNLHIFA-SRLHRDLATL-AA-K
YGEIMWVRLGSRRAIVVSSSALAREVLKTQDALFASRSPTYATTELS--KDIAFAPYGPE
QRHSKKVMATELMYAKRLKQF--EGIRLEELAALTATIRSHITPSPVNLVFLLKLLNVNL
MTRMGISKKFDAGDA-QA-FVSRLDEYMAALPTQLLRDCIPYLSIFDLPAK--HRIPRIR
KRIDRFLTAVIEEH-R-NELRK-KIADYVDVLLQM-NEEDQ-LSSVSVKGLIID----LI
LAGTDTTAATTEWAMAELLRHPAILEKAVKEVNSVV-SSER-QVTDADLPKLPYLQAIVK
ETLRLHPVAPLLAPHCSMEATKVAGYDIPAQTLVFVNVWAISTNPAVWKDPFEFIPERFI
RPDLDIRG-QNFEAIPFGSGRRGCSGMNLALLTVPLTLATLLHNFCWSLSDDVKPQDLDM
--TESQALVMARVEPLQVLFSLR
>AagrOXF_evm.model.utg000050l.232.1 503 bp
MA--IVLAVGSLFA--ERNAS----NLPPGPPPLPVLGNLHIFA-SRLHRDLAKL-AA-K
YGEIMWVRLGSRRAIVVSSSAMAREVLKTQDAVFASRSPTYATTELS--KDIAFAPYGPE
QRHSKKVMATELMYAKRLKQF--EGIRLEELAALTATIRSHITPSAVNLVFLLKLLNVNL
MTRMGISKKFDAGDA-QA-FVRLLDEYMAALPTQLLRDCIPYLSIFDLPAK--HRIPRIR
KRIDRFLTAVIEEH-R-NELRK-KIADYVDVLLQM-NEEDQ-LSSVSVKGLIID----LI
LAGTDTTAATTEWAMAELLRHPAILEKAVKEVNSVV-SSDR-QVTDADLPKLPYLQAIVK
ETLRLHPVAPLLAPHCSMEATKVAGYDIPAQTLVFVNVWAISTNPAVWKDPFEFIPERFI
RPDLDIRG-QNFEAIPFGSGRRGCSGMNLALLTLPLTLATLLHNFCWSLSDDVKPQDLDM
--TESQALVMARVEPLQVVFSLR
>AagrOXF_evm.model.utg000050l.277.1 503 bp
MA--IVLAVGALFAV-IKNGS----NLPPGPPPLPVLGNLHFFA-STLHRDLAKL-AA-K
YGDIMWMRMGSKGVIVVSSAAMAREVLKTQDAVFASRAPTYAISQLN--KDIAFAPYGPD
LRHSRKVMATELMSAKRLAQF--EGIRLEELAAVIATVRSHITPSPVNITFLLRLLNFNT
VTRMGISKKIDIGDA-QT-FVSLMEEQIATLPTQLLRDCIPFLSIFDLPVK--HRIPRIR
KRMDAFLTAVIEEH-R-NELRK-RSADYLDVLLQL-NEEDQ-LSNDSIKGQITN----MI
LAGTDTSAVTMEWAMAELLRQPEILERAANEVNSVV-SSDR-QVTDADLLKLPYLQAIVK
ETLRLHPAGPLLLPHCSLEATKVAGYDIPAETVLFVNAWVISTNPAVWKDPFEFIPERFI
RPDVDIRG-HNFDIIPFGSGRRVCSGMSLALSMVSLTLATLLHNFCWSLPGDVKPQDLDM
--SERDGFTVHRVEPLQVVFSPR
>AagrOXF_evm.model.utg000050l.231.1 503 bp
MA--IVLAVGALFAV-IKNGS----NLPPGPPPLPVLGNLHFFA-STLHRDLAKL-AA-K
YGDIMWMRMGSKGVIVVSSAAMAREVLKTQDAVFASRAPTYAISQLN--KDIAFAPYGPD
LRHSRKVMATELMSAKRLAQF--EGIRLEELAAVIATVRSHITPSPVNITFLLRLLNFNT
VTRMGISKKIDIGDA-QT-FVSLMEEQIATLPTQLLRDCIPFLSIFDLPVK--HRIPRIR
KRMDAFLTAVIEEH-R-NELRK-RSADYLDVLLQL-NEEDQ-LSNDSIKGQITN----MI
LAGTDTSAVTMEWAMAELLRQPEILERAANEMNSVV-SSDR-QVTDADLLKLPYLQAIVK
ETLRLHPAGPLLLPHCSLEATKVAGYDIPAETVLFVNAWVISTNPAVWKDPFEFIPERFI
RPDVDIRG-HNFDIIPFGSGRRVCSGMSLALSMVSLTLATLLQRKATSRPG---------
--HERAR----------------
>AagrOXF_evm.model.utg000083l.126.1 503 bp
MA--IALAVGALLA--VRNGS----NLPPGPPPLPVLGNLHIFA-SKLHRDLATL-AA-K
YGEIMWIWLGSKGAMVVSSPAMAREVLKNQDAVFASRSPTHAVTLLT--KDIGFAPYGPA
LRHSKRVMATELMTAKRLKQF--EGLRSEEVAAVVATIRSHVTSSPVNVTLLLNLLNLNS
TTRMGISKRFVVEDG-ET-FVGLMKEQLSVVTTQLLRDCIPYLSIFDLPVK--HRIPKIR
KRMDRFLTAVIEEH-R-EELRK-RTADYLDVLLQL-NEEDQ-LSSDSVKGQVID----LI
LAGTDTSAATTEWAMAELLRHPEILERVENEVNSVV-SSNR-QVTEADLPKLPYLEAIVK
ETLRLHPVLPFLVPHCSVEATKVAGYDIPAQTVVFVNSWAISTDPAVWKDPLQFIPERFI
RPDLDIRG-QNFELLPFGSGRRGCVGTNLGLLMVQLTLATLLHNFGWSLPDDVKPEDLDM
--SEKEGLTMSRVEPLQVVFSLR
>AagrOXF_evm.model.utg000083l.121.1 503 bp
MA--IILAVGALVA--VRNGS----NLPPGPPPLPVLGNLHIFA-SKLHRDLAKL-AG-K
YGEIMWIWLGSKGAMVVSSPAMAREVLKNQDAVFASRSPTYAVTELT--KDIGFATYGPA
LRHSKRVMATELMSAKRLKQF--EGVRSEEVAAVVATIRSHVTSSPVNVTLLLNLLNLNS
VTRMGISKRFVVGDA-ET-FVNLMKEQIAVVTTQLLRDCIPYLSILDLPVK--HRIPRIH
KRMDRFLTAVIEEH-R-VELRK-RIADYLDVLLQL-NEEEQ-LSNDSVKGQVID----LI
LAGTDTSAATTEWAMAELFRHPEILEKVGKEVNSVV-SSDR-QVTEADLPKLPYLEAIVK
ETLRLHPPLPLLVPHCSVEATQVAGYDIPAQTVVFVNAWAIGTDPAVWKDSLQFNPERFI
RSDMDVRG-QNFEVLPFGSGRRGCAGTNLGLLMVQLTLATLLHNFRWSLTDDVKPEDLDM
--SEKEGLTIGRVEPLQVVFSLR
>AagrOXF_evm.model.utg000083l.124.1 503 bp
------------------------------------------------------------
----MWIWLGSKGAMVVSSPAMAREVLKNQDAVFASRSPTHAVTKLT--KDIGFAPYGPA
LRHSKKVMATELMSAKRLKQF--EGVRSQEVAAVVATIRSHVTSSPVNVTLLLTLLNFNS
ITRMGISKKFVVEDS-ES-FVSLMKEQIAVVTTQLLRDCIPYLSIFDLPVK--HRIPKIH
KRMDRFLTAVIEEH-R-EELRK-RSADYLDVLLLL-NEEDQ-LSNDSVKGQVID----LL
LGGSDTSAATTEWAMAELLRHPAILERVEKEVNSVV-RRDR-QVTEADLPKLPYLEAIVK
ETLRLHPVLPLMVPHCSLEATKVAGYDIPAQTVVFVNAWAIGTDPAVWKDSLQFIPERFI
RPDMDVRG-QNFEVLPFGSGRRGCAGTNLGLIMVQLTLATLLHNFRWSLSDEVKPEDLDM
--GEKEGLTMGRVEPLQVVFSLR
>AagrOXF_evm.model.utg000126l.217.1 503 bp
------------------------------------------------------------
---------------------MAREILKNQDAVFAFRSKTFAMAQLT--DNISFAPYGPA
LLQSKKVMASELMSGKRLKQF--EGVRSQEIAAVVATIRSHVTPSPVNVTLLLNLLNLNS
VTRMGISKKFDIWDA-ET-FLSLMKELIAVIATQLFRDCIPYLSIFDLPVK--YRIQRIR
KRMDQFLTTVIEEH-R-NESRK-RSADYLDALLQL-NEQGE-LSNDSVKGQVID----MI
LAGTDTTASTTEWAMAELLRHPATLERAEKEVNSVV-SRDR-QVTEADLPKLPYLGAIVK
ETLRLHPVVPLLVPHCSVEDTKVAGYDIPAQTVVFVNAWAISTDPGVWKDPLQFIPERFI
RPDVDIRG-QSFEVLPFGSGRRGCAGTNLGLSMAHLTLATLLHNFLWSLPDNVKPQDLDM
--TEKKGLGMSRVEPLQVLFSLR
>AagrOXF_evm.model.utg000045l.256.1 503 bp
MAG-FVLAVGALFALHVRNAN----HLPPGPPPLPVVGNLHTFA-STLHRDLAKL-AA-K
YGEIMWLRLGSKGAIVVSSPAMSREVLKTQDAVFACRSRTYAIAQLS--EDIVFAPQGPA
HRHSKKVMTTELMSAKRLKQF--EGIRFQELAAVIATIRSHITPSAVNISVLLYLLSLNS
ITRVGMSKKFDVEEV-KT-FVNLLKEMVAVVPSQLLGDLFPYLSIFDLPIK--YRISRLR
KRMDRFLTAVIEEH-R-KELGQ-RSADYVDVLLQL-NEEEQ-LSDDSVKGQISD----MI
LGGSETSAATTEWAMAELLRHPAILEKAQKEVISVV-GNDR-QVTESDLPNLPFLQAVVK
ETLRLHPVGPLMVPHCSVEATKVAGYDIPAQTLAIVNVWAINTNPAVWKDPLEFIPERFI
RPDVDVRG-QNFDIIPFGSGRRLCPGMNLALLTVAHALATLLHNFCWSLPDDTKPQDLDM
--SEKQGLSVTKIKPLQVVFSLR
>AagrOXF_evm.model.utg000102l.6.1 503 bp
MAG-FVPAVGALFALHVRNAN----HLPPGPPPLPVVGNLHTFA-STMHRDLAKL-AA-K
YGEIMWVRLGSKGAIVVSSPAMAREVLKTQDAVFACRSRTYAMTQLS--EDIVFAPQGPA
HRHSKKVMTTELMSAKRLKQF--EGIRFQELAAVIATIRSHVTPSAVNIAFLLYLLSLNS
ITRVGMSKKFDVEEV-KT-FVGLLKEIVAVVPSQLLGDLFPYLSIFDLPVK--HRISRLR
KRMDQFLIAVIEKH-R-KELGQ-RSADYVDVLLQL-NEEEQ-LSDDSVKGQISD----MI
LAGTETSAATTEWAMAELLRHPAILEKAQKEVISVV-GNDR-QVTESDLPNLPFLQAIVK
ETLRLHPVGPLMVPHCSVEATKVAGYDIPAQTLAIVNVWAINTNPAVWKDPLEFIPERFI
RPDVDVRG-QNFDIIPFGSGRRLCPGMNLALLTVPHTLATLLHNFFWSLPDDIKPQDLDM
--SEKQGFGVSRLQPLHVMFSLR
>AagrOXF_evm.model.utg000008l.161.1 503 bp
MA--ALVALGSVVYLYK--RK----KLPPGPPGIPVLGNLPALI-TKPHHTLASL-SK-R
YGPLMFLRLGSRPCIVASSPEVFREIFKNQDQVFASRPRTAAFDVFSNGRGISFSQYGEG
WREMRKLVSMELLTTKRLSEI--ESWRVAEVSALVAALTHHHT-KPVILRPVLKAVGFNT
ITQMAFRKRYRPEEG-KE-FNDLAQDVLTMTAVQLIGDFVPQLSFLDFGAK--SKMANAH
DKLHHYLSRVVEEH-R-THSDS-QR-DFLDVLLTL-QNKDG-LDELSIRQLCHE----VV
TGGTDTTAFTVEWTMAALMRHPEVASKLMAELDAVV-GKER-LVTEADIPNLPYLQAVVK
ESMRLHPVGPLLVPHCSMQQTKVLGYDIPESTTVLANIWAVQRDPAVWDYPLQFRPERFF
KPEIDVKQ-QHFELLPFGSGRRGCPGMAMGLTSVHYILARLYQAFEWSLPDGMKPEDVDV
--EE---VKANE---LEAVPIPR
>AagrOXF_evm.model.utg000018l.267.1 503 bp
MA--ALSVIVSLPVLK---YK----NLPPGPGGIPVLGSLPIFT-SKPMHVLADL-AK-R
YGPIMFLRLGMTPCLVLSSPEVCRELFKGQDHIFASRPKTSAREHLAGGRDIVLAEYGEH
WRFGRKIVTLELLTHKKINQF--SIFRQEVASAMVKAIYHDAV-N---LHTMLSALTFNF
MTQICFSKCLDQEEA-KE-FIDLITEAFTLLGEQVIGDVIPYLSVLDFNVT--ARMKKCH
KRLDEFLTRILQEH-R-QH----QKDDFLDDLIVL-QARNG-LDDTTIKALCMD----MV
LGGTDLSFNTLEWAMAEMVRHPDIAAKLQAELDSVV-GKER-LVADADLPNLPFLQAVVK
ETLRFHPAGPFNLPRSSIQQTKLMGYDIPANTTLFVNVWAITRDPAVWDNPMEFRPDRFL
RPDIDVRG-QHFELLSFGTGRRGCPGMGLGLRMVQYGLARLLQAFDWAPSKGFKPEDVDM
--EG---PRAHA---LKAVATPR
>AagrOXF_evm.model.utg000018l.257.1 503 bp
------------------------------------------------------------
------------------------------------------------------------
------------------------------------------------------------
-------------------------------------------------------MKKCH
KRLDEFLSRILQEH-R-QH----QKDDFVDDLLVL-QARDG-LDDTSIKALCLD----ML
LGGTDTTSNTSEWAMAEIVRQPGIAAKLQAELDSVV-GTER-LVAEADLPNLPFLQAVVK
ETLRLHPAAALNLPHASLQHTKLMGYDIPANTTLFVNIWAIGRDPTVWENPMEFRPDRFL
RPDIDVKG-HHYELLPFGTGRRGCP-----------------------------------
-------VTAHS-----------
>AagrOXF_evm.model.utg000091l.510.1 503 bp
MA--AL--LIGLAVLKNRWLN----NLPPGPAGIPVLGNLTIFI-SKPHHVITAM-AK--
------------------------------------------------------------
----RKIVTLELLTQKKIQQF--SILREEEASAMVKAIYHDAA-N---MHTVLSALTFNV
ITQICFSKNLDPEEA-KE-FNQLTSEAFSLVGVQLIGDYIPYLSVLDFNWK--PRLRKCH
KRLDAFLTRVLQEH-R-QH----QKDDFVDDLLVL-QARNG-LDDTTIKALCLD----MV
LGGTDTASNTLEWAVAELVRHPEIAAKLQAELDSVV-GKER-LVTEADLPNLPFLQAVVK
ETLRLHPASPLNVPHASVQHTKLMGYDIPANTTLFVNVWAIGRDPAVWDNPMEFHPDRFL
RPHIDVKG-QHYELLPFGTGRRGCPGMSLGLTMVQYGLARLLQAFHWAPPKGLKPEDVDV
--EEDMGSTSNAVGKLGALQENR
>AagrOXF_evm.model.utg000018l.316.1 503 bp
ME--TGLVVICLKLLL---QK----KLPPGPPPKLGFGHLSIFG---PHKVLADL-SK-K
YGPLMFFKLGSTPVVVVSSPDVAEELFKTQDQVFANRFQTTAVKSLLNPESFTWAPYGPR
WRFLRKICTSELLSPRRLLQY--ETGRDEEISTLVKAVWNNAT-P-INMRPLLRSLTTNN
MTRMCMGRRFEQDEA-YQ-FKEASEHLFQLLGVQFVGDFIPYLRFLD-SVK--EEMKKAV
AMMDNFVSRILQLH----HGRK-VSSDFMDLLMSI-PEGAGRIGDATIKTLALA----MV
NGGSDTTAVASDWAFFELVRHPHAARRVQEELDSVV-GKER-KVKESDLPNLPYLQAVVK
ETLRLHPPGPLLVPHRSVEPSKLMGYDIPAKTVAFVNAWAIGRDPALWKNPHLFSPERFL
S-EIDVRG-KHYQLLPFGAGRRGCPGASLALTVVQLAIARLLHSFNWSLTQGLKAEDLDP
--SEVPGVCAKQVE-MEVCATPR
>AagrOXF_evm.model.utg000003l.74.1 503 bp
ME--LLLLVAGAAFVGG---A----RLPPGPPGWPVVGNLPIFT-GPPHRHLEQE-IK-K
YGPLMSLWMGSQLAVVVSSPDVAKEVLKVQDQNFASRPPLAAADNLLGEGTCGFAPQGPR
HQRSRKLMVTELLTGKRIQQF--EMTRAEGLSAVVRSILQEC-GSVVDVHEKTTAVSMNN
MTQMMMGKRC-SEEA-AE-YLWLIFEINRLLGIPVIGDNIPWLGFLDL--K--RRMRKLR
GRLDRFLSRVIAEHVE-RQQET-EGEDFVDVLLSL-PEEKG---ALIIKGILLD----ML
LAGVDSSAVTAEWAMAELLKNPHVLKKAQEELDRVV-GLER-QVQEADLANLPYIEAIFT
ESLRLHPISALMIPHYSMQATKVGGYDIPANTLVFTHIWAMHRNPAVWKDPLQFKPERFL
RADIDIKG-QNFDMLPFGGGRRGCPGSTLGKTVVTFFLARLLHGFDWSLPNGQQPEDLDM
--SETFGLILPKTHHLKAVPTPR
>AagrOXF_evm.model.utg000007l.45.1 503 bp
------------------------------------------------------------
------------------------------------------------------------
------------------------------------------------------------
-----------------------------------MGDNIHFLRFLDF--I--RSMQKSR
SRLDNLLSKIIDNHRQ-RMSQS-SSPDFLEVLLNI-PGEKG---DLTIKGILTD----LV
FAGLDTSAIAAEWALSKLLRNPTVLKKAQQELDSVV-GKDR-QLVGSDIANLPYIQAIVK
ETLRLHPVAPLLIPRYSMQDCKLGDYDIPANTSVFISLLSLHKSPEAWDNPLQFRPERFI
R-DIDVKG-QNFNFIPFGSGRRGCPASALGLTTASSLIAKLIHSFDWCLAQGQSPEALDM
--SETFGLTVPRKHHLKAVPTPH
>AagrOXF_evm.model.utg000022l.52.1 503 bp
MD--ILLVVAAIAHITTASKK----RLPPGPTAWPVLGNLSIFA-DPPHARLEEL-AN-K
FGPVMSIRMGSNLAVVVSSADMAREVMKVQDNNFASRPDLTAFHDLVLEGTCGFQPLGPR
HQYVRKIMVTELLTPKRTQRF--EGSRRQELDAAMRSILHKS-GQEIDIHNLGVTLTMNN
MTRMLMSKRCDPQEA-AE-YGSLISEINRLLGIPVMGDSIPFLRFLDS--V--RSMQNSR
SRLNNLLSKIIDNHRQ-RMSQS-SSQDFLEVLLNI-PEEKG---DLTIKGILTD----LV
LAGVDTSAVAAEWAMSELLRNPSVLKKAQQELDSIV-GKDR-KLVESDVANLPYIQAIVK
ETLRLHPVAPLLIPHYSMQDCTLGDYDIPANTIVFISLRNLHRSPEAWDNPLQFRPERFI
R-DIDVKG-QNFNFIPFGSGRRGCPASALGLTTASSLVAKLIHSFDRCLAQGQSPEALDM
--SETFGDCSNKEASPQSSPAPS
>AagrOXF_evm.model.utg000091l.467.1 503 bp
MD--VLLVVATIVHFAGPGKK----RLPPGPPAWPVIGNLSIFA-SDPHARLEEL-AK-E
HGPLMSLRLGSNLAVVISSADMAKEVLKVQDRNFASRAPLLAYRHLVQEGTCGFQAYGSR
HQYVRKIMVTELLTPKRLERF--QQFREEELAAAMRFVLHKS-PGEVNIFDLGTSLTMNN
LTRMLMSKRCDPQEA-AE-YVSVISDINRLLGMPMVGDNIPFLGFLDF--I--RAMRKLR
NRLSSFLSTIIDKHRQ-QMIQT-WSPSFVDVLLTL-PGEEG---DQAMKGMLTD----ML
LAGVETSVVAAEWAFAYLLRDPHMMKKALQEIDSVV-GRDR-QLQESDVVGLTYLQAVWK
EALRLHPPAPFLIPHYATQDCTLGDYDIPVNTTVFVSTWNIHRNPEAWDSPLEFRPERFI
R-DIDIKG-QNFDMLPFGSGRRSCPAAALGMTVSSFFLAKLLHSFDWSLPQGQKPEDLDM
--SDQFGLAVPMKCHLKVVPTPR
>AagrOXF_evm.model.utg000104l.4.1 503 bp
MD--VLLVVATIVHFAGPGKK----RLPPGPPAWPVIGNLSIFA-SDPHARLEEL-AK-E
HGPLMSLRLGSNLAVVISSADMAKEVLKVQDRNFASRAPLLAYRHLVQEGTCGFQAYGSR
HQYVRKIMVTELLTPKRLERF--QQFREEELAAAMKFVLHKS-PGEVNIFDLGTSLTMNN
LTRMLMSKRCDPQEA-AE-YVSVISDINRLLGMPMVGDNIPFLGFLDF--I--RAMRKLR
NRLSSFLSTIIDKHRQ-QMIQT-WSPSFVDVLLTL-PGEEG---DQAMKGMLTD----ML
LAGVETSVVAAEWAFAYLLRDPHMMKKALQEIDSVV-GRDR-QLQESDVVGLTYLQAVWK
EALRLHPPAPFLIPHYATQDCTLGDYDIPVNTTVFVSTWNIHRNPEAWDSPLEFRPERFI
R-DIDIKG-QNFDMLPFGSGRRSCPAAALGMTVSSFFLAKLLHSFDWSLPQGQKPEDLDM
--SDQFGLAVPMKCHLKVVPTPR
>AagrOXF_evm.model.utg000103l.171.1 503 bp
ME--VLLVVAAIVHIANPGKK----RLPPGPPAWPVIGHLSIFA-SAPHALIEEL-AK-E
HGPVMSLRLGTNLAVVISSADMAREVLKVQDSSFASRAPLTAYRNLVSEGTCGFQPYGST
HQYLRKIIVTELLTPKRVQRF--QQFREEELAAAMRFVLRKI-PGEVDIHNLGTSVTMNT
MTQMLMSKRCDAQEA-AE-YV---------------------------------------
--------------------------DFVDVLLAL-PAEKG---DQAIQGLLTD----ML
LAGIETSVVAAEWAFAELLRNPDTMKKVQQEMDSVV-GRDR-QLQESDVASLPYLQAVLK
EALRLHPVLPFLIPHYSTQDCTLGKFDIPANTTVIVSTWNIQRSSEAWDSPLEFRPERFI
K-DIDIRG-QNFDILPFGSGRRSCPATTLGMTISSFFLAKLVHSFDWCLPQGQKPEDLDM
--TDKFGLAVPRKCHLKAVPTPR
>SELMODRAFT_70547_SmCYP788A1v2 503 bp
----LSLVLAAIALLAAYSRR----PLPPSPPSKLITGHLHLL--DQPNQSLYKL-AK-I
YGPLIQLRLGVVPVVVASTAEMAREFLKVNDSVCASRPRMAAQKIITNFTDIGWAAYGAH
WRQLRKICTLELFTHRRMQET--AKVRARELADTMAGIYRDR-ETSINMNTRIFSLTMNV
INQMVMRKKFDTTEA-RE-FIDLINGVFMVWGAFNIGDYIPGLSIFDFGYI--GMAKVLH
KKLDHLLDKVIEEHIQ-RRMAK---PDFVDVLLAL-TLEDGKVSHKTIKGIIVD----MI
AGGTDTAAVTIEWALSELMRKPHILKKAQEEMDRVV-GRDR-VVDESDLPNLPYLECIVK
EALRLHPSVPIL-RHESIEDCVVAGYRIPKGTGIMINVWAIGRDSATWENPMEFDPDRFI
GNTLDVRG-NHFDLIPFGSGRRMCPGMPLGISMLQMSLGRFIQCFDWGLPPEMKAEEIDM
--TETFGLTVPRKYPLHAVPIPR
>SELMODRAFT_166299_SmCYP788A1v1 503 bp
MGESLSLVLAAIALLAAFSRR----PLPPSPPSKLITGHLHLL--DQPNQSLYKL-AK-I
YGPLIQLRLGVVPVVVASTAEMAREFLKVNDSVCASRPRMAAQKIITNFTDIGWAAYGAH
WRQLRKICTLELFTHRRMQET--AKVRARELADTMAGIYRDR-ETSINMNTRIFSLTMNV
INQMVMRKKFDTKEA-RE-FIDLINGVFMVWGAFNIGDYIPGLSIFDFGYI--GMAKVLH
KKLDHLLDKVIEEHIQ-RRMAK---PDFVDVLLAL-TLEDGKVSHKTIKGIIVD----MI
AGGTDTAAVTIEWALSELMRKPHILKKAQEEMDRVV-GRDR-VVDESDLPNLPYLECIVK
EALRLHPSVPIL-RHESIEDCVVAGYRIPKGTGIMINVWAIGRDSATWENPMEFDPDRFI
GNTLDVRG-NHFDLIPFGSGRRMCPGMPLGISMLQMSLGRFIQCFDWGLPPEMKAEEIDM
--TETFGLTVPRKYPLHAVPIPR
>SELMODRAFT_116301_SmCYP796B4V2 503 bp
---VVLFLI--TAFILK--------NLPPGPRGLPLIGHFHLL--GRPHISLQQL-SK-K
FGPLFHLRLGSVPVFVVASPAMAKEFLKNNDTEFAYRPRNNVACIVVNCKSLSFSPYGDY
WKKLRKLCATELFTAKRVSMN--THIIRDELWELSREFLRASNGQVVEVRSHLRALSFNV
MTRILMKKIFIAKEA-SN-FIAMIDENLEVAAAFSITDYFPYLSWLD-LVA--RRAKMAG
DKMNGFLQKVLDEQH------P----DFVEITKNH-I----L------RAVLMD----LL
LGGSETSSTVTEWTLAELLHHPDWMVKAQQEIESVV-GRTR-MVEEGDISKLEVLNAIIK
ESFRLHPPISLLVPHASIEAQKVAGYDIPKNTTLLVNVYAIGRDPQVWSDPLEFQPQRFI
SN-IGVNG-QDFELLPFGSGKRSCPGLALGLRNVQLVLSNLLHGFEWEFPG--SPKDQPM
--GEAMGIVNFMAHTLKARITPR
>SELMODRAFT_85436_SmCYP796B4v1 503 bp
---VALFLI--TAFILK--------NLPPGPRGLPLIGHFHLL--GRPHISLQQL-SK-K
FGPLFHLRLGSVPVFVVASPAMAKEFLKNHDTEFAYRPRNNVASIVVNCKGISFAPYGDY
WKKLRKLCATELFTAKRVSMN--THIIRDELWELSREFLRASKGQVVGVRSHLRALSFNV
MTRILMKKTFIAKEA-SN-FIAMIDEILEVVAAFSITDYFPYLSWLD-LVP--RRAKMAG
DKMNGFLLKVLDEQR------P----DFVEITRNH-I----L------RALLMD----LL
LGGSETSSTVTEWALAELLHHPDWMVKAQQEIESVV-GHTR-MVEEGDISKLEVLNAIIK
ESFRLHPPIALLVPHASIEAQKVAGYDIPKNTTLLVNVYAIGRDPQVWSDPLEFQPQRFI
SN-IGVNG-HDFELLPFGSGKRSCPGLALGLRNVQLVLSNLLHGFEWEFPG--SPKDQPM
--GEAMGIVNFMAHTLKARITPR
>SELMODRAFT_85404_SmCYP796B5 503 bp
---VALFLI--TAFILK--------NLPPGPRGLPLIGHFHLL--GRPHISLQQL-SK-K
FGPLFHLRLGSVPVFVVASPAMAKEFLKNNDTEFAYRPRNNVASIVVNCKSISFSPYGDY
WKKLRKLCATELFTAKRVSMN--THIIRDELWELSREFLRASKGQVVGVRSHLRALSFNV
MTRILMKKIFIAKEA-SN-FIAMIDENLEVAAAFSITDYFPYLSWLD-LVA--RRAKMAG
DKMNGFLQKVLDEQR------P----DFVEITRNH-I----L------RSLLMD----LL
LGGSETSSTVTEWALAELLHHPDWMVKAQKEIESVV-GHTR-MVEEGDISKLEVLNAIIK
ETFRLHPPVALLVPHASIEAQKVAGYDIPKNATLLVNVYAIGRDPQVWSDPLEFQPQRFI
SN-IGVNG-QDFELLPFGSGKRSCPGLSLGLKNVQLVLSNLLHGFEWEFPG--SPKDQPM
--GEAMGIVNFMAHTLKARITPR
>SELMODRAFT_12440_SmCYP796B3v1 503 bp
-------------FILK--------NLPPGPRGLPLIGHFHLL--GRPHISLQQL-SK-K
FGPLFHLRLGSVPVFVVASPAMAKEFLKNNDTEFAYRPRNNVASIVMNCRSMSFSPYGDY
WKKLRKLCATELFTAKRVSMN--THIIRDELWEVSREFLRASKGHVVGVRSHLRALSFNV
MTRILMKKIFIAKEA-SN-FIAMIDENLKVAAAFSITDYFPYLSWLD-LVA--RRAKMAG
DKMNGFLQKVLEEQR------Q----DFVEITRNH-I----L------RALLMD----LL
LGGSETSSTVTEWALAELLHHPDWMVKAQQEIESVA-GHTR-MVEEGDISKLEVLNAIIK
ETFRLHPPVALLVPHASIEAQKVAGYDIPKNATLLVNVYAIGRDPQVWSDPLEFQPQRFI
SN-IGVNG-QDFELLPFGSGKRSCPGLSLGLRNVQLVLSNLLHGFEWEFPG--SPKDQPM
--GEAMGIVNFMAHTLKARITPR
>SELMODRAFT_64553_SmCYP796B6v1 503 bp
----------------------------PGPRGLPLIGHFHLL--GRPHISLQQL-SK-R
YGPLFHLRLGSVPVFVVSSPEMAKEFLKNHDTGFAYRPRNNAVSIVMDCRSMSFSPYGDY
WKKLRKLCATELFTAKRVSMN--TQIIRDELWGLSGELLRASKGQVVGVRPHLRALSFNV
MTRILMKKTFIAKEA-SN-FIAMIDEILEVGAAFSITDYFPYLSWLD-LVA--GRAK---
-----------------------------------------------------D----LL
LGGSETSSTVTEWALAELLHHPDWMVKAQQEIESVV-GRTR-MVEEGDISKLEVLNAIIK
ETFRLHPPIALLVPHASMEAQKVAGYDIPKNAMLLVNVYAIGRDPRVWCDPLEFQPQRFM
SN-IGVSG-QDFELLPFGSGKRSCPGLPLGLRNVQLVLSNLLHGFEWEFPG--SPKDQQM
--GEVTGI---------------
>SELMODRAFT_116408_SmCYP796B6v2 503 bp
---VALFLI--TAFILK--------NLPPGPRGLPLIGHFHLL--GRPHISLQQL-SK-R
YGPLFHLRLGSVPVFVVSSPEMAKEFLKNHDTEFAYRPRNNAVSIVMDCRSMSFSPYGDY
WKKLRKLCATEIFTAKRVSMN--TQIIRDELWELSGELLRASKGQVVGVRPHLRALSFNV
MTRILMKKTFIAKEA-SN-FIAMIDEILEVGAAFSITDYFPYLSWLD-LVA--RRAKVAG
DKMNGFLQKVLDEQR------P----DFVEITRSH-I----L------RALLMD----LL
LGGSETSSTVTEWALAELLHHPDWMVKAQQEIESVV-GRTR-MVEEGDISKLEVLNAIIK
ESFRLHPPIALLVPHASIEAQKVAGYDIPKNATLLVNVYAIGRDPQVWSDPLEFQPQRFI
SN-IGVSG-QDFELLPFGSGKRSCPGLALGLRNVQLVLSNLLHGFEWEFPG--SPKDQPM
--GEAMGIVNFMAHTLKARITPR
>SELMODRAFT_12445 503 bp
-------------FILK--------NLPPGPRGLPLIGHFHLLAMGKPHIALQQL-SK-R
FGPLFHLRLGSVPVFVVSSPEMAKEFLKNHDTEFAYRPRNNVVSIVMDSRSMSFSPYGDY
WKKLRKLCATEIFTAKRMSMN--TQIIRDELWELSGELLRASKGQVVGVRPHLRALSFNV
MTRILMKKTFITAEA-SN-FIATIDEILEVGAAFSITDYFPYLSWLD-LVA--RRAKVAG
DKMNGFLQKVLDEQR------P----DFVEVTRSH-I----L------RALLMD----LL
LGGSETSSTVTEWALAELLHHPDWMVKAQQEIESVV-GRTR-MVEEGDISKLEVLNAIIK
ESFRLHPPVSLLIPHASVEAQNVAGYDIPKNAMLIVNVYAIGRDPRVWSDPLEFQPQRFI
SS-IGVNG-QDFELLPFGSGKRACPGLHLGLRNVQLVLSNLLHGFEWKFPG--SPKDQTM
--DEAMGNISFMAHTLKAKITPR
>SELMODRAFT_12450_SmCYP796B2v1 503 bp
-------------FILK--------NLPPGPRGLPLVGHFHLLAMGKPHIALQQL-SK-R
FGPLFHLRLGSVPVFVVSSPEMAKEFLKNHDTEFAYRPRNNVVSIVVDSRSMSFSPYGDY
WKKLRKLCATEIFTAKRMSMN--TQIIRDELWELSGELLRASKGQVVGVRPHLRALSFNV
MTRILMKKTFIAAEA-SN-FIAMIDEILEVGAAFSITDYFPYLSWLD-LVA--RRAKVAG
DKMNGFLQKVLDEQR------P----DFVEVTRSH-I----L------RALLMD----LL
LGGSETASTVTEWALAELLHHPDWMVKAQQEIESVV-GRTR-MVEEGDISKLEVLNAIIK
ESFRLHPPVSLLIPHASVEAQNVAGYDIPKNAMLIVNVYAIGRDPRVWSDPLEFQPQRFI
SS-IGVNG-QDFELLPFGSGKRACPGLHLGLRNVQLVLSNLLHGFEWKFPG--SPKDQTM
--DEAMGNISFMAHTLKAKITPR
>SELMODRAFT_12447_SmCYP796B1v1 503 bp
-------------FILK--------NLPPGPRGLPLIGHFHLLAMGKPHIALQQL-SK-R
FGPLFHLRLGSVPVFVVSSPEMAKEFLKNHDTEFAYRPRNNVVSIVMDSRSMSFSPYGDY
WKKLRKLCATEIFTAKRMSMN--TQIIRDELWELSGELLRASKGQVVGVRPHLRALSFNV
MTRILMKKTFIAAEA-SN-FIAMIDEILEVGAAFSITDYFPYLSWLD-LVA--RRAKVAG
DKMNGFLQKVLDEQR------P----DFVEVTRSH-I----L------RALLMD----LL
LGGSETSSTVTEWALAELLHHPDWMVKAQQEIESVV-GRTR-MVEEGDISKLEVLNAIIK
ESFRLHPPVSLLIPHASVEAQNVAGYDISKNAMLIVNVYAIGRDPRVWSDPLEFQPQRFI
SS-IGVNG-QDFELLPFGSGKRACPGLHLGLRNVQLVLSNLLHGFEWKFPG--SPKDQTM
--DEAMGNISFMAHTLKAKITPR
>SELMODRAFT_22372_SmCYP796B7v2 503 bp
---VTLFLF--SAFILR--------NLPPGPRGLPLIGHFHLLAMGKPHIALQQL-SK-R
FGPLFHLRLGSVPVFVVSSPAMAKEFLKIHDTEFAYRPRNNTASIIFDFRSMSFSPYGDY
WKKLRKLCATELFTAKRVSLN--AQIIRDELWDLSRELSRASKGQVVGVRSHLRALSFNV
MTRILMKKTFIAEDA-SN-FIGMIDEFLEVGAEFSITDYFPYLSWLD-LVA--RRAKVAG
DKMNGFLQKVLDEQR------P----DFVEITRSH-I----L------KALLMD----LL
LGGSETSSTVIEWALAELLHHPDWMIKAQQEIENVV-GHTR-MVEEADISKLEVLNAIIK
ESFRLHPPVSLLIPHASVEAQNVAGYDIPKNATLIVNVYAIGRDPQVWSDPLEFQPQRFI
SS-IGVNG-QDFELLPFGSGKRSCPGLLLGIRNVQLVLSNLLHGFEWKFPG--SPKDQPM
--DEATAVVNYMAHTLKARITPR
>SELMODRAFT_22371_SmCYP796B7v1 503 bp
---VTLFLF--SAFILR--------NLPPGPRGLPLIGHFHLLAMGKPHIALQQL-SK-R
FGPLFHLRLGSVPVFVVSSPAMAKEFLKIHDTEFAYRPRNNTASIIFDFRSMSFSPYGDY
WKKLRKLCATELFTAKRVSLN--AQIIRDELWDLSRELSRASKGQVVGVRSHLRALSFNV
MTRILMKKTFIAEDA-SN-FIGMIDEFLEVGAEFSITDYFPYLSWLD-LVA--RRARVAG
DKMNGFLQKVLDEQR------P----DFVEITMSH-I----L------KALLMD----LL
LGGSETSSTVIEWALAELLHHPDWMIKAQQEIENVV-GHTR-MVEEADISKLEVLNAIIK
ESFRLHPPVSLLIPHASVEAQNVAGYDIPKNATLIVNVYAIGRDPQVWSDPLEFQPQRFI
SS-IGVNG-QDFELLPFGSGKRSCPGLLLGLRNVQLVLSNLLHGFEWKFPG--SPKDQPM
--DEATAVVNYMAHTLKARITPR
>SELMODRAFT_22308_SmCYP796A1v1 503 bp
---TLTIAL--VAAVIA---L----NLPPGPRGLPIIGHFHLI--GRPHVSLQQL-SA-K
FGPLMSLRFGFVPVVVVSSPAMAREILKTHDTAFADRPYKIAANFIFGQRSISWSSYGDH
FKKARKLCATELFTARRVTSF--THVIRDELWKLSGELRAASAGEVVKLRRHLRGLSFNL
MTRILMKKVFALQEA-KE-FVNIIDSVLTVGGAFAITDFFPGTKWID-WTV--PAAKAAS
DKLNSFLTKVLDEQR------P----DFVALTKSY-FD---Y-----TKALLVD----MF
LGGSETSSTVVEWAMAELLHYPKVIAKAQEELERVV-GRER-MIEESDLPKLEYFSALVK
EVFRLHPPLTMMVPHTTAQNQKVAGYDIAKNSMIFVNVFAIGRDPSVWSNPLEFNPDRFM
TS-FNVHG-HDFELLPFGSGKRGCPGLPLGLRNVQLVLSNLLHGFDWSYAG--DIEKHQM
--TEAMAVVNFMEHPINVRASPR
>SELMODRAFT_87059_SmCYP796A1v2 503 bp
MA-TLTIAL--VAAVIA---L----NLPPGPRGLPIIGHFHLI--GRPHVSLQQL-SA-N
FGPLMSLRFGFVPVVVVSSPAMAREFLKTHDTAFADRPYKIAANFIFGQRSISWSSYGDH
FKKARKLCATELFTARRVTSF--THIIRDELWKLSGELRAASAGEVVKLRRCLRGLSFNL
MTRILMKKVFALQEA-KE-FVNIIDSVLTVGGAFAITDFFPGTKWLD-WTV--PAAKAAS
DKLDSFLTKVLDEQR------P----DFVALTKSY-FD---Y-----TKALLVD----MF
LGGSETSSTVVEWAMAELLHYPKVIAKAQEELERVV-GRER-MIEESDLPKLEYFNAVTK
EVFRLHPPLTMMVPHTTAQNQKVAGYDIAKNSMIFVNVFAIGRDPSVWSNPLEFNPDRFM
TS-FNVHG-HDFELLPFGSGKRGCPGLPLGLRNVQLVLSNLLHGFDWSYAG--DIEKHQM
--TEAMAVVNFMEHPINVRVSAR
>SELMODRAFT_20611_SmCYP796C1v1 503 bp
-------------------------KLPPGPRALPLIGHFHLL--GRPQISLYHL-SK-K
FGPLMYLRLGSAPLIVISSPAMAREFLKTHDAAFARRPPRVAVDILMKFKSLSYSE-GEY
HKNIRRMCSMELFTARRVTSF--TKIIRDELWDLTAELAKASKGQPVALRGKLRSLSFNV
MTRILMNKTF---QA-RE-FVGVIDEVMDAAGAFSIADYFPSVGWLD-WSI--ARCRRAH
QRMDAFLDKVLNEQR------P----DFVEMTKAR-VD---Y-----LKALLMD----LL
LGGSETSSTVVEWAMAELLHNPEWMEKLQQEIESVV-GRDR-MVEESDLAKLELVNAVIK
ETFRLHPPLSLMVPHTSPEPRLVAGFEIPAKATVLINTYAIGRDSQAWNDPDKFKPGRFV
SN-INVYG-HDFELLPFGSGRRGCPGLPLGLRNVQLVLSNLIHGFDWRFRD--G------
-----------------------
>SELMODRAFT_10125_SmCYP796C4 503 bp
--------------------------LPPGPRALPLIGHFHLL--GRPQISLYHL-SK-K
FGPLMYLRLGSAPLIVISSPAMAREFLKTHDAAFARRPPRVAVDILMKCKSLSYSE-GEY
HKNIRRMCSMELFTARRVTSF--TKIIRDELWDLTAELAKASKDHPVALRGKLRSLSFNV
MTRILMNKTF---QA-RE-FVDVIDEVMDAAGAFFIADYFPSVGWLD-WSI--ARCRRAH
QRMDAFLDKVLNEQR------P----DFVEMTKAR-VD---Y-----LKALLMD----LL
LGGSETSSTVVEWAMAELLHNPEWMEKLQQEIESVV-GRDR-MVEESDLAKLELVNAVIK
ETFRLHPPLSLMVPHTSPEPRLVAGFEIPAKATVLVNTYAIGRDSQAWNDPDKFKPGRFV
SN-INVYG-HDFELLPFGSGRRGCPGLPLGLRNVQLVLSNLIHGFDW-------------
-----------------------
>SELMODRAFT_134412_SmCYP797E1v2 503 bp
ME---LVAL--VVCFLG-RSR----RLPPSPWGLPLIGHVHHL--SRPHQSLQNL-SR-K
LGGIMYLRLGMTPAIVISSPDLAKEALRSNDSSFGFRPYLLVGEYLTNFKGIGL-SNGDH
WKNMRKICITELFSVKRMESF--RGLRLAEVSHLVSRLAQASKQSVVNVRELVTDFNFNV
QTRILMSKRFELAEA-RV-FKELIDESVKFAFQFHISEFVPWLKWID-WNI--PQAKRVA
AKQDEFLQKIIDEHK---AKKS----DFMDILLEQ-RGDD-V-----VKAILME----IL
IAGMDTSACTVEWALLELVHNPEVMKKAQEELDVVV-GRNR-MVTETDFSKLTYLEAVIK
ETLRLHPPVPILVPHMSNKACVLAGFDVPKGATTIINFYSISRDPNVWEHPTKFWPERFG
IT-ADVKG-QDFELIPFGAGRRMCPGMSLGLKTVHLVLSNLLHSFHWERVP---GESYNL
--DEGVGSVTWPKSPLQAQLTPR
>SELMODRAFT_112052_SmCYP797E1v1 503 bp
------------------------------------------------------------
------------------------------------------------------------
---------------------------MKELSYLVSSLAQACNQSIVDVRE------FNV
QTRILMSKRFELAEA-RV-FKELIDESVQFAFQFHISEFVPWLKWID-WNI--PQAKRVA
AKQDEFLQKIMDEHK---AKKS----DFMDILLEH-RGDD-V-----VKATLME----IL
IAGMDTSACTVEWALLELVNNPEVMKKAQEELDVVV-GRNR-MATETDFSKLTYLEAVIK
ETLRLHPPVPILVPHMSNRACVLAGFDVPKGATTIINFYSISRDPNVWEHPTKFWPERFG
IT-ADVKG-QDFELIPFGAGRRMCPGMSLGLKTVHLVLSNLLHSFHWERVP---GESYNL
--DEGVGSVTWPKSPLQAQLTPR
>SELMODRAFT_111866_SmCYP797E5 503 bp
ME---LVAL--VVCFLG-RSR----RLPPSPWGLPLIGHVHHL--SAPHQSLQNL-SR-K
LGGIMYLRLGMTPVIVISSPDLAKEALRSNDSSFGFRPYLLVGEYLTNFKGIGL-SNGDH
WKNMRKICITELFSVKRLESF--RGLRLAEVSHLVSRLAQASKQSVVNVRELLTDFNVNI
VSQMLMSKRFEVEEV-RQ-LREFLEELTRFALKFHISEFVPWLRWID-WNI--PHARKLV
AKQEKFFEKIIQEHK--SSQKS----DFMDILLQH-Q-ED-A-----AKATFME----LL
AAGTDTSACTTEWALLELLNNPEIMRKAQEELDTVV-GRDR-MVTESDLHKLLYLEDIVK
ETFRFHPPGPLL-PRMSTQACVLGSFDIPKGATTIINFYAIGRDPRVWDKPEKFWPERFQ
ST-IDVKG-QDFELIPFGSGRRSCPGMLLGLKSVYLTLANLIHGFNWEPVA--RGGSYNM
--DEAFMSVIWPKLALQAKVTSM
>SELMODRAFT_419692_SmCYP797E4v1 503 bp
------------------------------------------------------------
------------------------------------------------------------
---------------------------MEELSYLMSSLAQACKRCVVDVRE------FNI
QTRILTSKRFELAEA-RV-FKELIDESVKFAFQFHIT-----------------------
-----------------------------------------------------E----LL
AAGTDTSTCRVEWALLELLNNPDVMRKGQEELDVVI-GGDG-MVL-----KLTYLETIVK
ETFRI------------------------KGATTIVIFYSVGRDPKF---GTKFWSERFL
LA-IDVKG-QDFELIPFGAGRRICPGMSLGLKTIYLTLGNLLHDFN--------------
-----------P-----------
>SELMODRAFT_430149_SmCYP797E4v2 503 bp
------------MCAVG-KER----HTPAHPCRCPFAGRSHHR--QRSNWWDQGG-AR-P
TGG------------------------KWHDAEGGGLPRFTVSGH---------------
-----------------PDSF--LWVGMEELSYLMSSLAQACKRCVVDVRE------FNI
QTRILTSKRFELAEA-RV-FKELIDESVKFAFQFHIT-----------------------
-----------------------------------------------------E----LL
AAGTDTSTCRVEWALLELLNNPDVMRKGQEELDVVI-GGDG-MVL-----KLTYLETIVK
ETFRI------------------------KGATTIVIFYSVGRDPKF---GTKFWSERFL
LA-IDVKG-QDFELIPFGAGRRICPGMSLGLKTIYLTLGNLLHDFN--------------
-----------P-----------
>SELMODRAFT_106240_SmCYP797D1v2 503 bp
---GVLVFL--VLFVLT-KRR----RLPPSPLSLPLIGHLHLL--ARAHQSLQVL-SN-K
YGPILYLKLGMVPTIVVSSPDMAREILKTHDAKFSSRPYFLVGEYFSGYCGMGFTPGGEH
WKNLRKLCATELFTINRIDSF--EWVRKEEISRMISTIE---NNGVINIRNLLITYGFNV
MTETVMSKRFDADQA-RE-FKKVSIETVEMALKFHISEFVPYLRWID-WNI--PKVKILQ
AKSDKFMQQIVQEHK--RSKNS----DFMDVMLES-FTDSST-----VKALTME----LL
AGGTDTSASSIEWALMELLLNPHTMVKAREELVKFV-DTNS-TVNEGDLPKLTYLNAVIK
ETMRLHPPAPLLVPHKSTVECKIAGFDIPKGTTTIVNLYAIGRDPNVWENPTKFCPERFL
DSRIDVKG-QNFELIPFGSGRRTCPGMILGLRNVQLVLANLIHRFEWALIP---GREYGV
--EETTGTVNWAKTPL-------
>SELMODRAFT_83018_SmCYP797D1v1 503 bp
---GVLVFL--VLFFLT-KRR----RLPPSPLSLPLIGHLHLL--TRAHQSLQVL-SN-K
YGPILYLKLGMVPTIVVSSPDMAREILKTHDAKFSSRPYFLVGEYFSGYCGMGFTSGGEH
WKNLRKLCATELFTINRIDSF--EWVRKEEISRMISTIE---NTGVINMRNLLITYGFNV
MTETVMSKRFDADQA-RE-FKKVSIETVEMALKFHISEFVPYLRWID-WNI--PKVKILQ
AKSDKFMQQIVQEHK--RSKNS----DFMDVLLES-FTDSST-----VKALTME----LL
AGGTDTSASSIEWALMELLLNPHTMVKAREELVKFV-DTNS-TVNEGDLPKLTYLNAVIK
ETMRLHPPAPLLVPHKSTVECKIAGFDIPKGTTTIVNLYAIGRDPNVWENPTKFCPERFL
DSRIDVKG-QNFELIPFGSGRRTCPGMILGLRNVQLVLANLIHRFEWALIP---GREYGV
--EETTGTVNWAKTPL-------
>SELMODRAFT_178226_SmCYP797B9v2 503 bp
-M-FVALIL--FLVL-----H----NVPPGPWGLPLIGHLHLL--AGLHKGLQYI-SK-K
YGPVVFLRLGMMPTVVISSQELVKEVFTTHDVNFGSRPYMVLGEHFSNYSGLGTCPYGKH
WRDSRKLCTIELFTAKCIDSF--AWMRKEELSHALRVIL---GSKPVKMRALLSNFAFNN
MSRILMSKRFVDRDA-VE-FKEMLSSVVDLVMNPCVSNLVPYLRWLD-WQI--PRYKRIH
AKQDNFLQKIIDEHK----ETT----DFLDIMLEF-YGTN-H-----IKANLLE----ML
VAGTDTSATTSEWLMASVMHNPRVLIKLQQELDRVV-GGNR-MVQESDLPKLDYLQLVLK
ETFRCYPPGVLLFPRMSTQDVTVAGYHVPKGTTLLVNAWAVHMDPEVWENPTQFQPERFL
SS-IDVKG-QNFELLPFGAGRRKCPGMSLGLRTVELLVANLIHGFDWNFVP---GTTPSM
--EEVFNSSCYLKTPLQAMATPR
>SELMODRAFT_78428_SmCYP797B9v1 503 bp
-M-FVALIL--FLVL-----H----NVPPGPWGLPLIGHLHLL--AGLHKGLQYI-SK-K
YGPVVFLRLGMMPTVVISSQELVKEVFTTHDVNFGSRPYMVLGEHFSNYSGLGTCPYGKH
WRDSRKLCTIELFTAKCIDSF--AWMRKEELSHALRVIL---GSKPVKMRALLSNFAFNN
MSRILMSKRFVDRDA-VE-FKEMLSSVVDLVMNPCVSNLVPYLRWLD-WQI--PRYKRIH
AKQDNFLQKIIDEHK----ETT----DFLDIMLEF-YGTN-H-----IKANLLE----ML
VAGTDTSATTSEWLMASVMHNPRVLIKLQQELDRVV-GGNR-MVQESDLPKLDYLQLVLK
ETFRCYPPGVLLFPRMSTQDVTVAGYHVPKGTTLLVNAWAVHMDPEVWENPTQFQPERFL
SS-IDVKG-QNFELLPFGAGRRKCPGMSLGLRTVELLVANLIHGFDWNFVP---GTTPSM
--EEVFNSACYLKTPLQAMATPR
>SELMODRAFT_78600_SmCYP797B5 503 bp
MD-AVSFAI--SIALWG---R----NLPPSPWGLPLIGHLHLL--AGPHKALQRM-AN-K
YGPIISLRLGMIPTVVISSPELAKEVFTTHDLNFASRPYMVFGEYFSSSVGLVSSPHGKL
WRNTRKLCTTELFTAQRIDSF--SWVRREELSRALEGILKAHGDKPVEVRKVASVFAFNI
TSRIVMSKRFVDADA-ME-FKELNDNVLELTINPCLSNLVPYLRWLD-WQI--PRYKRIH
AKQDKFLQKIVDEHK----ETT----DFLDIMLDF-FGAG-Y-----VKANLME----ML
IGGTDTTSTASEWLMAVLMHDPRVMAKLREELDRVV-RNTR-MVQESDLPKLEYLQLVLK
ETLRRYPPGAIIMPHISSQASNVGGFHVPKGTTLLVNSWAIGMDPAVWENPTQFHPERFL
SS-IDVKG-QNFELLPFGSGRRKCPGMAMGLRAVELLVANLIHGFDWSFVP---GTTPSM
--EDVFRSAIQLKTPLQAMASPR
>SELMODRAFT_78340_SmCYP797B7 503 bp
MD-AVSFGI--FIALWG---R----NLPPSPWGLPLIGHLHLL--AGPHKALQRM-AN-K
YGPIISLRLGMIPTVVISSPELAKEVFTTHDLNFASRPYMVFGEYFSSSVGLVSSPHGKL
WRNTRKLCTTELFTAQRIDSF--SWVRREELSRALEGILKAHGDKPVEVRKVASVFAFNI
TSRIVMSKRFVDADA-ME-FKELNDNVLELTINPCLSNLVPYLRWLD-WQI--PRYKRIH
AKQDKFLQKIVDEHK----ETT----DFLDIMLDF-FGAG-Y-----VKANLME----ML
IGGTDTTSTASEWLIAVLMHDPRVMAKLREELDRVV-GNTR-MVQESDLPKLEYLQLVLK
ETLRRYPPGAIIMPHISSQASNVGGFHVPKGTTLLVNSWAIGMAPAVWENPTQFHPERFL
SS-IDVKG-QNFELLPFGSGRRKCPGMAMGLRAVELLVANLIHGFDWSFVP---GTTPSM
--EDVFRSAIQLKIPLQAMASPR
>SELMODRAFT_108996_SmCYP797B12 503 bp
------------------------------------------------------------
------------------------------------------------------------
------------------------------------------------------------
------------------------------------------------------------
----------------------------------------------------------ML
IAGTDTTTTVSEWLMGAVMHNPRVMAKLHEELDSVV-GNTR-MVQESDLQKLEYLQIVLK
ESLRRYPPGALLMPRISRQAATVGGFHVPKGTTLLVNAWAIGMDPAVWENPTQFHPERFL
SS-IDVKG-HNFELLPFGSGRRKCPGMGMGLRSVELLVANLIHGFNWSFVP---GTTPSM
--EDVFSTTAQLKTPLQAMATPR
>SELMODRAFT_90715_SmCYP797B3 503 bp
MD-VVSSAA--FITLLV---S----NLPPGPWGLPLIGHLHLL--AGPHRAFQRI-AK-K
YGPITSLRLGMIPTVVISSQELAKEIFTTHDLNFASRPYLVSGDHFSNFSGIGTSPYGEL
WRNTRKLCTMELFTAKCIDSF--SWVRRDELSRTLEGILKDHGDKPVEVRKVASVFSFNI
TSRILMSKRFVDAHA-ME-FKELNDKVLELAINPCISNLVPYLRWLD-WQI--PRYKRIH
AKQDEFLQKIVEEHK----ETT----DFLDIMLDF-FGAG-Y-----VKANL--------
------------------------------------------IVSFAKL-LLDCLFLMLQ
------------MP----------------------------------------------
---------------------RRC------------------------------------
-----------------------
>SELMODRAFT_108865_SmCYP797B11v1 503 bp
MD-AVSSAA--FITLLV---S----NLPPGPWGLPLIGHLHLL--AGPHRAFQRI-AK-K
YGPITSLRLGMIPTVVISNQELAKEIFTTHDLNFASRPYLVSGDHFSNFSGPATSPYGEL
WRNTRKLCTIELFTAKCIDSF--SWVRRDELSRTLEGILKDHGDEPVEVRKVASVFSFNI
TSRILMSKRFVDAHA-ME-FKELNDKVLELVINPCISNLVPYLRWLD-WQI--PRYKRIH
AKQDEFLQKIVEEHK----ETT----DFLDIMLDF-FGAG-Y-----VKANL--------
------------------------------------------MVRFAKL-LLDCLFLMLQ
------------MP----------------------------------------------
---------------------RRC------------------------------------
-----------------------
>SELMODRAFT_132063_SmCYP797B19 503 bp
------------------------------------------------------------
---------------------MALESF---------------------------------
----RGDAQAELYTK---------------------------------------------
-ASLLVRTPF--PYA-IN-FQE--------------------------------------
----------------------------------------------------------TL
LGGTETTGVTCEWIMAAVMHNPQVLTNLQEELQRVV-GSTR-MARESDISKLEYLQAVIK
ETFRRYPPATLLMPRTAHKATTIGGYHIPKGTTLLVNSWAIGMDPAVWEDPTQFLPDRFL
IP-IDIKG-HDFELIPFGSGRRKCPGMALGLRAVELLVANLIHGFHWSFVP---GMTLSM
--EDECHSVSQLKIPLQAIAVPR
>SELMODRAFT_116027_SmCYP797B10 503 bp
MD-ITAGCL--LILLF----R----NLPPGPWGFPLIGHLHLFT-GGPHKVFQAL-SD-K
YGPIVSLRFGMVPTALISSSSLMRELFTTQDNNFSSKPYLVAGEYIGNFMGLGTCPYGED
YKNSRKLCTMELLTTKAIDSF--SWMRSKELASLLDALV---LSDSVNVRSIISTFIFNT
ITQNLISKRFMDPET-VE-FKEVAMQVLDFIFKPSFSNFVPYLRWMD-WEL--PYYKQVH
ASQDRFIQKIVEEHK----HST----DFLDIMLQF-YGP--Q-----VKANLIE----MI
SAGTDATRIICEWMLAAMMENPRVMRKAQEELQQVV-GDSR-MVQESDLPKLEYFQMIIK
ETFRRYPAGILLSPRIASQDTKIGGYDIPKGTTLLLHAWALGMDPSVWENPTEFLPERFV
ST--DVKGVQDFNLLPFGCGRRKCPGMPLGLRTVHFLVANLVHGFDWSYVP---GTVPSM
--EETPTGACQLKTPLEAVATMR
>SELMODRAFT_132115_SmCYP797B17 503 bp
MD-VVSSLL--LLFILA---R----TSPPGPWGLPLIGHLHLL--ARPHRALQSM-SQ-K
HGPIVSLSLGMRPAILISAPALARELFTSQDVNFPSKPYTSVSEHIDNFRSIGTAPYGEY
YSSIRKLCLTELFTARNIDSF--SWIRREELSHLLSAILSRASGQALDLRKTLSVFSFNS
ITGALMSKRLSSKEA-ME-FKNWLIEVLQRVMEPCLSNFVPYLRWLD-WKT--PGLRRLH
AKVDKFLQMVVEEHK----KST----DFLDILLKA-FG---Y-----AKANLLD----LM
VAGTETSVTGTEWLMAAVIQEPRILKKAQQELHDAV-GNRR-MVQESDLSKLGYLDAIIK
ESLRRYPIVPIYIRECQGQASKLGGYDVPKGTIVIVNSWALGMDPVVWENPTQFLPERFL
RS-IDIKG-QDFELLPFGSGRRRCPGMPLGLRTMKLLVANLIHGFDWSVEP---GKIQSM
--EDCFKSTCIMKHPLQLVVTPR
>SELMODRAFT_90256_SmCYP797B1v1 503 bp
MD-VVSSLL--LLFILA--------TSPPGPWGLPLIGHLHLL--ARPHRALQSM-SQ-K
HGPIVSLSLGMRPAILISAPALARELFTSQDVNFPSKPYTSVSEHIGNFRSIGTAPYGEY
YSSIRKLCLTELFTARNIDSF--SWIRREELSHLLSAILSRASGQALDLRKTLSVFTFNS
ITGALMSKRLSSKEA-ME-FKNWLIEVLQLVMEPSLSNFVPYLRWLD-WKT--PGLRRLH
AKLDKFLQMVVEEHK----KST----DFLDILLKA-FG---Y-----AKANLLD----LM
VAGTETSVTGTEWLMAAVIQEPRILKKAQQELHDAV-GNRR-MVQESDLSKLGYLDAIIK
ESLRRYPIVPIYIRECQGQASKLGGYDVPKGTIVIVNSWALGMDPVVWENPTQFLPERFL
SS-IDIKG-QDFELLPFGSGRRRCPGMPLGLRTMKLLVANLIHGFDWSVEP---GKIQSM
--EDCFKSTCIMKHPLRPVVTPR
>SELMODRAFT_90850_SmCYP797B2 503 bp
MD-VVSSLL--LLFILA---R----TSPPGPWGLPLIGHLHLL--ARPHRALQSM-SQ-K
HGPIVSLSLGMRPAILISAPALARELFTSQDVNFPSKPYMSVAEHIDNFRSIGTAPYGEY
YSSIRKLCLTELFTARNIDSF--SWIRSEELSHLLSAILSSASGQALDLRKTLSVFTFNS
ITGALMSKRLSSKEA-ME-FKNLVFEVVHCIMDPCLSNFVPYLRWLD-WKT--PGMRRLH
AKVDKFLQMVVEEHK----KST----DFLDILLEA-FG---Y-----AKANLLD----LI
MAGTETSVIGTEWLMAAVIQEPRILKKAQQELQDAV-GNRR-MVQESDLSKLGYLDAIIK
ESFRRYPVVPIHIRECQGQASKLGGYDVLKGTIVLVNSWALGMDPVVWENPTQFLPERFL
SF-IDIKG-QDFELLPFGSGRRRCPGMPLGLRTVKLLVANLIHGFDWSVEP---G-----
-----------------------
>SELMODRAFT_120910_SmCYP797A1v2 503 bp
FD----LGL--ILLAGA---K----RLPPGPRGLPLIGHLHLL--STPHRSLQKL-SQ-A
HGPLMHLRFGTVPVIVASSPAMAKEVLKTHDLAFASRPYLLVGEYAANFHNIGLAPYGDH
WKMMRKLCSTELFTAKRIDSF--SWVRVEELSGMVSGLLAKSAKEVVQIKSFLTDFTFNV
MTRILMDRAFSQGKA-RE-FRGIVEEILQVAGSFNVSEYIPAFKWID-WNI--PRFKRLH
ARQDRFLQEIIDEHKV-GHDAL----DFIDILLSY-FN---RTDLDNIKAVLSD----LL
PGGTDTSITTVEWILAELLRNPLALKKAQDELDTVV-GKDR-MVNESDFPKLHYLHAIIK
ETFRLHPPIALLVPHMSRYECKVAGYDVPKGATTLVNVYAIGRDPTVWEDPTRFSPERFL
KG-MDVRG-QDFELLPFGSGRRSCPGLQLGLKTVELALSNLVHGFDWSF-PGGGGKDASM
--DEAFGLVNWMATPLRAVVAPR
>SELMODRAFT_113134_SmCYP797A1v1 503 bp
FD----LGL--ILLAGA---K----RLPPGPRGLPLIGHLHLL--STPHRSLQKL-SQ-A
HGPLMHLRFGTVPVIVASSPAMAKEVLKTHDLAFASRPYLLVGEYAANFHNIGLAPYGDH
WKMMRKLCSTELFTAKRIDSF--SWVRVEELSGMVSGLLAKSAKEVVQIKSFLTDFTFNV
MTRILMDRAFSQGKA-RE-FRGIVEEILQVAGSFNVSEYIPAFKWID-WNI--PRFKRLH
ARQDRFLQEIIDEHKV-GHDAL----DFIDILLSY-FN---RIDLDNIKAVLSD----LL
PGGTDTSITTVEWILAELLRNPLALKKAQDELDAVV-GKDR-MVNESDFPKLHYLHAIIK
ETFRLHPPIALLVPHMSRYECKVAGYDVPKGATTLVNVYAIGRDPTVWEDPTRFSPDRFL
KG-MDVRG-QDFELLPFGSGRRSCPGLQLGLKTVELALSNLVHGFDWSF-PGGGGKDASM
--DEAFGLVNWMATPLRAVVAPR
>SELMODRAFT_102826_SmCYP797G1v1 503 bp
------------------------------------------------------------
------------------------------------------------------------
------------------------------------------------------------
-----MNKRFDSSEA-SV-FKAVLSEITEISLQFHISEFVPYLRWMD-LSV--YHMRRLH
ADQDKFLQKIVDEHKY-EKN------DFMDLMLEL-FDGD-M-----IKAAMTE----LV
SAGTETSATTVEWTFGEILHRPHVLTKAHEELDSVV-GRSR-LVDEADLPRLPYLQAIIK
EAFRLHVPVPLLVPHMSMHEASLDGYHVPKGATTIVNAYAIGRDPALWDNPLEFRPERFL
SS-MDVKG-QDFELLPFGSGRRACPGMGLGLKTVQLALANLIHGFDWKA-----SGQNAL
--EEAAGAVIWLKTPLEAVGSPR
>SELMODRAFT_176221_SmCYP797G2v2 503 bp
MD-ILLILI--LLPLLG---K----PLPPSPSGLPLIGHLHLL--GKPHQSFQAL-AE-K
HGPIFSLRFGFRHAVVISSTDLAKEVLRVHDATFASRP-SNVGLDIGYKYFMGGAPYGDL
WKQLRRLYSVELLTSKRIDSF--LPLRLEELSLMLSGLARAHENEAVDMRNLLTCFTFNT
ITRILMNKRFDSSEA-SV-FKAILVELSETALQFRISALLPYLRWID-WSV--YWIRRLH
AKQDQFLQKIIDEHKN-EKNTS----DIMDMMLGL-LAED-I-----VKAAMTE----LV
SGGTDTSATVIEWALAEILHRPRVLDKAHDELDAVV-GRSR-MVDEADLPRLPYLQAIIK
ENFRLHPPAPLLVPHMPTHESNLAGYRVLGGTTTFVNVYAIGRDPALWDEPLEFRPERFL
SS-MDVKG-QDFELLPFGSGRRACPGMGLGLRTVQLALANLIHGFHWSA-----AEENAL
--EEAGGAVIWVKTPLKAMASPR
>SELMODRAFT_271116_SmCYP797G2v1 503 bp
MD-ILLILI--LLPLLG---K----PLPPSPSGLPLIGHLHLL--GKPHQSFQAL-AE-K
HGPIFSLRFGFRHAVVISSTDLAKEVLRVHDATFASRP-SNVGMNIGYKYLMGGAPYGDL
WKQLRRLYSVELLTSKRIDSF--LPLRLEELSLMLSGLARAHENEAVDMRNLLTCFTFNT
ITRILMNKRFDSSEA-SV-FKAILVELSETALQFRISALLPYLRWID-WSV--YWIRRLH
AKQDQFLQKIIDEHKN-EKNTS----DIMDMMLGL-LAED-I-----VKAAMTE----LV
SGGTDTSATVIEWALAEILHRPRVLGKAHDELDAVV-GRSR-MVDEADLPRLPYLQAIIK
ENFRLHPPAPLLVPHMPTHESNLAGYRVLGGTTTFVNVYAIGRDPALWDEPLEFRPERFL
SS-VDVKG-QDFELLPFGSGRRACPGMGLGLRTVQLALANLIHGFHWSA-----AEENAL
--EEAGGAVIWVKTPLKAMASPR
>SELMODRAFT_421431_SmCYP797H2 503 bp
ME-LVF-----FIYVLV---R----NLPVSPSGLPLIGHLHLF--GRPHLSLLAL-SN-K
YGPIFSLRLGMVPSVVVASAHLAKELFKTQDVTFSSRPYFMPGEYSFNFLDMGFAPYGDY
WKNMRKLCATELFTIRRIDSF--LWVRTEELREMLSALLDSSLCKPVNMRDMVTTCLFNV
VTRILMSKRYMDDDA-RE-FKSLLLSITDQALDFHISEFVPWLRGID-WKI--PRLKKLQ
AKIDSFLQKIVDEHKL-GVDSG----DFMHIMLEY-LKDE-S-----VKANSME----LI
SGGTDTSAAVIEWAILELLHHPEMLRKAQEEMDVVV-GNSR-LVGEADIAQLQYMQAVIK
ETFRLHPPIPLL-PRMASHDCKLGGFDVPKGATTFLHVYAIGRDPAVWDEPLKFMPERFL
NS-LDVKG-QDYELLPFGSGRRGCPGMILGLRTVQLLVSNLIHSFDWSFAGERGGEAFPL
--EERAGTVIWTKTPLQVVATPR
>SELMODRAFT_421437_SmCYP797H6 503 bp
---EIFLPIPEFVFLVLLKRR----NLPVSLSRLPLIGHLHLF--GRPHLSLLTL-SN-K
YGPIFSLRLGMVPSVVVASAHLAKELFKAQDVTFSSRPYFMPGEYSFNFLDMGFAPYGDY
WKNIRKLCATELFTIRRIDSF--LWVRTEELHEMLSALLDSSLCKPVNMRDMVTTCLFNV
ITRILMSKRYMDDDA-RE-FKSLLLSITDQALDFHISEFVPWLRGID-WKI--PRLKKLQ
AKIDSFLQKIVDEHKL-GVDSG----DFMHIMLEY-LKDE-S-----VKANSME----LI
C-GTDTSAAVIEWAILELLHHPEMLRKAQEEMDVVV-GNSH-LVGEADIAQLQYMQAVIK
ETFRFHPPIPLL-PRMASHDCKLGGFDVPKGATTFVHVYAIGRDPAVWDEPLKFMPERFL
NS-LDVKG-QDYELLPFGSGRRGCPGMILGLRTVQLLVSNLIHSFDWSFAGERGGEAFPL
--EERAGTVIWTKTPLQVVATPR
>SELMODRAFT_115634_SmCYP797H2Pv1 503 bp
ME-VVLLIT--LLFLVL---R----NLPPSPWGLPLIGHLHLL--GRLHLSFQAL-ST-K
YGPIVFLRLGMVPAVVISSPELAKEVLKIQDANFASRPYLIMGEYNFNFRDIGFVPYGDY
WKRMRKLCATELFTVKRIESF--QGVRTREMRGVLSELVNAADQKPINMRHLLTTYVFNV
VMQILMSKRFMSSEA-ED-FKHIVFEITEQMLQFHISEFVPFMRRID-WKI--PEMKRIH
ARQDKFLQRILDDHKA-RLESE----DFMDIMLQS-LKSE-S-----VKAIVTE----LL
S-GGDTSASLIEWTLLELMHNPLILQKAQEEIDTVV-GKER-LVAESDFDKLEYLQAIVK
EAFRIHPPAPLL-IHMSTEACKVAGYDIPKGTSTFVNGYAIGRDPAVWEDALQFKPERFL
NS-IDVKG-QDFELLPFGAGRRMCPGMSLGLKTAQLLLFNLIHSFDWSFVPGKGMDCYEL
--KEQSGTVLWLETPLEVVVSSR
>SELMODRAFT_130230_SmCYP797H4v2 503 bp
MG-IILLA---FVYVLR---R----KLPPSPWGLPLLGHLHHL--AGPFLSLHAL-SK-Q
YGPILFMKLGTVPAVVISSSVLAKEVLRSQDQMFASRPYILVGDYGLHFQGIGPVPYNDH
WKMMRKLCATELFTPKRIDSF--LPIRLEEITGMFSALRGAGA-KAVDMRNMLSIFTFNV
MTRILMNKRFIDGEA-KQ-FKDIVFETADQGLQFHISEFIPWLRWID-WKV--PELKRLH
AKKDKFLQNILDQHKD-MASTK----DFMDIMLQN-LEHR-F-----IKAVVLE----LT
IAGTDTSACIVEWTLLELLHNPRVLSKLKEELDAVV-GSSH-MVEEPDFQNLDYLNAVIK
EAFRLHPPLPLLIPHMSTQTCTIAGFHVPKNAFTFVNVYSIGRERGVWERADEFWPERFL
KS-VDVRG-QDFELLPFGSGRRACAGMQLGLKTVQLLVSNLVHAFDWSFVPGKPSEDYLL
--QERHGTVNWIKTPLQVCVVPR
>SELMODRAFT_115322_SmCYP797H4v1 503 bp
MG-IILLA---FVYVLR---H----KLPPSPWGLPLLGHLHHL--AGPFLSLHAL-SK-Q
YGPILFMKLGTVPAVVISSSVLAKEVLRSQDQMFASRPYILVGDYGLHFQGIGPVPYNDH
WKMMRKLCATELFTPKRIDSF--LPIRLEEITGMFSALRGAGA-KAVDMRNMLSIFTFNV
MTRILMNKRFIDGEA-KQ-FKDIVFETADQGLQFHISEFIPWLRWID-WKV--PELKRLH
AKKDKFLQNILDQHKD-MASTK----DFMDIMLQN-LEHR-F-----IKAVVLE----LT
IAGTDTSACIVEWTLLELLHNPRVLSKLKEELDAMV-GSSH-MVEEPDFQNLDYLNAVIK
EAFRLHPPLPLLIPHMSTQTCTIAGFHVPKNAFSFVNEYPYRKKAGVWEKADEFWPERFL
KS-VDVRG-QDFELLPFGSGRRACAGMQLGLKTVQLLVSNLVHAFDWSFVPGKPSEDYLL
--QERHGTVNWIKTPLQVCVVPR
>SELMODRAFT_95246_SmCYP797F1v2 503 bp
ME-LLGSVF--LFYLLVLQPR----LLPPSPRGLPLIGHLHLL--GRPHISLQEL-SN-K
FGDIVCLRLGLVPAILISSSAAAREALKTHDQTFSGRPYFLLGDYV-SSKSMVLSPPNEH
WRRMKKLFNAELFTANRLASF--LEVRREELASMVSFLID--NSRVVNVRELVRSYTFNT
ITRIVMSKRFNEEEA-ME-FMEVMEEIIKFGFAFHISELVPWVRWID-WKI--PAVKRIA
ARENIVIQKILDEHR--KTKSS----DFLDILLEN-DTEG-L---DNARGTIME----LV
GAGTYTTACVIEWVILELLRNPDVLEKAQHELESIV-GTNR-LVEESDIEHLTYLQAIVK
ETFRLHPPAPLLL-RMSTQECVISNYHIPKGANTFVNVYAIGRDPGLWENPMEFSPERFV
SS-MDVRG-QDFELIPFGAGRRTCAGLTLGLKVVQIGLANLLHGFDWSCVA---GRDYDV
--AESSVSVIWPKKPLEAMVTPK
>SELMODRAFT_77761_SmCYP797F1v1 503 bp
ME-LLGSVF--LFYLLVLQPR----LLPPSPRGLPFIGHLHLL--GRPHISLQEL-SN-K
FGDIVCLRLGLVPAILISSSAAAREALKTHDQTFSGRPYFLLGDYV-SSKSMVLSPPNEH
WRRMKKLFNAELFTANRLASF--LEVRREELASMVSFLID--NSRVVNVRELVRSYTFNT
ITRIVMSKRFNEEEA-ME-FMEVMEEIIKFGFAFHISELVPWLRWID-WKI--PAVKRIA
AREDIVIQKILDEHR--KTKSS----DFLDILLEH-DTKG-L---DNARGTIME----LV
GAGTYTTACVIEWAILELLRNPDVLEKAQHELESIV-GTNR-LVEESDIEHLTYLQAIVK
ETFRLHPPAPLLL-RMSTQECVISNYHIPKGANTFVNVYAIGRDPGLWENPMEFWPERFV
SS-MDVRG-QDFELIPFGAGRRTCAGLTLGLKVVQVGLANLLHGFDWSCVA---GRDYNV
--AESSVSVIWPKKPLEAIVILK
>SELMODRAFT_11244_SmCYP797C1v1 503 bp
----------------------------------PLIGHLHLI--TKPHRSLQAL-SK-K
YGPIMFLKLGMIPSIIVSSPEMAKEALMNNGLAFASRPYLLISEIIGDFQSIGI-HYSEH
SRRLRKMCVTELIAPQKLESS--LWVRFQELSRAFRILQKSNEKVAVDMRYLFSTFTFNA
FTMILMSKRF-NDQH-RE-IKHVINEIFSLAIKFHITEFVPYLRWLD-PTI--PQFKRLH
ERQDKFMKKIIKEHK----EPT----DFMDALLES-FSAE-----DTVKAFITE----LL
LA-SDSTAVAAEWVMAQLLHNPHVLEKAQFELNLVV-GPNR-LVQESDFSKLEYLQAIIK
ETLRLCPPGPLLIPRSSDEACTIGGYYVPKGSTLFVNAFAIGRDPSIWERPTEFMPERFL
RS-VDFKG-QHFDLIPFGSGRRMCPGMPLALKALELLLANLVHGFDW-------------
-----------------------
>Mp3g14900.1_MpCYP829F1 503 bp
MSSVIAAVTAGIWVLINMQKK----RLPPGPRGLPVIGHLHML--AGSHQNMMDL-AK-K
YGHILYLKLGSHPAIFISSVELAKDVLKDQDQHFASRRLFITGKILADNQSTSLAQYGEK
WRFMRKIISQELVSAKRIEQA--QHIRVEEVANTLEEILNEGQGKLVNFDMKLAQLVLNQ
TTRFNFSRSYVEDNA-EE-FQGIVKLLGGTPF-FLVGEFFPFLLAFDIGVE--KKMRAQG
AKADEFYTKIVEGHRR-DEAKN----DFVDVMLAY-QKDPK-INDGQIKAAIQD----II
VASSSTSSASMLWILAELLKQPAVMRKLQQELDDVV-GRDR-LVEESDIANLPYLKCIVK
EVFRLHPVLPLLVPHFNEEERTVGGYDIPAKTLVFVNVYAIGRDPTIWEDPLLFNPDRFI
DSKMDVKG-QNFELLPFGSGRRMCVGYNLGLITVEYGIAQLCHALEISLPEGMSPKDIRM
--TESPGTSVTREDPLHVRVSPR
>Mp5g21950.1_MpCYP829F4 503 bp
MENATACIVIGMLILKSLGNK----RLPPGPRGLPMIGHLHLL--GTPHQTLLAM-SQ-K
HGHIIRLNFGVYPTVVVSSPDLAREVLKTQDQHLASRPTFESGKILADNQSTSLRPYGDK
WRMMRKIMSTELLSGKRIEQS--QKIRTEELRNTVEDILSDGHGQLVDIDAKLTALVLNQ
TTRFNFRRRYVAEGA-EA-FQDLVKVIGGTSF-FFPGEFFPFLKFLDLGVE--KKMRKLA
HQADVFYSSILASHRN-PDGSY-SVDDFVDVLLAF-QRDNTFISDDQIKASIQD----VI
IASSSTSSASMIWGLAELMRNPGVLKKAQQELDEVV-GRER-VVEEGDLARLPYLRAMVK
ETFRLHPVLPLLLPHQSDVDVKIGGYDIPAGTRVMVNTYAIGRDPSIWKSALDFTPERFL
GSSIDVKG-QNFELLPFGAGRRMCVGFNLGLVTVEYGLAQILHCCDLQLPEGISPKDVNM
--DEQSGASVTRTQTLMLRVSPR
>Mp7g08070.1_MpCYP829F2 503 bp
-----------------------------------------ML--GSPHQSLMAM-SE-K
YGKIMRLRMGVFPTVVVSSPDLAREVLKVQDQHLASRPHFESGKILADNQSTSLTPNNDK
WRFMRKVITTELVSAKRIEQS--KSIRREELLNTIEDILSDGHGELVDFDAKLTALVLNQ
TTRFNFRRRYIAEGA-EA-FQALVKEIGGTSF-FFPGEFFPFLMFLDLGVE--ARMRKLA
HTADQFYSSILASHRN-KDGSY-TLDDFVDVLLAC-QRENN-ISDEMIKAAIQD----VI
IASSSTSSATMLWTLAELMRHPDMLRRVQKELDTVV-GKNR-LAEESDLVNLEYLRAVIK
ETFRLHPVLPLLLPHQSDVDVQIGGYDIPAKTRVMVNTYAIGRDPQVWEDPLEFNPDRFL
NSPIDVKG-QNFELLPFGAGRRMCVGYNLGLMTVENGLAQLLHTCDLNLPEGMSPKDVSM
--VEVSGASVTRSEVLQLRVTPR
>Mp7g08050.1_MpCYP829F5 503 bp
---VISCLLAGFLIVKQRGKK----RLPPGPAGLPLIGHLHIL--GAPHQSLMQL-AK-E
HGNIMLLKLGVFPTVVVSSPDLAREALQEQDQNLASRPHFESGKILANNQSTSLTPCNET
WSLMRKVISTDFLSAKRIEQS--KSIRREELSSTIEDILCDGHGQLVDFDAKLTALVLNQ
TTQFSFRKRYAAEGA-EA-FQSLIKE-AGTSF-FFPGEFFPFLMFLDIGVE--ARMHRLA
QTADRFWSSILASHRK-EDGSF-ALDDFVDVLLAC-QKENK-VSDDMIKAVLQD----VI
MASSSTSSASMLWALAELMRQPDNLQKVQKELDTVV-GKKR-LVEESDIANLVFLRAVVK
ETFRLHPVLPLLLPHQSDVDIKLGGYDIPAKTRVLVNTYAIGRDPRIWNSPLHFNPGRFI
KNSIDVKG-QSFELLPFGAGRRMCVGYSLGMMTVEYALAQILHTCNMFLPKGMSPKDLSM
--EEMSGPSLTRSEALRLRVTPR
>Mp7g08020.1_MpCYP829F3 503 bp
---VISCLIAGFFIVKQTGKK----RLPPGPAGLPLIGHLHIL--GAPHQSLMQL-AK-E
HGNIMLLKLGVFPTVVVSSPDLAREALQEQDQNLASRPHFESGKILANNQSTSLTPCNET
WSLMRKVISTDFLSAKRIEQS--KSIRREELSSTIEDILCDGHGQLVDFDAKLTALVLNQ
ITQFSFRKRYAAEGA-ET-FQSLMKE-AGTSF-FFPGEFFPFLMFLDIGVE--ARMHRLA
QTADRFWSSILASHRK-EDGSF-ALDDFVDVLLAC-QKENK-VSDDMIKAVLQD----VI
MASSSTSSASMLWALAELMRQPDNLQKVQKELDTVV-GKKR-LVEESDIANLVFLRAVVK
ETFRLHPVLPLLLPHQSDVDIKLGGYDIPAKTRVLVNTYAIGRDPRIWNSPLHFNPGRFI
KNSIDVKG-QSFELLPFGAGRRMCVGYSLGMMTVEYALAQILHTCNMFLPKGMSPKDLSM
--EEMSGPSLTRSEALRLRVTPR
>Pp3c17_14010V3.1_PpCYP761E1 503 bp
MD-EIIVFLAPFVLLKLRRPK----KLPPSPPAYPIIGHLHLL--GKPHHSIANI-AK-T
YGEIYSLRLGSVPAIVVTTPEMAKEFLLTHDKIWASRTRDVSGYYLSNHTGIAFAPFTPV
WRNLRKICTSELFTQKRMEAS--QGVRDVEMQCMIRSILNDANRRLIDLKLEVNALTANV
VTRMVLNKRMEESRA-QQ-FKEIMKDHFTLQGIFMIGDYIPWLRPLDLGKE--KRMKALR
KRLDAFLNEILDDHEV-KRAKG-EEDDMIDVLLNE-MHQQ-KMDLNNIKSTILN----MF
AGGTDTATITIEWAMSELLRNPPIMAKLKAELDALI-GQDR-RVRETDVPNLPYLQAITK
ETFRLHPAGPLLVPHESTHDCEVAGYRIPAGTRLFVNIYAIGRSSKAWDRPLEFDPERFM
DASVDTKG-KHYRLLPFGTGRRGCPGMSLGLLLVQFTLAALVHALDWSLPPGMDPEDVDM
--TEACGLKVPREHALSLNAKPR
>Pp3c2_37410V3.1_PpCYP761E2 503 bp
MY-EFYVFLAPLVLLKIRRPR----KLPPSPPAYPIIGHLHLL--GKPHQSMTNL-AK-K
YGEIYSLRLGSVPAIVISTPEMAKEFLLTNDKIWSSRSHMTSGYYFSDYAGIAFAPSTPV
WRSLRKICMSELFTQRRLEAS--KGLREEEMQYMIRSILDDAHGRLIDLKLKINALTANI
VARMVLNKRTTEAEA-HQ-FKEMMEEHFLLLGVFMIGDYIPWLSPLDLGTE--KRMKSLR
KRLDAFLDDILEVHEV-KRAKG-EEDDVIDVLLNE-MYQQ-QLDTNNVKSTILN----LF
AGGTDTSTVTIEWAMSEMLRNPTIMGKLKAELDARI-GKDR-RVRETDLSDLPYLQAVTK
ETFRLHPVGPLLIPHVSTHDCEVGGYHIPTGTRLYVNVYAIGRNPKVWDRPLEFDPERFM
NAGVDVKG-KHFHLLPFGTGRRGCPALPLGLLIVQWTLATLVHALDLSLPQSMEPKDVDM
--TEAYGLTVPRAQSLYLNAKLR
>At5g07990_AtCYP75B1 503 bp
M--FLTILLALFLILRIHRR------LPPGPNPWPIIGNLPHM--GTPHRTLSAM-VT-T
YGPILHLRLGFVDVVVAASKSVAEQFLKIHDANFASRPNSGAKH-MANYQDLVFAPYGHR
WRLLRKISSVHLFSAKALEDF--KHVRQEEVGTLTRELVRVGT-KPVNLGQLVNMCVVNA
LGREMIGRRF-DHKA-DE-FRSMVTEMMALAGVFNIGDFVPSLDWLDLGVA--GKMKRLH
KRFDAFLSSILKEHEM-NGQ--DQKHDMLSTLISL-KGTD-SLTDTEIKALLLN----MF
TAGTDTSASTVDWAIAELIRHPDIMVKAQEELDIVV-GRDR-PVNESDIAQLPYLQAVIK
ENFRLHPPTPLSLPHIASESCEINGYHIPKGSTLLTNIWAIARDPDQWSDPLAFKPERFL
KSGVDVKG-SDFELIPFGAGRRICAGLSLGLRTIQFLTATLVQGFDWELAGGVTPEKLNM
--EESYGLTLQRAVPLVVHPKPR
>LOC_Os10g17260.1_OsCYP75B3 503 bp
L--LLGSLAVAVWYLVYRGGR----PLPPGPRGWPVLGNLPQL--GDPHHTMCAL-AR-Q
YGPLFRLRFGCAEVVVAASAPVAAQFLRGHDANFSNRPNSGAEH-VANYQDLVFAPYGAR
WRALRKLCALHLFSAKALDDL--RAVREGEVALMVRNLARQQA-ASVALGQEANVCATNT
LARATIGHRF-GEGA-RE-FKEMVVELMQLAGVFNVGDFVPALRWLDPGVV--AKMKRLH
RRYDNMMNGFINERKA-GAQPDGEHGDLLSVLLAR-MQEEQKITETDIKALLLN----LF
TAGTDTTSSTVEWALAELIRHPDVLKEAQHELDTVV-GRGR-LVSESDLPRLPYLTAVIK
ETFRLHPSTPLSLPREAAEECEVDGYRIPKGATLLVNVWAIARDPTQWPDPLQYQPSRFL
HADVDVKG-ADFGLIPFGAGRRICAGLSWGLRMVTLMTATLVHGFDWTLANGATPDKLNM
--EEAYGLTLQRAVPLMVQPVPR
>LOC_Os10g16974.1_OsCYP75B4 503 bp
ME-LLTTVALIVCYALVRAGP----PLPPGPRGWPVLGNLPQL--GGTHQTLHEM-TK-V
YGPLIRLRFGSSDVVVAGSAPVAAQFLRTHDANFSSRPNSGGEH-MANGRDVVFGPYGPR
WRAMRKICAVNLFSARALDDL--RAFREREAVLMVRSLAEASAPAAVVLGKEVNVCTTNA
LSRAAVGRRF-GEGA-RE-FKEIVLEVMEVGGVLNVGDFVPALRWLDPGVV--ARMKKLH
RRFDDMMNAIIAERRA-GSLLKREEGDLLGLLLAM-VQEQERITDTEIKALILN----LF
VAGTDTTSTIVEWTMAELIRHPDILKHAQEELDVVV-GRDR-LLSESDLSHLTFFHAIIK
ETFRLHPSTPLSLPRMASEECEIAGYRIPKGAELLVNVWGIARDPAIWPDPLEYKPSRFL
HTDVDVKG-NDFGLIPFGAGRRICAGLSWGLRMVTMTAATLVHAFDWQLPADQTPDKLNM
--DEAFTLLLQRAEPLVVHPVPR
>LOC_Os03g25150.1_OsCYP75A11 503 bp
ME-CTDPVVLAFLCLLLSLR------LPPGPPGLPVLGALPLV--GPPHAGLASL-AR-K
YGPVMYLKMGTCGVVVASSPCAARSFLKALDARFANRPVASAVD-ITNYQNMVFANYGAR
WKLMRKLASVHLLGARALADW--AAVRRDEARRLLRGVAEASA-RPVVIPEVLVCALANI
VGQITVSKRF-GDES-NS-YKDMIVSLLTGAGLFNISDFVPALAWLDLGVQ--AKLRRIH
DQFDVLITKLLADHAA-TAA--RAGRDFVDRLRAA-VGVD-TISEVNIKGLIFD----MF
TAGTDTSSIIVEWAMAEMMKNPAVMARAQEEMDRVV-GRGR-RLEESDIASLPYLQAVCK
EAMRLHPSTPLSLPHFSFDECDVDGYRIPANTRLLINIYAIGRDPSAWEDPLEFRPERFM
AERVDPLG-NYFELIPFGAGRRICAGKLAGMVFVQYFLGTLLHSFDWRLPDG---DKVDM
--SETFGLALPKAVPLRALVTPR
>SELMODRAFT_169986_SmCYP781A1 503 bp
FW-C---VAAALLASLGY--------LPPGPWGWPIVGCLFCV--SRNHRSFAEL-AT-K
YGPIVYLNMGSRATVVISSPEVARAVFREHDVQFASRPYSTPFKHISNFKDLVFAPYGGR
WKNLRKICSTELFTASKVNMF--GGIRKAELHDFCNSIAMRAA-EEVNLSVCFQELLTNL
MSSVLFGKKYPVAEA-AA-YRATWGMLTQESGKIYLGDYIPALHWLDLGKD--QRIRKII
PALQGLLNSVIEER----RK--RDKPDFVDVM----VALN-SLSNDEIVAIIQD----ML
LAGTGTTRSTLEWGFSELVRHPEVQRRAQEELDRVV-GRER-YVQESDLSGLPYIQALVK
EIMRLHPAAPLGLPHFNSCPVSLAGYTIPANSTLHVNIWTICRDSSSWERAHEFRPERFL
CHNL--LG-QHFELIPFSSGRRRCAGINLALLHVSLTLAYLLHRFEWRPPPGVDVSEIDM
--SETTGLACFRTVPLRVSVRPR
>SELMODRAFT_104330_SmCYP781A2 503 bp
------------------------------------------------------------
------------------------------------------------------------
------------------------------------------------------------
------------------------------------------------------------
----------------------------------------------------------ML
LAGTGTTRSTLEWGFSELVRHPEVQRRAQEELDRVV-GRER-YVQESDLSGLPYIQALVK
EIMRLHPAAPLGLPHFNSCPVSLAGYTIPANSTLHVNIWAICRDPSSWERAHEFRPERFL
CHNL--LG-QHFELIPFSSGRRRCAGINLALLHVSLTLAYLLHRFEWRPPPGVDVSEIDM
--SETTGLACFRTVPLRVSVRPR
>SELMODRAFT_228641_SmCYP781B1v1 503 bp
------------------------------------------------------M-AR-K
YGPVMSFRLGVRPHIIISSPEMARQVLKEHDVEFASRPFSTISRLVSNFQDLIFAPHGER
WKMLRRVCGTELFTASKVSHF--ASTRKRELGAFGAIVEASAK-HEFDLSSMLHEYFTNL
MTCVLFGRKYLTPEA-EA-YKASWAIQAKESRRLFAGDYIPAMRWLDLGTQ--NRLKNVL
PARSRFLEAVIEEH----AK--PENPDFVDVM----LTLG-KLSNDQIIALLQD----LL
LAGTGTSKGTIEWAISELIVNPRVQEKAHEELDRVV-GRDR-PLEESHLNDLPYIQAIVK
EVFRKRPIAPLGVPHYNDREVTLAGYTIPAHTTVLVNIWAIHHDPSVWSDPELFLPERFL
DHSV--LG-NDFDLLPFSSGRRRCVGIPLAMPHVTLTLAYLLHRWSWRSPLGIEMAELAG
--AGIAGVASPRIVC--ASHR--
>SELMODRAFT_229105_SmCYP781B1v2 503 bp
------------------------------------------------------M-AR-K
YGPVMSFRLGVRPHIIISSPEMARQVLKEHDVEFASRPFSTISRLVSNFQDLIFAPHGER
WKMLRRVCGTELFTASKVSHF--ASTRKRELGAFGAIVEASAK-HEFDLSSMLHEYFTNL
MTCVLFGRKYLTPEA-EA-YKASWAIQAKESRRLFAGDYIPAMRWLDLGTQ--NRLKNVL
PARSRFLEAVIEEH----AK--PENPDFVDVM----LTLG-KLSNDQIIALLQD----LL
LAGTGTSKGTIEWAISELIVNPRVQEKAHEELDRVV-GRDR-PLEESHLNDLPYIQAIVK
EVFRKRPIAPLGVPHYNDRAVTLAGYTIPAHTTVLVNIWAIHHDPSIWSDPELFLPERFL
DHSV--LG-NDFDLLPFSSGRRRCVGIPLAMPHVTLTLAYLLHRWSWRSPLGIEMAELAG
--AGIAGVASPRIVC--ASHR--
>Mp3g11100.1_MpCYP98A1 503 bp
LAGTVVVATALLFILKAWPSK------APGPRPRPFVGNLYEVK---PVRCFMEW-AE-K
YGPILSFWMGTTLNTVVSSAALAKEVLKDQDQFLSGRPLTRAAARFSNGQDLIWADYGPH
YVKVRKLCTLELFTHKRLEAL--RSVREEEVGGMVNAIYNDC-AGTVDVKTYLSAVAFNN
ITRIVFGKKV-DAQG-KE-FKAVIAEGMKLGASLKTSEHIKYLRWMF-LQE--EAFARNN
ARRDNLTKAIMQEFATSDADSA----HFVNALLNF-QKQYD-LSEVTVITLLWD----MI
TAGMDTTAITVEWAMAELIRNPDVQRKAQEELDNVV-GYER-VVTEGDFRDLPYLQAVAK
EALRLHPPTPLMLPHKATEDVKVGGFDIPKGSTVHVNAFAIARDPSTWKDPESFRPERFL
EEDIDIKG-TDFRVIPFGAGRRVCPGAQLGLVLVQIMLGRLLHHFTWSPPEGMRPEDIDL
--TERPGVVTFMLKPLQAVATPR
>Pp3c22_19010V3.1_PpCYP98A34 503 bp
MA-TVAAIVALFMMYKSRSSK------PPGPRPLPVVGNLTHIT---PVRCFMEW-AQ-T
YGSVLSVWMGPTLNVVVSSADAAKEMLKERDHALSSRPLTRAAARFSNGQDLIWADYGPH
YVKVRKVCTLELFTFKRLESL--KPVREDEVGAMVAALFKDC-SRPLNLKKYVSAMAFNN
ITRIVFGKRV-DNQG-VE-FKEIVSQGMKLGASLKMSEHIPYLRWMF-LQE--EEFAKHG
ARRDNLTKAIMQEHRL-QSQKN----HFVDALLSM-QKQYD-LSETTIIGLLWD----MI
TAGMDTTAISVEWAIAELVRNPDVQVKAQQELDQVV-GQDR-VVTEADFSQLPYLQAVAK
EALRLHPPTPLMLPHKATETVKIGGYDVPKGTVVHCNVYAISRDPTVWEEPLRFRPERFL
EEDIDIKG-HDYRLLPFGAGRRVCPGAQLGLNMVQLMLARLLHHFSWAPPPGVTPAAIDM
--TERPGVVTFMAAPLQVLATPR
>AagrOXF_evm.model.utg000009l.515.1 503 bp
MAEALIAVAVGFLFYRAWSRK------PPGPKPRLFVGNLLDVT---AVRCFEQW-AK-V
YGPVMSVWMGATLNVVVSSAEGAKEVLKDKDQSLAARARSRAAAKFSDGQDLIWADYGPH
YVKVRKVCNVELFTPKRLEAL--RPIRQDEVSAMVHKIHRD--KGPVNPKKYLSAMAFNN
ITRLAFGKRV-DSQG-VE-FKEVIGQGMKLGASLKISEHIPSIRWMF-LQN--EEFAKHG
ARRDTLTRTIMKEHAA-LRETL----HFVDALLGL-QKQYD-LSETTIIGLLWD----MV
TAGMDTVAITVEWALAELIRNPEVQRKAQEELDAVV-GDET-VLTEAHFSKLPYLTALTK
ESLRLHPPTPLMLPHKCTEDVKIQGYDIPKGTVVHCNIYVIARDPAVWKEPLAFRPERFL
EQDVDIKG-HDFRLLPFGAGRRVCPGAQLGLNMVQLMIGRLLHQFSWSPPEGVRAEDISL
--EERSGIVTYMAKSLEAVATPR
>SELMODRAFT_450942_SmCYP98A38v1 503 bp
---TWTIPVGLVYLTFKLSRR------PPGPKPWPIIGSLHRVS---PVRCFMDW-AE-K
HGPIMSVWMGTNLNVVISNAELAKEVLKEKDKELASRPLTRAAARFSNGQDLIWADYGDH
YVKVRKLCTLELFTPKRLESL--RWIREEEVGAMVKSIFQDVKGAAVTVKNYVSAVAFNN
ITRIVFGKRV-LPQG-VE-FKAIISQGMKLGASLTMAEHISFIRWMF-LQE--EEFAKHG
ARRDSLTKEIMEEHAL-EKKKS----HFVDALLNL-KDQYG-LSETTVIGLLWD----MI
TAGMDTTAISAEWAMAEIIKHPKVQEKAHEEMDRVI-GKER-IITEVDVQQLPYLQSIVK
EALRLHPTTPLMLPHKATTRVKIGGYDIPKGTIVHVNVYAIGRDPKVWKRASVFRPERFL
EEDVDIKG-HDYRLLPFGAGRRICPGAQLGLNMVQLMVARLLHQFSWAPPPGVKPEKIDL
--TERPGVVTFMANPVQAVATPR
>SELMODRAFT_450943_SmCYP98A38v2 503 bp
---TWTIPVGLVYLTFKLSRR------PPGPKPWPIIGSLHRVS---PVRCFMDW-AE-K
HGPIMSVWMGTNLNVVISNAELAKEVLKEKDKELASRPLTRAAARFSNGQDLIWADYGDH
YVKVRKLCTLELFTPKRLESL--RWIREEEVGAMVKSIFQDVKGAAVTVKNYVSAVAFNN
ITRIVFGKRV-LPQG-VE-FKAIISQGMKLGASLTMAEHISFIRWMF-LQE--EEFAKHG
ARRDSLTKEIMEEHAL-EKKKS----HFVDALLNL-KDQYG-LSETTVIGLLWD----MI
TAGMDTTAISAEWAMAEIIKHPKVQEKAHEEMDRVI-GKER-IITEVDVQQLPYLQSIVK
EALRLHPTTPLMLPHKATTRVKIGGYDIPKGTIVHVNVYAIGRDPKVWKRASVFRPERFL
EEDVDIKG-HDYRLLPFGAGRRICPGAQLGLNMVQLMVARLLHQFSWAPPPGVKPEKIDL
--TERPGVVTFMANPVQAVATPR
>At2g40890_AtCYP98A3 503 bp
---WFLIAVAAAVVSYKIQRR----KFPPGPSPKPIVGNLYDIK---PVRCYYEW-AQ-S
YGPIISVWIGSILNVVVSSAELAKEVLKEHDQKLADRHRNRSTEAFSNGQDLIWADYGPH
YVKVRKVCTLELFTPKRLESL--RPIREDEVTAMVESVFRDCNAKGLQLRKYLGAVAFNN
ITRLAFGKRM-DEQG-LE-FKAIVSNGLKLGASLSIAEHIPWLRWMF-ADE--KAFAEHG
ARRDRLTRAIMEEHTLARQKSS----HFVDALLTL-KDQYD-LSEDTIIGLLWD----MI
TAGMDTTAITAEWAMAEMIKNPRVQQKVQEEFDRVV-GLDR-ILTEADFSRLPYLQCVVK
ESFRLHPPTPLMLPHRSNADVKIGGYDIPKGSNVHVNVWAVARDPAVWKNPFEFRPERFL
EEDVDMKG-HDFRLLPFGAGRRVCPGAQLGINLVTSMMSHLLHHFVWTPPQGTKPEEIDM
--SENPGLVTYMRTPVQAVATPR
>LOC_Os05g41440.1_OsCYP98A4 503 bp
---LLPFALAAIPISLALDRR-G--RIPPGPRPWPMVGNLWQIK---PVRGFLEW-AE-R
YGPIVSVWFGSSLNVVVSTSELAKEVLKENDQLLADRPRNRSTQRFSNGMDLIWADYGPH
YIKVRKLCNLELFTPKRLEAL--RPIREDEVTAMVESVHRAVTHKPIVVRNHLAMVAFNN
ITRLAFGKRM-DEQG-RE-FKTIVNNGIKIGASLSVAEYIWYLRWLC-LNE--ELYKTHN
ERRDRLTKKIIDEHAKA-LKES----HFVDALFTL-REQYD-LSDDTVIGLLWD----MI
TAGMDTTVISVEWAMAELVRNPRVQKKLQEELDRVV-GRDR-VMSETDFQSLPYLNAVVK
ESLRLHPPTPLMLPHKASTNVKIGGYNIPKGANVMVNVWAIARDPKVWSNPLEYRPERFI
EENIDIKG-SDFRVLPFGAGRRVCPGAQLGINLVASMIGHLLHQFEWSLPEGTRPEDVNM
--MESNGVVTFMSTSLQVIAKPR
>At1g74540_AtCYP98A8 503 bp
----MIIYLILPIIVATMLYR-WRSNIPPGPKPKFLLGNLHQMK---PLWSFSEW-SE-T
YGPIISVWIGSQLTVVVSSSDLARQVLRDKDHQLSNRHRI---ARMTTGTDLVWSDYSPH
YVKLRKLCTLELFSLKSIENF--RSLREMEARSMVVSILKDLMRKPVIVRKYLAAVVLNT
ISRLMIGKEG-------E-FKAIVEKEHLLSGSGTILDHVWWLKWVSWFSD--KEFLAHK
DRRTKFRGAIMVEEDI-----E----GFVRKLLVL-KEQKE-LSEETVGGLVWN----ML
TAGADTTAVVIEWAMAEMIKCPTVQEKAQQELDSVV-GSER-LMTESDIPILPYLQCVVK
EALRLHPSTPLMLPHKASETVWVGGYKVPKGATVYVNVQAIGRDPANWINPYEFRPERFL
QEETDVKG-RDFRVLPFGSGRRMCPAAQLSMNLMTLVMGNLLHCFSWSSP--VPGERIDM
--SENPGLLCNMRTPLQALALPR
>At1g74550_AtCYP98A9 503 bp
----MDLLLITTIIIAAMQNR-RGSNIPPGPPTRFLVGNLHQLK---PLWSFSEW-SQ-T
YGPIISVWLGSQLAVVVSSSDLAKQVLRDKDYQLCNRHRT---ARMTNGSDLIWSDYGAH
YVKMRKLCTLELFSLKSIECF--RSMREMEVSSMVKSIFNDFM-KPVVLRNYLDSVALNI
VSRLVIGKTE-------E-FRSIVERETRLPGATKMLDYTVWLKRLSWTSD--KAFMKHM
ARKRNFKRAVM-DEVY-----G----CFVQSLLEL-KEKDE-LTEETVMGLVWN----ML
TAGADTTAITIEWAMAEMIRCPTVKEKVQDELDSVV-GSGR-LMSDADIPKLPFLQCVLK
EALRLHPPTPLMLPHKASESVQVGGYKVPKGATVYVNVQAIARDPANWSNPDEFRPERFL
VEETDVKG-QDFRVLPFGSGRRVCPAAQLSLNMMTLALGSLLHCFSWTSS--TPREHIDM
--TEKPGLVCYMKAPLQALASSR
>SELMODRAFT_78910_SmCYP795A2v2 503 bp
ME-ILLILVVSVFYLRV------ASQSPPTP--LPIIGHLYLL--GKPHHSLLAI-AR-K
YGPLVKLRLGSVPVVIASSPEMAREFLRNQDLTFASRPTLLTTKYILDSKDMVFAPYGEH
WRSMRKLCVVELLTDRRLASS--HQARLEELQRLLAKIAKVAESKPFVLLDLLTEFTFNV
ITRMVMNKAFELAAT-RD-FIHMQEQGTILLGEFHIGDYIPFLKWFD-SSV--AKMKALH
KIQDEFLQKVVDQHVLARQSREHDGVDFVDTLLSL-DSPDP---ARNIKALIQN----LL
GAGTDTSITTIQWAMAELLNNPRALEKAQEELRAKF-GRQE-IIQEHELQDLPYLHAVIK
ETFRLHPPAPLLIPHQSTQDATVAGLAIAKGTRLFVNVYAIGRDPALWKSPDDFLPERFL
-SSIDVHG-KNFELLPFGSGRRGCPGMALGLITVQLALANLLHRFRWSLAPG--VDAHPM
--AECFGVVTTMEIPLRARASPN
>SELMODRAFT_78680_SmCYP795A1v2 503 bp
ME-ILLILVVSVFYLRV------ASQSPPTP--LPIIGHLYLL--GKPHHSLLAI-AR-K
YGPLVKLRLGSVPVVIASSPEMAREFLRNQDLTFASRPTLLTTKYILDSKDMVFAPYGEH
WRSMRKLCVVELLTDRRLASS--HQARLEELQRLLAKIAKVAESKPFVLLDLLTEFTFNV
ITRMVMNKAFELAAT-RD-FIHMQEQGTILLGEFHIGDYIPFLKWFD-SSV--AKMKALH
KIQDEFLQKVVDQHVLARQSREHDGGDFVDTLLSL-DSPDP---ARNIKALIQN----LL
GAGTDTSITTIQWAMAELLNNPRALEKAQEELRAKF-GRQE-IIQEHELKDLPYLHAVIK
ETFRLHPPAPLLIPHQSTQDTTVAGLAIAKGTRLFVNVYAIGRDPALWKSPDDFLPERFL
-SSIDVHG-KNFELLPFGSGRRGCPGMALGLITVQLALANLLHRFQWSLAPG--VDAHPM
--AECFGVVTTMEIPLRARASPN
>SELMODRAFT_78844 503 bp
ME-ILLILVVSVFYLRV------ASQSPPTP--LPIIGHLYLL--GKPHHSLLAI-AR-K
YGPLVQLRLGSVPVVIASSPEMAREFLRNQDLTFASRPTLLTTKYILDSKDMVFAPYGEH
WRSMRKLCVVELLTDRRLASS--QQARLEELQRLLAKIAKVVESEPFLLLDLLTEFTFNV
ITRMVMNKAFELAAT-RD-FIHMQEQGTILLGEFHIGDYIPFLKWFD-SSV--AKMKALH
KIQDEFPQKVVDQHVLARQSREHDGDDFVDTLLSL-DSPDP---ARNIKALIQN----LL
GAGTDTSITTIQWAMAELLNNPRALEKAQEELRAKF-GRQE-IIQEHELKDLPYLHAVIK
ETFRLHPPAPLLIPHQSTQDTTVAGLAIAKGTRLFVNVYAIGRDPALWKSPDDFLPERFL
-SSIDVHG-KNFELLPFGSGRRGCPGMALGLITVQLALANLLHRFQWSLAPG--VDAHPM
--AECFGVVTTMEIPLRARASPN
>SELMODRAFT_78293_SmCYP795A2v1 503 bp
ME-ILLILVVSVFYLRV------ASQSPPTP--LPIIGHLYLL--GKPHHSLLAI-AR-K
YGPLVQLQLGSVPVVIASSPEMAREFLRNQDLSFASRPTLLTTKYILDSKDMVFAPYGEH
WRSMRKLCVVELLTDRRLASS--QQARLEELQRLLAKIAKVADSEPFVLLDLLTEFTFNV
ITRMVMNKAFELAAT-RD-FIHMQEQGTILLGEFHIGDYIPFLKWFD-SSV--AKMKALH
KIQDEFLQKVVDQHVLARQSREHDGDDFVDTLLSL-DSPDP---ARNIKALIQN----LL
GAGTDTSITTIQWAMAELLNNPRALEKAQEELRAKF-GRQE-IIQEHELQDLPYLHAVIK
ETFRLHPPAPLLIPHQSTQDITVAGLAIAKGTRLFVNVYAIGRDPALWKSPDDFLPERFL
-SSIDVHG-KNFELLPFGSGRRGCPGMVLGLITVQLALANLPHRFQWSLAPG--VDAHPM
--AECFGVATTMEIPLRVRASPN
>Mp5g10800.1_MpCYP824A1 503 bp
MD-LIAASLAAVMYRLYNPKR-AASSWPPTPPGYPIFGHLHLL--GAPHMDMFKL-GQ-K
YGPLFHLRMGCTDALVVCSAAMAKEVLKIHDRAFASRTNGACVEIFSNFQDVAGAPYGAH
WRSMRKICLLELFTPKRLESF--QYMRNEETSSLVQNMLEESHNA-VTMSLKLTQLTLNV
VTRMAMGKSIVAAES-KK-FRDIIQEIFVLSGIVNLGDYFPSLRRFDLGYE--KRMRAAV
RRFDDVAYQMIDEHRK-EKREL----DLLDVLLSL-PAGED-SDVK-VVAVMLD----IL
TAGVDTSSSTIEWALTELIKESEKMKRVQEEIESVV-GTER-KVEESDLPNFPYLYAIVK
ETLRLHPPAPLLLPHESIEACKLQGYNIPAKTRLYVNVFAIGRDPTVWDRALDFLPERFL
ESQIDCRG-QNFELLPFGSGRRICPGMSLGLSMVQLTLSRLLHSFDFELPA-QKREDIDM
--NETFGLTCYKTEPLQLVPKPR
>SELMODRAFT_158157_SmCYP787D4v1 503 bp
-----------------L------------------------------------L-WF-G
FAPTLVVS----------SPDAAREVLCTQDLAFASRPKISIAKYMFNGKDLAWTSYGPY
WKLMRKVTTVELFTAKRLEES--RMVRHTQVSKLIDFIVNNGQKASINMKVLLSILNLNV
VSSITFGREH----------VELIEEVLRLMGSFVLGDYFPFLSWLSP-AI--RKMISAH
TKLDQLLQEIVDEHK--SKVKS---ADFVDVLSS----LED-IDVQCMKAVIMD----MI
VAGTETSSITTEWALSELMNSPTCMIKAQKEIDTIV-GRER-MVVEADLCKLSYIHNVVN
EVFRLHPPGPMLLPRHSTQDCLVNGYKIPKNSRVLVNVWSIARDPSLWESPNLFKPDRFV
ESSISFKG-KNFELLPFGSGRRICPGLSLGVAMVSYTLACLVHGFKWKV----SGKELSM
--DESDGVSVRRKVPLEVFATPR
>SELMODRAFT_165663_SmCYP787D1 503 bp
-----------------L------------------------------------L-WF-G
FAPTLVVS----------SPDAAREVLCTQDLAFASRPKISIAKYMFNSKDLGWTSYGPY
WRLMRKVTTVELFTAKRLEES--RMVRHAQVSKLIGFIVNNGQKASVNMKFLLSILNLNV
VSLITFGREP----------VELIEEVMQLMGSFVLGDCFPFLSWLSP-VI--RKMISAH
TKLDQLLQEIVDEHK--SKFKS---ADFVDVLLS----LED-IDIQCVKAMIMD----MM
LAGTETSAITTEWALSELMNNPTCMIKAQKEIDTIV-GRER-MVVEADLCKLSYINSVVN
EVFRLHLPAPMLLPRHSTQDCLVNGYKIPKNSRVLVNVWSIARDPSLWESPNLFNPDRFA
ESSISFKG-KNFELLPFGSGRRICPGLSLGVAMVSHTLARLVHGFEWKV----SGKELSM
--DESEGVAVRRKVPLEVFATPR
>SELMODRAFT_446702_SmCYP787D3v1 503 bp
-----------------L------------------------------------L-WF-G
FAPTLVVS----------SPDAAREVLCTQDLAFASRPKISVAKYVFNSKDLGWTTYGPY
WRLMRKVTTVELFTAKRLEES--RMVRHTQVSKLIDFIVNNGQKASINMKVLLSILNLNV
VSSITFGREH----------VEVIEEVMRLMGSFVLGDCFPFLSWLSP-VI--RKMISAH
TKLDQLLQEIVDEHK--SKFKS---ADFVDVLLS----LED-IDVQCVKAMIMD----MI
LAGTETSAITTEWALSELMNSPTCMIKAQKEIDTIV-GRER-MVVEADLCKLSYIHNVVN
EVFRLHPPAPLLLPHHSTQDCLVNGYKIPKNSRVLVNVWSIARDPSLWESPNLFKPDRFA
ESSISFKG-KNFELLPFGSGRRICPGLSLGVAMVSYTLARLVHGFEWKV----SGKELSM
--DESEGVAVRRKVPLEVFATPR
>SELMODRAFT_113310_SmCYP787A1v2 503 bp
--------LAAVISVSWLKSR---LRLPPGPMALPIVGHLHLL--LKPHQSFHKL-SH-K
FGPIMTIK---------------------YDRVFASRPVLISPQSLCNSKNISCCKYGPY
WREMRKICTTELFSSKRLSSF--QNTRLEETQNLLQRV---AEKVPINMKIELSTLTLNV
ITRMAIGKKR--SED-AE-PLNVILEAVRLMGAVNLGDYIPFLKRLDPGYI--PRLKKTS
KKIDCILQRLVDDHRE-EKVKS----DLVDVLQSV--GIED------IKAVILD----IL
AGGTDTTAVTTEWALSELLRNPECLRKVQQEIHVIV-GDNR-LVNENDLHHLHYLKAVVK
ETFRLHPAAPMMAPHESIEACTLKGYTIPAKTWLLINAWSMGRDPAQWDSPEEFMPERFI
NSSIDVKG-CDFELIPFGAGRRMCVGMSLALCMVELTLARLVQAFHWALP---DGSTMNM
--EERQGVIVARKHPLIAVANRR
>SELMODRAFT_77365_SmCYP787A1v1 503 bp
-----------------LKSR---LRLPPGPMALPIVGHLHLL--LKPHQSFHKL-SH-K
FGPIMTIKLGNKTAIVISSKKAAKEILTSYDRVFASRPVLISPQSLCNSKNISCCKYGPY
WREMRKICTTELFSSKRLSSF--QNTRLEETQNLLQRV---AEKVPLNMKIELSTLTLNV
ITRMAIGKKR--SED-AE-PLNVILEAVRLMGAVNLGDYIPFLKRLDPGYI--PRLKTTS
KKIDCILQRLVDDHRE-EKVKS----DLVDVLQSV--GIED------IKAVILD----IL
AGGTDTTAVTTEWALSELIRNPDCLRKVQQEIHVIV-GDSR-LVNENDLHHLHYLKAVVK
ETFRLHPAAPMMAPHESIEACTLKGYTIPAKTWLLINAWSMGRDPAQWDSPEEFMPERFI
NSSIDVKG-CDFELIPFGAGRRMCVGMSLALCMVELTLARLVQAFHWALP---DGSTMNM
--EERQGVIVARKHPLIAVANRR
>Mp4g10800.1_MpCYP829D1 503 bp
MEAYVSQIASAVLLVILMKRK--RSRLPPSPPGLPIIGHLH-LTKKSNHRALRDL-AD-K
YGPIMTVRLGAVRAVIVSSSAMAKVILKTQDHVFGSRAQCTALGILFQNSDVVMGAMGER
WRFLRKICAQELFSPKRVELS--TETRRREMLSTVEHLFEAGRGDAVQLDINLREMGCNI
ITQELFARSY-SLEA-ED-FSQMSRDFSE-LGGMVLYECIPFLRRFDLGSQ--ARMRSLF
FRYDRFLNNIIEE-HR-QEDA--TTADFVDVLLQL-QKDN-LLTDDCIKGVLMD----ML
IAGVDTSMSTVVWALTELMRHPETYRKAQQELDLIV-GRDR-LVQESDFVHLKYLQAVLK
ETFRLHPVVPLMIPHESLSATNVGGYDIPEKTRVIINVYALGRDPSVWKNPLDFDPERFV
DSPMDVKG-QDFDLIPFGSGRRICAGINLALVVVSMTAAQLLHSCEFSLPAGMKPLDIDV
--EEVVGESAPKLNPLQLLVRPR
>Mp6g15540.1_MpCYP829K9 503 bp
MEGSVHTVAAGFLYVYLFRRK--GRR-PPGPPSLPLIGHLHHLVSGFPHHTLAKI-AG-K
YGPIMWLELGAVSVVVVSSSDIAREILKTQDHIFASRPSTVIGDFVFKGQDLVFSPWSDH
ARLLRKVCITQLLSPQRINSF--KDLRRELLMETMSTAFEEGHNRYISFVDMMNELFMSI
TTRMLFR----KTHN-QD-FIKTMIEISS-SGLFFIEDLIPLLKPLDLGNL--KKLKMAA
EKHYDIMESIIDN-RL-KEKTN-CNEDFLDVLLAM-SD----FPRDQIKYLLLD----II
IAGTETTSETVVWAMTELLRHPNIMERLQSELDAVI-GKER-LVEEADLQKLEYLQAVVK
ETLRLHPVGVLGIPHFSREATKVAGYDIPANTRVVVNLYAIGRDPKVWENPLKFDPSRFL
NSSINVKG-QHYEVLPFGSGRRRCPGMNLALVSLPYNLAQLVHACSISLPEGLTHLDVDV
--EEKFQMTVGRQNPLNVLITRR
>Mp4g13700.1_MpCYP829K10 503 bp
------------------------------------------------------------
------------------------------------------------------------
----------------------------------MSTAFEEGHNRYISFAGIMHELFMSI
TTRMMFR------HN-QD-FHKTMIEVSS-SDFFFIEEFFPLLKPLDLGRI--KKLKLAA
EKYYEVMESIIDD-RL-KEKTN-YNEDFLDVLLAM-SD----FTRDQLKYLLLD----II
IGGTDTSSNTIVWAMTELLRHPNIMERLQSELDDVI-GKER-LVEEADLQKLEYLQAVVK
ETLRLHPIGVLA-PHCSMEATKVAGYDIPANTRVTLNLYAIGRDPKVWENPLKFDPSRFL
NSPIDVKG-QHYEVLPFGSGRRRCPGMNLALVSVSYTLAQLVHACSISLPEGLTHLDVDV
--EEKFGISVGRRNPLNLLITRR
>Mp2g20550.1_MpCYP829K11 503 bp
------------------------------------------------------------
------------------------------------------------------------
------------------------------------------------------------
------------------------------------------------------------
------------------------------------------------------------
--------------MTELLRHPNIMERLQSELDDVI-GKER-LVEEADLQKLEYLQAVVK
ETLRLHPIAVLA-LHCSMEATKVAGYDIPANTRVTLNLYAIGRDPKVWENPLKFDPSRFL
NSPIDVKG-QHYEVLPFGSGRRRCPGMNFALVSVPYTLAQLVHACSISLPEGLTHLDVDV
--EEKFGISVGRRNPLNLLITRR
>Mp2g20510.1_MpCYP829K7 503 bp
------------------------------------------------------------
------------------------------------------------------------
-------------------------------MKTMSAAFEEGHNRYISFADIMHEQFMSI
TTRMMFR------HN-QD-FIKTMIEITS-ADFFLLEDFFPLLKLLDLGKI--KKLKMTA
EKYSDIMESIIDN-RL-KEKTN-YNEDFLDVLLAM-SD----FPRDQLKYLLLD----II
IAGTDTSSETIVWAMTELLRHPNIMERLQIELDDVI-GKER-LVEEADLQKLEYLQAVVK
ETLRLHPGVVLGIPHFSKEATKVAGYDIPANTRVILNLYAIGRDHKVWENPLKFDPSRFF
NSPINVKG-QHFEVLPFSSGRRICPGMNLALVSVAYNLAQLVHACSISLPEGLTHLDVDV
--EEKFGLTVGKQNPLNLLITRR
>Mp2g20500.1_MpCYP829K8 503 bp
[truncated: 327,606 more chars]
