# Supplementary material for: Genes encoding cytochrome P450 monooxygenases and glutathione S-transferases associated with herbicide resistance evolved before the origin of land plants
Source: PLoS One. 2023 Feb 17;18(2):e0273594. doi: 10.1371/journal.pone.0273594 (PMC9937507; doi:10.1371/journal.pone.0273594)
Supplement: S4 Text — (TXT) [file pone.0273594.s013.txt]

>YHR007C_ScCYP51 124 bp
-----IFSFVYLGPKVF--NGVIYDTASRSGGQHTSATSAWILLHL-AE--R-PDQQEL-
-YEEQM-RVLE-MP-LIKETLRMHHPLHSLF--RPA--GSPGYTHLRD-EYFFNIHRHRC
IGEH
>CMS319C_CmCYP51G1 124 bp
-----VFTLRLVGPRFF--RGVVYDTASRCAGQHTSTTGTWTGLLM-LR--K-PEVTRV-
-RAEQE-QVLR-LD-VIKEALRMYPPLIFLM--RPK--GSPPLAMSLP-EVFYDPDRHAC
MGEQ
>Mp7g11810.1_MpCYP51G1 124 bp
-----VFTCKLIGPEFF--KDVVFATASRCGGQHTSSTSSWMGAYL-MN--K-PSLAQA-
-QQEQL-EMIN-MD-YMKETLRMHPPLVMLL--RPK--GSPSVAGRLP-LVYFDPDRHGC
LGET
>At1g11680_AtCYP51G1 124 bp
-----VFTVNLIGPEFF--KGVVFDTASRCAGQHTSSTSTWTGAYL-MR--Y-KEFSAA-
-LDEQK-NLIE-MD-VIKEALRLHPPLIMLM--RPK--GSPAFANRLP-HIFYDPERHGC
LGEP
>SELMODRAFT_178739 124 bp
-----VFTVNLIGPDFY--KGVVFDTASRCAGQHTSSTSTWTGAYL-LT--Y-KNWDSA-
-VEEQR-NVME-MD-VMKEALRLHPPLIMLM--RPA--GSPAFANRLP-HVFFDPERHGC
LGET
>SELMODRAFT_155290 124 bp
-----VFTVNLIGPDFY--KGVVFDTASRCAGQHTSSTSTWTGAYL-LT--Y-KNWDSA-
-VEEQR-NVME-MD-VMKEALRLHPPLIMLM--RPA--GSPAFANRLP-HVFFDPERHGC
LGET
>LOC_Os11g32240.1_OsCYP51G1 124 bp
-----VFTVPLIGPEFF--KGVVFDTASRCAGQHTSSTSTWTGAYM-LR--F-KQFAAA-
-EEEQK-EVME-MD-VIKEALRLHPPLIMLL--RPK--GSPAFANRLP-HIFYDPDRHGC
LGEP
>AagrOXF_evm.model.utg000083l.204.1 124 bp
-----VFTVRLVGPEFF--KGVVFDTASRCAGQHTSSTSTWTGAYL-IS--N-KELKLA-
-VEEQQ-DVME-MD-FMKEALRLHPPLILLM--RPK--GSPAFANRLS-HVYYDPSRHGC
LGET
>Pp3c8_15480V3.1_PpCYP51G1 124 bp
-----VFTLQLIGPEFF--KGVVFDTASRCAGQHTSSTSTWTGAYL-MK--Y-KQMPAV-
-IEEQK-EIME-MS-CMKEALRLHPPLILLL--RPK--GSPAFANRLP-YVYFNPDRHGC
LGET
>kfl00090_0230_v1.1 124 bp
-----VFTVNLIGPEFF--KGVVFDTASRTAGQHTSSTSTWTGFYLHAG--E-KKLPNV-
-VREQQ-RVLE-MD-YIKEVLRLQPPLIMLL--RPK--GSPSFAHRLP-HVYFDPDRHGC
MGET
>Cre02.g092350.t1.2_CrCYP51G1 124 bp
-----CFTVPLIGPEFF--KGVVFDTAARTAGQHTSSTTSWTGIFM-AA--N-KEYNKA-
-AEEQQ-DIIE-ME-VITEALRMHPPLLLVM--RPK--GSPNFSHMLP-QCFYDPDRHAC
IGQN
>LOC_Os05g12040.1_OsCYP51G3 124 bp
-----VFTVSLVGSEFY--KGVAFDIASRCAGQHTSSTSTWAGARL-LT--N-PDLRAA-
-VEEQA-RLLA-MD-TVKETLRLHPPALMLL--RPE--GPLLLHNALP-RVYFDPGRHAC
VGEA
>LOC_Os07g28160.1_OsCYP51H1 124 bp
-----VFTAILIGPEFY--LEVGYAIASRCAGKHSSSVSTWTGINL-LS--H-PNLVAV-
-IAEQD-RLME-MT-TIKEALRLHPPAVAMF--RPG--GTILVNHHMP-NVYFDPSRHSC
AGES
>LOC_Os07g28110.1_OsCYP51H3 124 bp
-----VFTASLIGSEFY--VGVLYG---SVAGKHTSSVSIWTGVHL-LS--N-PNLAAV-
-VAEQD-RLME-MR-SVKEALRLHPP-VAAV--RPG--GTILVNHYLP-HIY------SC
V---
>LOC_Os02g21810.1_OsCYP51H4 124 bp
-----VFTLRLVGPEFF--HEVGYDIASRCAGHHTSSVAVWTALRL-LT--H-PELRAV-
-RAEQE-RLVQ-MD-VIKEALRLHPVTPMIL--RPA--GPLVVNTLLP-NIYFDPDRHAC
MGEG
>LOC_Os05g34325.1_OsCYP51H6 124 bp
-----VFTVSLVGPEFF--QEVGHGISGRCAAKHTSTTSVWTGARL-LT--H-EKLAAA-
-VDEQD-QIVE-MH-MIKETLRLHPPAPMIV--RPA--GPIVISNRVP-YIYYDPDRNSC
VGEN
>LOC_Os05g34380.1_OsCYP51H8 124 bp
-----VFTVSLVGPEFY--QGVGFDISGHCAGKHTSTSTTWTGACL-LT--H-DKLTEA-
-LDEQK-HMID-MD-IIKEALRMHPVAPIIY--RPE--GPMIFNNRLP-YIYYDPDRHIC
IGEA
>LOC_Os07g37970.1_OsCYP51H9 124 bp
-----VFTVSLVGPEFY--SGVMYDIASRVAGQHMSSASTWTGAFL-LR--D-PKLAAA-
-VDEQR-RLITGMS-TIKEALRMHPPAPALV--RPA--GYAAFNHRLG-YVYYDPERHAC
LGEH
>LOC_Os02g02230.1_OsCYP51H5 124 bp
----------LV---FF--QGVLYDIANRCAAQHTSSTSTWTGACL-LSHGH-RSLAAA-
-IQEQK-RIIQ-MT-TIKEALRLHPPANLLI--RPK--GCTTVGNRLP-YIYYDPSRHVC
LGED
>GhCYP749A16 124 bp
----N---YLTTDPEVL--KGLVTTVISRTAGQETVNSLAWAVLVL-AI--H-RDQDKA-
-RREVM-E-IE-LK-IINETLRLYTPLNGMV--RPA--ENMALH-HDP-ELWFKPERRAC
VGMT
>ZmCYP72A5 124 bp
----K-L-SFIPDPEVL--SGLVNHVISRTAGMETTSLLTWTLIVL-SM--H-PEQERA-
-REEVL-S-HR-LK-TLHEVLRLYPPATFLT--RPA--GVIFIH-HDP-DIWFNPERRIC
IGQS
>LOC_Os01g43710.1_OsCYP72A18 124 bp
----E-P-SFISDPEVM--SGVVSYVISKTAGMETTSLLTWTLIVL-SM--H-PEQERA-
-REEVL-H-HR-LK-ILYEVLRLYPPVVFLT--RPA--EILFIH-HDP-DIWFNPGRRIC
IGQN
>LOC_Os05g30890.1_OsCYP72A34 124 bp
----R-L-SFIPDPEVF---GVVSYVISRTAGMETTSLLTWTLIVL-SM--H-PEQERA-
-REEVL-H-HR-LK-ILYEVLRLYPPVVLLN--RPA--DILFIH-HDP-EIWFNPGRRIC
IGQS
>LOC_Os01g52790.1_OsCYP72A35 124 bp
----K-L-SFIRDPDIL--SGVVTYVISRTAGSETTSLLTWTLILL-SM--H-PEQEQA-
-REEVM-H-HR-LK-ILHEVLRLYPPVVFLQ--RPE--GVLSIH-HDP-SIWFNPERRIC
LGQS
>LOC_Os01g43700.1_OsCYP72A17 124 bp
----E-V-SFITDPDVL--SGLVILVISRAAGMETTALLTWTMVAL-SM--H-PEQDRA-
-REEIL-Q-VR-LK-VLHEVLRLYPPVVMMN--RPA--GVLFIH-RDA-AAWFDPGRRIC
IGQN
>EpCYP72A254 124 bp
----R-T-CFITDPDVM--SGVANYVISRTAGMETTSLLTWTMILL-SM--H-PEQDRA-
-REEVL-G-LR-LK-ILYEVLRLYPPAIAFS--RPA--GVLHIH-HDP-DIWFRPERRIC
IGQN
>LOC_Os01g43750.1_OsCYP72A21 124 bp
----R-A-CFITDPDVL--SSLANHVISRTAGMETTSLLTWTILLL-SM--H-PEQDRA-
-REEIL-G-LR-LK-ILYEVLRLYPPAVTFT--RPA--GVLLIH-HDP-NIWFKPDRRIC
IGQN
>LOC_Os01g43760.1_OsCYP72A22 124 bp
----R-A-CFIANPDVL--SGVASHVISRT------------------------------
----------------LYEVLRLYPPAVTLT--RPA--GLLLIH-SDP-DIWFNPERRIC
IGQN
>LOC_Os01g41810.1_OsCYP72A32 124 bp
V-RPE-P-CIVTDPEVM--SGLSYHVISRTAGADTTSLLTWTILLL-SM--H-PEQDRA-
-RKEIL-G-LN-LK-ILYEVLRLYPPFIELK--RPA--GVLFIH-HDL-KIWFKPERRIC
IGQN
>LOC_Os01g41820.1_OsCYP72A33 124 bp
G-VGA-P-RIVADPEVL--SGLSAHVISRTAGADTTSLLTWTMLLL-SM--H-PEQDRA-
-REEIL-G-LR-LK-ILYEVLRLYPPFIELT--RPA--GVMFIH-HDP-EIWFKPERRIC
IGQN
>LOC_Os01g43774.1_OsCYP72A23 124 bp
----R-PCCFITDPAVL--SGLTSHVISRTAGMETTSLLTWTMVVL-SM--H-PEQDRA-
-REEVL-G-LR-LK-TLYEVLRLYPPAIVFS--RPR--GVLFIH-HDR-EIWFRPERRVC
IGQN
>LOC_Os01g43844.1_OsCYP72A24 124 bp
----K-V-SIITKPEVL--SGLGSHVISRAAGMETTSLLTWTMVVL-SM--H-PEQDRA-
-REEVL-H-VR-LR-ILYEVLRLYTPLTALQ--RPA--GLLCVH-HDK-DVWFRPERRIC
IGQN
>LOC_Os01g43740.1_OsCYP72A20 124 bp
----K-V-CIIAEPEIL--SGLASYVISRTAGMETTSLLTWTLVVL-SM--H-PEQHRA-
-REEVL-S-AR-LK-TLHEVLRLYPPAVTLS--RPA--GIILIH-HNT-DVWFKPERRIC
IGQN
>LOC_Os01g43851.1_OsCYP72A25 124 bp
----K-V-CVVSDPKIL--AGLTSHVISRSAGSDTTALLTWTMVLL-SM--H-PEQDRA-
-REEVL-R-VH-LK-VLHEVLRLYPPILLLG--RPP--GIAGIH-HDP-DVWFKPERRIC
VGQN
>At3g14620_AtCYP72A8 124 bp
----K-T-SYVTKPEVL---GVALYVISRTAGQETTALLVWTMIML-SH--H-QKQDQA-
-REEIL-K-VR-LK-TLNEVLRLYPPGILLG--RPG--GVLMVH-RDP-ELWFNPERRFC
PGQN
>At3g14630_AtCYP72A9 124 bp
----N-T-FFIMNPQVY---GLANAVISRTAGQETTSLLAWTMVLL-SQ--H-QDQARA-
-REEVM-Q-VQ-LK-VIYEVLRLYPPVIQMN--RPG--GVLLIH-RDT-KLWFKPERRIC
IGQN
>At3g14610_AtCYP72A7 124 bp
----N-T-FFITNPEVF---GLASYVISHTAGQETTSLLVWTMVLL-SH--H-QDQARA-
-REEVM-Q-VN-LK-VFNEVLRLYPPVAQLK--RPA--GTILVQ-RDT-ELWFKPERRIC
IGQN
>At2g02580_AtCYP72A10 124 bp
----K-T-FFIMDPEVF---GIINYVISRTAGQETTSLLVWAMVLL-SH--H-QDQARA-
-REEVK-Q-VQ-LK-VLYEVLRLYPPVTHLT--RPA--GIMLVQ-RDP-MLWFKPERRIC
IGQN
>At3g14680_AtCYP72A14 124 bp
----K-T-NLIMDPEVF---GLVSYVISRTAGQETTSLLVWTMVLL-SQ--H-QDQARA-
-REEVK-Q-VQ-LK-VLYEVLRLYPPVVQLT--RPG--GVLLVH-RDT-ELWFKPERRIC
IGQN
>At3g14660_AtCYP72A13 124 bp
----K-T-FFIMDPEVF---GLVSYVISRTAGQETTTLLVWTMVLL-SQ--H-QDQARA-
-REEVK-Q-VQ-LK-VLYEVLRLYPPVVQLT--RPG--GILLIQ-RDR-ELWFKPDRRIC
IGQN
>At1g73340_AtCYP72A11 124 bp
----K-T-FFIMDPEVL---GVLSYVISRTVGQETTSLLVWTMVLL-SQ--H-QDQARA-
-REEVK-Q-VQ-LK-VLYEVLRLYPPIPQLS--RPG--GILLVQ-RDT-ELWFKPDRRIC
IGQN
>At3g14690_AtCYP72A15 124 bp
----K-T-YFIMDPEVF---GLANYVISRTAGQETTSLLVWTMVLL-SQ--H-QDQARA-
-REEVK-Q-VQ-LK-VLYEVLRLYPPVTQLT--RPG--GILLVQ-HDI-ELWFNPDRRIC
IGQN
>At2g26710_AtCYP734A1 124 bp
----K-T-FLVADPDIF---GLLSLVISRTAGKQTTSLLTWTTILL-SM--H-PEQAKA-
-RDEVL-R-VK-LK-TLNESLRLYPPIVATI--RPC--GIIAVH-HDQ-AIWFNPARRTC
IGQN
>LOC_Os02g11020.1_OsCYP734A2 124 bp
----K-R-FLVAEPEIF--LGLVSLAITRAAGKQTTTLLTWATVLL-AM--H-PDQERA-
-RREVF-D-VK-LK-TMNETLRLYPPAVATI--RPR--DIMAIH-HDT-RYWFNPARRMC
VGQN
>LOC_Os06g39880.1_OsCYP734A4 124 bp
----K-T-FLVAEPEIF--LGLVSLAITRAAGKQTTTLLTWATVLL-AM--H-PDQDRA-
-RREVL-A-VK-LK-TLNETLRLYPPAVATI--RPR--DIMAIH-HDA-RLWFNPARRMC
IGQS
>LOC_Os01g29150.1_OsCYP734A6 124 bp
----KST-FLIADPEVL--LGLVSLAITRTAGKQTTSLLTWAIVVL-AM--H-PEQERA-
-RQEVL-D-VK-LK-TLNETLRLYPPAVATV--RPR--DIMAVH-HDA-RLWFNPARRMC
IGQN
>LOC_Os07g45290.1_OsCYP734A5 124 bp
----K-M-HLVSEPEVL--LGLSNLAITFAAGKETLSLLTWTTVAL-AM--H-PEQERA-
-RREVV-A-VK-LK-TLNETLRLYPPAVAMI--RPA--GIMAVH-HDA-AAWFNPARRVC
IGQN
>LOC_Os05g33600.1_OsCYP721B1 124 bp
----E-P-FVVSDPEVL--TGLVGLVISCVAGKETTALLTWATLLL-AL--H-QEQNKA-
-RDEVL-Q-VE-LK-ILKETLRLYPPAVFLN--KPA--GILDIH-HDV-SIWFDPSRTIC
VGQN
>LOC_Os05g33590.1_OsCYP721B2 124 bp
----E-P-FVVSDPEVL--TGLVGLVISSVTGKETTALLTWATLLL-AL--H-QEQNKA-
-RDEVL-Q-AN-LK-ILKETLRLYPPAMFLN--RPA--GILDIH-HDV-NIWFDPSRTIC
VGQN
>Mp6g02020.1_MpCYP766A1 124 bp
----K-T-FMIMDPEVM--SGLVTAIIARTAGQETTELLTWTLMLL-AL--H-PEQDRA-
-REEVE-E-VR-LK-ILHETARLYPPVISVT--RPK--GIISIH-MDP-DLWFKPERRKC
LGQT
>At5g38450_AtCYP735A1 124 bp
----K-R-FILTETELL---GLLMAIISRTAGHETTALLTWTTMLL-AD--N-PTQEKV-
-REEVR-E-VK-LT-SINESLRLYPPATLLP--RPK--GVLAIH-HSE-ELWFNPERRNC
IGQQ
>At1g67110_AtCYP735A2 124 bp
----K-R-FILTETELL---GLLMAIISRTTGHETTSLLTWTLMLL-AH--N-PTQDNV-
-RDEVR-Q-VS-LT-SINESLRLYPPATLLP--RPK--GVLAIH-HSN-ELWFNPERRNC
IGQT
>LOC_Os08g33300.1_OsCYP735A3 124 bp
----N-R-FVVTEAGLL--SGLLMAVIARTAGHETSALLTWAIMLL-AT--H-PAQDKA-
-RAEVA-A-VK-LA-VINETLRLYPPATLLP--RPS--GVLAIH-HDE-GAWFRPDRRNC
VGQA
>LOC_Os09g23820.1_OsCYP735A4 124 bp
----G-L-FVLTDTAFL--SGLLMAIISRTAGHETSALLTWAIMLL-AT--N-PAQEKA-
-RTEVA-A-VK-LT-VIQETLRLYPPATLLP--RPR--GVLAIH-HDE-SIWFRPERRNC
VGQA
>AagrOXF_evm.model.utg000006l.501.1 124 bp
----Q-R-FLVTEPEII--SGLVLAIISQTAGHETTALLTWTMMLL-SL--E-PEQDRA-
-RAEVE-E-VK-LK-VLNESLRLYPPASLLS--RPA--GIPAIH-RDP-EIWFRPDRRNC
VGQA
>SELMODRAFT_231182_SmCYP775A1v1 124 bp
----K-T-FVVTRPDIL--YGLIMAIIATTVGHETTLLVTWAMMLL-CL--H-PEQDLA-
-RKEAR-Q-VK-LK-TINETLRLYPPAPNLV--RPK--GILALH-QDK-HLWFRPQRRIC
VGQS
>SELMODRAFT_416039_SmCYP775A1v2 124 bp
----K-T-FVVTRPDIL--YGLIMAIIATTVGHETTLLVTWAMMLL-CL--H-PEQDLA-
-RKEAR-Q-VK-LK-TINETLRLYPPAPNLV--RPK--GILALH-QDK-HLWFRPQRRIC
VGQS
>SELMODRAFT_115032_SmCYP775B1v2 124 bp
----A-R-FLVVEPEIL--SGMVYAVIARTTGHETTSLLTWTLMLL-AL--N-PEQQRG-
-RAEVM-E-HK-LK-ILNEALRLYPPAPALV--RPR--GIVALH-HSK-DVWFNPARRAC
LGQS
>SELMODRAFT_88220_SmCYP775B1v1 124 bp
----A-R-FLVVEPEIL--SGMVYAVIARTTGHETTSLLTWTLMLL-AL--N-PEQQRG-
-RAEVM-E-HK-LK-ILNEVLRLYPPAPALV--RPR--GIVALH-HSK-DVWFNPARRAC
LGQS
>SELMODRAFT_104250_SmCYP779B2v2 124 bp
----K-P-YMVTDPEVL--SGLVASVISHTAGQETTALLTWAMYLL-SQ--H-REQDRA-
-RKEVL-E-VK-LK-LLNETLRLYPPLPIIQ--RPK--GILAMH-HDK-EQWFNPERRVC
IGQT
>SELMODRAFT_89087_SmCYP779B2v1 124 bp
----K-P-YMVTDPEVL--SGLVASVISHTAGQETTALLTWAMYLL-SQ--H-REQDRA-
-RKEVL-E-VK-LK-LLNETLRLYPPLPIIQ--RPK--GILAMH-HDK-EQWFNPERRVC
IGQT
>SELMODRAFT_104195_SmCYP779B1v1 124 bp
----K-P-YMVTDPEVL--SGLVASVISHTAGQETTALLTWAMYLL-SQ--H-REQDRA-
-RKEVL-E-VK-LK-LLNETLRLYPPIPIIQ--RPK--GILAMH-HDK-EQWFNPERRVC
IGQT
>SELMODRAFT_236984_SmCYP779B1v2 124 bp
----K-P-YMVTDPEVL--SGLVASVISHTAGQETTALLTWAMYLL-SQ--H-REQDRA-
-RKEVL-E-VK-LK-LLNETLRLYPPIPIIQ--RPK--GILAMH-HDK-EQWFNPERRVC
IGQT
>SELMODRAFT_183651_SmCYP779C2v1 124 bp
----K-P-LRLTDLDVL--YGMAVVIISRAAGQETSAWLAWTMMLL-AI--N-PSQERA-
-REEVR-Q-VK-LK-ILNESLRLYSPAVAIV--RPE--GILYLL-HDK-DIWFRPERRVC
LGQS
>SELMODRAFT_80290_SmCYP779C1v1 124 bp
----K-P-LLLTDLDVL--YGLAVVIISRAAGQETSAWLAWTMMLL-AA--N-PSQEQA-
-REEVR-Q-VK-LK-ILNESLRLYPPAVFNV--RPE--GILYLL-HDK-DIWFNPQRRVC
LGQS
>SELMODRAFT_127819_SmCYP779C1v2 124 bp
----K-P-LLLTDLDVL--YGLAVVIISRAAGQETSAWLAWTMMLL-AA--N-PSQEQA-
-REEVR-Q-VK-LK-ILNESLRLYPPAVFNV--RPE--GILYLL-HDK-DIWFNPQRRVC
LGQS
>SELMODRAFT_266618_SmCYP779E9v1 124 bp
----N-R-FVVSEPEAL--SGLVSVVISHTAGHETTALLTWTLMLL-GG--Y-PEQDRA-
-RAEVH-E-VK-LK-LLYETLRLYPPAVEMT--RPK--GVIGMH-HDK-ELWFNPDRRVC
VGQS
>SELMODRAFT_94751_SmCYP779E9v2 124 bp
----K-R-FVVSEPEAL--SGLASVVISHTAGHETTALLTWTLMLL-GG--Y-PEQDRA-
-RAEVH-E-VK-LK-LLYETLRLYPPAVEMT--RPK--GVIGMH-HDK-ELWFNPDRRVC
VGQS
>SELMODRAFT_94367_SmCYP779E7v2 124 bp
----K-R-FVVSEPEVL--SGLVSVVISHTAGHETTALLTWTLMLL-GG--Y-PEQERA-
-RAEVH-E-VR-LK-LLYETLRLYPPVVEMT--RPR--GIVGLH-QDK-ELWFNPDRRVC
VGQS
>SELMODRAFT_410461_SmCYP779E7v1 124 bp
----K-R-FVVSEPEVL--SGLVSVVISHTAGHETTALLTWTLMLL-GG--Y-PEQERA-
-RAEVH-E-VR-LK-LLYETLRLYPPVVEMT--RPR--GIVGLH-QDK-ELWFNPHRRVC
VGQS
>SELMODRAFT_170843_SmCYP779E3v1 124 bp
----K-R-FVVSEPEVL--SGLVSVVISHTAGHETTALLTWTLMLL-GG--Y-PEQERA-
-RAEVH-E-VR-LK-LLYETLRLYPPAIEMT--RPK--GIAGLH-QDK-ELWFNPDRRVC
VGQS
>SELMODRAFT_171715_SmCYP779E3v2 124 bp
----K-R-FVVSEPEVL--SGLVSVVISHTAGHATTALLTWTLMLL-GG--Y-PEQERA-
-RAEVH-E-VR-LK-LLYETLRLYPPAIEMT--RPK--GIAGLH-QDK-ELWFNPDRRVC
VGQS
>SELMODRAFT_94261_SmCYP779E5v2 124 bp
----K-R-FVVSEPEVL--SGLVSVVISHTAGHETTALLTWTLMLL-GG--Y-PEQERA-
-RAEVH-E-VR-LK-LLYETLRLYPPAIEMT--RPK--GIAGLH-QDK-ELWFNPHRRVC
VGQS
>SELMODRAFT_147392_SmCYP779E4v2 124 bp
----K-R-FVVSEPEVL--SGLVSVVISHTAGHETTALLTWTLMLL-GG--Y-PEQERA-
-RAEVH-E-VR-LK-LLYETLRLYPPVNEMT--RPK--GIVGLH-QDK-GLWFNPDRRVC
VGQS
>SELMODRAFT_410449_SmCYP779E4v1 124 bp
----K-R-FVVSEPEVL--SGLVSVVISHTAGHETTALLTWTLMLL-GG--Y-PEQERA-
-RAEVH-E-VR-LK-LLYETLRLYPPVNEMT--RPK--GIVGLH-QDK-ELWFNPDRRVC
VGQS
>SELMODRAFT_91564_SmCYP779E5v1 124 bp
----K-R-FVVSEPEVL--SGLVSVVISHTAGHETTALLTWTLMLL-GG--Y-PEQERA-
-RAEVH-E-VR-LK-LLYETLRLYPPVNEMT--RPK--GIVGLH-QDK-ELWFNPDRRVC
VGQS
>SELMODRAFT_441298_SmCYP779E8v2 124 bp
----K-R-FVVSEPEVL--SGLVSVVISHTAGHETTALLTWTLMLL-GG--Y-PEQERA-
-RAEVH-E-VR-LK-LLYETLRLYPPAIEMT--RPK--GIVGLH-QDK-ELWFNPDRRVC
VGQA
>SELMODRAFT_267282_SmCYP779E8v1 124 bp
----K-R-FVVSEPEVL--SGLASV-----AGHETTALLTWTLMLL-GG--Y-PEQERA-
-RAEVH-E-VR-LK-LLYETLRLYPPAIEMT--RPK--GIIGLH-QDK-ELWFNPDRRVC
VGQA
>SELMODRAFT_410423_SmCYP779E1v1 124 bp
----K-R-FVVSEPEVL--SGLVSVVISHTAGHATTALLTWTLMLL-GG--Y-PEQERA-
-RAEVH-E-VR-LK-LLYETLRLYPPVVEMT--RPR--GIAGLH-QDK-ELWFNPDRRVC
VGQS
>SELMODRAFT_94485_SmCYP779E1v2 124 bp
----K-R-FVVSEPEVL--SGLVSVVISHTAGHATTALLTWTLMLL-GG--Y-PEQERA-
-RAEVH-E-VR-LK-LLYETLRLYPPVVEMT--RPR--GIAGLH-QDK-ELWFNPDRRVC
VGQS
>SELMODRAFT_170849_SmCYP779E6v1 124 bp
----K-R-FVVSEPEVL--SGLVFVVISHTAGHETTALLTWTLMLL-GG--Y-PEQERA-
-RAEVH-E-VR-LK-LLYETLRLYPPANEVT--RPK--GIAGLH-QDK-ELWFNPDRRVC
VGQS
>SELMODRAFT_94002_SmCYP779E2v1 124 bp
----K-R-FVVSEPEVL--SGLVCVVISHTAGHETTALLTWTLMLL-GG--Y-PEQERA-
-RAEVH-E-VR-LK-LLYETLRLYPPVVEMT--RPK--GIVGLH-QDK-ELWFNPDRRVC
VGQS
>SELMODRAFT_94541_SmCYP779E6v2 124 bp
----K-R-FVVSEPEVL--SGLVFVVISHTAGHETTALLTWTLMLL-GG--Y-PEQERA-
-RAEVH-E-VR-LK-LLYETLRLYPPANEVT--RPK--GIAGLH-QDK-ELWFNPDRRVC
VGQS
>SELMODRAFT_410445_SmCYP779E2v2 124 bp
----K-R-FVVSEPEVL--SGLVCVVISHTAGHETTALLTWTLMLL-GG--Y-PEQERA-
-RAEVH-E-VR-LK-LLYETLRLYPPVVEMT--RPK--GIVGLH-QDK-ELWFNPDRRVC
VGQS
>SELMODRAFT_421742_SmCYP779E8v3 124 bp
----K-------------------------AGHETTALLTWTLMLL-GG--Y-PEQERA-
-RAEV-----------LYETLRLYPPAIEVI--RPK--GITGLH-QDK-ELWFNPDRRVC
VGQP
>SELMODRAFT_135558_SmCYP779D2v2 124 bp
----K-M-YFVTEPEVL--AGLVALIISHTAGHETTALLTWSMMLL-AL--H-PEQERA-
-RVEAQ-E-AK-LK-LLHESLRLYPPVVYFM--RPK--GVLAIH-HDK-ELWFNPERRVC
VGQS
>SELMODRAFT_172829_SmCYP779D2v1 124 bp
----K-M-YFVTEPEVL--AGLVALIISHTAGHETTALLTWSMMLL-AL--H-PEQERA-
-RVEAQ-E-AK-LK-LLHESLRLYPPVVFFM--RPK--GVLAIH-HDK-ELWFNPERRVC
VGQS
>SELMODRAFT_448822_SmCYP779D3v2 124 bp
----K-R-YCVTEPEVL--AGLVAVIISHTAGHETTALLTWSIMLL-AL--H-PEQERA-
-RAEAQ-E-VK-LK-LLHETLRLYPPVGVMM--RPK--GILAIH-HDK-ELWFNPERRVC
VGQS
>SELMODRAFT_441830_SmCYP779D3v1 124 bp
----K-R-YCVTEPEVL--AGLVAVIISHTAGHETTALLTWSITLL-AL--H-REQERA-
-RAEAQ-E-VK-LK-LLHETLRLYPPVVVMM--RPK--GILAIH-HDK-ELWFNPERRVC
VGQS
>SELMODRAFT_186869_SmCYP779D1v2 124 bp
----K-M-YFVTEPEVL--AGLIAVIISHTAGHETTALITWAMMLL-AT--N-PTQERA-
-RAEVL-E-VK-LK-ILNETLRLYPPAVFLV--RPE--GILSIL-HDK-EVWFNPQRRVC
LGQG
>SELMODRAFT_97810_SmCYP779D1v1 124 bp
----K-M-YFVTEPEVL--AGLIAVIISHTAGHETTALITWAMMLL-AT--N-PTQERA-
-RAEVL-E-VK-LK-ILNETLRLYPPAVFLV--RPE--GILSIL-HDK-EVWFNPQRRVC
LGQG
>SELMODRAFT_441163_SmCYP779A2v2 124 bp
----S-P-YLFFDPDIL--SGVLGLLISHVAGHETTGLLGWTLFLL-AL--N-PDQNRA-
-RAEVQ-E-HK-LK-LLYETLRLYPAVSEVQ--RPE--GLLWIH-HDP-ELWFNPERRVC
IGQT
>SELMODRAFT_145354_SmCYP779A2v1 124 bp
----S-P-YLFFDPDIL--SGVLGLLISHVAGHETTGLLGWTLFML-AL--N-PDQNRA-
-RAEVQ-E-HK-LK-LLYETLRLYPAISEVQ--RPE--GLLWLH-HDP-ELWFNPERRVC
IGQT
>SELMODRAFT_141802_SmCYP779A1v1 124 bp
----K-P-YLVFDPDIL--SGLVGLVISHTAGHETSSLLAWALLLL-AT--H-PDQEKA-
-RAEVQ-Q-HK-LK-VILETLRLYPAAGEMN--RPR--GILSLQ-HDP-ELWFRPERRVC
IGQG
>SELMODRAFT_442589_SmCYP779A1v2 124 bp
----K-P-YLVFDPDIL--SGLVGLVISHTAGHETSSLLAWALLLL-AT--H-PDQEKA-
-RAEVQ-Q-HK-LK-VILETLRLYPAAGEMN--RPR--GILSLQ-HDP-ELWFRPERRVC
IGQG
>SELMODRAFT_121771_SmCYP778B1v2 124 bp
----Q-L-HMLADIDAL--LGVFDAIIGQATGHMSLTLYSWVMLLL-AV--N-PEQEKA-
-RVEVL-E-LK-LK-LIMETLRLYPAFLIIP--RPK--GNTVIQ-HSA-EMWFNPGRRAC
VGRA
>SELMODRAFT_92836_SmCYP778B1v1 124 bp
----Q-L-HILADIDAL--LGVFDAIIGQATGHMSLTLYSWVMLLL-AV--N-PEQEKA-
-RVEVL-E-LK-LK-LIMETMRLYPAFPIIP--RPK--GNTVIQ-HSA-EMWFNPGRRAC
VGRA
>SELMODRAFT_407581_SmCYP778A3v1 124 bp
----K-V-HLISEPKLF--MGLFHAVVARTTGFISLALLSFTMLML-AL--H-PSQEKA-
-RQEVD-Q-VK-LT-TLQETLRLYPTMPLIT--RPK--GVVALH-HDR-ELWFNPSRRTC
IGRA
>SELMODRAFT_138601_SmCYP778A2v2 124 bp
------------------------------TGFISLALLSFTMLML-AL--Y-PDQEKA-
-RQEVD-Q-VK-LT-TLRETLRLYPTMPLIA--RPK--GVVALH-HDR-DLWFNPSRRTC
IGRA
>SELMODRAFT_430406_SmCYP778A3v2 124 bp
----K-V-HLISEPKLL--MGLFHAVVARTTGFISLALLSFTMLML-AL--Y-PDQEKA-
-RQEVD-Q-VK-LT-TLRETLRLYPTMPLIA--RPK--GVVALH-HDR-DLWFNPSRRTC
IGRA
>SELMODRAFT_430410_SmCYP778A2v1 124 bp
----K-V-HLISEPKLL--MGLFHAVVARTTGFISLALLSFTMLML-AL--Y-PDQEKA-
-RQEVD-Q-VK-LT-TLRETLRLYPTMPLIA--RPK--GVVALH-HDR-DLWFNPSRRTC
IGRA
>SELMODRAFT_408940_SmCYP778A1v2 124 bp
----K-V-HLISEPKLF--MGLFLAVVARTTGFISLALLSFTMLML-AL--Y-PSQEKA-
-RQEVD-Q-VK-LI-TLQETLRLYPTMPLIP--RPK--GVVALH-HDR-DLWFNPSRRTC
IGRA
>SELMODRAFT_405479_SmCYP778A1v1 124 bp
----K-V-HLISEPKLF--MGLFLAVVARTTGFISLALLSFTMLML-AL--Y-PSQEKA-
-RQEVD-Q-VK-LI-TLQETLRLYPTMPLIA--RPK--GVVALH-HDR-DLWFNPSRRTC
IGRA
>SELMODRAFT_116233_SmCYP778A4v1 124 bp
-------------------------VVARTTGFISLALLSFTMLML-AL--H-PSQEKA-
-RQEVD-H-VK-LT-TLRETLRLYPTMPLIT--RPK--GVVALH-HDP-DLWFNPSRRTC
IGRA
>AagrOXF_evm.model.utg000003l.104.1 124 bp
-------------------------IISQTAGLDTTSALQWVILLL-AL--H-PEQEKA-
-RAEVD-E-VR-LK-IVHETLRLYPPAPAMT--KPK--GILDMH-RDP-DMWFNPNRRNC
IGQV
>AagrOXF_evm.model.utg000003l.105.1 124 bp
----K-C-FLIRDAEIL--VGLVMAIISRTAGLDTTSTLQWVLLLL-AL--H-PEQERA-
-RAEVD-E-VG-LR-ILYETLRLYPPASALQ--RPK--RLLDIH-RDP-EMWFNPDRRTC
IGQT
>At4g27710_AtCYP709B3 124 bp
----S-T-FLISNHEVL--SGLSFIIIATTAGQGTTSLLTWTTMLL-SL--H-QGQEKL-
-REEVF-N-EK-LK-LLMESLRLYGPVIKIS--RPK--GLLKMH-RDK-AIWFNPLRRAC
IAKN
>At2g46950_AtCYP709B2 124 bp
----S-T-FLISDHEIL--SGLIFVIIATAAGHETTALLTWSTMLL-SL--H-QDQEKL-
-REEVF-N-EK-LK-LFMESLRLYGPVLNLL--RPK--GIAKMH-RDK-AVWFNPMRRAC
IGQN
>At2g46960_AtCYP709B1 124 bp
----S-T-FLISDPEML--SGLVFIIIATSGGHETTSLLAWTTMLL-SL--H-QDQEKL-
-REEIF-K-EK-LK-LIMESLRLYGPVSALA--RPK--GLLKMH-SDK-TLWFNPMRRAC
IGQN
>LOC_Os07g44140.1_OsCYP709C5 124 bp
----P-T-FMLADVSVL--SGLVLTVISHTAGHDTTSLLTWTMFLL-ST--H-PEQEKL-
-REEVA-T-EK-LK-LLLETLRLYGPVAFIQ--RPE--GIATIH-RDK-EVWFKPERRAC
IGQN
>LOC_Os07g23570.1_OsCYP709C9 124 bp
----P-T-FLLADVSVL--SGLVLTVISHTAGHDTTSLLTWTMFLL-ST--H-PDQEKL-
-REEIA-M-EK-LK-MLLETLRLYSPVSLIR--RPE--GIATIH-RDK-EVWFRPERRSC
IGQN
>LOC_Os07g44110.1_OsCYP709C8 124 bp
----S-T-FLLADINVL--SGLVLIVISRTGGHDTTSLLTWTMFLL-ST--H-PEMRKI-
-RKEVT-T-MK-MN-LLLETLRLYSPVSLIS--RPE--GIATIH-RDK-EVWFKPARRSC
IGQN
>LOC_Os07g44130.1_OsCYP709C6 124 bp
-------------MNVL--SGLVLTVISRTAGHDTTSLLTWTMFLL-ST--H-QHMEKL-
-RKEVR-M-VK-LK-LLLETLRLYGPVSLVT--RPK--GIATIH-RDK-EVWFKPERRSC
IGQN
>LOC_Os06g09210.1_OsCYP709C10 124 bp
----S-V-FVVGDYAIL--AGLAFVVISHTAGHDTTSLLTWAMFLL-GT--H-PEQQRL-
-REEVL-R-EK-LK-LLYETLRLYGPVSMLV--RPK--GVAILH-RDA-DVWFDPLRRSC
IGQD
>LOC_Os06g09220.1_OsCYP709C11 124 bp
----S-V-FVVGDYAIL--SGLIFIVISHTAGHDTTSLLTWAMFLL-GT--H-PEQHRL-
-REEVL-R-EK-LK-LLYETLRLYGPVSLMA--RPK--GMAILH-RDA-DVWFDPLRRSC
IGQD
>LOC_Os01g24780.1_OsCYP709D1 124 bp
----T-T-FLLGRVEVL--LGLILAVITRSAGQDTTSHLVWTMFLL-SS--N-AQQDKL-
-REEVL-T-VR-LK-LLLESLRLYSPVVIIR--RPK--GIAKIH-RDR-DVWFNPARRGC
IGQT
>LOC_Os03g25480.1_OsCYP709E1 124 bp
----E-P-FLVSDYNIL--SGLVLVVICRTAGHETTSLLTWTMFLL-SV--Y-PEQDRL-
-REEVL-R-EK-LK-ELLETLRLYPPVIFMF--RPR--GIPILH-RDK-EVWFNPLRRSC
IGQN
>AagrOXF_evm.model.utg000003l.116.1 124 bp
----Q-K-VVVLDPDIF--FGIAMAMIARTAGHETTSLLTWTILLL-AL--H-PDQHRL-
-RDEAK-E-VR-LK-NLNEVLRLYTPVPVIT--RPA--GLHLLH-RDK-AVWFKPERRKC
LGFS
>AagrOXF_evm.model.utg000020l.237.1 124 bp
----R-K-VVVLDPDIF--FGIVLAMISRTAGHETTSLLTWTILLL-AL--N-PDQQLL-
-RDEAT-E-VR-LK-NINEALRLYSPAPAIT--RPA--GLHILH-RDK-TLWFKPERRKC
LGAS
>AagrOXF_evm.model.utg000076l.27.1 124 bp
----R-K-VVVLDPEIF--FGIVMAIIARTAGQETTSLLTWAILLL-AL--H-PDQQLV-
-RDEAR-E-VR-LK-NINEALRLYTPAPYIV--RPA--GLHLLH-RDK-AVWFKPERRKC
MGGS
>Pp3c2_30580V3.1_PpCYP766B1 124 bp
----P-I-YLVRDPKLM--VGLLTQIISRTAGQDTVAAIGFMILML-AL--Y-PEQDRC-
-RQEVT-E-IR-LK-VFNETLRIFPPASTLT--RPK--GLAAMH-QDK-DYWFNPERKFC
IGNN
>Pp3c21_10970V3.1_PpCYP766C1 124 bp
----P-R-FLSKDPGVL--LGLDNLIIAHTAGQDTVAVLTFTLLQL-AR--Y-PEQDRA-
-RQEVL-E-ER-LK-IVNETMRLFPAVISVS--KPK--GIVSYN-QDP-EIWFKPDRKMC
IGKE
>SELMODRAFT_119072_SmCYP773A1v1 124 bp
----R-T-FLISDPEVL--CGIALLVLCRTTGQETSALLAWTMLLL-AL--N-PDQTRL-
-RQEVC-Q-VN-LK-SINEALRMYPPVPLLN--RPK--GLIVIN-YNE-KFWFNPDRRTC
VGQS
>SELMODRAFT_131811_SmCYP773A1v2 124 bp
----R-T-FLISDPEVL--CGIALLVLCRTTGQETSALLAWTMLLL-AL--N-PDQTRL-
-RQEVC-Q-VN-LK-SINEALRMYPPVPLLN--RPK--GLIVIN-YNE-KFWFNPNRRTC
VGQS
>SELMODRAFT_440934_SmCYP776A1v1 124 bp
----Q-R-FLISEPEIL---GLVMAIIARTAGHESSALVTWSMMLL-AL--N-PEQARA-
-RSEVL-Q-VK-LK-LLSETLRLYPAAVAIR--RPK--GILRVH-HDP-ELWFNPDRRIC
IGRN
>SELMODRAFT_420958_SmCYP776A1v2 124 bp
----Q-R-FLISEPEIL---GLAMAIIARTAGYESSALVTWSMMLL-AL--N-PEQARA-
-RSEVL-Q-VK-LK-LLSETLRLYPAAVAIR--RPK--GILRVH-HDP-ELWFNPDRRIC
IGRN
>At5g24900_AtCYP714A2 124 bp
----K-I-YTINHPELS--QGIITSVIAKAAGHDSTASVSWCLMLL-AL--N-PSQVKI-
-RDEIL-S-SN-LK-TIQETMRLYPPAPIVG--RPK--GIPALH-RDP-EIWFKPERRTC
VGKN
>At5g24910_AtCYP714A1 124 bp
----K-V-YTMNHPELN--QGVITSVISRAAGHETSAAVSWCLMLL-AL--N-PSQTRI-
-RDEVF-L-HN-LK-TIQETLRLYPPAAFVS--RPK--GIPTLH-RDP-EIWFNPERRLC
LGKN
>LOC_Os07g48330.1_OsCYP714B1 124 bp
----K-V-FTVSRPDLS--LGILKSVISRTAGYESTATAAWCLMLL-AL--H-PEQDRV-
-RDEVQ-A-AK-MK-NIQETLRLYPAGAVVS--RPR--GVSTLH-LDA-ELWFDPARRTC
LGQT
>LOC_Os03g21400.1_OsCYP714B2 124 bp
----------VSRPDIN--LGILKSVISRTAGYESTATAAWCLMLL-GL--H-PEQDRV-
-REEVQ---------EIQETLRLYPAGAFVS--RPK--GVSTMH-LDP-NLWFNPERRTC
LGQG
>LOC_Os12g02630.1_OsCYP714C1 124 bp
------------------------------GGHESTATAIWCLMLL-AT--H-S------
---EAM-E-VR-LK-IIQETLRLYPPASVMM--QPR--GRLMLH-LDK-EAWFRPDRRTC
IGQN
>LOC_Os12g02640.1_OsCYP714C2 124 bp
----R-I-YLVTDPNLA--NGILTSVISRAAGHETTSTAAWCLMLL-AS--H-HEQSRA-
-RVESL-D-IK-LK-KIQETLRLYPPASFVA--RPK--GIAMAH-RDP-SVWFDPDRRTC
AGQN
>LOC_Os05g40384.1_OsCYP714D1 124 bp
----K-T-YLVTDPEIG--RGVLKAVISRAAGHETSATATWCLMLL-AA--H-PEQDRA-
-RAEVL-E-VR-MR-TVQETLRLFPPSSFVV--RPK--GVSTMH-HDV-AAWFDPSRRTC
LGQN
>Mp8g14340.1_MpCYP765A1 124 bp
----E-V-FYITDPNVL--DGIFASVIKALAGHHTTALLSWTMYLL-AL--H-PLQERA-
-RAEVE----H-FK-TLQETLRLFPPIPLLG--RPQ--GTAVIH-RDR-ELWFQPMRRTC
VGQN
>Pp3c1_33340V3.1_PpCYP765A1 124 bp
----R-T-FYIADPPIL--IGIFASVIGKTAGHETTALLTWTIYLL-AK--H-PLQKRA-
-RAEVE----H-LK-LLLESLRLFPPVPLIG--RPE--GVAVLH-RDR-TIWFAPARRTC
IGQT
>AagrOXF_evm.model.utg000001l.420.1 124 bp
----S-P-ILVREPSVL--QGLLTSVLLRATGHETTALLTWSVYLL-AR--D-PEQERG-
-RAEAQAA-GQ-LK-SVWESLRLFPPQPVVG--RPA--DVQVLH-RDQ-ELWFKPQRRTC
VGQT
>kfl00161_0090_v1.1 124 bp
----A-V-YLLTDPSVL--VGLVFSVVGRAAGHETTALLTWTMYLV-TK--H-PECGRA-
-RDEVI-E-VK-LR-LLYESLRLLPPVPIIS--RPR--GAYPMQ-TRK-ALWFRPERRNC
IGQN
>kfl00191_0130_v1.1 124 bp
----K-I-HILTSPDVL--VGLVFAVIGRAAGHETTALLTWTVYLL-TS--H-PEVEKA-
-RAEIN-D-VR-LK-LLYESLRLYPPVPMMG--RQK--GSYPMH-VRE-ALWFRPERRTC
IGQN
>kfl00010_0080_v1.1 124 bp
----A-V-CILADPAVL--GGLILSVIARTAGHDTTGLMTWTLYLL-LA--H-PDYKKA-
-RDEVL-E-VK-LK-MLQESMRLFPPVPMMV--RPK--GVYPVH-VDK-AIWFRPERRYC
IGQN
>At5g52400_AtCYP715A1 124 bp
----Q-V-FVVADPEMS--KGLVMVIIAKTAGHETTAALTWTFMLL-AI--H-PEQDTI-
-REEIR-E-VG-LK-KMNEVLRLYPPAPNAQ--RPN--GVVAMH-HDV-ELWFKPERRMC
IGRN
>LOC_Os02g57810.1_OsCYP715B1 124 bp
----R-V-FVVADPEAT--AGLVMAIIARAGGHETTAALSWTLLML-AA--H-PEQAAV-
-REEVV-E-VK-LT-KLSEVLRLYPPSPNVQ--RPK--GVVAMH-RDG-ELWFRPERRIC
VGRN
>kfl00471_0090_v1.1 124 bp
----E-V-FYIMTPEIQ--TGLVLAILCGAAGHETTAAMAWSLALL-AQ--H-PEQDRA-
-RAEIR-S-VE-LK-VFSETLRLFPPLFLAS--RPKDPNVVNYH-RDP-AVWFRPERRTC
IGQG
>kfl00468_0120_v1.1 124 bp
----K-I-FYILDPAVL--HGLVFAVICRAAGHETSGALTWTLLLL-GQ--H-PEQERA-
-RAEVR-E-HK-LK-VLRETMRLFPPVPFTT--RPQDDNIYPLH-RDP-ATWFNPERRNC
VGQQ
>AagrOXF_evm.model.utg000003l.557.1 124 bp
----------------------IPL-----AGQATTALVSWTLLLL-AH--H-PDQHKV-
-RVEVR-Q-VK-LH-ILNEVLRLYPPVAVLS--RLP--GIALIQ-GCD-KYWFKPERRIC
IGQN
>AagrOXF_evm.model.utg000063l.548.1 124 bp
----N-R-LLLWDASFL--TGLVVLIIARAAGQATTALVSFTLLML-AH--H-PDQQKV-
-RDEVM-Q-VK-LR-ILNEVLRLYPPATAVP--RLP--GMALMH-VCE-KYWFKPERRIC
IGQN
>AagrOXF_evm.model.utg000063l.547.1 124 bp
----N-R-LLLWDASFL--TGLVVLIIARAAGQATTALVSWTLLLL-AH--H-PDQQKV-
-REEVR-Q-VK-LR-ILNEVLRLYPPATVVS--RLP--GIALLH-GCE-KYWFKPERRIC
IGQN
>AagrOXF_evm.model.utg000063l.544.1 124 bp
----R-R-LLLWDAGFF--TGLVVLIIARAGGQSTTTLVAWTLLLL-AH--H-PEQDKA-
-REEVA-Q-VK-LR-ILNEAIRLYPSVSILG--RLP--GIPLLQ-LCG-KYWFRPDRRVC
IGQN
>AagrOXF_evm.model.utg000063l.541.1 124 bp
----K-R-LLLWDASFL--AGLLLEIIARAGGQSTTAFVTWTLLLL-AH--H-PEQEKV-
-REEIT-Q-VK-LR-ILNEALRLYSPASVLG--RLP--GISMLH-TCE-EYWFKPERRIC
IGQN
>AagrOXF_evm.model.utg000050l.77.1 124 bp
----S-M-VVVWDAEFT--VGIVALVVTYSAGFGSTALINWTLMLL-AN--H-PEQSKA-
-REEVR-R-VK-LT-TLNESLRLYPPVTDLI--RHS--GHVLMH-IDP-EYWFNPDRRIC
VGQA
>AagrOXF_evm.model.utg000063l.540.1 124 bp
----R-A-VVLWDPAVL--SGIVLRIISRAAGHSTTSAVCYTLLLL-AR--H-PEQEKA-
-RAEVL-E--K-LR-ILQESMRLYPALGSLS--RLP--GIVMMH-QLP-EIWFRPDRRIC
LGLN
>AagrOXF_evm.model.utg000063l.503.1 124 bp
----K-V-FVVAEPAVL--VGLVFSIIARSAGHSTTAGLTWALFLM-AR--H-PEQERL-
-RQEVL-H-VH-MT-QMKEVYRLYPPVANVF--RAP--GIALLH-QSK-EQWFRPERRHC
LGKE
>SELMODRAFT_271071_SmCYP774A1v1 124 bp
----Q-I-SVVADTEVL--MGVVVTVITRAAGHSTTATLTWSLIML-SV--H-QEQQRA-
-RDEIF-A-AS-LE-VIHEVLRLFPPVSTVT--RLP--GLALLL-QSK-EDWFNPERRMC
LGMN
>SELMODRAFT_271800_SmCYP774A1v2 124 bp
----Q-I-SVVADTEVL--MGVVVTVITRAAGHSTTATLTWSLIML-SV--H-QEQQRA-
-RDEIF-A-AS-LE-VIHEVLRLFPPASTVT--RLP--GLALLL-QSK-EDWFNPERRMC
LGMN
>Mp3g03400.1_MpCYP813A2 124 bp
----NHL-IVFDEPDMF--AGLALTVLAQVAGTNTVSTTSWVLILL-AN--Y-PEQERI-
-RKEVL-D--K-LE-SVRETQRMYPTAPALT--RPK--NVIRLH-RNR-ETWFKPERRTC
VAQN
>Mp3g03420.1_MpCYP813A1 124 bp
----KHL-IVFDEPDMF--AGLALTVLAQVAGTNTVSTTSWVLILL-AN--Y-PEQERI-
-RKEVL-D--K-LE-SVRETQRMYPTAPALT--RPK--NVIRLH-RNR-ETWFKPERRTC
VAQN
>Mp3g22470.1_MpCYP813B1 124 bp
----RSQ-CMGTEAEVL--VGLVLVILSRAAGHDTVQSIAWTLVLL-AH--Y-PEQDRI-
-RQEVF-D-VK-FN-LVYETMRLYPPVPQII--RPK--SPLSVH-RNP-EYWFKPERRIC
VAQN
>Mp5g00550.1_MpCYP813C1 124 bp
----KGS-IKGNKPDVW--GSLGLVFSVRTASHDTVSAFSWLLILL-GH--H-TEQERI-
-RKELT-E-TH-LN-SVLETLRLYPPFPQVN--RPK--GMIHLH-RLP-ELWFKPERRVC
AGQT
>AagrOXF_evm.model.utg000068l.39.1 124 bp
----K---FLTSDPVIF--KGLVLAALSLTAGYETSAMLSWTLMLL-GH--Y-TKQDRA-
-RAEIL-E-LE-MK-VLKESLRLYPPSAVLS--RPK--GVLQLH-REP-GIWFKPERLVS
VGQA
>SELMODRAFT_235399_SmCYP777A1v1 124 bp
----Q---FLITEPEVL--SGLLVAIILRSAGHETTAMLTWTMMLL-GL--H-PEQQRA-
-FEEVA-E-VK-LR-VVNESLRLYPPGAQTA--RPA--GIVEVH-RSV-EMWFKPQRRVC
VGQG
>SELMODRAFT_138081_SmCYP777A1v2 124 bp
----R---FLITEPEVL--SGLLVAIILRSAGHETTAMLTWTMMLL-GL--H-PEQQRA-
-FEEVA-E-VK-LR-VVNESLRLYPPGAQTA--RPA--GIVEVH-RSV-EMWFKPQRRVC
VGQG
>AagrOXF_evm.model.utg000002l.545.1 124 bp
----K-P-FVTTDVNVM--SGIVVQILARTVGQETTSMLQWTMMLL-AL--H-PEQEKA-
-RAEVD-E-VK-LQ-VLLESLRLYPATTNVV--RPK--GVLAMH-TMP-ELWFKPERRTC
PGQP
>Mp6g20540.1_MpCYP814A1 124 bp
----Q---FLETDPDVF--SALFALVVARTAGYQAPATLNWIMMLL-AN--N-PIQERI-
-YEELR-E-VK-LN-NVFEALRLYTPAPETA--RMK--GIPKLH-RLP-EFWFRPERRYC
VART
>At1g75130_AtCYP721A1 124 bp
----R-T-FLTSDPRAL--TGLPGLMLSRTAAKETTALMTFVLVLL-AM--N-QEQNIA-
-REEVI-C-VD-LK-TINETLRLYPPAMTLN--RPA--GVVAMH-HDK-ETWFNPRRRTC
VGQN
>Mp6g08550.1_MpCYP812A1 124 bp
----K-V-VRVRDLSLL--ISLFFSVLGMSHACFATSIISGVLTRL-GQ--H-PDQAKI-
-YQEII-D-SK-MH-YLHESARLLPISPILQ--RPA--GVQLLQ-MDS-NSWFNPNRRVC
VGKD
>AagrOXF_evm.model.utg000003l.344.1 124 bp
----K-V-VRLKDRKML--LSLCTASLCVFHGLRTVGVMNGLLTRL-AH--D-PDQAKV-
-HAEIE-G-IE-MH-YVYESSRLTPGGPVVS--RPA--GVEVLQ-TDI-QESFRPERRCC
VGQD
>kfl00018_0070_v1.1 124 bp
--------------------------------------------KM-AE--H-PEQAKV-
-QQELD-A-LR-LD-YLLETGRLWPAASALL--RPA--GIQAIH-RST-EAWFRPDRRSC
VGRL
>kfl00445_0040_v1.1 124 bp
----K-V-VRVHEPAVF--ASIFWGIIGSVAGNHTTGSLMWILLRL-AQ--Y-PAQAKV-
-YAEIA-H-CR-LQ-YIHESLRLAPVNVTKS--RPR--GVESLN-RDP-AAWFRPERRAC
LGRA
>kfl00043_0360_v1.1 124 bp
----H-L-ARVANPVIL--EAMQLKTLLRSGGLAPVALLAWALYEL-AR--H-PEQTKA-
-AWDVE-A-AN-AD-YLWETLRLHPPQPNIY--RPA--KVGAMQ-RDP-QVWFVPERRAC
PGRN
>At2g26170_AtCYP711A1 124 bp
----K-I-FRIAEAEVG--IGLFFTIIGQAAGSATTATLSSVLYLV-SG--H-LDEKRL-
-LQEID-G-FHKFP-YIKEAMRFYMVSPLVA--RPK--GLGVLA-KDP-KNFFKPERRAC
VGQR
>LOC_Os01g50530.1_OsCYP711A2 124 bp
-------------------------VLGQAAGSATTATLTTALYLV-AK--H-PEEEKL-
-LREID-G-FTKFP-YLKEAMRYYPSSPLIA--RPK--GPGVLG-KDP-KNFFRPERRAC
IGQK
>LOC_Os01g50580.1_OsCYP711A3 124 bp
-------------------------VIGQAAGSATTATLSTVLYLV-SK--H-PEEEKL-
-LREID-G-FTKFP-Y---CMPFFDIGRIYA--RPK--GPGVLA-KDP-KNFFRPERRAC
IGQK
>LOC_Os01g50590.1_OsCYP711A4 124 bp
----R-V-FRVADAEVG--VGLFFIVIGLAAGSTTTATLSTVLYLV-AK--H-PEEEKL-
-LKEID-A-FTKFP-YVKESMRFYIMSPLLA--RPK--GPGVLA-KDP-KNFFRPERRVC
IGQK
>LOC_Os06g36920.1_OsCYP711A6 124 bp
----K-I-FRVAEAEVG--IGLFFTVIGQAAGSATTATLSSAVYLV-AG--H-PGEAKL-
-LDEVD-R-FHKFP-YIKEAMRFYTVSPLIA--RPK--GPGVLS-RDE-AQFFRPERRAC
PGRR
>LOC_Os02g12890.1_OsCYP711A5 124 bp
----K-I-FRVANAEVG--IALFLTIIGKTAGTKTTATVSSVVYLV-SC--H-PREERL-
-LREID-G-FAGLP-YIKEAMRFHLVSPLIA--RPK--GPGVLA-RDA-AQFFRPERRAC
VGHR
>AagrOXF_evm.model.utg000019l.96.1 124 bp
-------------------------VVSSTAGSDTTATMASALYCV-SG--H-PEEKKL-
-LQEID-A-FTCFP-YIKEAARLYSVSPLVA--RPK--GTGTVH-MDP-AQYFRPERRMC
IGYR
>AagrOXF_evm.model.utg000035l.456.1 124 bp
----R-M-FRVADAELA--VGLFFSVVGETAGSETTGSICMAIYCV-SQ--S-PEEKKL-
-LQEID-A-FTQFP-YLKETLRLHTTTPLVA--RPK--DTNAPQ-VDP-QHFFRPERRMC
IGQK
>SELMODRAFT_96541_SmCYP711A17v1 124 bp
----K-I-YRVASADIA--IGLFMTVIGESAGSESTGNLCYTLYFI-AA--H-PEASKM-
-VKEID-E-LK-FK-YIKESMRMITFSPVVA--RPK--GINALA-QDE-EDFFRPERRMC
IGYK
>SELMODRAFT_97512_SmCYP711A17v2 124 bp
----K-I-YRVASADIA--IGLFMTVIGESAGSESTGNLCYTLYFI-AA--H-PEASKM-
-VKEID-E-LK-FK-YIKESMRMITFSPVVA--RPK--GINALA-QDE-EDFFRPERRMC
IGYK
>kfl00299_0120_v1.1 124 bp
----L-V-YRLADPEVG--LGLVFSIIGKAAGSDTTATIAMAVFFL-SY--H-ADRNKV-
-YKEI-----K-YS-YVKETLRMFSTGPLLI--RPA--GTETVH-RNP-VHFFRPERRMC
VGFK
>kfl00437_0060_v1.1 124 bp
----L-V-FRLSDAEVG--VGIVFSIIGRAAGSETTATIAMAVYFL-TL--N-KEQAKV-
-YEEV-----K-YP-YVKETLRIFPVAPMVT--RPE--GINNMH-RNE-LYFFWPERRMC
VGFK
>kfl00473_0030_v1.1 124 bp
----S-V-YKVSDPDVG--IALVFSVLGSSAGTDTTATLSFAVYSL-TN--N-PAEEKM-
-RREIR-A-FQ-FP-YVQETLRLYPTGAVLS--RPK--GVYAMH-HNP-EVFFRPERRMC
LGHR
>kfl00473_0040_v1.1 124 bp
----R-M-YKVSDPDVG--VALVFSVLGSSAGTDTTATLSFAVFCL-TN--N-PAEQKM-
-CREIR-E-FQ-FP-YVQETLRLFPTGAVIS--RPK--GVYAMH-HNP-EVCFRPERRMC
IGHR
>Cre05.g234100.t1.2_CrCYP745A1 124 bp
----D-I-VKVRDPKIF--QGLVTSVIGEAAGHETSAMLTWSTLEL-AA--H-SQADKV-
-VEEAR-A-AE-MI-YLKEALRKYSVVPVVT--RPR--GLQGTH-R----LYFRPDRRNC
LGQH
>Pp3c12_25250V3.1_PpCYP766A1 124 bp
----S---FLVRDPEVL--FGMFVVIISYTAGSDSAALTTFSLLML-AN--Y-PEQDRA-
-RKEVL-E-VR-LK-ISQEIARIFAVSPSIA--RPK--GTLAMH-RDP-ELWFRPERRSC
IAEK
>LOC_Os07g45000.1_OsCYP727A1 124 bp
----G-V-VRVKDSRLL--TGLFISIVGSAHGISTCALIGNILTRL-AL--Y-PNQCQL-
-HSEI----VR-MK-FVCESARLLPAGPLLQ--RPA--GLHLVQ-MEA-STWFNPNRRAC
VGQK
>Pp3c6_1160V3.1_PpCYP751A1 124 bp
---------------KM--T-----ALGTSHGSLNTAVLCNVLAQL-AR--H-PHQTKV-
-HNEIS-T-IK-MI-YVLEAARLLPTVPFLQ--RPA--GIQLIQ-RDT-VYWFNPDRRSC
IGSS
>Mp6g06780.1_MpCYP704G1 124 bp
TEQLEFA-FGIADPPIL--KGIFAAGTCKVAGRDTTATLSWFIYRI-CL--H-PQAEKI-
-FQEVT-A-LK-LK-YLTETLRLYPAVPLDG--KKK--GSYSMG-RLE-KVWFKPERRQC
LGKE
>Mp4g01410.1_MpCYP704D2 124 bp
LEYFQLT-FATADPAIL--KGIFNSTIVEVAGRDSTSVLAWFIHCL-LS--K-PEAEKI-
-FDELC-A-FN-FQ-YITETIRLYPVVPQDV--KRK--GPYAMG-RLQ-DLWYRPERRSC
LGKD
>Mp4g01380.1_MpCYP704D1 124 bp
LENFELT-FATADPAIL--KGIFNSTIVEVAGRDSTSVLAWFIYCL-VS--K-PEAEKI-
-YDELC-A-FN-FQ-YITETIRLYPVVPQDV--KRK--GPYAMG-RLQ-TLWYRPERRSC
LGKD
>At1g69500_AtCYP704B1 124 bp
VEYLYRT-VVIADPIVL--KGIFNSSICKVAGRDTTATLTWAIYMI-MM--N-ENAEKL-
-YSELQ-E-LK-LH-YITETLRLYPAVPQDP--KKA--GPYSMG-RME-YNWFKPERRIC
LGKD
>LOC_Os03g07250.1_OsCYP704B2 124 bp
VEYLSRT-VTIADPVVL--KGIFNASICKVAGRDTTATLSWFTYMA-MT--H-PAADKL-
-RRELA-A-FK-LV-YVTETLRLYPAVPQDP--KRA--GPYSMG-RME-YNWFRPERRIC
LGKD
>Pp3c14_23761V3.1_PpCYP704B5 124 bp
LE---TE-FD----------GIFNAGICKVAGRDTTATLSWFFYLL-GN--H-PRADKI-
-YDELH-A-LK-LQ-YITETIRLYPAVPQDP--KKK--GPYSQG-RMK-DIWFRPERRIC
LGKD
>Pp3c14_23760V3.1_PpCYP704B7 124 bp
LSYFQKT-FRTVDPKIL--KGIFNAGICKVAGRDTTATLSWFFYLL-GN--H-PRADKI-
-YDELH-A-LK-LQ-YITETIRLYPAVPQDP--KKK--GPYSQG-RMK-DIWFRPERRIC
LGKD
>Pp3c17_22820V3.1_PpCYP704B6 124 bp
LSYFNKT-FHTIDPNIL--KGIFNSGICKVAGRDTTATLSWFVYLL-SI--Y-PHADKI-
-YDELH-A-LK-VQ-YITETIRLYPAVPQDP--KKK--GPYAQG-RAK-VIWFRPERRIC
LGKD
>Pp3c2_9340V3.1_PpCYP704B5 124 bp
LSYFEKT-FRTVDQAIL--KGIFNVGICTVAGRDTTATLSWFVYLL-ST--H-PEADKV-
-YEELR-H-LK-LN-YITETVRLYPAVPQNP--KKK--GPYAQG-RMK-ELWFRPERRIC
LGKD
>AagrOXF_evm.model.utg000084l.77.1 124 bp
LSYFEST-FKTVDPAIL--KGIFNSSICKVAGRDTTATLSWLVYRL-TL--N-PEADKL-
-FEELY-N-FK-LH-YVTEAVRLHPAVPQDP--KKK--GPYSMA-RMQ-SLWFRPERRIC
LGKD
>SELMODRAFT_101765_SmCYP704B17v2 124 bp
LEKFLKT-FRTVDPDIL--KGIFNSSICKLAGRDTTATLSWFVYML-AT--H-PDGDKI-
-YAELC-K-LK-LA-YITETLRLFPAVPEDI--KKA--GPWCMG-RME-SLWYKPERRIC
LGKD
>SELMODRAFT_80659_SmCYP704B17v1 124 bp
LEKFLKT-FRTVDPDIL--KGIFNSSICKLAGRDTTATLSWFVYML-AT--H-PDGDKI-
-YAELC-K-LK-LA-YITETLRLFPAVPEDI--KKA--GPWCMG-RME-SLWYKPERRIC
LGKD
>AagrOXF_evm.model.utg000042l.207.1 124 bp
TDYFVLT-FPTADPAIL--KGIFNVSICKLAGRDTTATLSWLTYCL-CI--H-PEGDKV-
-YEEVC-A-FS-FE-YVTETLRLYPSVPLDS--KRS--GPYAMG-RLT-SLWFKPERRNC
LGKD
>AagrOXF_evm.model.utg000042l.208.1 124 bp
TDYFVLT-FSTADPAIL--KGIFNTSVCKVAGRDTTATLSWFMYCL-CI--H-PEGDKV-
-YEEIC-A-FS-FE-YVTETLRLHPSLPMDP--KRK--GPYSMG-RLT-SLWFKPERRNC
LGKD
>SELMODRAFT_405166_SmCYP704B15v1 124 bp
LQKFQST-VPTVDPAIL--KGIFNATICNLAGRDTTATLSYFIYMV-AS--H-PDQGRL-
-HSELL-D-FK-LP-YVNETLRLYPSVPLNF--KRR--GPYCMG-RME-SLWFRPERRVC
LGKD
>SELMODRAFT_414990_SmCYP704B15v2 124 bp
LEKFQST-VPTVDPAIL--KGIFNATICNLAGRDTTATLSYFIYMV-AS--H-PDQARL-
-HSELL-D-FK-LP-YVNETLRLYPSVPLNF--KRR--GPYCMG-RME-SLWFRPERRVC
LGKD
>SELMODRAFT_101746_SmCYP704B14v2 124 bp
LEKFQST-VPTVDPAIL--KGIFNATICSLAGRDTTATLSYFIYMV-AS--H-PDQGRI-
-HSELL-D-FK-LP-YVNETLRLYPTLPLNF--KRR--GAYCMG-RME-SLWFRPERRVC
LGKD
>SELMODRAFT_80855_SmCYP704B14v1 124 bp
LEKFQST-VPTVDPAIL--KGIFNATICSLAGRDTTATLSYFIYMV-AS--H-PDQGRV-
-HSELL-D-FK-LP-YVNETLRLYPTLPLNF--KRR--GAYCMG-RME-SLWFRPERRVC
LGKD
>SELMODRAFT_116539_SmCYP704B16v2 124 bp
SWNFRMT-MSTVDPAIL--KGIFNSTICFLAGRDTTATLSYFTYMI-AS--H-PDATKI-
-YQELH-E-FK-LV-YLMETLRLFPAVPLNF--KKR--GPYCMA-RIK-SIWFRPERRIC
LGKD
>SELMODRAFT_113735_SmCYP704B16v1 124 bp
SWNFRMT-MSTVDPAIL--KGIFNSTICFLAGRDTTATLSYFTYMI-AS--H-PDATKI-
-YQELH-E-FK-LV-YLMETLRLFPAVPLNF--KKR--GPYCMA-HIE-SIWFRPERRIC
LGKD
>SELMODRAFT_113847_SmCYP704B13v1 124 bp
SWNFQMT-MSTVDPAIL--KGIFNSTICYLAGRDTTATLSYFTYMI-AS--H-PDATKI-
-YQELH-E-FK-LV-YLMETLRLFPAVPLNF--KKR--GPYCMA-RVE-SIWFRPERRIC
LGKD
>SELMODRAFT_116579_SmCYP704B13v2 124 bp
SWNFQMT-MSTVDPAIL--KGIFNSTICYLAGRDTTATLSYFTYMI-AS--H-PDATKI-
-YQELH-E-FK-LV-YLMETLRLFPAVPLNF--KKR--GPYCMA-RVE-SIWFRPERRIC
LGKD
>Mp1g05180.1_MpCYP704E1 124 bp
LTFFQST-IATVDPAIL--KGIFNTSIGKIAGRDTTATLSWMTYML-AE--H-PAARRL-
-YEELR-A-FE-LN-YLTETLRLFPAVPLDP--KKK--GPWCMA-RMK-SIWFNPDRRTC
LGKD
>Mp6g16900.1_MpCYP704A1 124 bp
LDNLK-L-MKTVDPAVL--KGIFNASICQMAGRDTTGSLAWFLYEV-SC--N-PQEEKI-
-VAELL-R-LN-MH-YLSESMRLHGPIPVDV--RHK--GAYAQG-RME-QIWFKPERRLC
LGKD
>Mapoly0144s0023.1_MpCYP704A2 124 bp
-----------------------------MAGRDTTGSLAWFLYEV-SC--N-PQEEKI-
-VSELL-R-LN-MH-YLSESMRLHGPIPADV--RHK--GAYAQG-RME-QIWFKPERRLC
LGKD
>AagrOXF_evm.model.utg000005l.119.1 124 bp
FDWLTTT-FRTTHPPIL--RGIFNTNICTIAGRDTSAALSWFFYLL-AC--H-PEEEKI-
-VTELL-A-LH-LD-YITETLRLHPSVPLIT--KKR--GAYSMG-RVE-RVWFKPERRSC
LGKD
>AagrOXF_evm.model.utg000005l.120.1 124 bp
------------------------------GGRDTSAALSWFFYLL-AC--H-PEEEKI-
-VSELL-A-LH-LD-YITETLRLYPPVPLII--KKG--GPYCMA-LVE-RVWFKPERRSC
LGKD
>Mp8g09030.1_MpCYP704C1 124 bp
HDYHKLT-FSTVDPRIL--KGIFNVSICRVAGRDTTATLSWFFFEL-CR--N-PQVEKI-
-LEEVS-S-VR-MQ-YITEALRLYPAVPLET--KRK--GSYSMG-RLE-YLWFKPERRMC
LGKD
>Mp3g12110.1_MpCYP704C2 124 bp
HDYHKLT-FSTVDPRIL--KGIFNVSICKVAGRDTTATLSWFFFEL-CR--N-PQVEKI-
-LEEVS-T-VK-MH-YITEALRLYPAVPLET--KKK--GSYSMG-RLK-YLWFKPERRMC
LGKD
>SELMODRAFT_111270_SmCYP704H1v1 124 bp
LDYHHWT-FSTAHPAIL--KGIFNVSICKIAGRDTTATLSWLFSEL-AK--R-PEVEKI-
-LAEVD-R-VR-LH-YLTEALRLYPAVPLET--KKG--GSWAMG-RLE-EIWFKPDRRIC
LGKD
>SELMODRAFT_127881_SmCYP704H1v2 124 bp
LDYHHWT-FSTAHPAIL--KGIFNVSICKIAGRDTTATLSWLFSEL-AK--R-PEVEKI-
-LAEVD-R-VR-LH-YLTEALRLYPAVPLET--KKG--GSWAMG-RLE-EIWFKPERRIC
LGKD
>SELMODRAFT_423745_SmCYP704H2v1 124 bp
LGYFNLT-FSTANPAIL--KGIFTVSICTVAGRDTTATLSWFFSEL-CK--H-PEADKI-
-VAEVS-Q-VK-MQ-YLTEALRLYPAVPLDT--KRA--GPYSMG-RLE-HIWFKPERRMC
LGKD
>SELMODRAFT_418431_SmCYP704H2v2 124 bp
LGYFNLT-FSTANPAIL--KGIFTVSICTVAGRDTTATLSWFFSEL-CK--H-PEADKI-
-VAEVS-Q-VK-MQ-YLTEALRLYPAVPLDT--KRA--GPYSMG-RLE-HIWFKPERRMC
LGKD
>Pp3c13_24510V3.1_PpCYP704E1 124 bp
LEQFSRT-IYTVDPALL--KGIFTTTTCKIAGRDTTATLTWFFYMM-SS--H-PEADKI-
-FDELS-T-VK-LH-YLSETLRLYPAVPLDS--KKK--GPYSMG-RMK-CLWFKPERRTC
LGKD
>Mp2g06910.1_MpCYP704B1 124 bp
TDYMKPT-LTTASPQML--KGIFVVSVCKIAGRDTTATLAWFVYRT-CT--R-PDVETC-
-REELV-R-VD-LH-YITETLRLYPAVANDP--KKK--QPYAMG-RLQ-SIWFKPERRIC
LGIG
>Mp1g17830.1_MpCYP704F1 124 bp
YEYMSGT-VEVGRPDIL--KGILNAAFCKIAGRDTTATLGWFMYLL-SC--N-PEAQK--
----------K-LH-YLSESLRLYPPIPWDG--KKR--GQYAMG-RME-LLWFRPERRIC
LGKD
>SELMODRAFT_112911_SmCYP704J1v2 124 bp
LSYFSRT-IATIDPAIL--KGIFNSSICEVAGRDTTATLSWFIYCI-CN--N-PRAKEI-
-RLELD-R-TT-LH-YISETLRLYPPVPRDG--KKR--GQYSMG-RME-FLWFKPERRIC
LGKD
>SELMODRAFT_151517_SmCYP704J1v1 124 bp
LSYFSRT-IATVDPAIL--KGIFNSSICEVAGRDTTATLSWFIYCI-CN--N-PRAKEI-
-RLELD-R-TT-LH-YISETLRLYPPVPRDG--KKR--GQYSMG-RME-FLWFKPERRIC
LGKD
>Pp3c24_18890V3.1_PpCYP704D1 124 bp
VYYFLLT-FSTADPVIL--KGIFNVSIFKVAGRDTTASLSWFVYRM-AQ--N-PETARL-
-QQELR-D-FK-LQ-YILETLRLHPAVPLDP--KKK--GPYAMG-RMP-ALWFKPQRRIC
LGKD
>Pp3c6_15280V3.1_PpCYP704F1 124 bp
LNYFSKT-FSTVDPVIL---GIFLASICKVAGRDTTATLSWFTYEM-CC--H-PEADKI-
-YEEGV-A-VQ-MH-YLSESLRLHPAVPRDG--KKK--GPYSMG-RMP-FLWFKPERRIC
LGKD
>At2g45510_AtCYP704A2 124 bp
TEIARPT-YRTADPRIL--KGIFAVSIFKVAGKDTTALLSWFLYML-CK--N-PLQEKI-
-VQEIR-D-VE-MH-YLSETLRLYPPVPVDM--RSK--GAYAMG-RMT-YIWFKPERRIC
LGKD
>At2g44890_AtCYP704A1 124 bp
TEIARPT-FRTADPRIL--KGIFAVSIFKVAGKDTTASLSWFLYML-CK--N-PLQEKI-
-VQEIR-D-VQ-MQ-YLSETMRLYPPVPEHM--RSK--GSYAMG-RMT-YIWFKPERRIC
IGKD
>LOC_Os06g03930.1_OsCYP704A4 124 bp
VNYATRT-SRTSDPAVL--KGIFATSIFKVAGKDTTGTLTWFFYLL-CK--N-PIQDKV-
-ALEIR-EFVK-MH-YISETLRLYPAVPVDA--KVK--GIYAMG-RMT-YLWFRPERRIC
LGKE
>LOC_Os04g48460.1_OsCYP704A3 124 bp
TELSRRT-FRTVEPAIL--KGIFNVSFFRVAGRDTTATLSWFLYAV-CK--N-QRQDKI-
-AREVR-D-AK-MQ-YLTETLRLYPGVPLDV--KKK--GPYPMG-RMK-FLWFKPERRIC
LGKE
>LOC_Os10g38110.1_OsCYP704A5 124 bp
TALSRMT-FRTCDPAIL--RGIFAVSIFTIAGKDTTASLAWFLYMM-CK--H-PEQEKI-
-CHEAM-E-AK-MH-YLTETLRLYPAVPLDN--KSK--GPYAMG-RME-SLWFRPERRIC
LGKD
>LOC_Os10g38090.1_OsCYP704A7 124 bp
TALSRTT-FRTCDPAIL--KGIFAISIFTIAGKDTTAALAWFLYMV-CK--H-PEQEKI-
-CHEAM-V-AN-MH-YLTETLRLYPSVPMEN--KSK--GPYAMG-RME-SLWFRPERRIC
LGKE
>LOC_Os10g38120.1_OsCYP704A6 124 bp
TALCRTT-FRTCDPAIL--RGIFAVSIFTIAAKDSTSSLAWFLYMA-CK--R-PEQEKI-
-FDEVM-E-TK-MH-YLTETLRLYPSVPLEN--KSK--GPYAMG-RME-FLWFRPERRIC
IGKD
>Mp2g10330.1_MpCYP94A2 124 bp
TEYISHT-IRTGNPAIL--KGIFNANICNLAGKDSSSTLSWFFWFM-SK--H-PQARKI-
-RAEVL-G-VD-MD-YLQETLRLYPPVPMDG--KHK--NPWAMG-RLE-SLWYKPERRVC
LGKE
>Mp5g04140.1_MpCYP94A1 124 bp
TSYLEHT-IRTANPEML--KGIFNANICLLAGRDTSSALTWFFWLL-PQ--Y-PGEQAI-
-EAEVT-S-IE-MH-YITESMRLYPPVPTDS--KGK--GCYAMG-RMQ-DLWFKPERRIC
MGKE
>Pp3c6_400V3.1_PpCYP94G1 124 bp
VDLIRMT-VRTANPAIL--KGIFNITICKLAGRDTSTSLTWFFWNL-EH--H-RQEDAI-
-CKEVS-E-IK-MH-YVSESLRLYPPVPIEM--KDP--NPYAMG-RME-RIWFKPERRMC
LGRE
>AagrOXF_evm.model.utg000002l.549.1 124 bp
TDYLMQT-MRTANPSML--RGIFNVTICSIAGRDTSSSLSWFLWEL-SR--H-PDERAV-
-YKEVA-G-IS-MQ-YLSESLRLHPPVPVDI--KPK--GPYAMG-RME-SVWFKPERRIC
LGKD
>AagrOXF_evm.model.utg000024l.193.1 124 bp
TEFMIQT-MRTANPSML--RGIFNATICNIAGRDTSSSLSWFFWTL-SH--H-PEEKAL-
-YEEVV-G-IS-MQ-YLSESLRIHPPVPVDS--KPK--GPYAMG-RME-SVWFKPERRIC
LGKD
>SELMODRAFT_83080_SmCYP94J4v2 124 bp
TEYVINT-FTTGNPAIL--KGIFNVNICKLAGKDTTASLSWFFWLL-SN--H-PGQQEI-
-IREVG-S-ID-MV-YLCESMRLYPPVPIDT--KEK--GVYAMG-RME-SLWFKPERRVC
LGKE
>SELMODRAFT_76541_SmCYP94J4v1 124 bp
TEYVINT-FTTGNPAIL--KGIFNVNICKLAGKDTTASLSWFFWLL-SN--H-PGQQEI-
-IREVG-S-ID-MV-YLCESMRLYPPVPIDT--KEK--GVYAMG-RME-SLWFKPERRVC
LGKE
>SELMODRAFT_128350_SmCYP94J2v2 124 bp
TEYVINT-FTTGNPAIL--KGIFNVNICKLAGKDTTASLSWFFWLL-SN--H-PGQQEI-
-IREVG-S-ID-MV-YLCESMRLYPPVPIDT--KEK--GVYAMG-RME-SLWFKPERRVC
LGKE
>SELMODRAFT_110688_SmCYP94J2v1 124 bp
TEYVINT-FTTGNPAIL--KGIFNVNICKLAGKDTTASLSWFFWLL-SN--H-PGQQEI-
-IRKVG-S-ID-MV-YLCESMRLYPPVPIDT--KEK--GVYAIG-RME-SLWFKPERRVC
LGKE
>SELMODRAFT_233293_SmCYP94J3 124 bp
TEYVINT-FTTGNPAIL--KGIFNVNICKLAGKDTIASLSWFFWLL-SN--H-PGQQEI-
-IREVG-S--D-MV-YLCESMRLYPPVPIDT--KEK--GVYAMG-RME-SLWFKPERRVC
LGKE
>SELMODRAFT_111511_SmCYP94J1v1 124 bp
TEYLAHT-ITTSNAQIL--KGIFNASICKLAGKDTTSTLSWFFWLL-SK--H-PKENKI-
-IQEIV-D--E-MN-YLSESLRLYPAVPFDS--KEK--GIYAMG-RME-SLWFKPERRIC
IGKE
>SELMODRAFT_122098_SmCYP94J1v2 124 bp
TEYLAHT-ITTSNAQIL--KGIFNASICKLAGKDTTSTLSWFFWLL-SK--H-PKENKI-
-IQEIV-D--E-MN-YLSESLRLYPAVPFDS--KEK--GIYAMG-RME-SLWFKPERRIC
IGKE
>Pp3c1_23370V3.1_PpCYP94H1 124 bp
VETLRLT-IRTANVEVL--KGIFNANICQLAGRDTTSGLSWFFYAL-GH--N-PHEAKI-
-YDEIK-E-QK-LH-YLHESLRLFPPVPWDS--KLK--GIYAMA-RME-ANWFKPERRIC
LGKE
>kfl00120_0040_v1.1 124 bp
METLQSW-IRVTDPRVL--KGIFNATICSMAGRDTTATLTWFFWVL-TQ--R-RDEQKV-
-LDEVE-K-IS-MT-YLSETLRLYPAVPSDV--KKA--GPYSQG-RIV-KIWFKPERRIC
LGKD
>kfl00171_0160_v1.1 124 bp
VETMASW-CFVTDPRML--KGIFNATICSIAGRDTTSTLTWFFWAL-TQ--H-RDEEKI-
-LGEVD-R-VS-MN-YLSETLRLYPAVPSDV--KRA--GPYAQG-RSA-VVWFKPERRIC
LGKD
>At4g00360_AtCYP86A2 124 bp
TENLRGT-YQTCDPKML--KGIFNSNICGLAGRDTSSALSWFFWLI-TT--H-PTEDKI-
-VREIC-S-VR-LV-YLSETLRLYPSVPEDS--KPA--GIYAAG-RMK-STWFKPERRIC
LGKD
>At1g01600_AtCYP86A4 124 bp
TENLRGT-YQTCDPKML--KGIFNSNICGLAGRDTSSALSWFFWLI-TM--H-PTEDKI-
-VREIC-S-VR-LV-YISETLRLYPSVPEDS--KPA--GIYAAG-RMK-STWFNPERRIC
LGKD
>At2g45970_AtCYP86A8 124 bp
SDNLRGT-YQTCDPRIL--KGIFNSNICGLAGRDTSSALSWFFWLI-TQ--H-PAEDKI-
-LREIC-T-VR-LV-FLSETLRLYPSVPEDS--KPA--GIYSAG-RMK-STWFKPERRIC
LGKD
>At1g63710_AtCYP86A7 124 bp
ADNLRGT-YQTCDPKIL--KGIFNSNICGLAGRDTSSAMSWFFWLV-SL--N-PREEKI-
-INEIC-T-IQ-LV-YLSETLRLYPSVPEDS--KPS--GIYSVG-RMK-FIWFKPERRIC
LGKD
>LOC_Os02g44654.1_OsCYP86A10 124 bp
AANLRGT-YQTCDPRVL--KGIFNSNICGLAGRDTSSALSWFFWLV-ST--H-PAERKV-
-VHELC-A-VS-LV-YLSETLRLYPSVPEDS--KPA--GIYSAG-RMK-TVWFRPERRIC
LGKD
>LOC_Os04g47250.1_OsCYP86A11 124 bp
AANLRGT-YQTCDPRVL--KGIFNSNICGLAGRDTSSALSWFFWLV-ST--H-PAERKI-
-VRELC-T-VQ-LV-YLSETLRLYPSVPEDS--KPA--GIYSAG-RMK-TVWFRPERRIC
LGKD
>At5g58860_AtCYP86A1 124 bp
ADNLRGT-YQTCHPKIL--KGIFNSNICGLAGRDTSSALSWFFWLV-MN--N-REETKI-
-VNELS-M-VR-LV-YLAETLRLYPSVPQDF--KPR--GIYSIG-RMK-TIWFRPERRTC
LGKD
>LOC_Os01g63540.1_OsCYP86A9 124 bp
ADNLRAT-YQTCNPRIL--RGIFNSNICGLAGRDTSSALSWFFWTL-MQ--R-RDERKV-
-VLEIA-S-VR-LV-YLTETLRLYPSVPQDS--KPA--GIYSVG-RME-SIWFRPERRTC
LGKD
>At1g24540_AtCYP86C1 124 bp
TRCVVGT-FHTADPAIL--KGIFNANICISAGRDTTSALVWFFWLV-QK--H-PEEKRI-
-LREIR-E-IE-MV-YLTESLRLYPSVPMEM--KKK--GVYSMG-RIE-SIWFKPERRLC
VGKK
>At3g26125_AtCYP86C2 124 bp
TRCLTGT-FPTSVPAML--KGIFNANICIAAGRDTSSALTWFFWLI-TK--H-PEETKI-
-LHEIR-E-ID-MV-YLSESLRLYPPIPMEM--KRK--GVYAMG-RME-SIWFKPERRLC
LGKT
>At1g13140_AtCYP86C3 124 bp
TRCLKGT-FLTCVPAML--KGIFNANICIAAGRDTSSALTWFFWVI-QK--H-PEENKI-
-IREIS-E-ID-MV-YLSETMRLYPPIPMEM--KRK--GTYAMG-RME-SIWFKPERRLC
LGKT
>At1g13150_AtCYP86C4 124 bp
TRSLKGT-FLTCVPAML--KGIFNAIICLAAGRDTSSALSWFCWVI-QK--H-PEENKI-
-ICEIR-E-IN-MV-YLSETLRLFPPIPMEM--KRK--GIYAMG-RME-SIWFRPERRLC
IGKT
>LOC_Os02g38290.1_OsCYP86E1 124 bp
SAALLGV-FPTSAPAVL--RGIFNANICAVAGRDTSSGLAWFFWLL-AG--H-PDESRV-
-VGDV-----R-MD-YLTEAMRLYPPVPVDF--KRA--RTYAIG-RDP-ASWFRPERRLC
IGKR
>At5g23190_AtCYP86B1 124 bp
SDVLCGT-FQTCDPRLL--KGIFNANVCMIAGRDTSSALSWFFWLL-EK--N-PEEEKI-
-MVEMC-K-IK-MD-YLSEALRLYPSVPVDH--KKK--GIYAMG-RME-AIWFRPERRLC
LGKD
>At5g08250_AtCYP86B2 124 bp
SDVLIGT-FRTCDPRLL--KGIFNTNVCMIAGRDTSSALSWFFWLI-EK--N-PEEEKI-
-MMGIC-K-IK-MD-YLSETLRLYPSVPVDH--KKK--GIYAMG-RME-TIWFKPERRLC
LGKD
>LOC_Os10g34480.1_OsCYP86B3 124 bp
TGVLAGT-FTTSDPRML--KGIFGANVCMIAGRDTSSALAWFFWLL-NK--N-PAEAKI-
-LEEID-D-IK-ME-YLSEALRLYPSVPVDH--KKK--GMYTMG-RME-SIWYKPERRLC
LGKD
>Pp3c7_6350V3.1_PpCYP86F1 124 bp
TDMLVGT-YTTCRPEVL--KGIFNTNICMVAGRDTTAALSWFFYLI-TQ--H-PAEEKI-
-LLEIG-E-IQ-LN-YLSESMRLYPSVPIDN--KRK--GIYSMG-RMD-SIWYKPERRLC
LGKE
>Pp3c11_26530V3.1_PpCYP86F2 124 bp
TDMLVGT-YTTCRPEVL--KGIFNTNICMVAGRDTTAALSWFFYLI-TQ--N-PAEEKI-
-LNEIR-E-IQ-LH-YLSESMRLYPSVPIDN--KRK--GIYSMG-RME-SIWYKPERRLC
LGKE
>SELMODRAFT_124000_SmCYP86F3v1 124 bp
TGILVGT-FTTSDPQIL--KGIFNSNICILAGRDTSSALSWFFWLL-QS--N-PREAAI-
-LDELR-T-VS-MQ-YLSESLRLYPSVPIDN--KKK--GIYSMG-RME-SIWFRPERRLC
LGKD
>SELMODRAFT_128482_SmCYP86F3v2 124 bp
TGILVGT-FTTSDPQIL--KGIFNSNICILAGRDTSSALSWFFWLL-QS--N-PREAAI-
-LDELR-T-VS-MQ-YLSESLRLYPSVPIDN--KKK--GIYSMG-RME-SIWFRPERRLC
LGKD
>AagrOXF_evm.model.utg000002l.499.1 124 bp
ATLLLGT-YTTCDPEIL--KGIFNTNICIVAGRDTSAALTWFFWLL-SK--N-PDENKI-
-LEELA-G-VR-MQ-YLSESLRLYPSVPLDT--KPK--GMYAMG-RMP-FIWFKPERRLC
LGKD
>AagrOXF_evm.model.utg000091l.539.1 124 bp
-------------------MGIFNSNVCMVAGRDTSAALSWFFWLL-DS--H-PEEEKI-
-LQEIA-E-IR-MH-FLSESLRLFPPVPVDI--KPA--GLYSMA-RMP-QIWFKPERRLC
LGKD
>kfl00139_0060_v1.1 124 bp
SDQYRGT-LLVADPRML--KGIFNATICHVAGRDTSAAITWLFYEL-SR--S-RREEKI-
-FQELM-G-VK-LT-YLSETLRLHPSVPGDR--KAP--GAYTMG-RQE-SIWFRPERRVC
LGKE
>kfl01524_0010_v1.1 124 bp
--------------------GIFNASICHVAGRDTSAAITWMIYEL-TR--N-CHEERI-
-LEEVM-V-VK-LN-YLSETLRLHPSVPQDR--KSR--GAYTMG-RQE-SIWFRPERRMC
IGKD
>AagrOXF_evm.model.utg000029l.10.1 124 bp
TEEMSHT-IRTAHPAFV--KGIFNVNICHLAGKDSTPVLAWFFWLL-SR--H-PEEAEC-
-YKEVA-G-VG-MH-FLSETLRLYPSAPAGV--RPK--GSYAMG-RMR-SVWFRPARRMC
PGRD
>AagrOXF_evm.model.utg000029l.25.1 124 bp
KEQIELT-MRTANPAFV--KGIFNVNVCAMAGREAPAVLCWFFWFL-DQ--H-PAEQAV-
-QEEIA-S-IN-MN-YLFETLRLYHPVPFIP--RPK--GPMAMG-RMK-SIWFKPERRLC
LGKD
>At1g34540_AtCYP94D1 124 bp
VETLSQT-AITANPSML--KGIFNSNICKLAGRDTTSALSWFFWLL-SM--H-PEEDKI-
-LQELN-S-IM-MN-YITESLRLYPPVPVDI--KGK--GIFAMG-RME-SIWFDPERRMC
VGKD
>At3g56630_AtCYP94D2 124 bp
VETLSQT-AITANPAML--KGIFNSNICKLAGRDTTSALSWFFWLL-SM--H-PEKDKI-
-LQELN-S-IL-MN-YITESLRLYPPVPVDT--MGK--DAYAMG-RME-SIWFDPERRMC
LGKE
>LOC_Os11g04310.1_OsCYP94D4 124 bp
TELIAMR-IGTGNPAIL--RGLFNSTICMVAGRETTSGLTWFFWLL-SS--R-PDVARI-
-ADEVR-A-VE-MH-YLTESMRLYPPVPTDP--QRA--GAYAMG-RLA-AIWYRPERRMC
LGKE
>LOC_Os11g04290.1_OsCYP94D5 124 bp
TELIVMR-MGTGNPAIL--RGLFNSTICMVAGRETTAGLSWFFWFL-SS--R-PDVARI-
-ADEVR-A-VE-MH-YLTESMRLYPPAPIDS--QRA--GAYAMG-RLA-AIWYRPERRMC
LGKE
>LOC_Os12g04100.1_OsCYP94D63 124 bp
TELIVMR-MGTGNPAIL--RGLFNSTICMVAGRETTAGLSWFFWFL-SS--R-PDVARI-
-ADEVR-A-VE-MH-YLTESMRLYPPAPIDS--QRA--GAYAMG-RLA-AIWYRPERRMC
LGKE
>LOC_Os01g59050.1_OsCYP94D6 124 bp
AGVVAHT-MSTGNPAIV--KGIFNSNVCCV-----------------------PDEDRI-
-AREIR-A-VE-MH-YITEAMRLYPPVAMDS--HGK--GAYAMA-RLE-ELWFRPERRMC
LGKE
>LOC_Os01g59020.1_OsCYP94D7 124 bp
TGVMKHT-MSTANPAIL--KGIFNSNICRVAGRDTTSALTWFFWLL-SG--R-PDEDKI-
-VREIR-A-VD-MQ-YITESMRLYPPVPFDT--HGK--GAYAMG-RVE-DIWFRPERRMC
LGKE
>LOC_Os01g58990.1_OsCYP94D10 124 bp
TSIMKNT-MSTANPAIL--KGIFNSNICLVAGRDTTSALTWFFWIV-SG--R-PDEDRV-
-VREIR-A-VE-KH-YITESMRLYPPVAIDT--HGK--GAYAMG-RME-GIWYRPERRIC
IGKE
>LOC_Os01g58970.1_OsCYP94D11 124 bp
TDVMKHT-MTTANVAIL--KGIFNSNICHVAGRDSTSALTWFFWLV-SS--R-PDEDKI-
-VHEIR-A-VD-MH-YITESMRLYPPVHLDT--HGK--GAYAMG-RVE-DIWFRPERRMC
LGKE
>LOC_Os01g58960.1_OsCYP94D12 124 bp
TEIMKHT-LSTANPATL--KGIFNSNICHVAGRDTTSALTWFFWLL-SG--R-PDEDKI-
-VREIH-A-VD-MQ-YITESMRLYPPVAMDS--HGK--GAYAMA-RVE-DIWFRPERRMC
LGKE
>LOC_Os01g58950.1_OsCYP94D13 124 bp
TEIMKQT-MSTANPATL--KGIFNSNICQVAGRDTTSALTWFFWVL-SG--R-PDEDKI-
-VREIH-A-VD-MQ-YITESMRLYPPVAMDT--HGK--G----------DIWFRPERRMC
LGKE
>LOC_Os01g59000.1_OsCYP94D9 124 bp
AGVLKHT-MSTANPAML--KGIFNSNICRVAGRETTAALTWFFWLV-SG--R-PDEDNI-
-VREIR-A-VD-MH-YITESMRLYPPVSLDT--YGK--GAYAMA-RVE-DIWFRPERRMC
LGKE
>LOC_Os03g12260.1_OsCYP94D15 124 bp
TEVLSRT-FVTANPAFL--RGIFNANICRVAGRETTSALTWFFWLL-SS--R-PDERRI-
-REEVA-T-VE-MQ-YITESMRLYPPVPVDS--LEA--GSYAMG-RME-SVWFRAERRVC
LGKE
>LOC_Os01g72270.1_OsCYP94E1 124 bp
TGLLAST-MQTASPDML--RGLFLANICSVAGKDTTSALTWLFWFL-AA--N-PEERRV-
-YEEVT-A-LR-MH-YITETMRLYPPVPLAS--RRA--GSYAMG-RMP-QLWFRPERRSC
LGKE
>LOC_Os01g72260.1_OsCYP94E2 124 bp
TDLLAST-IETANPAFL--RGLFAANICNVAGKDSTSALTWLFWLL-AA--N-PRERRV-
-HEEVS-S-SR-MH-YISEAMRLYPPVPIDS--RRA--GAYAMG-RMP-QLWFRPERRAC
LGRE
>LOC_Os05g31740.1_OsCYP94E3 124 bp
TDLLRGA-IETACPALL--RGLFAASICHVAGKDTTSALTWLFWLL-AA--N-PRERRV-
-RDEVS-R-SH-TH-YITEAMRLYPPVPFNG--RRA--GAYAMG-RME-RLWFSPERRAC
LGKE
>At3g01900_AtCYP94B2 124 bp
TELLTRT-VVTANPSIL--KGIFNVIVCIVAGRDTTSVATRLFWLI-TG--H-EEEHDL-
-VSEIR-S-VK-LS-LLCEVMRLYPPVPWDS--KRA--GPYGMG-RME-ELWFKPNRRVC
LGEE
>At3g48520_AtCYP94B3 124 bp
TELLRQT-ILTTNPLIL--KGIFNVVVCKVAGRDTTSAMTWLFWLL-TE--N-DDERKI-
-LEEVD-P-LE-MA-YLCEAMRLYPPVSWDS--KKR--GPYGMG-RME-TLWFNPNRRVC
VGKE
>At5g63450_AtCYP94B1 124 bp
TDLLRQT-ITTANPEIL--KGIFNSVVCKVAGRDTTSAMTWLFWLL-SQ--N-DDETKI-
-LDELR-N-KE-MS-YLCEAMRLYPPVAWDS--KKK--GPYGMG-RME-KVWFKPNRRVC
IGKE
>LOC_Os11g29290.1_OsCYP94B4 124 bp
TEMLAQT-IVTANPAIL--RGIFNVVICRVAGRDTTSALTWFFWLL-MR--H-RGEAQV-
-LDEIA-A-TR-MR-VLCETMRLYPPVAWDS--KGR--GQYGMG-RME-AIWFSLDRRTC
LGKE
>LOC_Os12g25660.1_OsCYP94B5 124 bp
TGLLAQT-IVTANPVVL--RGIFNAVICRVAGRDTTSALTWFFWLM-TR--H-RDEREV-
-LDEVD-A-CR-AR-VLCETMRLYPPVAWDS--KGR--GPYGMG-RME-AIWFRPGRRTC
LGKD
>At2g27690_AtCYP94C1 124 bp
THLLRST-IKTANPSIL--KGIFNSTISKLAGRDTVAGLTGFFWLL-TR--H-PEENRI-
-REELD-R-VE-MD-YLYESMRLFPPVQFDS--KNS--GAYAMG-RMD-RIWFKPERRVC
IGKE
>LOC_Os11g05380.1_OsCYP94C2 124 bp
AHLLRGT-VHTANPAML--RGIFNVNICKIAGRDTVSALTTLFMLL-SK--N-PEAAAM-
-RAEAE-A-GG-LH-YLHENMRLFPPVQFDS--KGG--DPYAMG-RMP-HIWFRPARRVC
LGKE
>LOC_Os12g05440.1_OsCYP94C79 124 bp
ADLLRGT-VHTANPAML--KGIFNVTICKIAGRDTVSALTTLFMIL-SK--N-PDAAAM-
-RAEAG-A-AR-LN-YLYENMRLFPPVQFDS--KDG--GPYAMG-RMP-RIWFRPERRVC
LGKE
>LOC_Os01g63930.1_OsCYP94C3 124 bp
AHLLRQT-VHTANPVVL--RGIFNVSICKIAGRDTIAALTAFFLLL-SD--H-PEATAI-
-RDEVA-R-VD-MH-YMYESMRLFPPVQFDS--KAK--GAYAMG-RME-SVWFRPERRVC
IGKE
>LOC_Os05g37250.1_OsCYP94C4 124 bp
AHLLRRT-VHTANPAML--RGIFNVCICKIAGRDTVAGLTAFFLLL-SD--H-PEAAAI-
-RDEVF-R-VD-MH-YLYESMRLFPPVQFDS--KAK--GAYAMG-RME-SLWFRPERRVC
VGKD
>At1g47620_AtCYP96A8 124 bp
VEVLEMT-FQTVDPAIM--SGIINTITFIFAGRDSTATLTWFFWNL-SK--N-PNLTKI-
-LQEI-----K-LV-YLSESMRLYPPIPFQR--KKS--NIYAMG-RMK-TIWFKPERRTC
LGKN
>At1g47630_AtCYP96A7 124 bp
VEFLEMT-FQTADPTIM--SGIINTITFIFAGRDSTSALTWFFWNL-TE--N-PNLSKI-
-LQEI-----K-LV-YLNESMRLYPPIPFER--KKS--NIYAMG-RMK-TIWFKPERRTC
LGKN
>At4g32170_AtCYP96A2 124 bp
VKILELT-FPTVDPAIM--SSFITTTIFILAGRDTTAALSWFFWLL-SE--N-PHVAKI-
-HQEI--NI-K-LV-YLCEAMRLYPPVSFGR--KDA--NLYALG-RMR-AVWFKPERRTC
LGKH
>At4g39500_AtCYP96A11 124 bp
VEILELT-FSTVDPAMM--NGIITTTILILAGRDTTAALTWFFWLL-SE--N-AQVSKI-
-RQEI---I-K-LV-YLCEAMRLYPPVSFGR--KQA--NLYALG-RMR-AVWFKPERRTC
LGKH
>At4g39510_AtCYP96A12 124 bp
VEALELT-FLTVDPAIL--SMIFSSTTFFIAGRDTTSALSWFFWLL-SE--N-PQVTKI-
-RKEI---I-K-LV-YLYESMRLYPPVAFQR--KEA--NLFALG-RMR-AVWFKPERRTC
PGKQ
>At5g02900_AtCYP96A13 124 bp
VEVLELT-FPTVDPTIM--SGILTTTTLVTAGRDTTAALTWFFWLL-LE--N-PQVTKI-
-RQEI-----N-LV-YLYEAMRLYPPVPFER--MDS--SIYALG-RMR-AVWFKPERRSC
IGKQ
>At2g23180_AtCYP96A1 124 bp
TELLELT-YPTVDPAIM--SGIFNATSFVLAGRDTTSALTWFFWLL-SK--N-PKITKI-
-RQEI-----K-LV-YLCEALRLYPPVPFQH--KDA--SLYSLG-RMK-SVWFKPERRTC
LGKE
>At4g39490_AtCYP96A10 124 bp
TEILELT-YPTVDPAIM--SGIFNATTFVLAGRDTTGGLTWFFWLL-IK--N-PEIAKI-
-RQEI-----K-LV-YICESLRLYPPVPFQH--KDA--NLYSLG-RMK-SVWFKPERRTC
LGKE
>At4g39480_AtCYP96A9 124 bp
TEVLELN-YLTVDPAIM--SGIFNATTFVLAGRDTTGALTWFFWLL-CN--N-QEMTKI-
-RQEI-----K-LV-YVCEALRLYPPVPFNH--KKA--NLYSLG-RMK-SVWFKPERRTC
LGKE
>At1g57750_AtCYP96A15 124 bp
VEVLELT-FYTADPRIL--SGILTVTSSILAGRDTTSVLTWFFWLL-SK--H-PQMAKL-
-RHEI-----K-LV-YLSESMRLYPPLPFNH--KDA--NIYALG-RMR-SVWFKPERRTC
LGKN
>At5g52320_AtCYP96A4 124 bp
TEALEMT-GCTVDPVIL--SGIFNVTSSTLAARDTTSALTWFFWLL-SK--N-PEMTKI-
-RQEI-----K-LV-YVCETLRLYPSVPFNH--KDK--NIYSLG-RMK-SVWFRPERRTC
LGKR
>At1g65340_AtCYP96A3 124 bp
TEVLEMT-FCTVDPVIL--SSIFNVTSLILAARDTTSALTWFFWLM-SK--N-PEINKI-
-RQEV-----K-LV-YVCETLRLYPPVPFNH--KDE--KMYALG-RMK-SVWFRPERRAC
LGKK
>At2g21910_AtCYP96A5 124 bp
AEILELT-FATADPSVF--SGIFTAVTLTLAGRDAIATLTWFFWLL-SK--N-PEVTKI-
-RQEI-----K-MV-YLCESLRLYAPIPFER--KDK--NVYALG-RMR-SVWFKPERRNC
LGKN
>LOC_Os03g04630.1_OsCYP96B2 124 bp
TSFLTLN-FRTCDSAIF--TGIFNVMSTMLAGRDTIGALSWFFYLL-TK--N-PHASKI-
-LEEL--DSVS-LV-YVCESLRLYPPVPLDH--KRP--GIYAMG-RTE-SVWFRPERRTC
LGKD
>LOC_Os03g04640.1_OsCYP96B9 124 bp
TSLLTLN-FRTCDPAVF--TGIFNVTTTMVAGRDASAALSWFFYLL-TK--N-PCVSKI-
-LEEL--DSVP-LV-YLSETLRLYPPVPLEH--KRP--GLFAMA-RME-AVWFRPERRTC
LGKD
>LOC_Os03g04650.1_CYP96B3 124 bp
TSVLTLN-FRTSDPAVF--NGIFSATTTTLAGRDTTGALSWFFYLL-TK--N-PRLHKL-
-LQEL--DSVR-LV-YLCESLRLYPPVPMEH--KRP--GLYAMG-RME-SVWFRPERRTC
LGKD
>LOC_Os03g04660.1_OsCYP96B5 124 bp
TDILAHN-FETCDPSIF--TGIFNAVTCTLAGRDTTGALSWFFYIL-SK--N-PREQKL-
-LEEL--APIN-LV-YLSECLRLYPSVPFEH--KKA--GSYSMG-RME-GVWFLPERRTC
LGKE
>LOC_Os03g04680.1_OsCYP96B4 124 bp
TFLLALN-FQTCDPDIF--TGIFNTATCHLAGRDTTSALSWFFYLL-ST--N-PREQKL-
-LQEL--APIN-LL-YLCEAMRLYPPVPLEH--KMA--GYYSMG-RMK-RVWFRPERRTC
LGKE
>LOC_Os01g08810.1_OsCYP96E1 124 bp
TEFLRMS-HVTADPAMF--TGIFNALTAMFAGRDTTSALTWFFWLL-SN--H-PGEARI-
-LAEL--RA-R-LV-YLSESLRLYPPVPFEH--KGP--TLYSMG-RME-AVWFRPERRTC
LGRD
>LOC_Os03g04530.1_OsCYP96B6 124 bp
TALLANS-FETCDPDIF--ISFFNAVTAMAAGRDTVGALSWLFFNL-TE--H-PRVARI-
-REEL--EPIP-LV-YLFESMRLYPPGPIER--KRA--GVYSMG-RMA-SVWYRPERRLC
LGKD
>LOC_Os08g16430.1_OsCYP96B7 124 bp
AGVLAHT-VMTCDPEIF--TVSFTLVTSMA------------------------------
--------------------------GGRRR--RRR--GLYSMG-RME-SLWYRPERRMC
PGKS
>LOC_Os08g16260.1_OsCYP96B8 124 bp
TEYLAHS-FTTCDPDIF--TAFFTMVTAMTAGRDTVGTLPWFFYNL-AM--N-PRVSGI-
-REELA-HNIS-LV-YLFETLRLYPPGWIER--KRA--GIYSMG-RME-SLWYRPERRMC
PGKN
>LOC_Os01g08800.1_OsCYP96D1 124 bp
ADVLRCT-FMTCDPACF--NGLLVAVTYSTAGKDLIATLTWFFYMM-CK--H-PHEARI-
-LQEL--KGLS-AI-YLLETLRLFPATPFEE--KSR--NLYAMG-RIE-GIWFKPERRSC
LGKE
>LOC_Os05g08850.1_OsCYP96D2 124 bp
AAALPCT-FMTCDPACL--VGLLVAVSYTVAAKDLIAALTWLFYMI-CT--H-PHEAKI-
-LDEL--RSLA-AT-YVLETLRLYPSAPFEE--KRK--GLYAMG-RVE-GIWFRPERRSC
LGKD
>Mp3g17470.1_MpCYP86A1 124 bp
AEMQLGT-VDTARPEIT--QGIFNTSVCGTAGRDTVSQVNWFLWLV-TQ--H-PEEANI-
-VKELN-E-IK-MT-YLNEAARLYPSLPWDF--RKK--DMYTMG-RMP-ELWFKPERRNC
FGKD
>At5g35715_AtCYP724A1 124 bp
-----------SKPD-----SILKS-----GGFETSATLSLVVYFL-AK--S-P---NL-
-LHKLK-E-EK-ME-FISEALRC----------------IFTAV-HLD-PSLFNPMRRVC
PGGE
>AagrOXF_evm.model.utg000011l.105.1 124 bp
LYFSL-----LNSPDVC--AGILGSVVGLVAGHETTATTAAALYCI-SA--H-PEERKV-
-AAELD-T-VR-LP-YVKETMRLYPAIPVFP--RKS--GSYAIG-RCP-RIWFDPDRRMC
LGAS
>Cre01.g003850.t1.1_CrCYP747A1 124 bp
LKFSE-----INSPEVC--AGILGSVVGLVAGHETTATTAALLYCI-SA--H-PHRQRL-
-EEELD-A-VR-MP-YAKEVMRLYPAIPVFP--RAA--GSYALG-RSE-AVWFDPDRRMC
LGAS
>kfl00667_0050_v1.1 124 bp
LHYSR-----VNDPAIC--VGILGSIVGEVAGHETTATTTAALYCI-SQ--T-PGEDKV-
-VAELR-A-VR-LQ-YVKEVLRLYPSIPLFP--RPA--GTYAMG-RNA-AVWFNPDRRMC
LGAN
>Mp4g21690.1_MpCYP716D1 124 bp
DMKIA-V-FKMDAPNMFNKGVLSAELVADLGGANTVATLTMAIRKI-TE--H-SEYDKL-
-IAEHT-S-IN-MK-YIEETMRLYPALPGIF--RPK--GAAQSF-QNP-EIYFDPSRRIC
PGIE
>Mp4g00450.1_MpCYP716E1 124 bp
EKKVK-I-FKMDAPEVFNSGALAAKVIAQLAGFDTSPTLSTVLKNI-GQ--R-PEYEEL-
-VKEHI-S-IS-MK-YVEESLRLTPGLLAVF--RHK--GSMNSS-WNE-DLFFDPSRRLC
PGKQ
>Mp7g03050.1_MpCYP716F3 124 bp
DEKIR-V-FKLDAPALLSY-ALSAQLITQLGGHDTTAMLTLSLRLI-KE--D-PAYEEL-
-KQEHA-T-IG-MK-YMQEVMRLYPAMLVIF--RPQ--GSANSS-WDP-KFCFRPSRRMC
PGKD
>Mapoly0074s0092.1_MpCYP716F1 124 bp
DEKIR-V-FKLDAPAVLSH-ALSSQLITQLGGHDTTAMLTLSLRLI-KE--D-PAYEEL-
-KQEHA-T-IA-MK-YMQEVMRLYPANQVMF--RPK--GNANSS-WDP-KFCFKPSRRIC
PGQD
>Mp7g03000.1_MpCYP716F2 124 bp
DEKIR-V-FKLDAPAVLSH-ALASQLITQMGGHDTTATLTLALRCI-KQ--N-PAYEEL-
-KQEHA-T-IA-MK-HMQEVMRLYPTVQVLF--RPQ--GSANSS-WDP-KFCFKPSRRTC
PGQD
>Mp1g01000.1_MpCYP716A1 124 bp
DQKVA-I-FKLDSPALFHE-GLSETLICELTASDTTATLAMVLRET-SR--N-PHYREL-
-MKEHA-S-IS-MK-YVQETLRLYPILLGLF--RPK--GSA-PL-LDP-KFYFDPSRRMC
PGNE
>Mp2g06070.1_MpCYP716B1 124 bp
KKKRE-L-FKLDSPGMYSE-SPIIKIIGILAGFESTATMTMMMMHI-SR--N-PQYDEL-
-IKEHA-G-IS-MK-YMQETLRVSPSSADIN--RPK--GAGQSQ-WNP-DRFFDPSRRHC
PGYE
>Mp1g04680.1_MpCYP716C1 124 bp
SERRK-V-FKLDPPALF--HSLTKKIICDLAGFETSSALTMVITFV-SK--N-PQYELL-
-LKEQK-E-IA-MK-YIQETLRVQPSVNGAF--RPK--GNQHSH-YDP-AFFFDPSRRIC
PGYD
>Pp3c23_4600V3.1_PpCYP716F1 124 bp
NARVA-T-FKVAAPDLF--ASMATKVAADLAGHDTSSALAGLLKYL-SL--N-PELKKV-
-LEEQM-E-IK-MK-YIQETLRLQPSVQAAF--RPK--GVGRSH-RNP-KFFFDPSRHIC
PGNE
>SELMODRAFT_402287_SmCYP716J1v1 124 bp
GEKRA-V-FKLPAPALF--GSLTSLLACSSAAHDTSSTLTLSLKFL-AE--N-PYRNQV-
-LQENL-A-IG-MK-VLQETLRLQPPAPSGY--RPK--GV-VSH-KLP-EFFFDPSHRMC
PGNE
>SELMODRAFT_144826_SmCYP716J1v2 124 bp
GEKRA-V-FKLPAPALF--GSLTSLVACSSAAHDTSSTLTLSLKFL-AE--N-PYRNQV-
-LQENL-A-IG-MK-VLQETLRLQPPALSGY--RPK--GV-VSH-RLP-EFFFDPSRRMC
PGNE
>SELMODRAFT_84634_SmCYP716K1v1 124 bp
HERMA-V-FKMPGPDLF--SSLAVQAACNLAGHETVFALTITMKML-TD--N-PHKEEL-
-YQEHL-E-IK-MK-LVQESMRLYPPSPGAT--RPE--GV-NTS-RMKDEFFFDPLRRTC
PGNE
>SELMODRAFT_231756_SmCYP716K1v2 124 bp
HERMA-V-FKMPGPDLF--SSLAVQAACNLAGHETVFALTITMKML-TD--N-PHKEEL-
-YQEHL-E-IK-MK-LVQESMRLYPPSPGAT--RPE--GV-NTS-RMKDEFFFDPLRRTC
PGNE
>SELMODRAFT_120725_SmCYP716M1v2 124 bp
EQREA-I-FKVSPPQVF--SAINFMVTCCAAGHDTSSSLAMTLKCL-AQ--N-PAYQEL-
-RREHM-D-IK-MK-YIQETLRVMPTGFGIL--RPK--GGYRSY-RKP-EFFFEPSRRIC
PGIQ
>SELMODRAFT_233532_SmCYP716M1v1 124 bp
EQREA-I-FKVSPPQVF--SAINFMVTCCAAGHDTSSSLAMTLKCL-AQ--N-PAYQEL-
-RREHL-D-IK-MK-YIQETLRVMPTGFGIL--RPK--GGYRSY-RKP-EFFFEPSRRIC
PGIQ
>SELMODRAFT_164454_SmCYP716P3 124 bp
ESRER-V-FKVSPPLLF--SSLFFMAVFNLAGHDTTATLAVSIKCI-AE--N-PWYDRL-
-RQEHL-A-IR-MN-YVQEAMRLLPPVLGNT--RPK--DVFRSN-RRS-AFFFDPERRIC
PGNE
>SELMODRAFT_112151_SmCYP716P5v1 124 bp
ESRER-V-FKVSPPLLF--SSLFFMVVFNLAGHDTTATLAVSMKCI-AE--N-PWYDRL-
-RQEHL-A-IK-MN-YVQEAMRLVPPALGNT--RPK--DVFQSN-RRS-AFFFDPERRIC
PGNE
>SELMODRAFT_126145_SmCYP716P5v2 124 bp
ESRER-V-FKLSPPLLF--SSLFFMVVFNLAGHDTTATLAVSMKCI-AE--N-PWYDRL-
-RQEHL-A-VK-MN-YVQEAMRLVPPALGNT--RPK--DVFQSN-RRS-AFFFDPERRIC
PGNE
>SELMODRAFT_403029_SmCYP716P4 124 bp
----------VNPPLLF--SCLFFMLVFSLSAHDTTVSLMSSMKYI-GE--N-PWYYRL-
-RTEHI-S-IK-MD-YVQEAMRLAPPAAGNL--RPK--DVFRSH-KKE-KFFFKPDRRIC
PGYE
>SELMODRAFT_1987_SmCYP716P6 124 bp
GAREK-I-YKVNPPLLF--SCLFFMLVFSLSAHDTTVSLVSSMKCI-GE--N-PWYDRL-
-REEHV-S-IK-MD-YVQEAMRLAPPAAGNL--RPK--DVFRSH-KKE-KFFFKPDRRIC
PGYE
>SELMODRAFT_234244_SmCYP716P7 124 bp
GAREK-I-YKVSPPLLF--SCLFFMLVFSLSAHDTTVSLVSSMKYI-GE--N-PWYDRL-
-REEHV-S-IK-MD-YVQEAMRLAPPAAGNL--RPK--DVFRSH-KKK-EFFFNPDRRIC
PGYE
>SELMODRAFT_161932_SmCYP716P1v2 124 bp
ESRER-V-FKVNPPDIF--TSLFFMVIYDLGGHDTSSSLAIAIKYI-AE--N-PSYDEL-
-RKEHL-E-IR-MK-YVQEGMRFVPPTTGVI--RPQ--GMYQSN-KKE-KFFFKPDRRMC
PGYE
>SELMODRAFT_130337_SmCYP716P1v1 124 bp
ESREK-V-FKVNPPDIF--TSLFFMVIYDLGGHDTSSSLGIAIKYI-AE--N-PSYDEL-
-RKEHL-E-IR-MK-YVQEGMRFVPPTSGVI--RPQ--GMYQSN-KKE-KFFFKPDRRMC
PGYE
>SELMODRAFT_444868_SmCYP716N1 124 bp
RVREA-V-YKVSPPVMFADTA--FVIVCNMSGHELSASISMTIKSL-VE--N-QTYKEM-
-KRVHC-E-IQ-MK-YVQESLRLRPTAPAVA--RPK--GVYNSH-TTP-EFFFDPSRRIC
GGIE
>SELMODRAFT_114324_SmCYP716L1v2 124 bp
DERVA-V-FKLPAPEIL--MSLIALLACDLAGHDTSSALTWTLKFL-AD--S-PSMDKI-
-VQENL-A-IK-LK-YVQESMRMRPPVGGGF--RPK--GTATSY-RKP-EFFFDPSRRMC
PGSE
>SELMODRAFT_231370_SmCYP716L1v1 124 bp
DERVA-V-FKLPAPEIL--MSLIALLACDLAGHDTSSALTWTLKFL-AD--S-PSMDKV-
-VQENL-A-VK-LK-YVQESMRMRPPVGGGF--R-----TATSY-RKP-EFFFDPSRRMC
PGSE
>At5g36140_AtCYP716A2 124 bp
TDRVRGI-FKVTGASLF--TSTQTSIACRLGGHDTTSVCTFVVNYL-AE--F-PHYQRV-
-LEEQK-E-IK-MR-YACEVMRIVPPLAGTF--RPK--GATATH-KNP-EYFFEPSRRIC
PGRE
>At2g42850_AtCYP718 124 bp
NPRII-I-FKVNGAEIL--SCIMAKVVFECAAHDTTSAMSMTFKML-AQ--H-PTRDTL-
-LQEHA-Q-IK-MK-YVRETMRLSPPIFGSF--RPK--GTYGTH-YNP-EIFFDPTRRLC
AGHQ
>Mp7g11110.1_MpCYP707D1 124 bp
LPRIK-V-FKVATPEVY---FLSSCIAVYFGAHDTTATITWIVKHL-SE--H-HDLQAV-
-VAEQE-E-IR-MQ-YIQETLRLPTVLQFTG--RPK--GTTCIH-LDA-ENFFDPSRHVC
PGSE
>Mp2g25940.1_MpCYP707A1 124 bp
SSKQK-I-VKMATPEVL--VAVFFQVGFMLAAQDTTAVMTWLVKYL-SG--S-PSLADV-
-KAEHD-E-IN-MP-LILETLRNATVLSFTF--RCK--GFRNIH-HNP-DIFFDPSRHSC
LGSE
>At2g29090_AtCYP707A2 124 bp
ATRQN-I-FKISSPEVL--VALFFHVAIMSAATDTTAVLTWLLKYL-HD--H-PNLQEV-
-SREQF-S-IK-MP-LIQETLRAASVLSFTF--RPK--GFRRIH-HSS-EFFFDPSRHSC
PGSE
>At5g45340_AtCYP707A3 124 bp
AAKQR-V-FKISSPEVL--VAIFFHVALISAARDTTAVLTWILKYL-AD--N-PTLEAV-
-TEEQM-A-IK-MP-LIQETLRAATILSFTF--RPK--GFRNIH-HNA-DIFFDPSRHSC
PGNE
>At4g19230_AtCYP707A1 124 bp
QSKQK-V-FKISSPEVL--VAIFFHVALLSAARDTTAVMSWILKYL-AE--N-PNLEAV-
-TEEQM-A-IK-MP-LIQETLRVASILSFTF--RPK--GFRNIH-HSA-DIFFDPSRHSC
PGNE
>LOC_Os02g47470.1_OsCYP707A5 124 bp
NKKRN-I-FKVSSPEVL--VAIFFQVALLSAARDTTAVLTWMVKFL-GD--H-PALKAV-
-TEEQL-Q-IR-MK-MIQETMRVASILSFTF--RPK--GFRNIH-HNP-DHFFDPSRHSC
PGNE
>SELMODRAFT_104642_SmCYP707A20v2 124 bp
SSKQK-I-FKIASPEIL--VALFFHVGVLKAAQDTTAVLTWLLKYL-KE--N-PALDSV-
-TAEHE-N-IN-MP-LIQETMRLATILSFTF--RPK--GFRNIH-HSP-EFFFDPSRHSC
PGRE
>SELMODRAFT_89153_SmCYP707A20v1 124 bp
SSKQK-I-FKIASPEIL--VALFFHVGVLKAAQDTTAVLTWLLKYL-KE--N-PALESV-
-TAEHE-N-IN-MP-LIQETMRLATILSFTF--RPK--GFRNIH-HSP-EFFFNPSRHSC
PGRE
>SELMODRAFT_96503_SmCYP707A43v1 124 bp
ASRHK-I-FKIASPEIL--VALFFHVGVHQAAQDTTAVLTWLLKYL-KE--N-PVLDAV-
-TAEQE-R-IN-MP-LIQETLRLATILSFTF--RPK--GFRMLH-HSP-DFFFDPSRHSC
PGNE
>SELMODRAFT_97760_SmCYP707A43v2 124 bp
ASRHK-I-FKIASPEIL--VALFFHVGVHQAAQDTTAVLTWLLKYL-KE--N-PVLDAV-
-TVSNS-Q-TN-MP-LIQETLRLATILSFTF--RPK--GFRMLH-HSP-DFFFDPSRHSC
PGNE
>LOC_Os08g36860.1_OsCYP707A6 124 bp
ASKQK-I-FKLASPEVL--VALFFHVGVVTAAQDTTAVLTWILKYL-HD--S-PKLEAV-
-KAEQM-A-IS-MT-LILESLRMASIISFTF--RPK--GFRNIH-HNP-DYFFDPSRHAC
PGNE
>LOC_Os09g28390.1_OsCYP707A37 124 bp
ASKQK-I-FKLASPEVL--VALFFHVGIVTAAQDTTAVLTWIVKYL-HD--H-PKLEAV-
-RAEQA-A-IS-MA-LILESLRMASIISFTF--RPK--GFRNIH-HNP-DYFFDPSRHAC
PGNE
>AagrOXF_evm.model.utg000028l.199.1 124 bp
QTKQK-V-FKLASPEVL---ALNFHVASLLAAHGTTAVMTWLLKYL-AD--S-PALQTL-
-TAEQE-G-IN-AP-FIQETLRLSTILSFTY--RPK--GFRNLH-HNS-KLFFQPDRHSC
LGSE
>AagrOXF_evm.model.utg000080l.62.1 124 bp
STH-K-V-YKTTSPEIL--G-----VGMWAASNSTTSALSWIVKYL-YD--Y-PHLEAV-
-KAEQE-E-IA-MV-YLLESLRVANVLPNTI--RPK--GSKPFH-MDP-NLWFDPSRRLC
LGQE
>AagrOXF_evm.model.utg000080l.60.1 124 bp
SERSK-V-YKTTSAEVM--V-----VGMFTASNGTTASLAWVLKFL-HD--N-PPLAAV-
-KAEQD-S-ID-MD-LMQEALRLAHIISDVI-VRPR--GVTHVH-LDP-NMWFDPSRHLC
VGNE
>kfl00039_0260_v1.1 124 bp
RERQA-T-FLVTAPELL---SVTTTIISELAGHDTSAALASIIRYL-SD--D-PAVQKL-
-REEHA-D-VK-MS-YISEGLRVRPVVANNF--KPA--GYRSIM-RSE-ALFFKPERRQC
PGSA
>kfl00785_0010_v1.1 124 bp
GPRQA-I-FKVSGPEIL---ALSMTVISELAGHDTSASLSIIIHSL-GS--R-PDQQKL-
-RDEHA-R-IQ-LA-YISEGLRLRPIVGNAF--KPK--GYRAVM-CRD-SYFFRPERRQC
PGSA
>LOC_Os09g21260.1_OsCYP728A1 124 bp
RRRAA-V-STLAGASLF--SNIREVVMCTVAAHDTTALLTFLLRHL-DG--N-RAYERV-
-AAEQE-A-IG-MR-YAMETLRMVPPTFANM--RPK--WATMTH-LDP-TIFFEPARRAC
PGNE
>LOC_Os07g33620.1_OsCYP728B1 124 bp
QGRID-V-SKLAGPAVF--LNMLELVIATLAGHDTSALLTFMVRHL-AD--D-PALAAM-
-VQEHE-E-IR-MK-LAQETLRMVPPVFGSF--RPK--GPCVTH-MDP-AIYFDPSRRIC
PGME
>LOC_Os07g33440.1_OsCYP728B3 124 bp
RRRID-V-SKVAGAAVF--FSILDLIIASLAGHDTSSLMTFMVRHL-AN--D-PDLAAM-
-VQEHE-E-IR-MK-LAQETLRMVPPIFGNF--RPK--GASVTH-MDA-AIFFLPSRRIC
PGIE
>LOC_Os07g33610.1_OsCYP728C1 124 bp
QDRIK-V-FKMAGPAVF--SSILTLIICSVAGYGNSALITFLLRYL-AN--D-PDLGKI-
-TEEQE-E-IR-MK-YALETLRTVPPIFGSF--RPK--GQRITH-LDG-NFFFDPTRRMC
PGNE
>LOC_Os07g33580.1_CYP728C3 124 bp
QDRIK-V-FKMAGPAVF--SSILTLIICSVAGYGNSALITFLLRYL-AN--D-PDLGKI-
-TEEQE-E-IR-MK-YALETLRTVPPIFGSF--RPK--GQSITH-LDG-NFFFDPTRRMC
PGNE
>LOC_Os07g33550.1_OsCYP728C5 124 bp
QDRIK-V-SKLTGPAVF--SSILTLIICSVAGYETSSLITFLLRYL-AN--E-PDLGKI-
-TEEQE-E-IR-MK-YAMETLQTVPPIFGSL--RPK--GIIITH-LDA-NFSFNPARRMC
PGNE
>LOC_Os07g33560.1_OsCYP728C4 124 bp
----------LAGPGVF--SSILTLIICSVAGYETSSLITFLIRCL-AN--E-PDFGKI-
-TDEQE-E-IR-MK-YALEILRTISPIFGSF--RPK--GQSITH-LDG-KFFFDPTRSMC
PGNE
>LOC_Os07g33540.1_OsCYP728C7 124 bp
QDRIK--------------------ITCSV--YETTSLIIFLLRYL-AN--E-PDLGNI-
-TEEQE-E-IR-MK-YAMETLRTVPAIFGSF--RPK--GQIVTH-LDT-NFFFDPARRMC
PGNE
>LOC_Os07g33480.1_OsCYP728C9 124 bp
QGRIG-V-SKMAGPAIF--SNILMLIICSVAGYETTSLITFMLWHL-DK--E-PELSKI-
-TEEQD-E-IR-MK-YAMETVRTIPPIFGSF--RPK--GQSVTH-LDA-NIFFDPARRMC
PGNE
>AagrOXF_evm.model.utg000002l.690.1 124 bp
LPRIK-V-FRVTEPDVT--QGIFQTVALQFAGYDTTASLCWVLNNL-CL--H-PDFQAV-
-KAEND-A-VQ-LP-LLDESLRLGNIAPFAL--RPK--GFRSVH-LDS-KFFFDPDRRVC
PGSE
>AagrOXF_evm.model.utg000113l.108.1 124 bp
------------------------------AGYDTVGTLCWVLNYL-CL--H-PDFQAV-
-KAEND-A-VQ-LP-LLDESLRL-----------PK--GFRSIH-LDS-KFFFDPDRRAC
AGRE
>AagrOXF_evm.model.utg000002l.692.1 124 bp
LPRIR-V-FQITEANVL--QGTVQTVALHFAGYHTTAAICWVLNNL-CL--Y-PDLKEV-
-KAEND-A-VQ-LP-LIDETLRLTNILPFVL--RPK--GFRSYH-LDS-KFFFDPDRRIC
PGSE
>AagrOXF_evm.model.utg000002l.689.1 124 bp
LSRIR-V-FRMTEADVL--QGTVQTVARHFAGYETTAAICWVLNNL-WL--Y-PDLKEV-
-KAEND-A-VQ-LP-LIDESLRLANIVPFAQ--RPK--GTRTVH-LDS-KLFFDPDRRVC
PGSE
>AagrOXF_evm.model.utg000006l.680.1 124 bp
LPRIN-I-FRLTSAEVL--SAVMRLTALDVAAFDTTATLAWVLHSL-CV--H-RDLAEV-
-QAEND-A-LH-LP-LIQETQRTINVVPLAL--RPK--GFRFFH-LDP-NIYFDPDRKVC
PGME
>AagrOXF_evm.model.utg000059l.275.1 124 bp
LPRIK-I-FRVTTAEVL--QVTLRLTMLQLAGSDTSTAISWVIYNL-CS--Y-PTLQEV-
-KAEND-A-VQ-LP-VLQESLRTANVAPFVN--RPK--GFRYVH-LDP-KLFFDPDRRVC
PGSE
>AagrOXF_evm.model.utg000059l.278.1 124 bp
LPRIK-I-FRLTTPDVL--QAILRLTVLQLAGSDTSTAISWVIYNL-CL--Y-PTFQEV-
-KAEND-A-VQ-LP-VVQETLRTANVAPFVL--RPK--GFRYFH-LDS-KHFFDPDRRAC
PGSE
>AagrOXF_evm.model.utg000025l.8.1 124 bp
LPRIG-I-FRVTNAEVL--QSISIVVVSLFAGYNTTATITWLIQNL-CT--Y-PHFREI-
-KAEND-A-VQ-LT-LIQETLRTANVVPFTL--RPK--GFRYSH-LDS-TYFFDPDRRVC
PGSE
>AagrOXF_evm.model.utg000025l.3.1 124 bp
RPRMK-I-FRVTNAEVL--QSISQVVMSLFAGHDTTATVTWAIRNL-CS--N-PTYQEI-
-KAEND-A-VQ-LP-QFQETLRIANPAPFTL--RPK--GFRYSH-LES-TYFFNPDRRIC
PGME
>AagrOXF_evm.model.utg000113l.99.1 124 bp
LPRIK-V-FRVTSAEVL--QSVVVQVSLKIASHDTFATVTLLIRNL-CL--Y-PSCQEV-
-KEEQD-A-IQ-MH-VLNETFRLDNPTSVTS--RPK--GPSMFH-HSS-QWYFDPSRHIC
PGRE
>AagrOXF_evm.model.utg000113l.115.1 124 bp
LPRIK-V-FRVTSAEVL--QSIFHVVGLKIASHDTVATISLVIRNF-CI--Y-PSYQEV-
-QEEQD-A-IL-MP-VVNETFRLDNPISFGS--KPK--GPRMFH-HSS-QWYFDPTRRGC
PGRE
>AagrOXF_evm.model.utg000006l.1173.1 124 bp
LPRLK-V-FRTTTLEVL--QSINSTVALLFAAHDTSASLTWVIHNL-LL--Y-PELQQV-
-QEEND-A-IK-LN-YIQETFRTRNIVSFNM--RPK--GNKYVH-LDP-ERFFDPSRRAC
PGSE
>AagrOXF_evm.model.utg000012l.130.1 124 bp
--------------------GLADAASGLFGAVDTAASITWLIRNL-CL--Y-PEFQQV-
-LAEND-A-VQ-LP-LVNETWRLANVATKTF--RPK--GLRTIH-LDS-KNYFDPDRRVC
PGKD
>AagrOXF_evm.model.utg000009l.283.1 124 bp
LPRIA-T-FRTTTADVL--Q-----LAWSIAGHDTTATLVWIIRDL-LL--R-PDMEKV-
-KAEHV-A-VN-LP-FIKESQRISSVPAFSM--RPK--GYRYFH-RDP-EIYFDPSRRTC
PGMD
>AagrOXF_evm.model.utg000012l.600.1 124 bp
LPRIR-N-FRVTTVAVL--QGISQVVAMRLAAHDTTTALMWVLYNM-CQ--N-PDAKRV-
-RDEHE-E-FA-LT-YLQETMRLVNIAGFSP--RPK--GYRYFH-LDS-ELYFDPDRRIC
VGKD
>AagrOXF_evm.model.utg000012l.602.1 124 bp
LPKIR-N-FRVTTVEVL--QAISQVVAMRLAAHDTTTALMWVLYNM-CQ--Y-PEAKRV-
-RDEHE-E-FA-LS-YLQETMRVVNVAGFSP--RPK--GYRYFH-LDS-EVYFDPDRRVC
VGKD
>AagrOXF_evm.model.utg000032l.1.1 124 bp
------N-FRVTTVE----------VAIRFAAHDTSTTIMWVLYNM-CL--Y-PEAQQV-
-KDEHE-E-LS-LP-YLQETLRLANVANFSP--RPK--NYRYFH-LDP-EVYFDPSRRVC
PGKD
>AagrOXF_evm.model.utg000111l.244.1 124 bp
LPRMQ-N-FRVTTVEVL--QALSQVVTIRF-AYDTTTLILWVLYNL-CL--Y-PEAQQV-
-KDEHE-E-LS-LP-YLQETLRLVNVASFSP--RPK--NYRYFH-LDP-EVYFDPSRRVC
PGKD
>AagrOXF_evm.model.utg000116l.328.1 124 bp
DLQRA-T-FLTSAPEVL--QA--PWVALAAAGHESTSLIAWAVRFL-TE--N-PELQQV-
-KDEQD-G-IR-MP-ILLESLRLGNPVPLSP--RPK--NYRNVH-MDP-ELYFDPDRRHC
LGNE
>AagrOXF_evm.model.utg000116l.327.1 124 bp
DVQRA-T-FLTSAPDVL--QA--PWVALAAAGHESTALLAWVVKFL-TE--N-QDLKQV-
-KEEQD-A-VR-MP-LIQESLRLGNPVPLTP--RPK--NYRNVH-MDP-ELYFDPDRRYC
LGSE
>SELMODRAFT_120985_SmCYP707B1v1 124 bp
RERYA-I-YRTSTPEIL--AS---WVALSIAGHETTAFLVWIVKYL-TE--H-PDLEQV-
-RDEQD-Q-IN-MP-VVQESLRLANVAPFSP--RPK--GYRHFH-LNP-TYFFDPSRRLC
PGSE
>SELMODRAFT_123012_SmCYP707B1v2 124 bp
RERYA-I-YRTSTPEIL--AS---WVALSIAGHETTAFLVWIVKYL-TE--H-PDLEQV-
-RDEQD-Q-IN-MP-VVQESLRLANVAPFSP--RPK--GYRHFH-LNP-TYFFDPSRRLC
PGSE
>SELMODRAFT_112223_SmCYP707B2v2 124 bp
KTRFS-I-FLTSTPEIL--GF---WVALYLAGHETTGLLVWIVKYL-TE--N-PQLHLV-
-KEEQE-I-VN-MP-YVQETLRLANVAPFSP--RPK--GYRHFH-LNP-EYYFDPSRRLC
PGSE
>SELMODRAFT_77991_SmCYP707B2v1 124 bp
KTRFS-I-FLTSTPEIL--GF---WVALYLAGHETTGLLVWIVKYL-TE--N-PQLHLV-
-KEEQE-I-VN-MP-YVQETLRLANVAPFSP--RPK--GYRHFH-LNP-EYYFDPSRRLC
PGSE
>SELMODRAFT_98891_SmCYP707C1v1 124 bp
LTRIA-I-FSVTTPELL--QRSFGSVAMKIAGHETSAQLVWAIKNL-HD--N-PELHGV-
-KEEHE-A-IE-MP-LINETMRTSYVGLFLP--RPK--GPSMVH-LNP-KLYFDPTRRLC
LGGE
>SELMODRAFT_105637_SmCYP707C1v2 124 bp
LTRIA-I-FSVTTPELL--QRSFGSVAMKIAGHETSAQLVWAIKNL-HD--N-PELHGV-
-KEEHE-A-IE-MP-LINETMRTSYVGLFLP--RPK--GPSMVH-LNP-KLYFDPTRRLC
LGGE
>SELMODRAFT_88930_SmCYP780A4v2 124 bp
TTRRK-V-FSTTTVEFLS--SISQATVIGFGGHHTTAALLWLIKYL-HE--N-PQFKEV-
-EEEQK-Q-VL-MP-AVHETLRLSNVVGLVT--RPK--DMSAIH-LDE-SIYFDPSRRTC
PGSA
>SELMODRAFT_81507_SmCYP780A4v1 124 bp
TTRRK-V-FSTTTVEFLS--SISQATVIGFGGHHTTAALLWLIKYL-HE--N-PQFKEV-
-EEEQR-Q-IM-MP-AVHETLRLSNVVGLVT--RPK--DMSAIH-LDE-SIYFDSSRRTC
PGSA
>SELMODRAFT_113458_SmCYP780A8v1 124 bp
TTRRK-V-FSSTTVEFLS--IISEAAVIGFGGHDTTAALLWLIKYL-HE--N-PQFREV-
-EEEQR-R-IQ-ML-AVDETLRLSNIVGMVT--RPK--DMSSIH-LDE-SIYFDPSRRIC
PGSA
>SELMODRAFT_129604_SmCYP780A8v2 124 bp
TTRRK-V-FSATTVEFLS--IISETAVIGFGGHDTTAALLWLIKYL-HE--N-PQFREV-
-EEEQR-R-IQ-ML-AVDETLRLSNIVGMVT--RPK--DMSAIH-LDE-SIYFDPSRRIC
PGSA
>SELMODRAFT_164926_SmCYP780A1v1 124 bp
STRCK-V-FWATTVEFLS--TINEVTLIGLGGHHTTAALVWLMKHL-NG--N-PQFKEV-
-EEEQR-R-IQ-MP-AVNESLRLSNVVGVVT--RPK--DIPPIH-LDD-SIYFNPSRRIC
PGSA
>SELMODRAFT_147479_SmCYP780A1v2 124 bp
STRRK-V-FWATTVEFLS--TINEVTLIGLGGHHTTAALVWLMKHL-NG--N-PQFKEV-
-EEEQR-R-IQ-MP-AVNESLRLSNVVGVVT--RPK--DMPPIH-LDD-SIYFNPSRRIC
PGSA
>SELMODRAFT_403650_SmCYP780A2v1 124 bp
------------MVEFLS--TINEVTLIGLGGHHTTAALVWLMKHL-NG--N-PQFKEV-
-EEEQR-R-IQ-MP-AVNEILRLSNVVGVVT--RPK--DMPPIH-LDD-SIYFNPSRRIC
PGSA
>SELMODRAFT_136704_SmCYP780A10 124 bp
STRRK-V-FWATTVGFLS--SASEVTVIGLGGHHTTAALMWLIKHL-NE--N-PQFKEV-
-EEEQR-R-IQ-MP-AVHESLRLSNVVGVVT--RPK--DMPPIH-LDD-SIYFNPSRRIC
PGRA
>SELMODRAFT_431307_SmCYP780A9 124 bp
STRRK-V-FWATTVEFLS--SLSEVTVIGL------------------------------
--EEQR-R-IQ-MP-AVHESLRLSNVVGVVT--RPK--DMPPIH-LDD-SIYFNPSRRIC
PGRA
>SELMODRAFT_406804_SmCYP780A5v1 124 bp
STRRK-V-FWATTVEFLS--SVNEVTVIGLGGHHTTAALVWLIKHL-NE--N-PQFKEV-
-EEEQR-R-IQ-MP-AVHESLRLSNVAGVVT--RPK--DMPPIH-LDD-SIYFNPSRRIC
PGRA
>SELMODRAFT_406845_SmCYP780A7 124 bp
STRRK-V-FWATTVEFLS--SASEV-----GGHHTTAALMWLIKHL-NE--N-PQFKEV-
-EEEQR-R-IQ-MP-AVHESLRLSNVVGVVT--RPK--DMPPIH-LDD-SIYFNPSRRIC
PGRA
>SELMODRAFT_76045_SmCYP780A3v1 124 bp
STRRK-V-FWATTVKFLS--TINEVTVIGLGGHHTTAALVWLMKHL-NE--N-PQFKEV-
-EEEQT-R-IQ-MP-AVNESMRLSNVVGVVT--RPK--DMPPIH-LDD-SIYFNPSRRIC
PGRA
>SELMODRAFT_411693_SmCYP780A3v2 124 bp
STRRK-V-FWATTVEFLS--TVNEVAMIGL------------------------------
---EQR-K-IQ-MP-A-------------VT---PK-IG----------SIYFNPSRRIC
PGRA
>SELMODRAFT_407046_SmCYP780B1v1 124 bp
FQRRK--------------------VVTAFAGQHTTPTLVWMMKRL-QE--N-PELKEV-
-VEEHQ-K-IR-MP-VLQETLRLAS-GGMLV--RPK--GHTAIH-LNE-DYFFDPSRRTC
PGAE
>AagrOXF_evm.model.utg000002l.430.1 124 bp
GERYR-T-FKLRGPELA--GALINMVIAGVAGHETSTTITWLAKFI-DE--H-PDKQRL-
-IAEHQ-A-VD-FV-YIKESLRVASLAFWHH--RPK--GVHDLH-HNP-QLYFKPSRRIC
LGKD
>AagrOXF_evm.model.utg000002l.427.1 124 bp
GERYR-T-FKLRGPELA--GALINMVIAGVAGHETSTTITWLAKFI-HE--H-PHKQQL-
-IAEHQ-A-VD-FV-YIKESLRVASLAFWHH--RPK--GVHDLH-HNP-QLYFKPSRRIC
LGKD
>AagrOXF_evm.model.utg000042l.318.1 124 bp
-------------------------VIAGVAGHETSTTITWLAKFI-HE--H-PDKQRL-
-IAEHQ-A-VD-FV-YIKESLRVASLAFWHH--RPK--GVHDLH-HNP-QLYFKPSRRIC
LGKD
>AagrOXF_evm.model.utg000017l.78.1 124 bp
GERYR-T-FKVRGPELA--GALINMVIAGVAGHETSTTITWLAKFI-HE--H-PHKQQL-
-IAEHQ-A-VD-FV-YIKESLRVASLAFWHH--RPK--GVHDLH-HNP-LLYFKPSRRIC
LGKD
>AagrOXF_evm.model.utg000010l.245.1 124 bp
LKRFA-V-FKMRGAHLA--GSLLNIVIAGVAGHETSTQLTWIAKLL-QE--H-PEKQRL-
-TAENE-A-ID-MG-YINEGLRLASLTFWYH--RPK--GVHNLH-HSP-ELFFDPSRRMC
LGKD
>AagrOXF_evm.model.utg000011l.104.1 124 bp
LKRFA-V-FKMRGQHLA--ASLLNIVIAGVAGHETSTQLTWIAKLL-QE--H-PQKQRL-
-KDENE-A-ID-MS-YINEGLRLASLTFWYH--RPK--GVHNLH-HSP-ELFFDPSRRMC
LGKD
>AagrOXF_evm.model.utg000018l.269.1 124 bp
MKRFG-V-FKFRGPKLV--TSLLNVVIVGVAGFETTTTLTWLVKLL-HE--N-PSKDKL-
-LAEHL-A-VP-MA-YINEALRISSLIFWWH--RPK--GTHNLH-HSP-DIFFNPSRRLC
LGKE
>AagrOXF_evm.model.utg000050l.471.1 124 bp
SKRFG-V-FKFRGAELL--TAMMNVVIVGMAAFESTSTLTWLAKLL-HE--N-PSKEKL-
-LAEHL-A-VP-MA-YINEATRVSSLVFWWN--RPK--GSHNLH-HSP-EIFFNPSRRLC
LGKE
>AagrOXF_evm.model.utg000125l.34.1 124 bp
LKRFG-V-FKFRGPELI--TSLLNVVIVGMAGFETTTALTWLAKLL-HE--N-PTKEKL-
-LAEHL-A-VP-MA-YINEALRVSSIIFWWN--RPK--GNHNLH-HSP-EIFFNPSRRLC
LGKE
>AagrOXF_evm.model.utg000113l.121.1 124 bp
-------------------------VIVGVAGFETTTTVAWLAKLL-HE--N-PDKEKL-
-LAEHL-A-VP-MA-YISEALRVSSLVFWWN--RPK--GTHNLH-HSP-EIFFNPSRRLC
LGKE
>AagrOXF_evm.model.utg000113l.104.1 124 bp
IKRFR-V-FKFRGAELV--TSLLNVVIVGAAGFETTTTLTWLVKLL-HE--N-PSKEKL-
-LAEHL-A-VP-MA-YISEALRVSSLDFWWH--RPK--GLYSLH-HSP-EVFFNPSRRLC
LGKE
>AagrOXF_evm.model.utg000042l.276.1 124 bp
---------------LS--TALLNLVIVGVAGHETSTTLTWLAKLV-HE--N-PDKQKL-
-IAENM-V-IP-MT-YINEALRVSSLTFWWH--RPK--GTHNLH-HSA-DTFFNPSRRMC
LGKD
>AagrOXF_evm.model.utg000042l.280.1 124 bp
IKRFR-V-FKFRGVELS--TSLLNLVIVGVAGHETSTTLTWLAKLL-HE--N-PDREKL-
-IAENK-A-IP-MS-YINEALRLSSLTFWWH--RPK--GTHNLH-HSG-ETFFNPSRRMC
LGKD
>AagrOXF_evm.model.utg000100l.332.1 124 bp
MKRFR-V-FKFRGAELS--TSLLNVVIVGVAGHETSTTLTWLAKLL-HE--N-PSKEKL-
-LAEHL-A-VP-MT-YINEALRMSSLTFWWH--RPK--GTHNLH-HSS-DIFFNPSRRMC
LGKD
>AagrOXF_evm.model.utg000113l.94__95.1 124 bp
MKRFR-V-FKFRGAELI--TSLINLVIAGVAGHETTTTLTWLVKLL-HE--N-PSKEKL-
-LAEHL-A-VP-MT-YINETLRVSSIAFWWH--RPK--GTHNVH-HSP-EIFFNPSRRLC
LGKE
>AagrOXF_evm.model.utg000113l.88.1 124 bp
RKRFR-V-FKFRGAELI--TSLINVVIAGVAGHETSTTLTWIVKLL-HE--N-PSKEKL-
-LAEHL-A-VP-MT-YINEALRVASLEFWWH--RPK--GTHNVH-HSP-EIFFNPSRRLC
LGKE
>AagrOXF_evm.model.utg000113l.89.1 124 bp
MKRFR-V-FKFRGAELI--ASFINVVIAGVAGHESATTLTWLAKLL-HE--H-PSKEKL-
-LAEQL-A-VP-MT-YINEALRVSSVGFWWH--RPK--GFHNLH-HSP-DIFFNPSRRLC
LGKE
>AagrOXF_evm.model.utg000050l.514.1 124 bp
MKRFR-V-FKFRGAQLI--TSLINVVITAVAGHDSATALTWLVKLL-HD--N-PSKGKL-
-LAEHV-A-VP-MT-YINEALRVTSLGFWWH--RPK--GMHNLH-HSP-ELFFNPSRRLC
LGKE
>AagrOXF_evm.model.utg000080l.53.1 124 bp
------------------------------AGFETTTTLTWLVKLL-HE--N-PSKEKL-
-LAEHL-A-VP-MA-YISEALRVSSLDFWWH--RPK--GLHSLH-HSP-EVFFNPSRRLC
LGKE
>AagrOXF_evm.model.utg000059l.374.1 124 bp
MTRFG-V-FKFKGAELT--TSLFNVVIVGVAGYETTTTLTWLVKLL-HE--N-PSKEKL-
-LAEHL-A-VP-MA-YINEALRVSSIAFWWH--RPK--GLHSLH-QSP-EVFFNPSRRLC
LGKE
>AagrOXF_evm.model.utg000095l.6.1 124 bp
KKRFS-V-FK---------------VIAGVAGHETTTTLTWLVKLI-HE--N-PSKEKL-
-LAEHL-T-LP-MT-YINEALRISSLIFWWH--RPK--GLHDLH-HSP-ENFFNPSRRCC
LGKD
>AagrOXF_evm.model.utg000126l.6.1 124 bp
-------------------------VIAGVAGHETTSTLTWIVKLL-HE--N-PSKEKL-
-LAEHL-A-VP-MT-YINEATRISSLIFWWH--RPK--GVHNLH-HSP-EIYFNPSRRYC
LGRD
>AagrOXF_evm.model.utg000113l.97.1 124 bp
VKRFR-V-FKFRGAELI--TSLVTVVIAGVAGHETTTALTWLVKLV-HE--N-PSKDKL-
-LAEHL-A-VPAMT-YINEVLRVSSLIFWWH--RPK--GSHNLH-HSP-ENFFNPSRRIC
LGKE
>AagrOXF_evm.model.utg000113l.120.1 124 bp
TKRFR-V-FKFRGAKLV--TSMLNV-----AGFETTTTLTWLVKLL-HE--N-PSKEKL-
-LGEHL-A-VP-MA-YINESTRHSEFLLLLS--GPK--GTHNLH-QSP-EIFFNPSRRLC
LGKE
>AagrOXF_evm.model.utg000024l.56.1 124 bp
MKRFR-V-FKFMGAELI--PSMLNVVIVGVGGFETATTVTWIVKLL-HD--N-PSKEKL-
-LAEHL-T-VP-MA-YINEALRVASINSWWH--RPK--GVHNLQ-HNP-DIFFNPSRRLC
LGKE
>AagrOXF_evm.model.utg000024l.63.1 124 bp
MKRFG-V-FKFRGAELV--TSLFNVVIVGVAAFETTTSITWLFKLL-HD--N-PSKEKL-
-LAE------K-----INEALRVSSAAFWWN--RPK--GLHNLH-HSP-EMFFIPSRRAC
LGKE
>AagrOXF_evm.model.utg000100l.305.1 124 bp
------------------------------AGHETSTTLTWLAKLL-HE--N-PSKEKL-
-LTEHL-A-VP-IT-YINEALRMSSLTFWWH--RPK--GTHTLH-LSS-DIFFNPSRRMC
LGKD
>AagrOXF_evm.model.utg000050l.439.1 124 bp
------------------------------AGYDTTTALAFLVKLI-HE--N-PSKEKL-
-LAEHL-A-VP-MT-YINEALRVASIGFWWH--RPK--GLHNLH-HSP-KIFFNPSRRIC
LARE
>AagrOXF_evm.model.utg000126l.12.1 124 bp
RQRRK-L-YKVSGADLA--TSIANVIIAGLGGHDTSTTLTWIAKLL-FE--N-PHYHRL-
-LAEHE-E-I--MT-YIQEALRISSIVFFFQ--RPK--GTHELH-HDA-HNYFDPPRRMC
LGKD
>AagrOXF_evm.model.utg000012l.317.1 124 bp
------------------------------------------------------------
----------V-----------------------PK--GTHNLH-HSG-ETFFNPSRRMC
VGKD
>AagrOXF_evm.model.utg000091l.357.1 124 bp
QARRK-V-YKIGGPELA--SNLFMALILDMAGYDTTAALTSIIRRL-FQ--N-PDWSIL-
-QREHD-R-IQ-MT-YVYEVTRTSSIGDTSG--RPK--GRDSAN-FDT-RTFFNPARHMC
LGME
>Mp1g25410.1_MpCYP817A1 124 bp
QARED-L-YTATKTELL--KSVVSVNIVDNAGYESSASMMWVLILL-AK--H-PELAKL-
-RAEHN-H-IS-MK-YIDETLRLVNVAPMVF--RPK--GLRAPH-MDP-DCFFNPDRRTC
VGNQ
>AagrOXF_evm.model.utg000002l.660.1 124 bp
QRRVE-I-LKTVSTDAL--CSMVALIIVSSGGFRSTSHIMWIMLLL-AK--H-PKKDKL-
-REEHL-E-ISRAK-YWTESLRWITLSPVSF--RPK--GSRVSH-TSS-TNFFIPDRRKC
PGTF
>Mp4g23680.1_MpCYP817C1 124 bp
GNMIK-L-YTATTAEVC--MSFSVLVITYVAGHQSSTSIMWAMIFL-QR--H-PELKAC-
-REEQL-R-IS-MN-FIDETLRIVNVSPFVF--RPK--GFRAVH-TDP-EVYFKPERRSC
IGIE
>AagrOXF_evm.model.utg000006l.858.1 124 bp
NGFIS-L-YKSTTPEVM--NSFTAIVISALAGHESSATGLWIMILL-YQ--H-PHWKKA-
-LAEVQ-K-VS-MT-YIDETLRLVNVAPMVF--RPK--GFRVVH-LDP-EVYFDPDRRLC
PGNE
>SELMODRAFT_127900_SmCYP88E2v2 124 bp
AHYVA-F-YKAATPEVL--SSFAGLTVLHIAGHDSTAVIMWLMIFL-KR--N-PDLEKV-
-KTEQD-G-IR-MR-YVDETLRLANISPMVF--RPK--GLRQVH-MDP-HVHFDPERRTC
PGNE
>SELMODRAFT_419505_SmCYP88E2v1 124 bp
AHYVA-F-YKAATPEVL--SSFAGL-----------------------------------
----------------VDETLRLANISPMVF--RPK--GLRQVH-MDP-HVHFDPERRTC
PGNE
>SELMODRAFT_103517_SmCYP88E1v1 124 bp
TNYLH-V-YKATTPEVL--SSFAGVTIHDIAGHDSTALILWLLIFL-LK--H-EIYDKV-
-KEEQE-L-IK-MS-YINETLRVANISPMVF--RPK--GLRQVH-MDP-AVHFDPDRRTC
PGNE
>SELMODRAFT_1840_SmCYP88E1v2 124 bp
TKYLH-V-YKATTPEVL--SSFAGVTIHDIAGHDSTALILWLLIFL-LK--H-EIYDKV-
-KEEQE-L-IK-MS-YINETLRVANISPMVF--RPK--GLRQVH-MDP-AVHFDPDRRTC
PGNE
>SELMODRAFT_86321_SmCYP88F1v2 124 bp
AGFIS-L-YKATSAEVL--CVLSAVTIHEIAGHESTALVTWLAILL-KE--H-PAYQRL-
-KAEQD-E-IS-MT-YIDETLRLINISPFVF--RPR--GLRQVH-MDP-LVHFDPDRRKC
PGSN
>SELMODRAFT_115926_SmCYP88F1v1 124 bp
GGFIS-L-YKATSAEVL--CVLSAVTIHEIGGHESTALVTWLAILL-KE--H-PAYQRL-
-KAEQD-E-IS-MT-YIDETLRLINISPFVF--RPR--GLRQVH-MDP-LVHFDPDRRKC
PGSN
>At2g32440_AtCYP88A4 124 bp
QSYIT-I-YKVTTPEVL--TSFVGIVIMYIAGHESSGLTMWATILM-QE--H-PMLQKA-
-KEEQE-R-IE-MV-YIDETLRVITFSLTAF--RPK--GFRNVH-LDP-EIYFDPSRHLC
PGND
>At1g05160_AtCYP88A3 124 bp
RTLIK-I-YKVTTSDVL--TSFVGIIIMYIAGHESSGTIMWATVFL-QE--H-PELQRA-
-KAEQE-M-IK-ME-FVDETLRVITFSLTAF--RPK--GFRDVH-IDP-EVFFDPARHLC
PGND
>LOC_Os06g02019.1_OsCYP88A5 124 bp
ASFIR-V-YRAVTPEVL--MSFVNMIIVQIAGHESSGITMWATVFL-QE--N-PDFARA-
-KAEQE-E-IK-MH-FVDETLRCVNISFVSF--RPK--GYRSVH-MDD-QVYFNPSRRLC
PGND
>AagrOXF_evm.model.utg000009l.123.1 124 bp
ANMVK-L-YKATSAEVL--TSFACIIIASISGHESSATTMWLLINM-HR--N-PELRKI-
-KEEQQ-A-IK-MK-YIDETLRIANISQSVF--RPK--GLRNIH-MDR-ELYFDPDRRLC
PGQE
>AagrOXF_evm.model.utg000009l.289.1 124 bp
GDMVK-L-YKATTAEVL--TSFACIIIASISGHESSATTMWLLIFM-HR--N-PELRKI-
-KEEQQ-A-IK-MK-YIDETLRVVNVSLSVF--RPK--GLRNVH-MDP-ELYFDPDRRLC
PGQE
>Mp2g10420.1_MpCYP817B1 124 bp
DSYLE-L-YKTTSSDVT--ASISLLRMMKIAGHTGSASLTWFMIFM-NE--H-PELEKV-
-RVEAQ-E-VR-LK-YHDEILRIVNIAPFTF--RPK--GSRAIH-YDP-DIYFKPDRRAC
PGQQ
>Mp1g15990.1_MpCYP815A1 124 bp
DERRR-L-FLSTDPDIL--TALLMLAIIDMAGFDTSATLLFLVYYI-GQ--H-PQLHDL-
-KVEHQ-E-IR-MK-LINETLRLANPVLSLH--RPA--NLRSLH-TDP-DLYFDVDRRLC
VGMD
>AagrOXF_evm.model.utg000083l.165.1 124 bp
KERCT-I-FLIMSPEVL--SSLIHLIINKMAGLDTSATMAFSMMFL-LQ--Y-PELDEL-
-RREHH-D-LS-LQ-YIDETLRLANPASSVF--RPA--GILGVH-RNP-DNYFDPNRRSC
MGMD
>AagrOXF_evm.model.utg000083l.176.1 124 bp
-------------------------IIIKMAGLDTSATMAFSMMFL-LQ--H-PELDEL-
-RREHH-D-LG-LQ-YINETLRLANPVSSLF--RPA--GILGVH-RNP-DNYFDPNRRTC
MGMD
>AagrOXF_evm.model.utg000109l.186.1 124 bp
TTRMA-I-FLVTELDIL--SGLIHVVIGKVAGVGTSAQLSFLLKYL-VE--N-PDVLLL-
-KEEHD-A-IT-MS-YINETLRMVSSVAEVS--RPK--GFKTLH-SDP-QKYFDPSRRSC
VGME
>LOC_Os10g23180.1_OsCYP729A1 124 bp
EAKRR-I-YRVCSPAVF--RSLVNVNICKIAGYESTAAIMWATYHL-AK--S-PSLAKL-
-REENL-A-IK-MK-YVEETIRLANIAPMAH--RPK--GIRSLH-VDP-AYYFNPDRRIC
AGNM
>LOC_Os10g23160.1_OsCYP729A2 124 bp
QAKRR-I-YRVCSPAVF--RSIVNVNICRMGGYKSTSAIMWATYYL-AK--L-SALAKL-
---------------------------------------------------------RVC
----
>At5g05690_AtCYP90A1 124 bp
DERVA-V-FMSADPEVL--QSLLLMLTVKQAGYETTSIMTLAVKFL-TE--T-PLLAQL-
-KEEHE-K-IS-MP-FVNETLRVANIIGGVF--RPK--GFRAVH-LDP-NHFFNPWRRLC
PGYE
>LOC_Os11g04710.1_OsCYP90A3 124 bp
DERVA-V-FTSADPALL--ASLLLTLTVKQAGYETTSLMTLAVKFL-TE--T-PALAEL-
-KEEHA-N-IS-MP-FINETLRVGNIISGVF--RPK--GFRAVH-LNN-EHYFNPWRRLC
PGYE
>LOC_Os12g04480.1_OsCYP90A19 124 bp
DERVA-V-FTSADPALL--ASLLLTLTVKQAGYETTSLMTLAVKFL-TE--T-PALAEL-
-KEEHA-N-IS-MP-FINETLRVGNIISGVF--RPK--GFRAVH-LNN-EHYFNPWRRLC
PGYE
>At3g50660_AtCYP90B1 124 bp
QQHVS-I-YRSADAGIL--QSMLVLLMAKHAGHETSSAIALAIFFL-QA--C-PKVEEL-
-REEHL-E-IK-MD-FINETLRLGNVVRFLH--RPS--GISAVH-LDN-SRYFNPWRRLC
AGSE
>LOC_Os03g12660.1_OsCYP90B2 124 bp
EQHIA-I-YRSADAGIL--QSMLVLLMAKNAGHETSSALALAIFFL-EG--C-PKVQEL-
-REEHL-G-IE-MV-FINETLRLGNVVRFLH--RPS--GLAAVH-LDS-SLYFNPWRRLC
AGSE
>LOC_Os04g39430.1_OsCYP724B1 124 bp
EDHCS-V-FKSCDQEIL--QSMLVVVIVKQGGYETTSLISMVVYFL-GQ--S-AQLELV-
-KREHE-G-IK-ME-YINEALRCGNIVKFVH--RPS--GFSAVH-LNP-LLHFQPCRRLC
PGSE
>SELMODRAFT_89026_SmCYP90F1v1 124 bp
AKRVA-I-FKTTDPDVL--ASMVQACIVGHAAHDTTAAMTMAIKYL-LA--N-PQLNQL-
-QEEHL-E-IQ-MT-FINETLRLTNVLTSAH--RPK--GWTTIH-LNP-KLYFNPWRRFC
TGSE
>SELMODRAFT_104575_SmCYP90F1v2 124 bp
AKRVA-I-FKTTDPDVL--ASMVQACIVGHAAHDTTAAMTMAIKYL-LA--N-PQLNQL-
-QEEHL-E-IQ-MT-FINETLRLTNVLTSAH--RPK--GWTTIH-LNP-KLYFNPWRRFC
TGSE
>At3g13730_AtCYP90D1 124 bp
DKRRL-V-FKSTDAEVL--QSILLIVLAKAPGHDSVPLITLAVKFL-SD--S-PALNLL-
-TEENM-K-LS-LP-FITETLRMGNVIIGVM--RPK--GLRSVH-LDK-LYYFNPWRRLC
PGLD
>LOC_Os01g10040.1_OsCYP90D2 124 bp
DKRRKAV-FRTADAEVL--QSILLIILVRGPAEDSVPLITLAVKFL-SE--C-PLLHQL-
-EEENI-Q-LS-LS-FITETLRLGNIIGGIM--RPK--GFRSVH-LDD-TLYFNPWRRLC
PGLD
>LOC_Os05g11130.1_OsCYP90D3 124 bp
EKRCR-V-FRSADAEVL--QSILVLILVRAPAEDSVPLITLAIKYL-SE--C-PLLQQL-
-EEENM-E-LS-LT-FITETLRIGNIISGIM--RPK--GFRSVH-LDA-NIYFNPWRRLC
PGLD
>At4g36380_AtCYP90C1 124 bp
DKRKS-V-FKSTDAEVL--QSILSIILVKVPGEETMPAMTLAVKFL-SD--N-PVLAKL-
-VEENM-E-MS-LS-FINETLRMANIINGVW--RPK--GFISVH-MDE-DIYFDPWRRLC
PGLE
>SELMODRAFT_186571_SmCYP90E2v2 124 bp
RERES-V-FKITDVEVL--HAMLFHFLMKQANAEGIPVIALAVKNL-SE--T-PKLEHI-
-REENL-A-IS-LE-FFNETLRLANGAQGVM--RPK--GFLNIH-FDE-NMFFHPWRRLC
PGQE
>SELMODRAFT_151754_SmCYP90E2v1 124 bp
----------ITDVEVL--HAMLFHFLMKQANAEGIPVIAFAVKNL-SE--T-PKLEHI-
-REENL-A-IS-LE-FFNETLRLANGAQGVM--RPK--GFLNIH-FDE-NMFFHPWRRLC
PGQE
>SELMODRAFT_233379_SmCYP90E1v2 124 bp
RERES-V-FKITDVEVL--HAMLFQFLMKQANAENVPVIALAVKNL-SE--T-PKLEQI-
-REENL-A-IS-LE-FFNETLRLANGAQGVM--RPK--GFLNIH-FDE-NMFFHPWRRLC
PGQE
>SELMODRAFT_417566_SmCYP90E1v1 124 bp
RERES-V-FKITDVEVL--HAMLFHFLMKQ---ENVPVIALAVKNL-SE--T-PKLEHI-
-REENL-A-IS-LE-FFNETLRLANGAQGVM--RPK--GFLNIH-FDE-NMFFHPWRRLC
PGQE
>SELMODRAFT_157387_SmCYP90E3v1 124 bp
MEREK-V-FKITDVEVL--HAMLFQFLMKQANAEGIPIIAFAVKNL-SE--N-PKLEQI-
-REENL-A-IS-LD-FFNETLRLANGAQGVM--RPK--GFLNIH-FDE-KMFFHPWRRLC
PGQE
>At5g38970_AtCYP85A1 124 bp
RNQRL-F-FKSMDSEIL--KNMAAVSSLTQSGYETVSTSMMALKYL-HD--H-PKLQEL-
-RAEHL-A-FS-MK-FIYETSRLATIVNGVL--RPK--GTREIN-YDA-NLYFNPWRRLC
PGKE
>At3g30180_AtCYP85A2 124 bp
KNQRL-F-FKSMDAEIL--MNIAAVSSLLQSGYETVSTSMMALKYL-HD--H-PKLEEL-
-RREHL-A-IS-MK-FIFETSRLATIVNGVL--RPK--GTREIN-YDT-SLYFNPWRRLC
PGKE
>LOC_Os03g40540.1_CYP85A1 124 bp
KARRL-V-FRCMEAEAL--ANIAAVSALRQSGYETMSTSMMAVKYL-SD--H-PKLEQL-
-RKEHF-D-IS-MT-FIFETLRLATVVNGLL--RPK--GTREIN-YDP-FLYFNPWRRMC
PGKE
>At1g73340_AtCYP720A1 124 bp
EKQIK-I-FSSADPDIM--QGVITVLMVNQAGNETTSTMLFAVYFL-TH--C-PKMTQL-
-LEEHD-R-LT-MD-FIDETLRLGGIAIWLM--RPK--GLSAVH-LDE-SYYFNPWRRFC
PGAE
>At3g44970_AtCYP708A4 124 bp
KKKML-L-FRSTDKDIL--RSLFLKHLTPKVTQDTTSAICLAVKFL-LE--N-PKLAEL-
-KKEHE-V-IHKMT-FINESLRITNLAPMLF--RPA--GPSVVH-FDP-EIYFNPWRRQC
AGAE
>At1g78490_AtCYP708A3 124 bp
KKRMI-L-FRSTDPDIF--RNLFLKYMTPKALREGTSCTALAVKFI-SK--D-PKLAEL-
-KREHK-A-IHNMT-FSNEVLRLANTTPLLF--RPA--GPSAVH-FDP-AIYFNPWRRLC
VGAE
>At5g48000_AtCYP708A2 124 bp
KKRML-L-FRLTEPDVF--RNVFLKHLTPKVAKESTSVTSLAIKFL-AE--N-HKLAEL-
-KREHA-A-IHQMT-FINETLRMANMAPIMY--RPA--GPPAVH-FND-AIYFNPWRRQC
VGAE
>At1g55940_AtCYP708A1 124 bp
KKRMF-L-FRSTDPEIL--KNLFFKQMILMASYETTSMTALTVKFI-AE--N-PKLMEL-
-KREHE-T-ISMMN-FINESLRLGSLSPAMF--RPA--GPSLLH-YDP-QIYFNPWRRLC
AGAE
>At4g15300_AtCYP702A2 124 bp
KDRVL-F-FRSMDMEMA--KNLFLQCLAKKVANETTPILAATVKFI-SD--H-PKKQEL-
-QREHE-E-IS-MH-FINESLRIISTAPTVL--RPA--GPH-IH-FNS-EKYFNPWRRLC
VGAE
>At4g15396_AtCYP702A6 124 bp
KEKVL-V-FRSTDIGIA--KNLFV-CLAKKLANETTPVLAATIKLI-SD--H-PKMQEL-
-QREHE-G-IS-MT-FINESLRITSTVPTVL--RPA--GPY-VH-FNA-EKYFNPWRRLC
VGAE
>At4g15393_AtCYP702A5 124 bp
KEKLL-V-FRSTDIGIA--KNLFV-CLSKKLANETTPVLAATIKLI-SD--N-PKMQEL-
-RREHE-G-IS-MT-FINESLRITSTVPTVL--RPA--GPY-VH-FNP-EKYFNPWRRLC
VGAE
>At1g65670_AtCYP702A1 124 bp
KERII-I-FRSTDIEIA--KNLFFQCLAKKLANETTPILAATIKLI-SD--N-PKMKEL-
-HREHE-G-IS-MT-FINESLRITSTAPTVF--RPA--GPN-NH-FNP-KTYFNPWRRQC
VGAE
>At3g30290_AtCYP702A8 124 bp
---MD-F-FRSMDNEMA--KNLFLQCLAKKIANETTPILAATVKFI-SE--N-PKMQEL-
-QREHA-M-IS-MT-FINESLRISTTVPVIL--RPA--GPS-AH-FDP-TKYFNPWRRLC
VGAY
>At4g15310_AtCYP702A3 124 bp
KKRIS-V-FRSIDPDIA--KNPFLQLIAKKLSQETTPVQGAVVKLV-AD--H-PSMEEL-
-QREHE-A-IS-MT-FIKESLRFTSTQPTVH--RPA--GPQ-VH-FDE-EKYFNPWRTHC
VGSE
>At1g12740_AtCYP87A2 124 bp
KERVK-I-FKSTDADVF--NNVGSLLTAKKASFETTSALTLAIKFL-SD--D-PELKRL-
-TEEHE-T-IS-MT-YINETARLANIVPAIF--RPA--GPPAVH-LNP-EMYFNPSRRFC
VGTD
>LOC_Os02g45280.1_OsCYP87A5 124 bp
KERLN-I-FKTADPEVF--QNVGSLLTAKKASFETTSALTLGVRLL-AE--N-PTLDAL-
-TEEHE-A-IS-MT-FTLEMVRLANIVPGIF--RPA--GPPAVH-LNP-EIYFNPWRRFC
VGTD
>LOC_Os04g48170.1_OsCYP87A6 124 bp
KERIK-I-FKSADPEVF--QNVGSLLTAKKASFETTAALTIGVKLL-TE--N-PKVDAL-
-REEHE-A-IS-MT-FIMEIVRLANIVPGIF--RPA--GPPAVH-LNP-EIYFNPWRRFC
VGTD
>LOC_Os04g48210.1_OsCYP87A4 124 bp
RHRLA-I-FKSADEEVF--QNVGEQLAASKASFHTTSALTLAVKLL-AD--H-PLLEEL-
-TVEHE-T-IS-MA-FINETVRLANIAPVIF--RPA--GPPAVH-LNP-YIYFIPSRRFC
VGAD
>LOC_Os11g18570.1_OsCYP87B1 124 bp
KRRLE-I-FKSLDPEIF--QTLTTYLAAKHASFAPLSTLTTTFKFL-ND--N-PEFDKL-
-KEEHE-M-IS-LK-FVNEINRITTVIPGGF--RPS--GPMGVH-LNP-KLFFDPWRRMC
PAAE
>LOC_Os04g48200.1_CYP87B4 124 bp
KQRLE-L-FKSLDPEIF--QSLTTYLVAKKTSFATLSTLTVAFKYL-TD--N-PKVEEL-
-KEEHG-T-IS-LK-FMNEITRISNVTPGVF--RPS--GPMAVH-LNP-KLFFDPWRRLC
LGAE
>LOC_Os07g29960.1_OsCYP87B5 124 bp
KQRLE-L-FKSLDPEIF--Q-----LVAKKTSFATLSTLTVALKFL-ND--N-PKVEEL-
-KEEHD-V-IS-LK-FTNEITRISNVAPGVF--RPS--GPMAVH-LNP-ELFFDPWRRLC
LGAD
>LOC_Os03g45619.1_OsCYP87C2 124 bp
KRRLN-V-FRCLDPEVF--QNIITTVTAKKASFETTAAITAVVRFL-TD--N-PELQEL-
-AEEHD-N-IS-MK-FIHEALRLANIAPVMF--RPK--GPSTVH-LNP-MIYFNPWRRLC
VGAD
>LOC_Os10g10040.1_OsCYP87C4 124 bp
----------SLDPEVF--QSLIRTVTAKKASFETTSGITAMLIFL-TD--N-PELQEL-
-IEEHN-N-IS-MK-FIHEALRLASIAPVMF--RPK--GPYTVH-LNP-VVYFNPWRSFC
QAAD
>Pp3c9_7820V3.1_PpCYP763B2 124 bp
AEHRQ-M-FKTTKSDVL--ATALSLVVAQYAGHETAAAMLFAVKYI-MD--N-PRWNEL-
-RAEHD-N-IN-MR-FITETLRLANPVALLW--RPK--GIREAH-HDP-EFFFNPWRRYC
PGAE
>Pp3c15_4030V3.1_PpCYP763B1 124 bp
AEHRQ-M-FKTTKADVL--NAALSLVVAQYAGHETAAAMLFAVKYI-MD--N-PRLNEL-
-RAEHE-N-IN-MR-FITETLRLANPVALLW--RPK--GIREAH-HDP-ALFFNPWRRYC
PGAE
>Pp3c2_17920V3.1_PpCYP763A1 124 bp
DEKTK-A-FKATEVEIV--ANGLNMITALIAGHDTTATMVFSVKYI-GE--N-PKLAEL-
-RREHE-E-LT-LS-FITETLRMCNISTTVF--RPK--GFRAVH-FNP-SIYFNPFRRLC
PGMD
>Mp7g14540.1_MpCYP816A1 124 bp
KQKFS-T-WKTSTAEVL--INFMFLAVISLAGQDTSAALHWAVYHL-SQ--N-PELEDL-
-RDEMD-R-IS-MP-MLNESVRL-SVSSYLM--RPK--GLRFFH-TDP-ANFFNPRRRVC
PGVD
>LOC_Os03g61980.1_OsCYP733A1 124 bp
RDRQK-V-FKMTGRELL--SSLLTTVIANMAGHDTTTGLTWLIKFL-GE--N-PELQKL-
-R--------------MNETLRRATILPWFS--RKK--GVVSIH-HDP-SVFFDPNRRMC
PGMS
>AagrOXF_evm.model.utg000003l.320.1 124 bp
LPRRI-V-FKVSGPEVL--CSVVNAVILDVAGYDTTSTLACLIEYV-YR--H-PDLCRL-
-QEEND-A-LK-MQ-YIQEAQRHLSLAYAIL--RPK--GVTSTH-HDP-AIFFNPSRRAC
VGQE
>AagrOXF_evm.model.utg000126l.285.1 124 bp
LSRHT-T-FSLSTPQIY--SSMIPAVVLRFAGHRAPGFLTWVVKLL-AD--H-PDLEQV-
-QAEQD-A-IK-MQ-LIQETMRITTPAAFVM--RPK--GWRSVH-LNP-EVHFDPSRRGC
PGSE
>At1g13110_AtCYP722A1 124 bp
RSRRI-C-FRLSTTEVL--NSLLCAAMCKMAGQDTTAALTWMVKYL-GE--N-QKLDIL-
-IEEQS-Q-IE-MP-YVKESLRMASVVPWFP--RKK--GARSIH-LDP-TVYFNPLRRTC
LGLA
>LOC_Os05g01120.1_OsCYP722B1 124 bp
QERYKCC-FRVSASHLL--TSILCSAICEMAGQVTTAAITWMVKYL-SD--N-RLQDKL-
-RAEAF-R-LA-MD-YVKESLRMATIVSWFP--RKK--DARSLH-YDP-DVFFDPSRRTC
LGMN
>Mp1g10110.1_MpCYP762A1 124 bp
DKKRA-I-YITTTPEFL--V---FTCILNLAGYRTTAVLVWVFKFL-SE--N-SKLEEL-
-QMEHD-A-LR-MP-YIQETLRLAPVVKFMP--RPK--DSYEFH-KDP-AFFFDPSRHIC
VGYE
>Mp3g17510.1_MpCYP819A1 124 bp
ARRFK-V-FKSMDPE----VNMS--ISVYVGGQDTSTALSCTIKEL-SK--S-ALRKAV-
-VAECD-A-IN-ML-YFKEVLRKHTIVPFTQ--RPR--GLSSIN-MNP-KLWFNPSRHMC
PAKA
>AagrOXF_evm.model.utg000003l.1.1 124 bp
------------------------------DARDTAAALTWTLKNL-SD--H-PELKEV-
-TVEHD-K-IE-MP-LIKETLRLGNLVDFSY--RPK--GHANFH-LNP-DYFFDPSRHVC
LGRE
>Pp3c24_15730V3.1_PpCYP762A1 124 bp
DRQTR-M-FTTTDVDVY--QSIFYALALAQAAEVTTTALVWMVKWI-QE--N-PEHREL-
-QNEMD-A-IK-MN-LMYETLRLRKVTGFFI-ARPK--NTHGYH-LDP-NYYFNPYRRLC
PGKE
>Mp5g22590.1_MpCYP818A1 124 bp
DEKRA-V-FKALGSAVL--SSVLVAVALELGAHGTTATLTNAMYYL-ST--R-PHVQEL-
-RKEVL-S-VN-MT-YLLETLRMRTTVPQ-L-NKPK--GPRQTH-NRE-ENFFDPSRRMC
PGEK
>Mp8g07210.1_MpCYP818B1 124 bp
--------MP--------------------A-----------------------------
----VL-A--------LLETLRLSTTVLQII-NKPK--GPR--------ENLFDPSRRMC
SGEE
>EpCYP81A12 124 bp
AA---VFTMRVSSPECF--TSLSMAVLMETAGTETTSTTEWAMALL-LN--H-PELKRA-
-QAEID-AAVR-LG-YIHETLRLYPAAPLLL-PHPR--GVYAIH-RDP-AVWFRPERRKC
PGEA
>EpCYP81A21 124 bp
AA---VFTMRVSSPECF--TSLSMAVLMETAGTETTSTTEWAMALL-LN--H-PELKKA-
-QAEID-AAVR-LG-YIHETLRLYPAAPLLL-PHPR--GVYAIH-RDP-AVWFRPERRKC
PGET
>LOC_Os03g55240.1_OsCYP81A6 124 bp
AE---VFSLRVSSPGCF--TALATAVLMETAGTETTSTSEWAMSLL-LN--H-PDLKKA-
-QAEID-ASVR-LG-YVRETLRLYPAAPMLL-PHPR--GAYAIH-RDP-AVWFMPERRRC
PGET
>LOC_Os03g55260.1_OsCYP81A8 124 bp
AE---VFSLRVSSPECF--TSLGSAVLMEAAGTETTSTIEWAMSLL-LN--H-PELKKA-
-QAEID-MSVR-LG-YINETLRMYPAAPLLL-PHPS--GVAAIQ-RDP-VIWFKPERRRC
PGEM
>LOC_Os02g30110.1_OsCYP81L2 124 bp
AA---VMGLRVSSAPCL--GTMGTAIMMAMAGTETSAVVEWAMSLL-LN--N-PGMARA-
-RGEID-ACVK-LH-YVMETLRLYPPVPLLA--HRK--GTFAIH-RDP-QVWFFPDRRGC
PGEN
>LOC_Os02g30100.1_OsCYP81L3 124 bp
AA---VMGLRVSSAPCL--GTMGTATMMSMAGTDTSATVEWAMSLL-LN--N-PGMARA-
-RGEID-ACVK-LH-YVMETLRLYPPVPLLA-PHPQ--GTFAIH-RDP-QVWFIPDRRRC
PGEN
>LOC_Os02g30090.1_OsCYP81L4 124 bp
AA---VFGLRVSSAPCL--GTMGTATMMAMAGTDTSATIEWAMSLL-LN--N-PNMRKA-
-RDEID-AFI------IMETLRLYPPAPLLV-PHTR--GTFAIH-RDP-QVWFIPERCKC
PAEN
>LOC_Os02g30080.1_OsCYP81L5 124 bp
AA---VFRLRVSSAPCL--GTMGTATMMAMAGTGTSTTIEWAMSLL-LN--N-PDMRKA-
-RDEID-AFIK-LQ-YIMETLRLYPPAPLLV-PHPR--GTFDIH-RDP-HIWFIPERRKC
PAEN
>LOC_Os04g18380.1_OsCYP81M1 124 bp
AA---VLLLHVTDPACL--TTLGSSVVARMTGTDTSSTIEWGMALL-LN--H-PAMAKA-
-RAEID-RFVN-LP-YIRENLRLYPVGPLLA-PHPA--GVHAMH-RDA-RFWFSPERRRC
PGEG
>LOC_Os12g39240.1_OsCYP81N1 124 bp
AA---VVSLRVSTHACF--TIVLWTVMLRAAGTDTSATIEWAMAQL-VT--H-PEMKKA-
-RAEID-ANVN-LP-YIKETLRLRTAGPVIP-AHAR--GAWAIH-RDG-DVWFRPERRRC
PGEG
>LOC_Os12g39300.1_OsCYP81N2 124 bp
AA---VVSLRVSTHACF--TTVVWAVMLRAAGTDTSATTEWAMAQL-VA--H-PEMTKV-
-RAEID-ANVS-LP-YVKETLRLRPVGPVIP-AHRR--GAWAIH-RDG-DVWFRPERRRC
PGEG
>At4g37320_AtCYP81D5 124 bp
SK---IFHLRISSHSCF--TNMIAANIIMMAGTDTSSTLEWAMSNL-LN--H-PELEKA-
-RAEID-DKIN-LH-YVSETLRLYPAVPLLL-PHPR--RVWAMH-RDP-GLWFKPERRAC
PGAE
>At4g37330_AtCYP81D4 124 bp
SK---VFHLRISSRSCF--TYLLSATTIRMAGTDTSSTLEWAMSNL-LN--H-PELKKA-
-RMEID-EKVN-LS-YVLETLRMYPAVPLLL-PHPS--GAWAMH-RDP-EVWFKPERRAC
PGAG
>At4g37340_AtCYP81D3 124 bp
SE---IISLRVSSHSCF--TTVVTANIIRMAGTDTSATLEWTLSAL-LN--H-PQLSKA-
-RDEID-NKVH-LP-YVSESLRLYPASPLLV-PHPR--GAWAIH-RDP-KIWFKPERRAC
PGSG
>At4g37360_AtCYP81D2 124 bp
SQ---IISLRVSSHSCF--TTVVSANIIRMGGTDTTATLEWALSSL-LN--N-PELNKA-
-RDEID-RMIN-LP-YVSETLRLYPAAPMLL-PHPR--GAWAIH-RDP-LLWFKPERRAC
PGSG
>At1g66540_CYP81D10At 124 bp
---------------------MVSANIIRMAGTDTSATLEWALSSL-LN--N-PELKKV-
-RDEID-NQIN-LP-YVSETLRLYPAGPLLV-PHPC--GVWAIH-RDP-RLWFKPERRAC
PGSG
>AT4g37370_AtCYP81D8 124 bp
SQ---IFSLRNSSHSCF--TTMIAANILRMAGTDTSATLEWALSNV-LN--H-PDLNKA-
-RDEID-RKIN-LP-YVSETLRLYPAAPMLL-PHPR--GVWAIH-RDP-QLWFKPERRAC
PGSG
>At3g28740_CYP81D11At 124 bp
SE---IFSLSVSSHACF--TTMVGANIIRMAGTDTSATLEWAMSNL-LN--H-PELRKA-
-KTEID-DQIK-LP-YVSETLRLYPVAPMLL-PHPR--GAWAIH-RDP-KLWFKPERRSC
PGSG
>At2g23220_AtCYP81D6 124 bp
SQ---IFCLRVSSYSCF--TTMTSANVFRMAGSETIATLEWAMLNV-LN--H-PELKKA-
-RTEID-TKIN-LP-YVLETLRLHPAAPTNV-PHPR--GIWSMH-RDP-SIWFKPERRAC
PGYG
>At2g23190_AtCYP81D7 124 bp
SQ---IFSLRVSSYSCF--TTMTSANILRMAGTETLATLEWAMLNL-LN--H-PELEKA-
-RTEID-TEVN-LP-YVLETLRLYPVAPTNI-PHPR--GVWSMH-RDP-SIWFKPERRAC
PGVG
>At5g36220_AtCYP81D1 124 bp
SE---VMSLRVSSHKCF--GNMIAANIMRMAGTNTSATLEWALSNL-LN--H-PDISKA-
-RDEID-NRVE-LP-YVLETLRLHPATPLLV-PHPR--GAWAIH-RDP-NTWFKPERRAC
PGSG
>At5g57220_AtCYP81F2 124 bp
AE---IFSLRISSLPSF--TTIGTANIVRMAGTDTAATLEWAMANL-LK--K-PELKKA-
-KAEID-EKIN-LP-YVSETFRLCPAAPLLV-PRPR--GAWAIH-RDP-RLWFMPERRTC
PGAT
>At4g37400_AtCYP81F3 124 bp
SK---IFSLQISSSSCF--TTVGTANIVRMAGTDTSATLEWAMSSL-LN--H-PELEKA-
-KLEID-EKIN-LP-YVSETFRLYPAAPLLV-PRPR--GAWAIH-RDP-ELWFKPERRSC
PGAG
>At4g37410_AtCYP81F4 124 bp
SN---IFYLRISSSSCF--TTIATTNIVRMASSETSATIEWAMASL-LN--H-PKLDKV-
-KLEID-EIIN-LP-YVSETLRLHPAAPVLV-PRPR--DAWAIH-RDP-DLWFNPERRIC
PGVG
>At4g37430_AtCYP81F1 124 bp
SN---IFSLRITSPSSF--TTVGTANIVRMAGTETSATLEWAMANL-LR--N-PELEKA-
-RSEID-EKIV-LP-YVSETFRLFPVAPFLI-PRPR--DAWAIH-RDP-EIWFNPDRRTC
PGAG
>At4g37310_AtCYP81H1 124 bp
SH---VFSLRISSPTCF--LSMVTAVIMRMGGTDTSATVEWAMSNL-LN--H-PQLETT-
-RQNID-TQMN-MN-YVSETLRLYPVAPLMV-PHPR--DLWAIH-RDP-SVWFKPERRAC
PGLS
>At5g67310_AtCYP81G1 124 bp
SR---VFILRVTSASFL--SLVSTAILMSMAGTDTTATLEWAMANL-LN--H-PELRKL-
-KTELN-EVSK-CP-YISETLRLFPAAPLLV-PHPR--RAWAIQ-RDP-NVWFKPERRAC
PGMG
>At5g10610_AtCYP81K1 124 bp
SS---VLFLKLSSPDCF--TNFGFAIMLRLGGTDTSPAMEWAVSLL-LN--H-PDLEKL-
-REEIK-SNVS-LP-YIYETLRLYPAAPLLL-PHPE--NAWAVH-RDG-ELWFKPERRAC
PAAG
>At5g10600_AtCYP81K2 124 bp
SS---VLFLKLSSPDCF--TNFGFAVMLRLAGSDTSPTMEWAMALL-LN--H-PDLDKV-
-REEIK-SNVS-LP-YIYETLRLHPAAPILP-PHPE--NAWAVH-RDG-ELWFKPERRAC
PAAG
>LOC_Os12g39310.1_OsCYP81P1 124 bp
PR---ALRRRRREAGLP--GRLPHHVIMSMAGTDTSATIEWAMALL-LN--N-PDLRKA-
-TDEIN-SVVN-LP-YITETLRLYPLAPHLV-PHAR--GVYSMQ-RDP-RVWFIPERRKC
PGEG
>Mp3g23930.1_MpCYP78A101 124 bp
AE---LMALSASTPAIL--HAIGFANIMGGRGTDTTALTEWVMAEL-VK--N-PEQARL-
-RNELR-SIVR-AS-FVKETLRLHPPGPLLSWARPA--GMWSIT-HDP-KVWFRPERRVC
PGRA
>AagrOXF_evm.model.utg000020l.55.1 124 bp
AR---LMAFSASQPGVL--NAIGFANITGVRGTDTTALTEWTMAEI-VL--N-PEQSRI-
-HQELD-EVVR-LP-YIKETLRMHPPGPLLSWARPA--GMYAIT-HDP-AVWFQPLRRVC
PGRA
>SELMODRAFT_121799_SmCYP78A49v2 124 bp
------------------------------RGTDTTALTEWALAEL-VL--N-PDQRKL-
-QSEID-SVCR-MP-YINETLRLHPPGPLLSWARPA--GMWAIT-HDP-SIWFDPERRVC
PGRA
>SELMODRAFT_111062_SmCYP78A45v2 124 bp
-------------------------NIMQTRGTDTVALTEWIVAEL-VL--H-PEQSKL-
-RDEII-S-LK-MV-YVKEALRMHPPGPLLSWARPA--GMWSIT-HDP-SVWFNPERRVC
PGRA
>SELMODRAFT_107419_SmCYP78A45v1 124 bp
------MAFSTSKPELL--NAIGFANIMQTRGTDSVALTEWIVAEL-VL--H-PEQSKL-
-RDEII-S-LK-MV-YVKETLRMHPPGPLLSWARPA--GMWSIT-HDP-SIWFNPERRVC
PGRA
>SELMODRAFT_110820 124 bp
------MAFSTSKPELL--NAIGFANIMQTRGTDTVALTEWILAEL-VI--H-PEQSKL-
-HDEIT-S-VK-MV-YVKETLRMHPPGPLLSWARPA--GMWSIT-HDP-SIWFNPERRVC
PGRA
>SELMODRAFT_107475_SmCYP78A43v1 124 bp
------MAFSTSKPELL--NAIGFANIMQTRGTDTVALTEWILAEL-VL--H-PEQSKL-
-REEIA-SVVK-MV-YVKETLRMHPPGPLLSWARPA--GMWSIT-HDP-SIWFSPERRVC
PGRA
>SELMODRAFT_111015_SmCYP78A43v2 124 bp
------MAFSTSKPELL--NAIGFANIMQTRGTDTVALTEWILAEL-VL--H-PEQSKL-
-REEIA-SVVK-MV-YVKETLRMHPPGPLLSWARPA--GMWSIT-HDS-SIWFSPERRVC
PGRA
>SELMODRAFT_110896_SmCYP78A46v2 124 bp
------MAFSTSKPELL--NAIGFANIMQTRGTDTVALTEWILAEL-VL--H-PEQSKL-
-RHEIT-SMVK-MV-YVKETLRMHPPGPLLSWARPA--GMWSIT-HDP-SIWFNPERRVC
PGRA
>SELMODRAFT_107837_SmCYP78A46v1 124 bp
------MAFSTSKPELL--NAIGFANIMQTRGTDTVA-----LAEL-VL--H-PEQSKL-
-RHEIT-SMVK-MV-YVKETLRMHPPGPLLSWARPA--GMWSIT-HDP-SIWFNPERRVC
PGRA
>SELMODRAFT_107558_SmCYP78A44v1 124 bp
-------------------------NIMQTRGTDTVALTEWILAEL-VL--H-PEQSKL-
-RHEIT-S-VK-MV-YVKETLRMHPPGPLLSWARPA--GMWSIT-HDP-SIWFNPERRVC
PGRA
>SELMODRAFT_111024_SmCYP78A44v2 124 bp
------MAFGTSKPELL--NAIGFANIMQTRGTDTVALTEWILAEL-VL--H-PEQSKL-
-RHEIT-S-IK-MV-FVKETLRMHPPGPLLSWARPA--GMWSIT-HDP-SIWFNPERRVC
PGRA
>SELMODRAFT_83483_SmCYP78A48v2 124 bp
------MALSTSAPEIL--TAIGFANVMQGRGTDTTALTEWMLAEL-VL--H-PEQRRL-
-YHEIE-E-LR-MP-LVKETLRLHPPGPLLSWARPR--GMWSIT-HDP-AVWFVPDRRVC
PGRA
>SELMODRAFT_77009 124 bp
---------------------------MQGRGTDTTALTEWMLAEL-VL--H-PEQRRL-
-YHEIE-E-LR-MP-LVKETLRLHPPGPLLSWARPR--GMWAIT-HDP-AVWFVPDRRVC
PGRA
>Pp3c24_17830V3.1_PpCYP78A27 124 bp
AV---LMALSASQPDIL--HAIGFANIMGSRGTDTTALTEWIMAEM-VL--N-PEQCNV-
-QRELD-SAFR-LP-YIKETLRLHPPGPLLSWARPK--HMWAIT-HDP-KLWFIPERRVC
PGRA
>Pp3c8_21260V3.1_PpCYP78A28 124 bp
AV---LMALSASQPDIL--HAIGFANIMRSRGTDTTALTEWIMAEM-VL--H-PEQRKV-
-QFELD-SVFR-LP-YVKETLRLHPPGPLLSWARPA--GMWAIT-HDP-EVWFSPERRVC
PGRA
>SELMODRAFT_1587_SmCYP78A47v2 124 bp
AA---LMALQASKPEIL--SAIGFATMMRSRGTDTTALTEWVLAEL-VV--H-PDQRKL-
-HLELD-ATLR-LT-YVKETLRLHPPGPLLSWSRPK--GMWAIT-HDS-TIWFLPERRVC
PGRA
>SELMODRAFT_1586_SmCYP78A47v1 124 bp
AA---LMALQASKPEIL--SAIGFATMMRSRGTDTTALTEWVLAEL-VV--H-PDQRKL-
-HLELD-ATLR-LT-YVKETLRLHPPGPLLSWSRPK--GMWAIT-HDS-TIWFLPERRVC
PGRA
>At5g09970_AtCYP78A7 124 bp
-A---IMAFSASEPNIL--MAIGFANIMGSRGTDTTALTEWTMAEL-VL--N-PNQTKL-
-RDEIL-TAVK-LP-YVKETLRLHPPGPLLSWARPK--GMWAIT-HDQ-TVWFDPERRVC
PGKN
>LOC_Os10g26340.1_OsCYP78A11 124 bp
AA---LMAFSSSCPAVL--AAIGFANIMGSRGTDTTAVTEWCMAEV-VR--N-PAQARL-
-RAEVD-AAVR-MP-YVKETLRAHPPGPLLSWARPA--GMWAIT-HDG-EVWFAPERRVC
PGKN
>Pp3c4_30340V3.1_PpCYP78E1 124 bp
AG---LMALSTSDANIL--RAIGFANIMTIRGTDTIALTEWALAEV-IL--N-QGQARI-
-HEELD-AVVN-LP-YLKETLRSHPPGPLLSWARPR--GMWAIT-HDS-SVWFDPSRRVC
PGRA
>At3g26830_AtCYP71B15 124 bp
AE---LMAFSTCNPDIL--NAIGFANMMCSRGTDTVALIEWILARM-VL--H-PDQSTV-
-HNELD-QIVS-LV-YVKEVLRLHPPGPLLSWARPA--GMWAIA-HDP-HVWFKPERRVC
PGKN
>At3g61880_AtCYP78A9 124 bp
AE---LMAFSTCNPDIL--NAIGFANMMCSRGTDTVALIEWILARM-VL--H-PDQSTV-
-HNELD-QIVS-LV-YVKEVLRLHPPGPLLSWARPA--GMWAIA-HDP-HVWFKPERRVC
PGKN
>At2g46660_AtCYP78A6 124 bp
AE---LMAFSTCNPDIL--NAIGFANMMCSRGTDTVALIEWILARM-VL--H-PDQSTV-
-QNELD-QVVS-LP-YVKEVLRLHPPGPLLSWARPA--GMWAVS-HDP-HVWFKPERRIC
PGKN
>At1g01190_AtCYP78A8 124 bp
AE---LMAFSTCHPAIL--NAMGFANMMGLRGTDTVALVEWVLARI-VM--H-PKQLTV-
-HDELD-RVVS-LT-YIKEVLRLHPPGPLLSWARPA--GMWAIA-RDP-HVWFKPERRVC
PGKN
>LOC_Os08g43390.1_OsCYP78C5 124 bp
AG---LMALSTADPGLL--AAIGFANVMWSRGTDTVALIEWVAARL-VL--H-QDQARV-
-HDELD-RVVK-LV-YIKEVLRLHPPGPLLSWARPS--GMWAIT-HDP-AVWFKPERRSC
PGKS
>LOC_Os09g35940.1_OsCYP78C6 124 bp
AE---LMALSAAHPDIL--HAIGFANVMWSRGTDTVALIEWVLARL-VL--Q-QDQARV-
-HDELG-RVVS-LV-YIKETLRLHPPGPLLSWARPA--GMWAIA-HDP-DVWFRPERRSC
PGKS
>LOC_Os03g04190.1_OsCYP78C7 124 bp
AA---LMALSTSHPDIL--DSIGFAYIMRFRGTDAMALMEWTLARV-VL--H-PDQANV-
-HRELD-AVVS-LP-YLKEALRMHPPGPLLSWRHPA--GQWAMS-RDA-DVWFQPERRSC
PGKS
>At1g13710_AtCYP78A5 124 bp
AK---LMAFSSSEPEIL--SAMGFANVMTTRGTDTVALVEWVLARM-VL--H-QDQDKL-
-YREIA-SATK-LP-YVKETLRLHPPGPLLSWARPA--GMWSIT-HNA-KIWFMPERRVC
PGKA
>At1g74110_AtCYP78A10 124 bp
AD---LMAFSTSEPELL--NAMGFANVMSSRGTDTVALLEWILARM-VL--H-PDQAKA-
-QAEID-CIVK-LP-YVKETLRMHPPGPLLSWARPA--GMWAIT-HDE-KVWYKPERRVC
PGKS
>LOC_Os07g41240.1_OsCYP78B5 124 bp
SR---VMSLSASRPEIL--VAMGFAHVMATRGTDTVALMEWVMARM-VM--H-PEQAKA-
-QAEVD-AAVS-LP-YVKETLRMHPPGPLLSWARPA--GMWAIA-HDA-AVWFRPERRVC
PGRM
>LOC_Os03g30420.1_OsCYP78A12 124 bp
SR---LASFSASRPDLL--SAMGFAHVMDTRGTDTVALLEWIMARM-VL--H-PDQAKA-
-QAELD-AVVG-LR-YVKEALRVHPPGPLLSWARPA--GMWAIA-HDP-ELWFRPERRAC
PGKT
>LOC_Os03g40600.1_OsCYP78B6 124 bp
---------------------------------------------M-AL--H-PDQSKA-
-QAEID-AA-A-LP-YVKECLRMHPPGPLLSWARPA--GMWAIA-RDG-GLWFRPERRAC
PGRA
>LOC_Os11g29720.1_OsCYP78D1 124 bp
DA---LMSLTSSHPDIL--AAVGFANMVGSRGTDVVALLEWAMARM-VL--H-PDQSKV-
-QEELD-RAVN-LR-FIKETLRMHPPGPLLSWARPA--GMWAIS-HDE-TIWFRPERRVC
PGRM
>Mp1g14150.1_MpCYP78E1 124 bp
AK---LMAFSTSDPDML--RAMGFANMTRIRGTDTIATIEWAVAEL-IL--N-PEQERI-
-HAELD-AAVK-LP-SITETFRLHPAGPLLSWARPK--GMWSIL-RNQ-KYHFDPSRRIC
PGRE
>ZmCYP92A1 124 bp
SK---LMQLWGASAEFL--KGLLWAVISRIAGTDSNATLEWAVSEL-LK--N-PKLAKA-
-MEELN-HVIR-LP-YLKETMRVHPAAPMLA-PHLA--GVWAIG-RDP-GLWFRPERRMC
PGIN
>LOC_Os09g26980.1_OsCYP92A7 124 bp
SR---LVYLRGSSVEFL--KDITWSMITRMGGTESSSTIEWAISEL-LR--K-PEFAKA-
-TEELD-RIVD-LP-YVKETMRLHPIGPLLA-PRPT--GVWAIA-RDP-TLWFMPERRMC
PGYN
>LOC_Os09g26960.1_OsCYP92A9 124 bp
SK---LMYLRGSSVEFL--KDITWSVITRMGGTESSATVEWALSEL-LK--K-PEFAKA-
-TEELD-RVVS-LT-YVKETMRLHPVAPMLV-PRPA--GVWTIG-RDP-KLWFMPERRMC
PGYS
>LOC_Os09g26940.1_OsCYP92A11 124 bp
SK---LMQLRGSSAEFL--KDILWSVISRMGGTDTSATVEWAISEL-LR--K-PELAKA-
-TEELD-RVVS-LP-YVKETMRVHPVAPLLA-PHPA--GVWTIA-RDP-ALWFMPERRLC
PGHS
>LOC_Os09g08920.1_OsCYP92A13 124 bp
------------------------------------------MSEV-LK--N-PALAKA-
-TKELD-NVVH-LP-YMKETMRMHPVAPLLI-PRPA--GTWTIS-RDP-SLWFRPERRMC
PGYS
>LOC_Os09g08990.1_OsCYP92A14 124 bp
SK---IVQLWGSSVEFL--QDITWSVISRMGGADTSTTVEWAMSEV-LK--N-PALAKA-
-TEELD-TIVH-LP-YMKETMRMHPVVPLLV-PRPA--GTWTIG-RDP-SVWFRPERRMC
PGYN
>LOC_Os08g35510.1_OsCYP92A12 124 bp
SR---LMLLRGSSVAVL--KDITWSVITRMGGTESSSTVEWALSEL-FK--N-PAFATA-
-TDELD-RVVN-LP-YMKETMRMHPIVPLLI-PRPK--GVWTIG-RDP-ELWFMPERRMC
PGYN
>LOC_Os02g29960.1_OsCYP92A15 124 bp
SR---LMSLRGSSVDFL--RGVLWSVISRMGSTDTTSSVEWAMSEV-LR--N-PSLARA-
-TDELD-RVVN-LP-YVKESMRLHPVVPLLV-PRPA--GVWAIG-RDP-AVWFRPERRMC
PGFG
>AagrOXF_evm.model.utg000002l.149.1 124 bp
------------------------------AGTDTSSTVEWGLSEL-LR--N-PQLQKV-
-YQELD-EVVN-LP-YVKETFRLHPAAPLLV-PHPA--EVWSIA-RHP-DLWFQPDRRAC
PGVH
>AagrOXF_evm.model.utg000002l.146.1 124 bp
AQ---IMSLRVSSPEVL--KTMGFTVMTRIAGTDTSSTVEWGLSEL-LR--N-PQLHRV-
-YQELD-EVVN-LP-YVKETFRLHPAGPLLI-PHPA--EAWSIA-RHP-DVWFRPDRRVC
PGIH
>AagrOXF_evm.model.utg000091l.486.1 124 bp
AQ---IMSLRVSSPDVL--KSMGFA-----AGTGPSSTVEWGLSEL-LR--N-PQLQRV-
-YQELD-EVVN-LP-YVKETFRLHPAGPLMI-PHPA--EVWSIA-RHP-NMWFQPDRRAC
PGMH
>AagrOXF_evm.model.utg000006l.535.1 124 bp
AR---IMSLRVSSPEVL--KTMGFAVMTRIAGTDTSSTVEWGLSEL-LR--N-PQLQKV-
-YQELD-EVVN-LP-YVKETFRLHPAGPLLI-PHPP--GVWSIS-RQP-EVWFQPDRRSC
PGIH
>AagrOXF_evm.model.utg000006l.305.1 124 bp
AQ---IMSLRVSSPEVL--KSMTFVLMSRIAGTETTATLEWSFAEL-LR--N-PSLQRV-
-QSELD-AVAD-LR-YVKETLRLHPPVPLLV-PHPA--NAWSIG-RTK-GVWFWPERRSS
PGMH
>AagrOXF_evm.model.utg000018l.181.1 124 bp
AQ---IMSLRVSSPEVL--KSMTFVLMSRIAGTETTSTLEWTFAEL-LR--N-PSLQQV-
-QSELN-AVVD-LR-YVKETLRLHPPVPLLV-PHPA--NAWSIG-RTK-GVWFLPERRSC
PGMH
>AagrOXF_evm.model.utg000018l.190.1 124 bp
------------------------------AGTETTATLEWTFAEL-LR--N-PSLQRV-
-QSELD-AVVD-LR-YVKETLRLHPPVPLLV-PHPA--NAWSIG-RTK-GVWFWPERRSC
PGMN
>LOC_Os03g44740.1_OsCYP92C1 124 bp
AA---LMHLRASSAGVL--KGIVHTNILRMGGTESSAAMEWAMAEL-LR--R-PDMAAA-
-TDELD-RVVD-LP-YVKEALRLHPVGPLLV-PHPA--GAWAIA-RDP-ASWFLPERRVC
PATN
>AagrOXF_evm.model.utg000005l.204.1 124 bp
--------------------TIFL------AGTDTSSTVEWAMAEL-LR--H-PQMKNA-
-QQELD-TVVQ-LP-YVKETFRLHPVAPLLI-PHPA--KVWGMG-RSS-EVWFNPDRRGC
PGIT
>AagrOXF_evm.model.utg000111l.105.1 124 bp
SQ---IVFIRVSSPEIL--TNIAFCMMTQMGGTSTSSTVEWGMSEL-LR--H-PDMKKA-
-QQELD-TVVQ-LP-YVKETFRLHPTVPLLV-PHPA--RVWGMA-RSS-EVWFNPDRRSC
PGMP
>AagrOXF_evm.model.utg000081l.326.1 124 bp
CR---IVSFRIDSPDFL--KTVGLNVSTRTAGTDSSISVEWAMAEL-LR--H-PELKTA-
-QQEMD-AVVN-LL-YVKETFRLHPPVPLLI-PHPA--NAWGMA-RNP-DVWFSADRRRC
PGVA
>AagrOXF_evm.model.utg000114l.23.1 124 bp
CR---VVSFRIDSPDFL--KTVALSVSTLTAGTDTAMSIEWAMAEL-LK--H-PELKTA-
-QQEMD-AVVN-LP-YVKETFRLHPPVPLLI-PHPA--NAWGMA-RNP-DVWFNPGRRRC
PGVT
>AagrOXF_evm.model.utg000126l.11.1 124 bp
AH---IMSLKVTSPEVF--KCMPLLIATRIAGVHSTSCMEWAMAEL-VR--N-PDMKKL-
-QAEID-RIVQ-AS-YLKEVLRLHPPGPLAI-PRPP--NVWGIC-RDP-NVWFQPERRGC
PGMN
>AagrOXF_evm.model.utg000018l.302.1 124 bp
AE---ILHLRISSPDVL--KSIGTTLMTRQAGVDTSSTMEWAMAEV-IR--N-PDMKQA-
-HKELD-FVVN-LP-YVKESMRVHPAVAHLI-PHPA--GIWSIA-QAK-SVWFNPERRGC
PGIQ
>AagrOXF_evm.model.utg000140l.76.1 124 bp
AE---ILHLRISSPDVL--KSIGGALTTTQAGVDTSSTMEWAMAEV-IR--N-PEMKRA-
-HNELD-LVVN-LP-YVKESMRVHPAVANLL-PRPA--GVWSIA-RGK-SVWFNPERRGC
PGIQ
>AagrOXF_evm.model.utg000083l.93.1 124 bp
AE---ILHLRVSSADVL--KSMGLALMSRLAGVDTSSTMEWTMAEV-IR--N-PHMKRA-
-HEELD-SVVN-LP-YVKESMRVHPPAAHLL-PHPA--RIWSIA-RAK-SVWFKPERRRC
PGYL
>AagrOXF_evm.model.utg000002l.639.1 124 bp
------MWVRVSSPAVL--KDIGFASITRMAGTETTANVEWAMVEL-LR--H-PALERA-
-VKEVN-TVVN-LP-YVKETLRLHPIFPLLV-PHPA--QAWAIS-TDS-AVWFIPERRIC
SGMN
>AagrOXF_evm.model.utg000050l.276.1 124 bp
AA---IMWVRVSSSAVL--KDIAFALMTRMAGTDTTATTEWAMAEL-LR--H-PALEKA-
-VKEVN-SVVK-LP-YVKETLRLHPVAPLLA-PHPA--QVWAIS-TNP-AVWFIPERRGC
SGMN
>AagrOXF_evm.model.utg000050l.232.1 124 bp
AA---IMWVRVSSSAVL--KDIAFALMTRMAGTDTTATTEWAMAEL-LR--H-PALEKA-
-VKEVN-SVVK-LP-YVKETLRLHPVAPLLA-PHPA--QVWAIS-TNP-AVWFIPERRGC
SGMN
>AagrOXF_evm.model.utg000050l.277.1 124 bp
AA---IMWMRVSSAAVL--KDIAFATVTRMAGTDTSATMEWAMAEL-LR--Q-PELERA-
-ANEVN-SVVK-LP-YVKETLRLHPAGPLLL-PHPA--EAWVIS-TNP-AVWFIPERRVC
SGMS
>AagrOXF_evm.model.utg000050l.231.1 124 bp
AA---IMWMRVSSAAVL--KDIAFATVTRMAGTDTSATMEWAMAEL-LR--Q-PELERA-
-ANEMN-SVVK-LP-YVKETLRLHPAGPLLL-PHPA--EAWVIS-TNP-AVWFIPERRVC
SGMS
>AagrOXF_evm.model.utg000083l.126.1 124 bp
AA---IMWIWVSSPAVL--KDIGFASTTRMAGTDTSATTEWAMAEL-LR--H-PELERV-
-ENEVN-SVVK-LP-YVKETLRLHPVLPFLV-PHPA--QSWAIS-TDP-AVWFIPERRGC
VGTN
>AagrOXF_evm.model.utg000083l.121.1 124 bp
AG---IMWIWVSSPAVL--KDIGFASVTRMAGTDTSATTEWAMAEL-FR--H-PELEKV-
-GKEVN-SVVK-LP-YVKETLRLHPPLPLLV-PHPA--QAWAIG-TDP-AVWFNPERRGC
AGTN
>AagrOXF_evm.model.utg000083l.124.1 124 bp
------MWIWVSSPAVL--KDIGFASITRMGGSDTSATTEWAMAEL-LR--H-PALERV-
-EKEVN-SVVK-LP-YVKETLRLHPVLPLMV-PHPA--QAWAIG-TDP-AVWFIPERRGC
AGTN
>AagrOXF_evm.model.utg000126l.217.1 124 bp
---------------IL--KNISFASVTRMAGTDTTATTEWAMAEL-LR--H-PALERA-
-EKEVN-SVVK-LP-YVKETLRLHPVVPLLV-PHPA--QAWAIS-TDP-GVWFIPERRGC
AGTN
>AagrOXF_evm.model.utg000045l.256.1 124 bp
AA---IMWLRVSSPAVL--KDIVFASITRVGGSETSATTEWAMAEL-LR--H-PALEKA-
-QKEVI-SVVN-LP-FVKETLRLHPVGPLMV-PHPA--QVWAIN-TNP-AVWFIPERRLC
PGMN
>AagrOXF_evm.model.utg000102l.6.1 124 bp
AA---IMWVRVSSPAVL--KDIVFASITRVAGTETSATTEWAMAEL-LR--H-PALEKA-
-QKEVI-SVVN-LP-FVKETLRLHPVGPLMV-PHPA--QVWAIN-TNP-AVWFIPERRLC
PGMN
>AagrOXF_evm.model.utg000008l.161.1 124 bp
SK---LMFLRASSPEIF--KGISFSTITQMGGTDTTATVEWTMAAL-MR--H-PEASKL-
-MAELD-AVVN-LP-YVKESMRLHPVGPLLV-PHPE--SIWAVQ-RDP-AVWFRPERRGC
PGMA
>AagrOXF_evm.model.utg000018l.267.1 124 bp
AK---IMFLRLSSPELF--KDIVLAFMTQIGGTDLSFTLEWAMAEM-VR--H-PDAAKL-
-QAELD-SVVN-LP-FVKETLRFHPAGPFNL-PRPA--NVWAIT-RDP-AVWFRPDRRGC
PGMG
>AagrOXF_evm.model.utg000018l.257.1 124 bp
------------------------------GGTDTTSTSEWAMAEI-VR--Q-PGAAKL-
-QAELD-SVVN-LP-FVKETLRLHPAAALNL-PHPA--NIWAIG-RDP-TVWFRPDRRGC
P---
>AagrOXF_evm.model.utg000091l.510.1 124 bp
AK-----------------------VITQIGGTDTASTLEWAVAEL-VR--H-PEAAKL-
-QAELD-SVVN-LP-FVKETLRLHPASPLNV-PHPA--NVWAIG-RDP-AVWFHPDRRGC
PGMS
>AagrOXF_evm.model.utg000018l.316.1 124 bp
SK---LMFFKVSSPDLF--KSFTWANMTRMGGSDTTAASDWAFFEL-VR--H-PHARRV-
-QEELD-SVVN-LP-YVKETLRLHPPGPLLV-PHPA--KAWAIG-RDP-ALWFSPERRGC
PGAS
>AagrOXF_evm.model.utg000003l.74.1 124 bp
IK---LMSLWVSSPDVL--KTCGFANMTQMAGVDSSATAEWAMAEL-LK--N-PHLKKA-
-QEELD-RVVN-LP-YFTESLRLHPISALMI-PHPA--NIWAMH-RNP-AVWFKPERRGC
PGST
>AagrOXF_evm.model.utg000007l.45.1 124 bp
------------------------------AGLDTSAAAEWALSKL-LR--N-PTLKKA-
-QQELD-SVVN-LP-YVKETLRLHPVAPLLI-PRPA--NLLSLH-KSP-EAWFRPERRGC
PASA
>AagrOXF_evm.model.utg000022l.52.1 124 bp
AN---VMSIRVSSADVM--KTCGFQNMTRMAGVDTSAAAEWAMSEL-LR--N-PSLKKA-
-QQELD-SIVN-LP-YVKETLRLHPVAPLLI-PHPA--NLRNLH-RSP-EAWFRPERRGC
PASA
>AagrOXF_evm.model.utg000091l.467.1 124 bp
AK---LMSLRISSADVL--KTCGFQNLTRMAGVETSVAAEWAFAYL-LR--D-PHMKKA-
-LQEID-SVVG-LT-YWKEALRLHPPAPFLI-PHPV--NTWNIH-RNP-EAWFRPERRSC
PAAA
>AagrOXF_evm.model.utg000104l.4.1 124 bp
AK---LMSLRISSADVL--KTCGFQNLTRMAGVETSVAAEWAFAYL-LR--D-PHMKKA-
-LQEID-SVVG-LT-YWKEALRLHPPAPFLI-PHPV--NTWNIH-RNP-EAWFRPERRSC
PAAA
>AagrOXF_evm.model.utg000103l.171.1 124 bp
AK---VMSLRISSADVL--KTCGFQTMTQMAGIETSVAAEWAFAEL-LR--N-PDMKKV-
-QQEMD-SVVS-LP-YLKEALRLHPVLPFLI-PHPA--NTWNIQ-RSS-EAWFRPERRSC
PATT
>SELMODRAFT_70547_SmCYP788A1v2 124 bp
AK---LIQLRASTAEFL--KDIGWAVINQMGGTDTAATIEWALSEL-MR--K-PHLKKA-
-QEEMD-RVVN-LP-YVKEALRLHPSVPIL--RHPK--GVWAIG-RDS-ATWFDPDRRMC
PGMP
>SELMODRAFT_166299_SmCYP788A1v1 124 bp
AK---LIQLRASTAEFL--KDIGWAVINQMGGTDTAATIEWALSEL-MR--K-PHLKKA-
-QEEMD-RVVN-LP-YVKEALRLHPSVPIL--RHPK--GVWAIG-RDS-ATWFDPDRRMC
PGMP
>SELMODRAFT_116301_SmCYP796B4V2 124 bp
SK---LFHLRVASPAFL--KSLSFSVMTRIGGSETSSVTEWTLAEL-LH--H-PDMVKA-
-QQEIE-SVVK-LE-VIKESFRLHPPISLLV-PHPK--NVYAIG-RDP-QVWFQPQRRSC
PGLA
>SELMODRAFT_85436_SmCYP796B4v1 124 bp
SK---LFHLRVASPAFL--KGISFAVMTRIGGSETSSVTEWALAEL-LH--H-PDMVKA-
-QQEIE-SVVK-LE-VIKESFRLHPPIALLV-PHPK--NVYAIG-RDP-QVWFQPQRRSC
PGLA
>SELMODRAFT_85404_SmCYP796B5 124 bp
SK---LFHLRVASPAFL--KSISFSVMTRIGGSETSSVTEWALAEL-LH--H-PDMVKA-
-QKEIE-SVVK-LE-VIKETFRLHPPVALLV-PHPK--NVYAIG-RDP-QVWFQPQRRSC
PGLS
>SELMODRAFT_12440_SmCYP796B3v1 124 bp
SK---LFHLRVASPAFL--KSMSFSVMTRIGGSETSSVTEWALAEL-LH--H-PDMVKA-
-QQEIE-SVAK-LE-VIKETFRLHPPVALLV-PHPK--NVYAIG-RDP-QVWFQPQRRSC
PGLS
>SELMODRAFT_64553_SmCYP796B6v1 124 bp
SK---LFHLRVSSPEFL--KSMSFSVMTRIGGSETSSVTEWALAEL-LH--H-PDMVKA-
-QQEIE-SVVK-LE-VIKETFRLHPPIALLV-PHPK--NVYAIG-RDP-RVWFQPQRRSC
PGLP
>SELMODRAFT_116408_SmCYP796B6v2 124 bp
SK---LFHLRVSSPEFL--KSMSFSVMTRIGGSETSSVTEWALAEL-LH--H-PDMVKA-
-QQEIE-SVVK-LE-VIKESFRLHPPIALLV-PHPK--NVYAIG-RDP-QVWFQPQRRSC
PGLA
>SELMODRAFT_12445 124 bp
SK---LFHLRVSSPEFL--KSMSFSVMTRIGGSETSSVTEWALAEL-LH--H-PDMVKA-
-QQEIE-SVVK-LE-VIKESFRLHPPVSLLI-PHPK--NVYAIG-RDP-RVWFQPQRRAC
PGLH
>SELMODRAFT_12450_SmCYP796B2v1 124 bp
SK---LFHLRVSSPEFL--KSMSFSVMTRIGGSETASVTEWALAEL-LH--H-PDMVKA-
-QQEIE-SVVK-LE-VIKESFRLHPPVSLLI-PHPK--NVYAIG-RDP-RVWFQPQRRAC
PGLH
>SELMODRAFT_12447_SmCYP796B1v1 124 bp
SK---LFHLRVSSPEFL--KSMSFSVMTRIGGSETSSVTEWALAEL-LH--H-PDMVKA-
-QQEIE-SVVK-LE-VIKESFRLHPPVSLLI-PHSK--NVYAIG-RDP-RVWFQPQRRAC
PGLH
>SELMODRAFT_22372_SmCYP796B7v2 124 bp
SK---LFHLRVSSPAFL--KSMSFSVMTRIGGSETSSVIEWALAEL-LH--H-PDMIKA-
-QQEIE-NVVK-LE-VIKESFRLHPPVSLLI-PHPK--NVYAIG-RDP-QVWFQPQRRSC
PGLL
>SELMODRAFT_22371_SmCYP796B7v1 124 bp
SK---LFHLRVSSPAFL--KSMSFSVMTRIGGSETSSVIEWALAEL-LH--H-PDMIKA-
-QQEIE-NVVK-LE-VIKESFRLHPPVSLLI-PHPK--NVYAIG-RDP-QVWFQPQRRSC
PGLL
>SELMODRAFT_22308_SmCYP796A1v1 124 bp
SA---LMSLRVSSPAIL--KSISWSLMTRIGGSETSSVVEWAMAEL-LH--Y-PKIAKA-
-QEELE-RVVK-LE-YVKEVFRLHPPLTMMV-PHAK--NVFAIG-RDP-SVWFNPDRRGC
PGLP
>SELMODRAFT_87059_SmCYP796A1v2 124 bp
SA---LMSLRVSSPAFL--KSISWSLMTRIGGSETSSVVEWAMAEL-LH--Y-PKIAKA-
-QEELE-RVVK-LE-YTKEVFRLHPPLTMMV-PHAK--NVFAIG-RDP-SVWFNPDRRGC
PGLP
>SELMODRAFT_20611_SmCYP796C1v1 124 bp
SK---LMYLRISSPAFL--KSLSYSVMTRIGGSETSSVVEWAMAEL-LH--N-PEMEKL-
-QQEIE-SVVK-LE-LIKETFRLHPPLSLMV-PHPA--KTYAIG-RDS-QAWFKPGRRGC
PGLP
>SELMODRAFT_10125_SmCYP796C4 124 bp
SK---LMYLRISSPAFL--KSLSYSVMTRIGGSETSSVVEWAMAEL-LH--N-PEMEKL-
-QQEIE-SVVK-LE-LIKETFRLHPPLSLMV-PHPA--KTYAIG-RDS-QAWFKPGRRGC
PGLP
>SELMODRAFT_134412_SmCYP797E1v2 124 bp
SR---IMYLRISSPDAL--RGIGL-VQTRIAGMDTSATVEWALLEL-VH--N-PEMKKA-
-QEELD-VVVK-LT-YIKETLRLHPPVPILV-PHPK--GFYSIS-RDP-NVWFWPERRMC
PGMS
>SELMODRAFT_112052_SmCYP797E1v1 124 bp
-------------------------VQTRIAGMDTSATVEWALLEL-VN--N-PEMKKA-
-QEELD-VVVK-LT-YIKETLRLHPPVPILV-PHPK--GFYSIS-RDP-NVWFWPERRMC
PGMS
>SELMODRAFT_111866_SmCYP797E5 124 bp
SR---IMYLRISSPDAL--RGIGL-IVSQMAGTDTSATTEWALLEL-LN--N-PEMRKA-
-QEELD-TVVK-LL-YVKETFRFHPPGPLL--PRPK--GFYAIG-RDP-RVWFWPERRSC
PGML
>SELMODRAFT_419692_SmCYP797E4v1 124 bp
-------------------------IQTRIAGTDTSTRVEWALLEL-LN--N-PDMRKG-
-QEELD-VVIK-LT-YVKETFRI------------K--GFYSVG-RDP-KF-FWSERRIC
PGMS
>SELMODRAFT_430149_SmCYP797E4v2 124 bp
AR-----------------K-----IQTRIAGTDTSTRVEWALLEL-LN--N-PDMRKG-
-QEELD-VVIK-LT-YVKETFRI------------K--GFYSVG-RDP-KF-FWSERRIC
PGMS
>SELMODRAFT_106240_SmCYP797D1v2 124 bp
SN---ILYLKVSSPDIL--KGMGFTVMTETGGTDTSASIEWALMEL-LL--N-PHMVKA-
-REELV-KFVK-LT-YIKETMRLHPPAPLLV-PHPK--GLYAIG-RDP-NVWFCPERRTC
PGMI
>SELMODRAFT_83018_SmCYP797D1v1 124 bp
SN---ILYLKVSSPDIL--KGMGFTVMTETGGTDTSASIEWALMEL-LL--N-PHMVKA-
-REELV-KFVK-LT-YIKETMRLHPPAPLLV-PHPK--GLYAIG-RDP-NVWFCPERRTC
PGMI
>SELMODRAFT_178226_SmCYP797B9v2 124 bp
SK---VVFLRISSQEVF--TGLGTCNMSRIAGTDTSATSEWLMASV-MH--N-PRLIKL-
-QQELD-RVVK-LD-YLKETFRCYPPGVLLF-PRPK--GAWAVH-MDP-EVWFQPERRKC
PGMS
>SELMODRAFT_78428_SmCYP797B9v1 124 bp
SK---VVFLRISSQEVF--TGLGTCNMSRIAGTDTSATSEWLMASV-MH--N-PRLIKL-
-QQELD-RVVK-LD-YLKETFRCYPPGVLLF-PRPK--GAWAVH-MDP-EVWFQPERRKC
PGMS
>SELMODRAFT_78600_SmCYP797B5 124 bp
AN---IISLRISSPEVF--TGLVSSITSRIGGTDTTSASEWLMAVL-MH--D-PRMAKL-
-REELD-RVVK-LE-YLKETLRRYPPGAIIM-PHPK--GSWAIG-MDP-AVWFHPERRKC
PGMA
>SELMODRAFT_78340_SmCYP797B7 124 bp
AN---IISLRISSPEVF--TGLVSSITSRIGGTDTTSASEWLIAVL-MH--D-PRMAKL-
-REELD-RVVK-LE-YLKETLRRYPPGAIIM-PHPK--GSWAIG-MAP-AVWFHPERRKC
PGMA
>SELMODRAFT_108996_SmCYP797B12 124 bp
------------------------------AGTDTTTVSEWLMGAV-MH--N-PRMAKL-
-HEELD-SVVK-LE-YLKESLRRYPPGALLM-PRPK--GAWAIG-MDP-AVWFHPERRKC
PGMG
>SELMODRAFT_90715_SmCYP797B3 124 bp
AK---ITSLRISSQEIF--TGIGTSITSRI------------------------------
----------L-LD-CLQ------------M-P------------------------RRC
----
>SELMODRAFT_108865_SmCYP797B11v1 124 bp
AK---ITSLRISNQEIF--TGPATSITSRI------------------------------
----------L-LD-CLQ------------M-P------------------------RRC
----
>SELMODRAFT_132063_SmCYP797B19 124 bp
---------------SF----------ASLGGTETTGTCEWIMAAV-MH--N-PQLTNL-
-QEELQ-RVVK-LE-YIKETFRRYPPATLLM-PRPK--GSWAIG-MDP-AVWFLPDRRKC
PGMA
>SELMODRAFT_116027_SmCYP797B10 124 bp
SD---IVSLRISSSSLF--TGLGTCTITQNAGTDATRICEWMLAAM-ME--N-PRMRKA-
-QEELQ-QVVK-LE-YIKETFRRYPAGILLS-PRPK--GAWALG-MDP-SVWFLPERRKC
PGMP
>SELMODRAFT_132115_SmCYP797B17 124 bp
SQ---IVSLSISAPALF--TSIGTASITGAAGTETSVGTEWLMAAV-IQ--E-PRLKKA-
-QQELH-DAVK-LG-YIKESLRRYPIVPIYI-REPK--GSWALG-MDP-VVWFLPERRRC
PGMP
>SELMODRAFT_90256_SmCYP797B1v1 124 bp
SQ---IVSLSISAPALF--TSIGTASITGAAGTETSVGTEWLMAAV-IQ--E-PRLKKA-
-QQELH-DAVK-LG-YIKESLRRYPIVPIYI-REPK--GSWALG-MDP-VVWFLPERRRC
PGMP
>SELMODRAFT_90850_SmCYP797B2 124 bp
SQ---IVSLSISAPALF--TSIGTASITGAAGTETSVGTEWLMAAV-IQ--E-PRLKKA-
-QQELQ-DAVK-LG-YIKESFRRYPVVPIHI-RELK--GSWALG-MDP-VVWFLPERRRC
PGMP
>SELMODRAFT_120910_SmCYP797A1v2 124 bp
SQ---LMHLRASSPAVL--KNIGLAVMTRIGGTDTSITVEWILAEL-LR--N-PLLKKA-
-QDELD-TVVK-LH-YIKETFRLHPPIALLV-PHPK--GVYAIG-RDP-TVWFSPERRSC
PGLQ
>SELMODRAFT_113134_SmCYP797A1v1 124 bp
SQ---LMHLRASSPAVL--KNIGLAVMTRIGGTDTSITVEWILAEL-LR--N-PLLKKA-
-QDELD-AVVK-LH-YIKETFRLHPPIALLV-PHPK--GVYAIG-RDP-TVWFSPDRRSC
PGLQ
>SELMODRAFT_102826_SmCYP797G1v1 124 bp
------------------------------AGTETSATVEWTFGEI-LH--RAPHLTKA-
-HEELD-SVVR-LP-YIKEAFRLHVPVPLLV-PHPK--GAYAIG-RDP-ALWFRPERRAC
PGMG
>SELMODRAFT_176221_SmCYP797G2v2 124 bp
AE---IFSLRISSTDVL--RFMGGATITRIGGTDTSAVIEWALAEI-LH--RAPRLDKA-
-HDELD-AVVR-LP-YIKENFRLHPPAPLLV-PHLG--GVYAIG-RDP-ALWFRPERRAC
PGMG
>SELMODRAFT_271116_SmCYP797G2v1 124 bp
AE---IFSLRISSTDVL--RLMGGATITRIGGTDTSAVIEWALAEI-LH--RAPRLGKA-
-HDELD-AVVR-LP-YIKENFRLHPPAPLLV-PHLG--GVYAIG-RDP-ALWFRPERRAC
PGMG
>SELMODRAFT_421431_SmCYP797H2 124 bp
SN---IFSLRVASAHLF--KDMGFAVVTRIGGTDTSAVIEWAILEL-LH--H-PELRKA-
-QEEMD-VVVQ-LQ-YIKETFRLHPPIPLL--PRPK--GVYAIG-RDP-AVWFMPERRGC
PGMI
>SELMODRAFT_421437_SmCYP797H6 124 bp
SN---IFSLRVASAHLF--KDMGFAVITRI-GTDTSAVIEWAILEL-LH--H-PELRKA-
-QEEMD-VVVQ-LQ-YIKETFRFHPPIPLL--PRPK--GVYAIG-RDP-AVWFMPERRGC
PGMI
>SELMODRAFT_115634_SmCYP797H2Pv1 124 bp
ST---IVFLRISSPEVL--KDIGFVVVMQI-GGDTSALIEWTLLEL-MH--N-PLLQKA-
-QEEID-TVVK-LE-YVKEAFRIHPPAPLL--IHPK--GGYAIG-RDP-AVWFKPERRMC
PGMS
>SELMODRAFT_130230_SmCYP797H4v2 124 bp
SK---ILFMKISSSVVL--RGIGPVVMTRIAGTDTSAIVEWTLLEL-LH--N-PRLSKL-
-KEELD-AVVN-LD-YIKEAFRLHPPLPLLI-PHPK--NVYSIG-RER-GVWFWPERRAC
AGMQ
>SELMODRAFT_115322_SmCYP797H4v1 124 bp
SK---ILFMKISSSVVL--RGIGPVVMTRIAGTDTSAIVEWTLLEL-LH--N-PRLSKL-
-KEELD-AMVN-LD-YIKEAFRLHPPLPLLI-PHPK--NEYPYR-KKA-GVWFWPERRAC
AGMQ
>SELMODRAFT_95246_SmCYP797F1v2 124 bp
SN---IVCLRISSSAAL--KSMVLSTITRIAGTYTTAVIEWVILEL-LR--N-PDLEKA-
-QHELE-SIVH-LT-YVKETFRLHPPAPLLL--RPK--GVYAIG-RDP-GLWFSPERRTC
AGLT
>SELMODRAFT_77761_SmCYP797F1v1 124 bp
SN---IVCLRISSSAAL--KSMVLSTITRIAGTYTTAVIEWAILEL-LR--N-PDLEKA-
-QHELE-SIVH-LT-YVKETFRLHPPAPLLL--RPK--GVYAIG-RDP-GLWFWPERRTC
AGLT
>SELMODRAFT_11244_SmCYP797C1v1 124 bp
SK---IMFLKVSSPEAL--MSIGI-AFTMIA-SDSTAAAEWVMAQL-LH--N-PHLEKA-
-QFELN-LVVK-LE-YIKETLRLCPPGPLLI-PRPK--GAFAIG-RDP-SIWFMPERRMC
PGMP
>Mp3g14900.1_MpCYP829F1 124 bp
AK---ILYLKISSVEVL--KSTSLAQTTRFASSSTSSSMLWILAEL-LK--Q-PAMRKL-
-QQELD-DVVN-LP-YVKEVFRLHPVLPLLV-PHPA--KVYAIG-RDP-TIWFNPDRRMC
VGYN
>Mp5g21950.1_MpCYP829F4 124 bp
SQ---IIRLNVSSPDVL--KSTSLRQTTRFASSSTSSSMIWGLAEL-MR--N-PGLKKA-
-QQELD-EVVR-LP-YVKETFRLHPVLPLLL-PHPA--GTYAIG-RDP-SIWFTPERRMC
VGFN
>Mp7g08070.1_MpCYP829F2 124 bp
SE---IMRLRVSSPDVL--KSTSLTQTTRFASSSTSSTMLWTLAEL-MR--H-PDLRRV-
-QKELD-TVVN-LE-YIKETFRLHPVLPLLL-PHPA--KTYAIG-RDP-QVWFNPDRRMC
VGYN
>Mp7g08050.1_MpCYP829F5 124 bp
AK---IMLLKVSSPDAL--QSTSLTQTTQFASSSTSSSMLWALAEL-MR--Q-PDLQKV-
-QKELD-TVVN-LV-FVKETFRLHPVLPLLL-PHPA--KTYAIG-RDP-RIWFNPGRRMC
VGYS
>Mp7g08020.1_MpCYP829F3 124 bp
AK---IMLLKVSSPDAL--QSTSLTQITQFASSSTSSSMLWALAEL-MR--Q-PDLQKV-
-QKELD-TVVN-LV-FVKETFRLHPVLPLLL-PHPA--KTYAIG-RDP-RIWFNPGRRMC
VGYS
>Pp3c17_14010V3.1_PpCYP761E1 124 bp
AK---IYSLRVTTPEFL--LGIAFAVVTRMGGTDTATTIEWAMSEL-LR--N-PPMAKL-
-KAELD-ALIN-LP-YTKETFRLHPAGPLLV-PHPA--GIYAIG-RSS-KAWFDPERRGC
PGMS
>Pp3c2_37410V3.1_PpCYP761E2 124 bp
AK---IYSLRISTPEFL--LGIAFAIVARMGGTDTSTTIEWAMSEM-LR--N-PTMGKL-
-KAELD-ARID-LP-YTKETFRLHPVGPLLI-PHPT--GVYAIG-RNP-KVWFDPERRGC
PALP
>At5g07990_AtCYP75B1 124 bp
VT---ILHLRAASKSFL--KDLVFAALGREAGTDTSATVDWAIAEL-IR--H-PDMVKA-
-QEELD-IVVQ-LP-YIKENFRLHPPTPLSL-PHPK--GIWAIA-RDP-DQWFKPERRIC
AGLS
>LOC_Os10g17260.1_OsCYP75B3 124 bp
AR---LFRLRAASAPFL--RDLVFATLARAAGTDTTSTVEWALAEL-IR--H-PDLKEA-
-QHELD-TVVR-LP-YIKETFRLHPSTPLSL-PRPK--GVWAIA-RDP-TQWYQPSRRIC
AGLS
>LOC_Os10g16974.1_OsCYP75B4 124 bp
TK---LIRLRAGSAPFL--RDVVFGALSRAAGTDTTSIVEWTMAEL-IR--H-PDLKHA-
-QEELD-VVVH-LT-FIKETFRLHPSTPLSL-PRPK--GVWGIA-RDP-AIWYKPSRRIC
AGLS
>LOC_Os03g25150.1_OsCYP75A11 124 bp
AR---VMYLKASSPCFL--KNMVFAIVGQIAGTDTSSIVEWAMAEM-MK--N-PAMARA-
-QEEMD-RVVS-LP-YCKEAMRLHPSTPLSL-PHPA--NIYAIG-RDP-SAWFRPERRIC
AGKL
>SELMODRAFT_169986_SmCYP781A1 124 bp
AT---IVYLNISSPEVF--RDLVFALMSSVAGTGTTRTLEWGFSEL-VR--H-PEQRRA-
-QEELD-RVVG-LP-YVKEIMRLHPAAPLGL-PHPA--NIWTIC-RDS-SSWFRPERRRC
AGIN
>SELMODRAFT_104330_SmCYP781A2 124 bp
------------------------------AGTGTTRTLEWGFSEL-VR--H-PEQRRA-
-QEELD-RVVG-LP-YVKEIMRLHPAAPLGL-PHPA--NIWAIC-RDP-SSWFRPERRRC
AGIN
>SELMODRAFT_228641_SmCYP781B1v1 124 bp
AR---VMSFRISSPEVL--KDLIFALMTCVAGTGTSKTIEWAISEL-IV--N-PRQEKA-
-HEELD-RVVD-LP-YVKEVFRKRPIAPLGV-PHPA--HIWAIH-HDP-SVWFLPERRRC
VGIP
>SELMODRAFT_229105_SmCYP781B1v2 124 bp
AR---VMSFRISSPEVL--KDLIFALMTCVAGTGTSKTIEWAISEL-IV--N-PRQEKA-
-HEELD-RVVD-LP-YVKEVFRKRPIAPLGV-PHPA--HIWAIH-HDP-SIWFLPERRRC
VGIP
>Mp3g11100.1_MpCYP98A1 124 bp
AE---ILSFWVSSAAVL--KDLIWANITRIAGMDTTATVEWAMAEL-IR--N-PDQRKA-
-QEELD-NVVD-LP-YAKEALRLHPPTPLML-PHPK--GAFAIA-RDP-STWFRPERRVC
PGAQ
>Pp3c22_19010V3.1_PpCYP98A34 124 bp
AQ---VLSVWVSSADML--KDLIWANITRIAGMDTTASVEWAIAEL-VR--N-PDQVKA-
-QQELD-QVVQ-LP-YAKEALRLHPPTPLML-PHPK--GVYAIS-RDP-TVWFRPERRVC
PGAQ
>AagrOXF_evm.model.utg000009l.515.1 124 bp
AK---VMSVWVSSAEVL--KDLIWANITRLAGMDTVATVEWALAEL-IR--N-PEQRKA-
-QEELD-AVVK-LP-YTKESLRLHPPTPLML-PHPK--GIYVIA-RDP-AVWFRPERRVC
PGAQ
>SELMODRAFT_450942_SmCYP98A38v1 124 bp
AE---IMSVWISNAEVL--KDLIWANITRIAGMDTTASAEWAMAEI-IK--H-PKQEKA-
-HEEMD-RVIQ-LP-YVKEALRLHPTTPLML-PHPK--GVYAIG-RDP-KVWFRPERRIC
PGAQ
>SELMODRAFT_450943_SmCYP98A38v2 124 bp
AE---IMSVWISNAEVL--KDLIWANITRIAGMDTTASAEWAMAEI-IK--H-PKQEKA-
-HEEMD-RVIQ-LP-YVKEALRLHPTTPLML-PHPK--GVYAIG-RDP-KVWFRPERRIC
PGAQ
>At2g40890_AtCYP98A3 124 bp
AQ---IISVWVSSAEVL--KDLIWANITRLAGMDTTATAEWAMAEM-IK--N-PRQQKV-
-QEEFD-RVVR-LP-YVKESFRLHPPTPLML-PHPK--GVWAVA-RDP-AVWFRPERRVC
PGAQ
>LOC_Os05g41440.1_OsCYP98A4 124 bp
AE---IVSVWVSTSEVL--KDLIWANITRLAGMDTTVSVEWAMAEL-VR--N-PRQKKL-
-QEELD-RVVS-LP-YVKESLRLHPPTPLML-PHPK--GVWAIA-RDP-KVWYRPERRVC
PGAQ
>At1g74540_AtCYP98A8 124 bp
SE---IISVWVSSSDVL--RDLVWSTISRLAGADTTAVIEWAMAEM-IK--C-PTQEKA-
-QQELD-SVVI-LP-YVKEALRLHPSTPLML-PHPK--GVQAIG-RDP-ANWFRPERRMC
PAAQ
>At1g74550_AtCYP98A9 124 bp
SQ---IISVWVSSSDVL--RDLIWSIVSRLAGADTTATIEWAMAEM-IR--C-PTKEKV-
-QDELD-SVVK-LP-FLKEALRLHPPTPLML-PHPK--GVQAIA-RDP-ANWFRPERRVC
PAAQ
>SELMODRAFT_78910_SmCYP795A2v2 124 bp
AR---LVKLRASSPEFL--RDMVFAVITRMAGTDTSITIQWAMAEL-LN--N-PRLEKA-
-QEELR-AKFD-LP-YIKETFRLHPPAPLLI-PHAK--GVYAIG-RDP-ALWFLPERRGC
PGMA
>SELMODRAFT_78680_SmCYP795A1v2 124 bp
AR---LVKLRASSPEFL--RDMVFAVITRMAGTDTSITIQWAMAEL-LN--N-PRLEKA-
-QEELR-AKFD-LP-YIKETFRLHPPAPLLI-PHAK--GVYAIG-RDP-ALWFLPERRGC
PGMA
>SELMODRAFT_78844 124 bp
AR---LVQLRASSPEFL--RDMVFAVITRMAGTDTSITIQWAMAEL-LN--N-PRLEKA-
-QEELR-AKFD-LP-YIKETFRLHPPAPLLI-PHAK--GVYAIG-RDP-ALWFLPERRGC
PGMA
>SELMODRAFT_78293_SmCYP795A2v1 124 bp
AR---LVQLQASSPEFL--RDMVFAVITRMAGTDTSITIQWAMAEL-LN--N-PRLEKA-
-QEELR-AKFD-LP-YIKETFRLHPPAPLLI-PHAK--GVYAIG-RDP-ALWFLPERRGC
PGMV
>Mp5g10800.1_MpCYP824A1 124 bp
GQ---LFHLRVCSAAVL--KDVAGAVVTRMAGVDTSSTIEWALTEL-IK--E-SEMKRV-
-QEEIE-SVVN-FP-YVKETLRLHPPAPLLL-PHPA--KVFAIG-RDP-TVWFLPERRIC
PGMS
>SELMODRAFT_158157_SmCYP787D4v1 124 bp
WF---TLVVS--SPDVL--CDLAWTVVSSIAGTETSSTTEWALSEL-MN--S-PTMIKA-
-QKEID-TIVK-LS-YVNEVFRLHPPGPMLL-PRPK--NVWSIA-RDP-SLWFKPDRRIC
PGLS
>SELMODRAFT_165663_SmCYP787D1 124 bp
WF---TLVVS--SPDVL--CDLGWTVVSLIAGTETSATTEWALSEL-MN--N-PTMIKA-
-QKEID-TIVK-LS-YVNEVFRLHLPAPMLL-PRPK--NVWSIA-RDP-SLWFNPDRRIC
PGLS
>SELMODRAFT_446702_SmCYP787D3v1 124 bp
WF---TLVVS--SPDVL--CDLGWTVVSSIAGTETSATTEWALSEL-MN--S-PTMIKA-
-QKEID-TIVK-LS-YVNEVFRLHPPAPLLL-PHPK--NVWSIA-RDP-SLWFKPDRRIC
PGLS
>SELMODRAFT_113310_SmCYP787A1v2 124 bp
SH---IMTIK----------NISCCVITRMGGTDTTATTEWALSEL-LR--N-PELRKV-
-QQEIH-VIVH-LH-YVKETFRLHPAAPMMA-PHPA--KAWSMG-RDP-AQWFMPERRMC
VGMS
>SELMODRAFT_77365_SmCYP787A1v1 124 bp
SH---IMTIKISSKKIL--TNISCCVITRMGGTDTTATTEWALSEL-IR--N-PDLRKV-
-QQEIH-VIVH-LH-YVKETFRLHPAAPMMA-PHPA--KAWSMG-RDP-AQWFMPERRMC
VGMS
>Mp4g10800.1_MpCYP829D1 124 bp
AD---IMTVRVSSSAIL--KDVVMGIITQEAGVDTSMTVVWALTEL-MR--H-PEYRKA-
-QQELD-LIVH-LK-YLKETFRLHPVVPLMI-PHPE--KVYALG-RDP-SVWFDPERRIC
AGIN
>Mp6g15540.1_MpCYP829K9 124 bp
AG---IMWLEVSSSDIL--KDLVFSITTRMAGTETTSTVVWAMTEL-LR--H-PNMERL-
-QSELD-AVIK-LE-YVKETLRLHPVGVLGI-PHPA--NLYAIG-RDP-KVWFDPSRRRC
PGMN
>Mp4g13700.1_MpCYP829K10 124 bp
-------------------------ITTRMGGTDTSSTIVWAMTEL-LR--H-PNMERL-
-QSELD-DVIK-LE-YVKETLRLHPIGVLA--PHPA--NLYAIG-RDP-KVWFDPSRRRC
PGMN
>Mp2g20550.1_MpCYP829K11 124 bp
------------------------------------------MTEL-LR--H-PNMERL-
-QSELD-DVIK-LE-YVKETLRLHPIAVLA--LHPA--NLYAIG-RDP-KVWFDPSRRRC
PGMN
>Mp2g20510.1_MpCYP829K7 124 bp
-------------------------ITTRMAGTDTSSTIVWAMTEL-LR--H-PNMERL-
-QIELD-DVIK-LE-YVKETLRLHPGVVLGI-PHPA--NLYAIG-RDH-KVWFDPSRRIC
PGMN
>Mp2g20500.1_MpCYP829K8 124 bp
-------------------------ISTRMGGTDTSSTIVWAITEL-LR--H-PNMERL-
-QIELD-DVIK-LE-YVKETLRLHPVGALGI-PHPA--NLYAIG-RDP-KVWFDPSRRIC
PGMN
>Mp2g18450.1_MpCYP829K15 124 bp
AE---IVWLQVSSSDIL--KDLLFSLSTRMAGGETIPTIVWAMTEL-LR--H-PNMERL-
-QNELD-DVIK-LE-YVKETLRLHPVGVLGV-PHPA--SFYAIG-RDP-KVWFDPSRRKC
PGMH
>Mp2g19650.1_MpCYP829K18 124 bp
AE---IVWLEVTSSDVL--KDLVFSLTTRMAGAETSPTIVWAITEI-LR--H-PNMERL-
-QSELD-DVIN-LE-YVKETLRLHPVVGLGI-PHPA--NLYAIG-RDA-KVWFDPSRRRC
PGMN
>Mp8g17950.1_MpCYP829K17 124 bp
AE---IVWLEVTSSDVL--KDLVFS-----AGAETTPTIVRAITEL-VR--H-PNIERL-
-QSELD-DVIN-LE-YVKETLRLHTVVGLGI-PHPA--NYYAIN-RDA-KVWFDPSRRRC
PGMN
>Mp8g10300.1_MpCYP829K30 124 bp
AE---IVWVEVTSSDVL--KGLVWSLTTRMVGTDTSSTIVWAITEL-LR--H-PNMERL-
-QSELD-DAIN-LE-YVKETLRLHPVAALGV-PHPA--NLYAIG-RDP-KVWFDPSRRKC
PGMN
>Mp2g16050.1_MpCYP829K31 124 bp
AE---IVWLEVTSSDVL--KGLVWSLTTRMVGTDTSSTIVWAITEL-LR--H-PNMERL-
-QSELD-DAIN-LE-YVKETLRLHPVAALGV-PHPA--NLYAIG-RDP-KVWFDPSRRKC
PGMY
>Mp2g16020.1_MpCYP829K28 124 bp
AE---IVWLEVTSSDVL--KGIIWSLTTQMAGTDTSSTIVWAINEL-LR--H-PNMERL-
-QSELD-DAIN-LE-YVKETLRLHPVGALGM-AHPA--NLYAIG-RDP-KVWFDPSRRKC
PGMN
>Mp2g18130.1_MpCYP829K27 124 bp
AE---LVWLEVTSSDVL--KGLIWSLTTRMAGTDTSSTIVWAMTEL-LR--H-PNMERI-
-QSELD-DAIN-LE-YVKETLRLHPVGGLGL-PHPA--NLYAIG-RDP-KVWFDPSRRKC
MGMN
>Mp6g18110.1_MpCYP829K25 124 bp
AE---IVWLEVSSSDVL--KGIIWSLTTRMAGTDTSSTIVWAITEL-LR--H-PNLERL-
-QSELD-DVIN-LE-YVKETLRLHPVAALGV-PHPA--NLYAIG-RDP-KVWFDPSRRKC
PGMN
>Mp2g18150.1_MpCYP829K26 124 bp
AE---IVWLEVSSSDVL--KGIIWSLTTRMAGTDTSSTIVWAITEL-LR--H-PNLERL-
-QSELD-DVIN-LE-YVKETLRLHPVAALGV-PHPA--NLYAIG-RDP-KVWFDPSRRKC
PGMN
>Mp2g18120.1_MpCYP829K24 124 bp
AE---IVWLEVTSSDVL--KDLIWSLTTQMAGAETSSTIVWGISQL-LR--H-PNLERL-
-QSELD-DVIN-LE-YVKETLRLHPVVALGV-PHPA--NLYAIG-RDP-KVWFDPSRRKC
PGMN
>Mp2g18100.1_MpCYP829K23 124 bp
AE---IVWLEVTSSDVL--KDLIWSLTTQMAGAETSSTIVWGISQL-LR--H-PNLERL-
-QSELD-DVIN-LE-YVKETLRLHPVVALGV-PHPA--NLYAIG-RDP-KVWFDPSRRKC
PGMN
>Mp2g18140.1_MpCYP829K21 124 bp
AE---LVWLEVTSSDVL--KDLIFSLTTQMAGNDTSSTIVWAITEL-LR--H-PNMERL-
-QIELD-DVIN-LE-YVKETLRLHPVFVLGV-PHPA--NLYAIA-RDA-KVWFDPSRRKC
MGMN
>Mp5g09240.1_MpCYP829K19 124 bp
AE---IVWLEVTYSDVL--KNLGLSLTTRMGGTDTSASIVWAITEL-LW--H-PNMERL-
-QRELD-DVIN-LE-YVKETLRLHPVAGLGV-PHPA--NIYAIG-RDP-QDWFDTSRRRC
VGMN
>Mp2g18430.1_MpCYP829K14 124 bp
AD---IVWLDVSSSDIL--KDLLFSMTTRMGGSDTSPTIVWAITEL-LR--H-PNMERL-
-QNELD-DVIK-LE-YVKETLRLHPVGVLGT-PHPA--SFYAIA-RDP-KVWFDPSRRKC
PGMN
>Mp6g05170.1_MpCYP829K13 124 bp
AE---IVWLDVSSSDIL--KGLIFSLTTRMGGSDTSSTIVWAMTEL-LR--H-PNMERL-
-QNELD-DVIK-LE-YVKETLRLHPVGVLGS-PHPA--GIYAIG-RDP-NVWFDPSRRKC
VGMN
>Mp2g18440.1_MpCYP829K12 124 bp
AE---IVWLEVSSSDIL--KDLLFSLSTRMAGGDTSPTIVWAIAEL-LR--H-PDMERL-
-QNELD-DVIK-LE-YVKETLRLHPIGALGV-PHPA--SLYAIG-RDP-KVWFDPLRRKC
PGMN
>Mp8g12170.1_MpCYP829K4 124 bp
AE---IMWLDVSSPDIL--KDLLFCTTTAMAGTDTTSTIVWGMTEL-LR--H-PNMERL-
-QSELD-NVIN-LE-YVKETLRLHPPTMLGV-PHPA--NIHAIS-TDP-KVWFDPSRRLC
PGMN
>Mp8g12210.1_MpCYP829K3 124 bp
AE---IMWLDVSSPDIL--KDLLFCTTTAMAGGDTTSTVVWGMTEL-LR--H-PNMERL-
-QSELD-DVIN-LE-YVKETLRLHPPAMLGV-PHPA--NIHAIS-TDP-KVWFDPSRRLC
PGMN
>Mp6g06440.1_MpCYP829K1 124 bp
------------------------------------------MTEL-LR--H-PNMERL-
-QSELD-DVIN-LE-YVKETLRLHPPAMLGV-PHPA--NVHAIS-TDP-KVWFDPSRRLC
PGMN
>Mp2g18110.1_MpCYP829K22 124 bp
AE---IVWLE------L--KDLVFCLTTQMAGTDSVSTIVWAIIEL-LR--H-PNMERL-
-QSELD-DVIN-LE-YVKETLRLHPVAALGV-PHPA--NLYAIG-RDA-KVWFDPSRRRC
VGMN
>Mp2g19660.1_MpCYP829K16 124 bp
AE---IVWLEVSSSDIL--KDLIFSLTTRMGGGETSPTIVWAITEL-LR--H-PDMERL-
-QNEPD-DVIK-LE-YVKETLRMYPVVVLGV-PHPA--KLYAIG-RDP-KVWFDPSRRKC
VAMN
>Mp6g06450.1_MpCYP829K2 124 bp
-------------------------LGSKL------------------------------
----------N-LE-YVKETLRLHPPAMLGV-PHP-----------DP-KVWFDPSRRLC
PGMN
>Mp7g12580.1_MpCYP829K6 124 bp
AE---IICLDVSSQDIL--KGLVFSITTRMGGTNTNSTTVWAITEL-LR--H--------
-QSELD-DVIQ-LE-YVKETLRLHPTVVFG--AHPA--NLYAIS-RDP-KVWFDPSRRKC
PGMN
>Mp7g09860.1_MpCYP829K5 124 bp
AE---IMWLDVSSSDIL--KDLVFS-----AGTDTTSTIVWAITEL-LR--H-PNMERL-
-QSELD-DVIK-LE-YVKETLRLHPVGVI-V-PRP-----------DP-KVWFDPSRRMC
PGMN
>Mp1g17310.1_MpCYP829K20 124 bp
AE---IVWLEVTSSDLL--------LSTRMSSRNTSSRTSWVLELI-L-------LIRLC
GQSRCD----N-LE-YVKKTLRLRQ-------RNRA--NLYAIG-RDT-KVWFDPSRRRC
VGMN
>Mp7g19270.1_MpCYP829E1 124 bp
AD---VMFMSVSSKEIL--KDMVFSMQTRTAGTDTTNEIMWMLVEL-MR--H-PHLKKV-
-QEELD-DVVQ-LN-YIKESFRLHPVLPLMF-PHPA--NVYAIM-RDP-NVWFDPDRRMC
PALN
>Mp2g17120.1_MpCYP829A1 124 bp
KK---LMFMQVQGPDVL--RDLLFANVSKIGGIDSSAQMQWTLVEL-LR--H-PERHKV-
-QQELD-SVIR-LP-YMKESFRLHPAVPFLA-PHPA--NVYAIH-RDP-EVWFNPERRMC
PGMD
>Mp3g20410.1_MpCYP829G1 124 bp
AK---LVYLRVSSPDFL--KGLILSNITRLAGSETAAVETWALTEL-MR--H-PERQKL-
-LTELD-TVVN-LK-YVKETFRLHPALPFLV-PHPA--KIYHIG-RDP-SLWFNPDRRIC
VGLN
>Mp2g26700.1_MpCYP829I1 124 bp
AD---LMSLRVSSPEFL--KNLAWANITRMGGTDTSSAMVWTLTAL-MK--Y-PERRKL-
-REEVD-SVVQ-LK-YVRESFRCHPVGAFLL-PHPR--NLFAIY-NDP-QVWFRPERRMC
PGIN
>Mp3g14950.1_MpCYP829B1 124 bp
SK---LMFLQVSSAEVF--SGLILAHTTQMGGTETFSQVEWTLTEL-MR--H-PERQKV-
-QRELD-FVVR-LK-YVKESFRLHPVLPLCA-PMPS--KLYAIQ-RDP-KIWFDPDRRIC
VGLN
>Mp4g05650.1_MpCYP829H1 124 bp
SK---LMSIRISSPEFF--RDVSFSHICRIAGTQTTSQTTWALTEL-MR--H-PDKQKV-
-VDELD-LVVN-LV-YVKETLRMYPSVPLGV-PHPK--KAYGIG-RDP-KLWFNPERRQC
PGMD
>Mp4g13420.1_MpCYP829M1 124 bp
SR---VMMLQVSSPDVL--KDLLMAIITQEAGSDTAATLVWILSEL-MR--N-PERDKL-
-RRELD-DVVN-LE-YVKEALRLHPPAPLLV-PHPV--DVYAIQ-RDP-TVWFDPQRRIC
VGMN
>At2g45570_AtCYP76C2 124 bp
SK---IMSLKVTSPEVL--RSVVWLIISNIAGTDTNSTVEWAMAEL-LR--N-PEMVKA-
-QAEID-CVIA-LP-YVKETFRLHPAAPLLV-PRPK--DVWAIG-RDP-NVWFKPERRIC
PGLP
>At2g45550_AtCYP76C4 124 bp
AK---IMSLKITSPEVL--RSVIWLIISNIAGTDTSSTLEWAMAEL-LR--N-PKMVKA-
-QAEMD-RVLG-LP-YVKETFRLHPAAPLLV-PRPK--DVWAIG-RDP-SVWFEPERRIC
PGLP
>At2g45560_AtCYP76C1 124 bp
SK---VMSLKIASPEVL--RSLVWLIISNIAGTDTSSTLEWAMTEL-LK--N-PKMAKA-
-QAEID-CVIK-LP-YVKETFRLHTPVPLLI-PRLK--DVWAIG-RDP-SVWFEPERRIC
PGMP
>At5g36110_AtCYP716A1 124 bp
SK---VMSLKIASPEVL--RSLVWLIISNIAGTDTSSTLEWAMTEL-LK--N-PKMAKA-
-QAEID-CVIK-LP-YVKETFRLHTPVPLLI-PRLK--DVWAIG-RDP-SVWFEPERRIC
PGMP
>At1g33720_AtCYP76C6 124 bp
SK---VMSLKIASRDVL--KSVGWIIISNIAGTDTNSTVEWAMAEL-LG--N-PKMTKV-
-QDEIN-HVIK-LP-YVKETFRLHPAAPFLL-QRLK--DVWAIG-RDP-LVWFEPERRIC
PGLP
>At1g33730_AtCYP76C5 124 bp
-------------------------IISNIAGTDTNSTVEWAMTEL-LG--N-PKMTKV-
-QDEIN-RVIK-LP-YIKETFRLHPAAPFLL-PRPK--DVWAIG-RDP-NVWFEPERRIC
PGLP
>At2g45580_AtCYP76C3 124 bp
SK---IMSLKISSPEAL--RSIVWIIISNAAGTDTNSTMEWAMTEL-FR--S-TEMVKA-
-QSEIR-QVIS-LP-YVKETLRLHPAAP-LI-PRPK--NVWAIG-RDA-SVWFEPERRMC
PGIS
>At3g61040_AtCYP76C7 124 bp
SR---VMSFKISSPEVL--KSLLWIIISNAAGVDTSSAVEWAMAEL-LR--N-PKIVKV-
-QEEIR-QVIK-LP-YVKESLRLHPPAPFLV-PRPK--NVWAIG-RDP-NVWFEPERRIC
PGMP
>LOC_Os03g14400.1_OsCYP76H4 124 bp
AG---LMTLRASSPGIL--QSMGMLLLSSTAGSDTSATVEWAMAQL-LQ--N-PPMAKA-
-REELA-RVIQ-LK-YVKETLRLHPPAPFLL-PHPK--GVWAIG-RDS-KVWFMPERRIC
PGLP
>LOC_Os03g14420.1_OsCYP76H5 124 bp
AE---LMTLRASSPDIL--QAMPWLMLSCTAGSDTSATVEWAMAQL-LQ--S-PSMMKA-
-REELT-RVIS-LE-YVKETFRLHPPAPLLL-SHPK--GIWAIG-RDS-KVWFIPERRIC
PGLP
>LOC_Os10g08540.1_OsCYP76H6 124 bp
AK---LMSLRVSSPDFL--QSVPWLLLSRTAGSDTSSTVEWAMAEL-LR--N-PLMAKA-
-CDELQ-RVIR-LP-YIKETFRLHPPVPFLL-PRPK--GVWAMG-RDK-DIWFMPERRIC
PGLP
>LOC_Os10g08474.1_OsCYP76H8 124 bp
AK---LMSLRASSPEFL--QSVAWLLVARTAGSDTSSTVEWAMAEL-LQ--N-PIMAKL-
-CDELR-RVVQ-LP-YIKETFRLHSPAPLLL-PRPK--GVWAMG-RDE-DIWFIPERRIC
PGMP
>LOC_Os10g08319.1_OsCYP76H9 124 bp
AK---LMSLRVSSPEFV--QSVIWLLLSRTAGSDTSSTIEWAMVEL-LK--N-TLMGKA-
-CDELA-QVVQ-LP-YIKETLRLHPPVP-LL-PHPN--GVWAIG-RDK-NIWFMPERRIC
PGMP
>LOC_Os10g05490.1_OsCYP76P1 124 bp
AE---LVTLRASSPAVL--HSIFAFLLFGAAGSETSSVIEWAMAEL-LQ--N-PQMTKL-
-QEELK-KVIQ-LP-YIKETHRLHPAIP-LL-MYPK--ETWAIH-QNS-EVWFIPERRFC
LGYP
>LOC_Os12g09500.1_OsCYP76P2 124 bp
AQ---LVTLRASSPAVL--HSIFALLLFGSAGSETSSVIEWAMAEL-QQ--N-PQMRKL-
-QEELK-KVIQ-LP-YIKETHRLHPAIP-LL-MYPK--ETWAIH-QNS-EVWFIPERRFC
LGYP
>LOC_Os09g27510.1_OsCYP76K1 124 bp
AA---VMSLRLSSPDAL--HSMAWLFMSNVAGSHTTTTVEWAMAEL-LR--N-PSMAKA-
-RAELG-EAFR-LP-YIKETLRLHPPAPLLL-PHPS--GAWAIG-RDP-AAWFSPERRAC
PGIP
>LOC_Os09g27500.1_OsCYP76L1 124 bp
AE---VMSLKASSAAAL--QSIVWLLVSNVAGTDTNSTVEWAMAEL-LR--H-PAMSRA-
-RAELR-DALR-LP-YVMETMRLHPPSPLLM-PHPR--GVWSIM-RDP-ASWFEPERRAC
PGTP
>LOC_Os08g36310.1_OsCYP76M1 124 bp
AR---VMMLKISSGDAF--TSMIWLLVSSAAGSDTITTVEWAMAEL-LR--N-PSMAKV-
-RAEMD-GALR-LP-YVKEAMRLHPAAPLLL-PHPK--GVWAIM-RDP-AAWFMPERRVC
AGLP
>LOC_Os08g39730.1_OsCYP76M2 124 bp
ARE--VMALKVSSPDAF--TSMIWLLVSNAAGTDTIATVQWAMAEL-LR--N-PSMAKA-
-RTEME-DVLK-LP-YIKEAMRLHPVAPILL-PHPK--GVWAIM-RDP-TAWFMPERRLC
PGLP
>LOC_Os08g39660.1_OsCYP76M10 124 bp
ARE--VMTLKVSSPDAF--TSMIWLIVSNAAGTDTISTVVWAMAEL-LR--N-PSMAKV-
-RAEME-DVLK-LP-YIKEAMRLHPVAPILL-PHPK--GVWTIM-RDP-AAWFMPERRLC
PGLP
>LOC_Os02g36030.1_OsCYP76M5 124 bp
AR---VMALRVSSRDAF--TSIIWLLVSSSAGSDTMSSLEWAMAEL-LR--N-PRMRKA-
-RAELE-DAAR-LP-YVKEAMRLHPVGPILL-PHPR--GAWAIM-RDP-AAWFVPERRLC
PGLP
>LOC_Os06g39780.1_OsCYP76M7 124 bp
AR---VMTLKISSREAY--TSMVFILVSFSAGADTMATLEWVMAEL-LK--N-PGMAKA-
-RAELR-DVLR-LP-YLKEAMRLHPVGALLL-PHPK--GAWAIM-RDP-AAWFVPERRLC
PGLP
>LOC_Os02g36110.1_OsCYP76M17 124 bp
AR---VMTLKISSREAY--TSMVFILVSFSAGVDTMATLEWVMAEL-LH--N-PAMARV-
-RAELS-DVLR-LP-YLKEAMRLHPVGALLL-PHPR--GAWAIM-RDP-AAWFVPERRLC
PGLP
>LOC_Os02g36070.1_OsCYP76M8 124 bp
AR---VMTLKISSREAY--TSMVFIMVSFSAGADTMATLEWVMAEL-LK--N-PSMAKA-
-RAELR-DVLR-LP-YLKEAMRLHPVGALLL-PHPK--GAWAIM-RDA-AAWFVPERRLC
PGLP
>LOC_Os01g38110.1_OsCYP76M14 124 bp
AR---VMMIKISSRDAF--TSAVFLLVSSSAGGDTVATLEWVMADL-LR--N-PPMAKL-
-RAELD-DVLR-LP-YLKESMRLHSVGP-LL-HHPR--GTRAIM-RDP-AAWFAPERRLC
PGIP
>LOC_Os02g36280.1_OsCYP76M6 124 bp
AR---VMTLKVSSAEAY--TSIVFSLISTSAGADTMTTVEWAMAEL-LR--N-PRMAKV-
-RAEVT-DALS-LT-YFKEAMRLHPVGSILV-PHPK--GAWAIM-RDP-AAWFLPERRLC
PGLP
>LOC_Os06g30640.1_OsCYP76M9 124 bp
AR---VMRLQISSPGAF--TSMIWLLVSSAAGSDTMSTVVWAMAEL-LR--N-PGMAKA-
-RAEID-AALR-MP-YLKEAMRLHPVAPVML-PRPR--GTWAIM-RDP-AAWFVPERRLC
PGVP
>LOC_Os12g09790.1_OsCYP76M13 124 bp
AH---VMTLKISSRDAF--ASMVWLLLANVAGTETTKTVEWAMAEL-LR--N-PNMATT-
-RAEMK-AALN-LP-YVKESMRLHPVAPLLL-PHSK--GSWAIM-RDS-TAWFLPDRRLC
PALP
>SELMODRAFT_236259_SmCYP793B3v2 124 bp
SA---IMSLRASSPAFL--KDIAFALITFMAGTETSATLEWAMAES-IK--N-PTAAKA-
-REEIE-LVLQ-LT-YVKETLRLHPAVPLLV-PHPR--GAYAIA-RDT-SAWFRPERRQC
PGMA
>SELMODRAFT_159100_SmCYP793B3v1 124 bp
------MSLRASSPAFL--KDIAFALITFMAGTETSATLEWAMAEL-IK--N-PTAAKA-
-REEIE-LVLQ-LT-YVKETLRLHPAVPLLV-PHPR--GAYAIA-RDT-SAWFRPERRQC
PGMA
>SELMODRAFT_126936_SmCYP793B2v3 124 bp
SA---IMSLRASSPAFL--KDIVFALITFMAGTDTSATLEWAMAES-IK--N-PTAAKA-
-REEIE-LVLQ-LT-YVKETLRLHPAGPLLV-PHPR--GAYAIA-RDS-TAWFRPERRQC
PGMA
>SELMODRAFT_183490 124 bp
SA---IMSLRASSPAFL--KDIVFALITFMAGTDTSATLEWAMAES-IK--N-PTAAKA-
-REEIE-LVLQ-LT-YVKETLRLHPAVPLLV-PHPR--GAYTIA-RDS-TAWFRPERRQC
PGMA
>SELMODRAFT_159093_SmCYP793B1 124 bp
------MSLRASSPAFL--KDIVFALITLMAGTDTSATLEWAMAES-IK--N-PTAAKA-
-REEIE-LVLQ-LT-YVKETLRLHPAGPLLV-PHPR--GAYAIA-RDS-SAWFRPERRQC
PGMA
>SELMODRAFT_429647_SmCYP793B2v2 124 bp
------MSLRASSPAFL--KGIVFALITFM------------------------------
----------------------------------PR--GAYAIA-RDS-TAWFRPERRQC
PGMA
>SELMODRAFT_76773_SmCYP791C1v1 124 bp
-----------SSATTS--T----------GGTDTSATVEWALAEL-LK--H-PDMAKA-
-QEELD-NVLK-LE-YIKETLRLHPPGPLLI--HPQ--KLYALG-RDE-STWFDPNRRGC
PGMH
>SELMODRAFT_267088_SmCYP791B2v1 124 bp
AR---CVFLKISSAQAI--RGILWTMILRKAGTDTSATIEWAMAEL-IN--N-PRMSRL-
-LEELH-SVVK-LV-YVKETLRLHPPGAILI--FPE--GNYEIA-RDE-RCWFKPERRGC
PGIQ
>SELMODRAFT_437557_SmCYP791B1v1 124 bp
AR---CVFLKISSAQAI--R-----MILRKAGTDTSATIEWAMAEL-IN--N-PRMSRL-
-LEELH-SVVK-LV-YVKETLRLHPPAAILI--FPE--GNYEIA-RDE-RCWFKPERRGC
PGIQ
>SELMODRAFT_87054_SmCYP791B1v2 124 bp
AR---CVSLKISSAQAI--RGILWTMILRKAGTDTSATIEWAMAEL-IN--N-PSMSRL-
-LEELH-SVVK-LV-YVKETLRLHPPGAILI--FPE--GNYEIA-RDE-RCWFKPERRGC
PGIQ
>SELMODRAFT_86204_SmCYP791A1v1 124 bp
AK---CLMLKISSPEAL--KGILWAIMRVWGSTDTSATVEWAMAEL-IN--N-PRLERA-
-QDELL-QTFE-LE-FVKETLRLHPTAPILI--YPP--KIYGIA-RSE-ASWFKPERRGC
PGIQ
>Pp3c27_4440V3.1_PpCYP761C1 124 bp
AD---LMSLRATSPEFL--KDVAFQVISRMGASETIITSEWAMAEL-LR--H-PSMAKA-
-QAELD-AVVH-LT-YIKETFRLHPAAALLL-PRPA--KCYAIH-RDP-AIWFNPDRRVC
PGLS
>Pp3c27_4400V3.1 124 bp
AD---LMSLRATSPEFL--KDVAFQVISRMGASETIITSEWAMAEL-LR--H-PSMAKA-
-QAELD-AVVH-LT-YIKETFRLHPAAALLL-PRPA--KCYAIH-RDP-AIWFNPDRRVC
PGLS
>SELMODRAFT_90567_SmCYP786B1v1 124 bp
SK---LMSLRASSSQFL--QDIMWASIIGTAGTDTSSTLEWALTEL-VR--H-PRLQKA-
-QDEIS-FIVK-LQ-FVKETLRLHPPGPLLQ--HPA--GVYGIS-RDP-SLWFDPWRRIC
PGLA
>SELMODRAFT_132062_SmCYP786B1v2 124 bp
SK---LMSLRASSSQFL--QDIMWASIIRTAGTDTSSTLEWALTEL-VR--H-PRLQKA-
-QDEIS-FIVK-LQ-FVKETLRLHPPGPLLQ--HPA--GVYGIS-RDP-SLWFDPWRRIC
PGLA
>SELMODRAFT_111331_SmCYP786A2 124 bp
----------------------MWASSLRMAGSDTAWTCEWAMAEL-LR--H-PAMRRA-
-QREID-AVVG-LN-FVKETLRLHPPSPVIL--YAQ--GVYVIS-RDA-NSWFWPERRIC
PGMG
>SELMODRAFT_111377_SmCYP786A1v1 124 bp
SK---LMFLRASSAEFL--HDIMWASILRMAGSDTAWTCEWAMAEL-LR--H-PTMRRA-
-QREID-AVVG-LN-FVKETLRLHPPSPVIL--YAQ--GVYAIS-RDA-NSWFWPERRIC
PGMG
>SELMODRAFT_128013_SmCYP786A1v2 124 bp
SK---LMFLRASSAEFL--HDIMWASILRMAGSDTAWTCEWAMAEL-LR--H-PAMRRA-
-QREID-AVVG-LN-FVKETLRLHPPSPVIL--YAQ--GVYAIS-RDA-NSWFWPERRIC
PGMG
>Mp3g14440.1_MpCYP829L1 124 bp
AE---IILLQVSSAEIL--EDMIFAIMTRMGGTDTATTILWAIAMF-MR--H-PDLKKL-
-QDELE-AVVS-LP-YCYECLRMHPGAPVTV-PHPQ--DIYAIN-RDP-KLWFNPDRRMC
PGMN
>Mp3g09970.1_MpCYP829C1 124 bp
AA---IVRLEISSAEIL--EDLLFAVLTRMAGTDATRLVVWAMCNL-MK--H-PHMKKV-
-QQELD-DVVN-LA-YARETLRLHPGSPVTV-AHRQ--NLYALH-RDP-KLWFRPERRMC
PGMN
>At4g22710_AtCYP706A2 124 bp
TL---LMKIHVSSPDVL--KDILWSVVTRMGGVDTSVASEFAMAEI-VS--R-PELNKI-
-RLELD-QVVK-LP-YMKETLRLHPTLPLLV-PHPK--DVWAIH-RDP-KNWFKPERRIC
AAIN
>At4g22690_AtCYP706A1 124 bp
TL---LMKIHVSSPDVL--KDILWSVVTRMGGVDTSVASEFAMAEI-VS--R-PELNKI-
-RLELD-QVVK-LP-YMKETLRLHPTLPLLV-PHPK--DVWAIH-RDP-KNWFKPERRIC
AAIN
>At4g12320_AtCYP706A6 124 bp
AE---IFKLNVNTPSIL--KDLVWLLTMNMGGTDTSTTIEFAMAEL-IR--K-PEMKRA-
-QQELD-EVVR-LP-FMKETLRLYPTIPLLV-PHPK--NVWSIQ-RDP-NVWFRPERRIC
AGIA
>At4g12330_AtCYP706A5 124 bp
AQ---IFKLNVNSPSIL--KDLVWLLMMNMGGTESSTTIEFVMAEL-IS--N-PEMRRA-
-QQELD-EVVS-LP-YLKETLRLYPTIPLLV-PHPK--NVWSIQ-RDP-NVWFRPERRIC
AGIA
>At4g12300_AtCYP706A4 124 bp
AQ---IFKLNVNSPSIL--KDIVWTLTMNMGGTDTSTTIEFAMAEL-MS--N-PEIKRA-
-QEELD-EVVR-LP-YMKETLRLHPTLPLLV-PHPK--DVWSIQ-RDP-NVWFRPERRIC
AGVA
>At4g12310_AtCYP706A7 124 bp
AQ---VFKLWITSSEIL--RDIVWSVVTQMGGTDTSLTIEFAMAEL-IN--K-LEMKRA-
-QQELD-KVVK-LP-YMKETLRLHPALPLLI-PRPN--DVWAIH-RNP-NVWFNPDRRIC
AGMA
>At5g44620_AtCYP706A3 124 bp
AK---IFKLWVTSSEIL--KEIIWSVVTQMGGTDTSLVIEFAMAEL-LH--N-PDMKRA-
-QQEVD-KVVK-LP-YMKETLRLHTVAPLLV-PRPK--DAWAIH-RNP-NVWFDPDRRIC
VGMA
>LOC_Os08g43440.1_OsCYP706C1 124 bp
AA---IFSIRVTSPAVL--RNIVWNVVTGAGGTETTSTVEWGMAEM-LQ--N-RGLRKV-
-REELD-AVVK-LH-YVKETLRLHPALPLMV-PHPA--GVWAIQ-RDP-AVWFIPERRIC
AGVA
>LOC_Os01g50490.1_OsCYP706C2 124 bp
AA---ILSIRVNSAQVL--RNIVGNVITGTGGTDTTSSVEWIMAEL-LQ--N-PQLNKV-
-QQELD-SIVQ-LH-YIKETLRLHPPVPLLV-PHPE--GVWAIQ-RNP-LVWFNPDRRMC
AGMA
>SELMODRAFT_124363_SmCYP784A1 124 bp
-----------------------------MAGLESSQVAEFSIAES-LN--H-PHIQRA-
-QQELD-AVVK-LP-YVKETLRMHPPGPLGI-PHPA--NMWAIG-RDP-ACWFLPERRIC
VGYP
>At1g01280_AtCYP703A2 124 bp
CD---LVYLRTNDPDIL--LDVALANVTRMAATDTSATNEWAMAEA-IK--Q-PRMRKI-
-QEELD-NVVH-LN-YVRETFRMHPAGPFLI-PHPA--KTHGLG-RNT-KIWFRPERRKC
PGAP
>LOC_Os08g03682.1_OsCYP703A3 124 bp
CT---LVYLRTDDPEIL--IDVALANVTRMAATDTSSTNEWVMAEV-IK--N-PRLRKI-
-QEELD-GVVQ-LT-YVRESFRMHPAGPFLI-PHPA--RTHALG-RNT-RIWFRPERRKC
PGAP
>SELMODRAFT_168652_SmCYP703C2v1 124 bp
CQ---LVYCRASSPQLL--WDVGLAVITRMGGTDTASTMEWFMLEM-IR--N-PKMRKV-
-QKEID-SVLS-LD-YVKETFRMHPVGGFLI-PHPK--GTHGLG-RNS-AVWFRPERRAC
PGAQ
>SELMODRAFT_229947_SmCYP703C2v2 124 bp
CQ---LVYCRASSPQLL--WDVGLAVITRMGGTDTASTMEWFMLEM-IR--N-PKMRKV-
-QEEID-SVLS-LD-YVKETFRMHPVGGFLI-PHPK--GTHGLG-RNT-AVWFRPERRAC
PGAQ
>SELMODRAFT_144382_SmCYP703C1v1 124 bp
CQ---LVYCRASSPQLL--WNVGLAVVTRMGGTDTASTMEWFMLEM-IR--N-PKMRKV-
-QAELD-SVLS-LD-YVKETFRIHPVGGFLI-PHPK--GTHGLG-RNA-AVWFRPERRAC
PGAQ
>SELMODRAFT_74166_SmCYP703C1v2 124 bp
CQ---LVYCRASSPQLL--WNVGLAVVTRMGGTDTASTMEWFMLEM-IR--N-PKMRKV-
-QAELD-SVLS-LD-YVKETFRIHPVGGFLI-PHPK--GTHGLG-RNA-AVWFRPERRAC
PGAQ
>Pp3c1_1880V3.1_PpCYP703B2 124 bp
HK---ILNIRVDSPQIT--KDFAMAVMCRMGATDTSATNEWAMAEI-IR--N-PQQRKL-
-QEEID-SVVN-FP-YVKETFRLHPAGPFAI-PRPK--GIYSLG-RSS-ETWFQPERRQC
PGYN
>Pp3c2_30400V3.1_PpCYP703B1 124 bp
HK---ILYIRVDSPQIT--KDFAMAVMCRMGATDTSATNEWAMAEI-IR--N-TEQRKL-
-QEEID-SVVK-LP-YVKETFRLHPAGPFAI-PRPK--GIFSLG-RSS-ETWFQPERRQC
PGYN
>Pp3c7_17090V3.1_PpCYP703B3 124 bp
HK---LVYLRMDSPEIT--RDFAMAVMCRMGATDTSATNEWAMAEI-IR--N-QEQRKL-
-QNELD-SVVN-MP-YTKETFRLHPAGPFGI-PRPK--GFYSLG-RNP-EIWFKPERRQC
PGYI
>AagrOXF_evm.model.utg000124l.33.1 124 bp
NR---VVFLRTNSPHIL--KNIAIAIITRMAGTDTSSSSEYIMAEL-LL--N-PEMRKA-
-QAEID-NKID-FH-YVKESQRLHSSGPFLI-PHPK--GLYGLG-RNP-DLWFDPDRRGC
PGAT
>AagrOXF_evm.model.utg000124l.34.1 124 bp
NR---VVFLRTSSPHIL--KDIAMAIITRM------------------------------
--TEID-DKVE-LH-YVKEAQRLHPSGPFVV-PHPK--GVFGLG-RNP-DVWFNPERRGC
PGAT
>SELMODRAFT_155508_SmCYP703D2v1 124 bp
NK---LVFLKTDDPAIL--KDIAFANLARMAGTDTTSTSEWTMAEL-VR--H-PALSKV-
-RDEIE-RVVH-LT-YVKEVLRLHPVGAFLI-PHPK--NTYSLG-RNP-AVWFRPERRGC
PGAA
>SELMODRAFT_230667_SmCYP703D2v2 124 bp
NK---LVFLKTDDPAIL--KDIAFANLARMAGTDTTSTSEWTMAEL-VR--H-PALSKV-
-RDEIE-RVVH-LT-YVKEVLRLHPVGAFLI-PHPK--NTYSLG-RNP-AVWFRPERRGC
PGAA
>SELMODRAFT_168443_SmCYP703D1v1 124 bp
TR---LVYLKTDSPAIL--IDIAFAILTRMAGTDTSSISEWAMAEL-AR--H-PRMAKV-
-REELD-AAVN-LN-YVKEIFRLHPVGAFLI-PHPK--NTYSLG-RSR-SVWFRPDRRSC
PGAS
>SELMODRAFT_108395_SmCYP703D1v2 124 bp
TR---LVYLKTDSPAIL--IDIAFAILTRMAGTDTSSISEWAMAEL-AR--H-PRMAKV-
-REELD-AAVN-LN-YVKEIFRLHPVGAFLI-PHPK--NTYSLG-RSR-SVWFRPDRRSC
PGAS
>SELMODRAFT_43356_SmCYP703E1v2 124 bp
TR---LVYLRSDDPAFL--KDIGFAMMTRMAGTDTPGSCEWAMAEL-LR--D-PALARV-
-REEVD-RVVH-FR-LLKESFRLHPVGAILI-PHPK--DVFALN-RNA-QVWFDPERRMC
PAAS
>SELMODRAFT_235879_SmCYP703E1v1 124 bp
TR---LVYLRSDDPAFL--KDIGFAMMTRMAGTDTPGSCEWAMAEL-LR--D-PALARV-
-REEVD-RVVH-FR-LLKESFRLHPVGAILI-PHPK--DVFALN-RNA-QVWFDPERRMC
PAAS
>Mp2g04040.1_MpCYP759B1 124 bp
AD---LVYLRVSDSEVL--KSLVFSIMLDMAGSDTTSSADWAIAEL-TR--N-PEMKKL-
-QDEAD-RVVK-MK-YVKESMRIHSPTPLAI-PHPA--GLWAIN-RDP-KNWFKPERRGC
SGML
>Mp5g08730.1_MpCYP759B3 124 bp
GE---ICYLRISDGNLL--KSVVFASLIGLAGSDTTASSDWTIAEL-LR--Q-PKMKKL-
-QDELD-AVVN-LP-YIKESLRLHPPAPLGI-PHPA--KLWAIN-RDP-KNWFIPERRGC
SGML
>Pp3c3_20750V3.1_PpCYP759A1 124 bp
SE---LTMIYVSTAAVL--KSIVFANLIRMAGSDTTSSIEWAIAEL-LH--Y-PHMKRA-
-QGEID-SVVN-MP-F------------------PA--QLWAIG-RDP-AFWFNPERRQC
PGAG
>Pp3c1_39440V3.1_PpCYP760A1 124 bp
AD---VMFFRVSNDKLL--RSVVFSLMGRIGGSDSTSAVEWSITEL-LR--H-PDLQAA-
-QEELD-SVVN-LP-FVKETLRLHPPSPLAI-PHPA--NIYAIG-RDA-ATWFNPTRRGC
PGVH
>Pp3c17_21950V3.1_PpCYP760A2 124 bp
AA---LMFLRISDSTFF--KSVVFSLMGRIGGSDSASAVEWGMTEL-LR--H-PHLQEV-
-QAELD-AVVK-LP-FVRETLRLHPPSPLAI-PHPA--KIHAIH-RDP-KVYFQPKRRAC
PGQK
>AagrOXF_evm.model.utg000003l.45.1 124 bp
SR---LMYMRVSDADFT--TDVATAVIFRIGSVDSTSAVEWGITAL-LN--S-PHLKRA-
-HQELD-RAVN-LP-FVKETLRLYPPFPLAI-PHPA--KLPVIG-RDS-RKWFEPDRRMC
PGAA
>AagrOXF_evm.model.utg000006l.1074.1 124 bp
AR---LMYMRVSDADFT--TDVVMAVICRIGSVESSATVEWGIAEL-LN--N-QHLDRA-
-HQELD-RVVN-LP-FVKETLRLHPPFPLGI-PHPA--KLHAIG-RDP-RKWFEPDRRMC
PGAS
>AagrOXF_evm.model.utg000006l.1077.1 124 bp
SR---LMFMRVSDADFT--TDVVTAIICQIASVETTSAMEWGIAEL-LN--N-PHLKRA-
-HQELD-RVVN-LP-FEKEALRMYPPIPLGI-PHPA--KLQAIG-RDS-RKWFEPDRRMC
PGAV
>AagrOXF_evm.model.utg000019l.94.1 124 bp
-------------------------IIYRIGSVESTSAVEWGIAAL-LN--S-PHLKRA-
-HQELD-SAVN-LP-FVKETLRLYPPFPVTF-PHPA--KLPVIG-RDS-RKWFEPDRRMC
PGAA
>AagrOXF_evm.model.utg000010l.15.1 124 bp
-----LL-----------------------AGTDTTAVGQWTMAYL-VR--Y-PQQAKA-
-HEELD-RVVN-LP-YVKEAQRLRPVVPLLL-PHPA--NVMAMM-SDE-LYWFRPERRGC
PGAL
>AagrOXF_evm.model.utg000010l.19.1 124 bp
AK---LMYMRVSNVEIL--T---------LAGADTSGAGEWTMAYL-VR--Y-PNQARA-
-HEELD-RVVN-LP-YVKEAQRLRPVAPLGV-PHPA--NLMALM-LDE-VHWFRPERRGC
PGAL
>AagrOXF_evm.model.utg000038l.279.1 124 bp
---------------IL--T----------AGTDTSAAGQWTIAYL-VR--Y-PHQAKA-
-HEELD-RVVN-LP-YAKEAQRLRPVAPL-----PA--NLMALM-SDE-LYWFRPERRGC
PGAL
>AagrOXF_evm.model.utg000050l.281.1 124 bp
------------------------------AGTDTSAAGQWTMAYL-VR--Y-PHQAKA-
-HEELD-RVVN-LP-YAKEALRQRPVVPLGV-PHPA--NVMALM-SDE-LCWFRPERRGC
PGAL
>AagrOXF_evm.model.utg000038l.273.1 124 bp
AK---LMYMRVSNVEIL--TGLVFYSMFRL----------------------------A-
-HEELD-RVVN-LP-YTKEAQRLRPVAPLAV-PHPA--NLMALM-SDE-LYWFRPERRGC
PGAL
>AagrOXF_evm.model.utg000091l.598.1 124 bp
AE---LVYMRVSNAEIY--LGLSFSSMFRMAGTHTTAVAEWCLAYL-IR--Y-PHQAKA-
-HEELD-RVVK-LP-YVKESQRMRPATLLGV-PHPA--NQWTLM-YDE-STWFRPERRGC
PGIH
>AagrOXF_evm.model.utg000038l.280.1 124 bp
-------------------------IMFRL------------------------------
---ELD-RVVN-LS-YVKEAQRLRPVAPLAV-PHPA--NLMALM-SDE-LYWFRPERRGC
PGAV
>SELMODRAFT_448922_SmCYP785A9v2 124 bp
SR---IMHLKVSSEELY--KGIVYAIITYMGAVDTSASLEWAITEL-LR--H-PAMEKA-
-RKDID-SVVQ-LP-FAKETLRLHQLAPLAL-PKPN--GFHSLG-IDP-AHWYWPERRRC
PGAK
>SELMODRAFT_183227_SmCYP785A10v1 124 bp
SR---IMHLKVSSEELY--KGIVYAIITYMGAVDTSASLEWAITEL-LR--H-PSMEKA-
-RKDID-SVVQ-LP-FAKETLRLHQLAPLAL-PKPN--GFHSLG-IDP-AHWYRPERRMC
PGAK
>SELMODRAFT_183230_SmCYP785A9v1 124 bp
SR---IMHLKVSSEELY--KGIVYAIITYMGAVDTSASLEWAITEL-LR--H-PAMEKA-
-RKDID-SVVQ-LP-FAKETLRLHQLAPLAL-PKPN--GFHSLG-IDP-AHWYRPERRMC
PGAK
>SELMODRAFT_430996_SmSmCYP785A10v2 124 bp
SR---IMHLKVSSEELY--KGIIYAIITYMGAVDTSASLEWAITEL-LR--H-PSMEKA-
-RKDID-SVVQ-LP-FAKETLRLHQLAPLAL-PKPN--GFHSLG-IDP-AHWYRPERRMC
PGAK
>SELMODRAFT_113757_SmCYP785A8v1 124 bp
SR---VMHLKISSARIF--KGIIFSIIAYRGAVDSSASVEWAMAEL-LR--H-PALSRA-
-RREID-DVVK-LP-YAKETLRLHQVTPLIN-PKPA--GSYSIG-MDG-KFWFRPQRRVC
PGAK
>SELMODRAFT_268606_SmCYP785A7v1 124 bp
SR---VMHPKISSARIF--KGIIFS--TYRGAVDSSASVEWAMAEL-LR--H-PALSRA-
-RREID-DVVK-LR-YAKETLRLHQVTPLIN-PKPA--GSYAIG-MDE-KFWFRPQRRVC
PGAK
>SELMODRAFT_117920_SmCYP785A6v1 124 bp
SQ---VMYLKISSGRIV--KGIAFSVITYMGAVDTSALLEWAMAEL-FR--H-PVFSRA-
-QSQID-AVVK-LP-YVKETMRLRSVAPLSL-PKPD--GSYSIG-IDE-RFWFQPQRRVC
PGAK
>SELMODRAFT_126587_SmCYP785A6v2 124 bp
SQ---VMYLKISSGRIV--KGIAFSVITYMGAVDTSALLEWAMAEL-FR--H-PVLSRA-
-QIQID-AVVK-LP-YVKETMRLRSVAPLSL-PKPN--GSYSIG-IDE-RFWFQPQRRVC
PGAK
>SELMODRAFT_426456_SmCYP785A3v2 124 bp
SK---VMHLKISSERIF--KGLVFSVITYMGAVDTSASLEWAMAEL-LQ--H-PVFSRA-
-QSQID-TVVK-LP-YAKETMRLRSVAPLAL-PKPD--GSYSIG-LDE-RFWFRPQRRVC
PGAK
>SELMODRAFT_118026_SmCYP785A3v1 124 bp
SK---VMHLKISSERIF--KGLVFSVITYMGAVDTSASLEWAMAEL-FR--H-PIFSRA-
-QNQID-AIVK-LP-YAKETMRLRSVAPLAL-PKPD--GSYSIG-LDE-RFWFRPQRRVC
PGAK
>SELMODRAFT_449382_SmCYP785A4v2 124 bp
SK---VMHLKISSERIF--KGLVFSVITYMGAVDTSASLEWAMAEL-LR--H-PAFSRA-
-RSQID-AIVK-LP-YAKETMRLRSVAPLAL-PKLD--GSYSIG-LDE-RFWFRPQRRVC
PGAK
>SELMODRAFT_445434_SmCYP785A5v1 124 bp
SK---VMHLKISSERIF--KGLVFSVITYMGAVDTSASLEWAMAEL-LR--H-PAFSRA-
-RSQID-AIVK-LP-YAKETMRLRSVAPLAL-PKLD--GSYSIG-LDE-RFWFRPQRRVC
PGAK
>SELMODRAFT_117816_SmCYP785A4v1 124 bp
-------------------------VITYMGAVDTSASLEWAMAEL-LR--H-PAFSRA-
-RSQID-AIVK-LP-YAKETMRLRSVAPLAL-PKLD--GSYSIG-LDE-RFWFRPQRRVC
PGAK
>SELMODRAFT_422497_SmCYP785A1v2 124 bp
SK---VMHLKISSERIF--KGLVFSVITYMGAVDTSASLEWAMAEL-FR--H-PAFLKV-
-QNQID-SIVK-LP-YAKETMRLRSVVPLAL-PKPD--GSYSIG-LDE-RFWFRPQRRVC
PGAK
>SELMODRAFT_158927_SmCYP785A1v1 124 bp
SK---VMHLKISSERIF--KGLVFSVITYMGAVDTSASLEWAMAEL-LR--H-PAFSRV-
-QSQID-TIVK-LP-YAKETMRLRSVVPLGL-PKPN--GSYSIG-LDE-RFWFRPQRRVC
PGAK
>Pp3c26_6560V3.1_PpCYP758C2 124 bp
AF---LMYLQLSTAEVF--RSISFGMTTRMAGTHTSSTVEWAMAEL-IT--H-PDMKRA-
-QAEVD-GAVN-LP-YVKETFRMHPVLSLGG-PRPA--QIFAVH-RDP-AVYFDPDRRMC
PGFH
>Pp3c23_6470V3.1_PpCYP758C1 124 bp
AA---LMYLQVSTAELF--RLMAYAMMTRMGGTDTTPTLEWAMAEL-VT--H-PNMKRA-
-QEELD-RVVN-LP-FVKETYRLHPVGPLGG-PRPA--KIFAIH-RDP-AVYFDPTRRMC
PAFN
>Pp3c21_9750V3.1_PpCYP758E1 124 bp
AA---LMYLQVSTAALF--RSLTSANMTRMAGTDTTATVVWAMSEL-MV--N-PKRKQA-
-QEELD-AVVN-LP-FVKETFRLHAPVPLSL-PRPA--NVFAIH-RDP-IVYFQPSRRMC
PGYH
>Pp3c5_14800V3.1_PpCYP758D1 124 bp
GA---LMYLGVSSVAMF--KSLSSANMTRMAGTETTGTVEWAMVEL-ML--R-PERKQA-
-QEEID-AVVK-LP-FLKETFRVHPVAPLNV-MRPA--QQYAIH-RDP-SVYFEPRRRMC
PASN
>Pp3c7_22790V3.1_PpCYP758E2 124 bp
AT---FMYLRISTAAFV--LTVASAYVTRMAGTDTMATVEWAMAEL-MV--N-PLMKRA-
-KDELD-NVVN-LP-FTKEALRMHPPAPLSL-PHPA--HLFAIH-RDP-AMYFNPQRRMC
PAYQ
>Pp3c11_6580V3.1_PpCYP758E3 124 bp
AT---FMYLRISTAAFV--LTVASAYVTRMAGIDTIATVEWAMAEL-MK--N-PTMKRA-
-KDELD-EVVN-LP-FTKEALRMHPPAPLSL-PHPA--HLFAIH-RDP-AMYFNPQRRMC
PAFR
>Pp3c21_19760V3.1_PpCYP758A1 124 bp
AR---LMYLRISSADLF--KNITASNLTRVAGTDTSATVEWTITEL-LR--H-PEYKRV-
-REELN-SVVH-LP-YLQESFRLHPATPLGL-PRPA--GQWAIH-RDP-AVYFNPERRNC
AGLP
>Pp3c11_7340V3.1_PpCYP758G1 124 bp
AE---IMYMRVSTAEFL--KNIVCANITRMAGTDTVSAMEWTIAEL-MR--H-PEMRKL-
-QQELD-TVVN-LP-YVKEVMRFYPPAPLSL-PHPA--GLYAIQ-RDP-KYWFNPDRRQC
PGMP
>Mp3g03390.1_MpCYP829J5 124 bp
AQ---LYKLRISSPDIL--KGIIFSLMLQMAGIDTTATIVFGMAEL-MR--N-PDKEKL-
-LKELD-EFVN-LK-YIKETFRLHPPVPVLL-PRPK--NSYAIQ-RSP-ESWFKPERRQC
PGMG
>Mp3g03410.1_MpCYP829J3 124 bp
-------------------------LIPQMAGIDTISTLMFVMAEL-MR--N-PEKEKL-
-LKELD-EVVN-LK-YIKETFRLHPAVPFLL-PRPK--DLYAIQ-RSP-ESWFKPERRQC
PGMG
>Mp3g02640.1_MpCYP829J4 124 bp
AQ---LYELRISSPDIL--KDIIFSLIPQMAGIDSTSTIEFGMAEL-MR--N-PDKEKL-
-VKELD-ELVN-LK-YIKETFRLHPPVPVLL-PRPK--NSDAIQ-RSP-ESWFRPERRQC
PGMG
>Mp3g22190.1_MpCYP829J1 124 bp
AQ---LYQLRISSPDIL--KDMIFAHMSKLAGVETTTSIFFVMAEL-LR--N-PDKEKL-
-VKELD-EVVN-LK-YIKETFRLHPSLPLLL-PHPK--NIYAIQ-RSP-ELWFKPERRQC
PGMG
>Mp3g22210.1_MpCYP829J2 124 bp
AQ---LYQLKISTPDIL--KDIIFSHMSKLGGIETTASIFFVMAEL-MR--N-PDKEKL-
-VKELD-EVVN-LK-YIKETFRLHPSLPLLL-PHPK--NVYAIQ-RSP-ELWFKPERRQC
PGMG
>AagrOXF_evm.model.utg000018l.239.1 124 bp
AK---IFMLRLSTSDVL--KSVVMGNITRLAGSETVATVEWALSEL-IR--N-PEMAKL-
-QQEVD-SVVK-MP-FVKESYRLHASGAILV-PHPK--DAYAIH-RDE-TNWFDPDRRSC
PGMP
>EpCYP71AK2 124 bp
QL---LLFLQVSTAALF--RNITFAVVTRAAATETSSTLEWAMAEL-VA--N-PRMAKL-
-RDEIA-RVAR-ME-YFKEVLRLHAPAPLLV-PHPA--KVWAIG-RDP-AAWFRPERRIC
PGIN
>LOC_Os09g36080.1_OsCYP71AK2 124 bp
HL---LLLLQVSTAALY--RNITFAVVTRAAATETTSTLEWTMAEL-AA--N-PRMAKL-
-QEEIA-R-AG-ME-YVKEVLRLHPPAPILV-PHPA--RAWAIG-RDP-AAWFRPERRIC
PGIS
>LOC_Os09g36070.1_OsCYP71AK1 124 bp
HR---LMFLRVSTAALY--RNISWPVITRVAATDTSFTLEWIMTEL-IR--N-TQMSKL-
-QNEII-Q-VK-LD-YIKEVLRLHPPAPLLI-PHPA--KVWAIG-RDP-AAWFRPERRLC
PGII
>LOC_Os01g12740.1_CYP71T1 124 bp
AE---VMLLWASSAAAM--RDMVFAVISRAAATDTTFTLEWAMAEL-IN--H-PPMRKL-
-QCEIR-A-AE-LR-LVKETLRLHAPVPLLV-PRPA--RVWAIG-RDA-AAWFVPERRGC
PGAG
>LOC_Os01g12750.1_OsCYP71T2 124 bp
AE---VMLLRASSAAVM--RDMAFAVISRAAGTDSSFTTEWVMAEL-IN--H-PRMRKL-
-QDEIR-A-VE-LP-FIKEMLRLHAPGPLLL-PRPA--RVWAIG-RDA-AAWFVPERRGC
PGAG
>LOC_Os01g12760.1_OsCYP71T3 124 bp
AA---VLLLRVSSAAVM--RDVAFAVVSRAAGTDTTTVIEWAMAEL-IT--H-PDMRNA-
-QDEIK-A-VR-LP-YLKETLRLHPPLPLLV-PHPA--CAWTIG-RDQ-ATWFIPERRGC
PGVG
>LOC_Os01g12770.1_OsCYP71T4 124 bp
AA---VLLLRVSSAAVM--RDVAFAVLTRIGGSDTTTMMAWTMAEL-IN--H-PRMRKA-
-QNEIW-A-VK-LP-YFKETLRLHPPLPLLI-PRPA--HAWAIG-RDA-AAWFSPEKRGC
PGIV
>At3g48280_AtCYP71A25 124 bp
SR---LMLLHVSSADIL--KDVASAVICRVGGSDTSFLLEWAMTEL-LR--H-PKLNRL-
-QEEVR-TI-G-MK-YIKEALRLHPPFPMMA-PHPA--GAWAIG-REV-ATWFKPERRIC
PAVS
>At3g48300_AtCYP71A23 124 bp
SH---LMLLHASTAEVL--KNMASAVICRVGGTDTSSLVEWEMTEL-LR--H-PTLKKL-
-QEEVR-TI-G-ME-YVKEALRLHPPVPLMV-PHPA--GLWAVG-REA-ATWFRPERRMC
PGIS
>At3g48270_AtCYP71A26 124 bp
SH---LMLLHVSSAEVL--KDVASAVICKVGGTDTSSLMEWAMTEL-LR--H-PKLKRL-
-QEEVR-TI-N-MS-YIKEALRLHPPLPLMV-PHPA--GAWAIG-REA-ATWFRPERRIC
PAIS
>At3g48310_AtCYP71A22 124 bp
SN---LMLLRVSSADIL--KDVALAVISRVGGTDTSYLMEWAMTEL-LH--R-PELNRL-
-QEEVR-TI-D-MN-YIKETMRLHPPLPLMV-PHPA--GAWAIG-REA-ATWFRPERRIC
PAIS
>At3g48320_AtCYP71A21 124 bp
SH---LMLLHVSSADIL--KDVAFAVISRIAGTDSSYLMDWAMTEL-LR--H-PELRTL-
-QEEVR-TI-N-MS-YIKETTRLHPPLPLLA-PHPA--GAWAIG-REA-ATWFRPERRIC
PAIS
>At3g48290_AtCYP71A24 124 bp
SH---LMLLHVSSADVL--KDVALAVICRVGDMDTTYLLEWAMTEL-LC--H-HELDRL-
-QEEVR-MV-D-MK-YIKETLRLHPPLPLMV-PHPA--GAWAIG-REA-ATWFRPERRIC
PAIS
>At4g13310_AtCYP71A20 124 bp
SL---LMLLHVSSADVM--KDVAFAIICRVAGTATTLFLEWAMTEL-MR--N-PKMKKL-
-QEEIR-SS-K-MN-YIKEALRLRPPAPLLV-PRPA--GAWAIQ-RDT-TTWFKPERRIC
PGIG
>At4g13290_AtCYP71A19 124 bp
SL---LMLLHVSSADIL--KDVAFAIICRAAGTATSLFLEWAMTEL-MR--N-PKMKKL-
-QEEIR-SS-K-MD-YIKEALRLRPPAPLMV-PRPA--GAWAIQ-RDT-TTWFRPERRIC
PGIG
>At2g30770_AtCYP71A13 124 bp
SL---LMLLHVSSGEVL--KDVVFAVTSRVGGTSTTSLLEWTMTEL-IR--S-PKMKKL-
-QDEIR-STIN-MK-YIKEVLRLHPSLPMIL-PRAA--GAWAIQ-RDT-AIWFKPERRIC
PGIN
>At2g30750_AtCYP71A12 124 bp
SL---LMLLHVSSGEVL--KDVVFGVTSRIGGTSTSSLLEWIMTEL-IR--N-PNMKKL-
-QDEIR-STIN-MK-YIKEVFRVHPPLPLIL-PRAA--GAWAIQ-RDP-AIWFKPERRIC
PGIN
>At1g11610_AtCYP71A18 124 bp
SL---LMLLHVSSSEIL--KDVVFGVTSRVGGISTSSLLEWIMTEL-IR--N-PEMKKL-
-QNEIR-STIN-MR-YIKEVFRVHPPLPLIL-PRAA--GAWSIH-RDP-AIWFKPERRIC
PGIN
>At5g24950_AtCYP71A15 124 bp
SH---LMLLHVSSSDLM--KEVVFSVASRVGGTTTTNLLEWTMTEL-IR--H-PEMKKL-
-QDEIR-GDAD-MK-YIKEGLRLHPPFPLLV-LRAA--GAWAIQ-RDI-VTWFRPERRIC
PGIG
>At5g24960_AtCYP71A14 124 bp
SH---LMLLHVSSSDLM--KEMVFSVTSRVAGTETTYLLEWIMTEL-IR--H-PEMKKL-
-QDEIR-AKAD-MK-YVKEVLRLHPPLPLLV-PRAA--GAWAIQ-RDT-MTWFRPERRIC
PGIG
>At5g42590_AtCYP71A16 124 bp
SA---LMLLRVSSADVM--KDLVFAIMGKVGSTTTTSVIEWAMTRL-MR--N-PELKKL-
-QDEIR-SV-N-MN-YIKEVLRLHPPLPLLV-PRTA--GAWAIQ-RDT-ATWFRPERRLC
PGIG
>At4g20240_AtCYP71A28 124 bp
SL------LWISSSDVM--KDVAFSVICRIGGTTTTFAIDWAMTLV-VR--H-PEMKKL-
-QEEIQ-TY-N-MK-YIKEVFRLHPPGPLSI-PRPA--GAWAIH-RDT-EKWFKPERRLC
PDID
>At4g20240_AtCYP71A27 124 bp
SL---LMLLHVSCPDIM--KDIIFGIICRISGTATTAQLEWTMTEL-MR--H-PEMKKL-
-QDEIN-SF-K-MN-YIKEGLRLHPSGPLLF--RSA--GAWALQ-RNP-AIWYRPER--C
P---
>LOC_Os08g01450.1_OsCYP71C12 124 bp
AT---LMLLHVSSARIL--RDVAFSMVCHAAGTDTSYELEYAMAEL-IQ--K-PQMAKL-
-QAEVR-GVVR-MP-YIKETLRLHPAAPLLV-PHPS--GAWAIA-RDP-SYWFMPERRIC
PGMN
>LOC_Os06g22020.1_OsCYP71C20 124 bp
AT---MMLLHVSSSRIL--HDVGFSIVCHAAGMDTSFELEYAMAEL-MQ--K-PHMGKL-
-QAEVR-RVMC-MP-YIKETLRLHPPAPLLM-PHPS--GVWALA-RDS-NYWFIPERRIC
PGIN
>LOC_Os08g01510.1_OsCYP71C15 124 bp
AA---LMLVHVSSPRVL--RDSCYGLICRAAGTDTSYVLESAMVEL-MR--K-PHLAKL-
-KDEVR-RVID-MV-YIKETLRLHPPAPLYI-PHPT--GAWALG-RDA-KFWFLPERRMC
PGIH
>LOC_Os08g01520.1_OsCYP71C16 124 bp
AA---LMLVRVSSPRVL--RDSCFALICRAAGTDTSHVLEYAMVEL-TR--K-PHLTKL-
-QDEVR-RITG-MV-YIKETLRLHAPGGFTI-PHPA--GLWALS-RDA-NYWFLPERRMC
PGIH
>LOC_Os08g01490.1_OsCYP71C17 124 bp
AE---FMLLQVSSPRVL--RNISFSVLCRAAGTDTSYALEFAMSEL-IR--K-PHMTKL-
-QDEVR-KNTN-MP-YVKETLRLHPPVPLLL-PRPA--NVWALG-RDA-KCWFMPERRIC
PGMN
>LOC_Os11g27730.1_OsCYP71AE2 124 bp
AT---LMFLRASSPCIL--RDIGFALACRVAGTQSSAVIEFTFAEL-MR--K-PHLKKV-
-QDEVR-ACIN-MT-YVKEVLRLHPVAPLLA-THPS--GAWAIG-RDE-RFWFMPERRMC
LGMN
>LOC_Os05g35010.1_OsCYP71AD1 124 bp
AA---LLRLRASSPAVM--RDLVFAVICRAAGTDTSFTLEWAMSEL-VK--N-PAMRKL-
-QDEVR-R--A-TP-YVKETLRLHPPVPLLV-PRAG--GAWAIH-RDA-GAWFRPERRVC
PGMQ
>At5g25130_AtCYP71B12 124 bp
SE---LMSLKASTPEVL--KDLCFSVICRVAGIDTSAVMTWVMTYL-IS--N-PRLKKA-
-QAEVR-EVIR-LQ-YIKETFRINPLVPLLI-PRPK--KIWAIH-RNP-NVWFIPERRIC
PGIG
>At5g25120_AtCYP71B11 124 bp
SE---LMALRASTPEVL--KDIGFCVICRVAGIDTSAVMTWVMTYL-IS--N-PRMKKA-
-QAEVR-EVIR-LE-YVKETFRVLPLVPLLI-PRPK--KIWAIH-RNP-NVWFIPERRMC
PGIG
>At5g25140_AtCYP71B13 124 bp
SE---LVYLKASTPEVL--KDLAFAVICRVAGVDTSGTITWVMTHL-IK--N-PRMKKA-
-QAEVR-EVIG-LE-YVKETLRINPLVPLLT-PRPK--KIWAIH-RNP-NVWFIPERRIC
PGIG
>At5g25180_AtCYP71B14 124 bp
SE---LMSLKASTPEVL--KDLAFSVICKVAGVDTSGTVTWVMTHL-IK--N-PRMKKA-
-QAEVR-EVIR-LE-YIKETLRINPLVPLLI-PRPK--KIWAVQ-RNP-NVWFIPERRMC
PGMG
>At3g26200_AtCYP71B22 124 bp
SQ---VMFLHVSTREVL--KDIGFAIVCRLAGVNAGATMIWAMTEL-AR--H-PRMKKL-
-QQEIR-EILK-VH-YIEETFRLHPPAPLLL-PRPK--NTYSIG-RDP-NCWFNPERRIC
PGMA
>At3g26190_AtCYP71B21 124 bp
SQ---VMFLRFSTKEVL--KDIGFAIVCRLAGVNAGATMIWALTEL-TR--H-PRMKKL-
-QQEIR-ELLK-VH-YIQETFRLHPPAPLLL-PRPK--NTYAIG-RDP-NCWFIPERRIC
PGMA
>At3g53280_AtCYP71B5 124 bp
SQ---VMLLHVSSKEVL--KDIGFAIICRLAGVNAGSTMIWTMTEL-SR--H-PRMRKL-
-QEEIR-AALK-VE-YIEEAFRLHPPAPLLL-PRPK--NTYTIG-RDP-KNWFIPERRVC
PGMA
>At3g44250_AtCYP71B38 124 bp
SQ---VVLLRVSSKEVL--KDIGFAIICRLAGVNGGATMIWTLTEL-SR--H-PRMKKL-
-QEEIR-AMLK-VE-YMVETFRLHPPAPLLL-PRPK--NTYAIG-RDP-KYWFIPERRIC
PGMA
>At5g35715_AtCYP71B8 124 bp
------MLLRISSKEVL--KDIAFAIIFRVGGVNAGTTMIWTMTEL-TR--H-PRMKKL-
-REEIR-ATLK-VE-YIKETFRLHPPGPFLL-PRPK--NTYAIG-RDP-KCWFNPERRSC
PGMT
>At3g53300_AtCYP71B31 124 bp
SL---VMLVRFSSNEVL--KDIGFTIIFREAGVNAGTTMIWTMTEL-TR--H-PRMKKL-
-QEEIR-ATLK-VE-YIKESFRLHPPAPLLL-PRPK--NTYAIG-RDP-KRWFNPERRNC
PGMT
>At3g53300_AtCYP71B32 124 bp
------MLLRFSSKEVL--KDIGFTTIFRL------------------------------
----------K-VE-YIKETFRLHPPSPLLL-PRPK--NTYTIG-RDL-KCW-NPERRSC
PGMN
>At3g26210_AtCYP71B23 124 bp
WK---VMQLQISSNQVL--KDIGFAIVCRLAGVNTSATILWAMTEL-IR--N-PRMKKV-
-QDEVR-TVLQ-LN-YIKETFRLHPAAPLLL-PRPE--KVYAIG-RDP-DLWFKPERRIC
PGMT
>At1g13110_AtCYP71B7 124 bp
SQ---VMLLHISSKEAL--KDIGFAIVCRLAGVNTSATLNWAMAEL-IR--N-PRMKKV-
-QDEIR-TTLQ-VH-YVKEIFRLHPAAPLLL-PRPV--KIYSIA-RDP-KLWFNPDRRIC
PGMT
>At1g13090_AtCYP71B28 124 bp
SE---IVFLRISSKEVL--KDIGFAIVCRIAGVGTSSTLIWAMTEL-IR--N-PRMKKV-
-QDEIR-TTLQ-LH-YVKEIFRLHPAAPLLL-PRPA--KAYAIA-RDP-KLWFNPDRRIC
PGMT
>At1g13100_AtCYP71B29 124 bp
NH---VILLRISSKEVL--KDIGFAIVCRIAGVSTSATLIWAITEL-VR--N-RKMKKV-
-QEEIR-TTLN-LH-YVKEIFRLHPAVPFLL-PRPA--KVYAIA-RDP-KLWFNPDRRIC
PGMT
>At3g26170_AtCYP71B19 124 bp
AE---VMLLHVSSREVL--RDVCFTIFFRVAGIDTGATMIWAMTEL-VK--N-PKIKKV-
-QGEIR-EQLK-VP-YIKETFRLHPAAPLIL-PRPP--KVSAIG-RDP-KLWFDPERRIC
PGMP
>At3g26180_AtCYP71B20 124 bp
AE---VMLLHVSSREVL--RDIGFTILFRVAGIDTGATMIWAVTEL-VK--N-PKIKKV-
-QGDIR-EQLK-VP-YIKETFRLHPAAPLIL-PRPP--KVSAIG-RDP-KLWFDPERRIC
PGMP
>At3g26150_AtCYP71B16 124 bp
AE---VMLLHISSREVL--RDISFTILFRIAGIDTGATMIWAMTEL-AR--N-PEMKNV-
-QGEIR-DSFK-VP-FIKETFRLHPVAPLLL-PRPP--KTWAIG-RDP-TLWFNPERRIC
PGMG
>At3g26160_AtCYP71B17 124 bp
AE---VMLLHISSREVL--RDLNFTILFRVAGIDTGATMIWTMTEL-AR--N-PEMKKV-
-QGEIR-DRLK-VP-FIKETFRLHPVAPLLL-PRPP--KAWAIG-RDP-KLWFKPERRIC
PGMA
>At1g13080_AtCYP71B2 124 bp
SI---LVFLRISSSEVL--KDITFAIICRVAGIDTSATMIWAMTEL-IR--N-PRMKKA-
-QESIR-TTLK-VE-YLKETFRLHPALPFVV-PRPP--KVWTIG-RDP-KRWFNPERRIC
PGMP
>AT1G13070_AtCYP71B27 124 bp
SI---VILLHISLSEVL--KDISFV-----AGIDTGATMIWAMTEL-VK--K-PLMKRA-
-QENIR-GVLK-FD-CVKETLRLHPPVPFLV-PRPP--K-----------RWFRPERRIC
PAIS
>At3g26270_AtCYP71B25 124 bp
SK---VMHLQISSSEAL--KNIGLGTVFRPAGIDTSATMIWAMAEL-VN--N-PRMKKV-
-QDEIR-SCIK-LQ-YIKETLRLHPAAPLLL-PRPR--KAWSLG-RDP-KYWFNPERRFC
PGMA
>At3g26280_AtCYP71B4 124 bp
SK---VMHLRISSSEAL--KDIGFGIIFRTAGIDTSATLIWAMAEL-VR--N-PRMKKA-
-QDEIR-TCIK-LQ-YVKETLRLHPAAPLLL-PRPQ--KAWSIG-RDP-ESWFNPERRIC
PGIA
>At3g26220_AtCYP71B3 124 bp
SK---VLLLRISSKEVL--KDIAFAIIFRAAGVDTSATMIWAMAEL-VK--N-PRMKKA-
-QEEIR-TCIK-LQ-YIKETLRLHPPAPLLL-PRPR--KAWSIG-RNP-ELWFNPERKIC
PGIA
>At3g26230_AtCYP71B24 124 bp
SK---VLLLRISSTEAL--KDIGLAIIFRSAGVDTSATMIWAMAEL-VK--N-PRMKKV-
-QDEIR-TCIK-LQ-YVKETLRLHPAAPLLL-PRPS--KVWSIG-RDP-KHWFNPERRIC
PGIA
>At5g57260_AtCYP71B10 124 bp
SK---VMLLKVSTPEVL--KDIAFSVICKAGGINTSATMTWAMAEL-IR--N-PRMKKV-
-QSEIR-AQIH-LS-YIKETCRLHPVAPLLV-PRQP--KVWAIG-RDP-EIWFLPERRIC
PAVY
>At3g26310_AtCYP71B35 124 bp
SK---VMHLMVSSSDVL--RDIAFSVVCRTAGIDTSATMTWAMTEL-AR--N-PRMKKV-
-QSEIR-TQMQ-LE-YIKETWRLHPTTPLLL-PRPV--KVWAIG-RDP-DTWFLPERRIC
PAIY
>At3g26300_AtCYP71B34 124 bp
SK---VMLLKVSSSEAL--KDIAFSVVCRTAGMDTSATMTWAMAEL-AK--N-PRMKKV-
-QSEIR-SQIK-LE-YIKETWRLHPTTPLLI-PRPV--KVWAIG-RDP-DTWFLPERRMC
PAVY
>At3g26290_AtCYP71B26 124 bp
SK---VMLLKLSSSEAL--RDMSSSVVCKAGGIDTSATMTWAMAEL-AK--N-PRMKKV-
-QAEIR-NQIK-LE-YIKETWRLHPPTPLLL-PRPA--KVWAIG-RDP-DTWFLPERRIC
PGLY
>At3g26330_AtCYP71B37 124 bp
SK---VMLLKVSSSEAL--KDIVFSVICKAGGIGTSATMTWAMTEL-MR--N-PRMKKV-
-QSEIR-NQIQ-LH-YINETWRLHPPAPLLV-PRPA--KVWGIG-RDP-DTWFLPERRMC
PAMY
>At3g26320_AtCYP71B36 124 bp
SK---VMLLKVSSSEVL--KDIAFSVTCKAGGIGTSATMTWAMTEL-MR--N-PRMKKV-
-QSEIR-NQIQ-LH-YINETWRLHPPSPFLI-PRPV--KVWAIG-RDP-DTWFLPERRMC
PAMY
>At2g02580_AtCYP71B9 124 bp
SK---VMLLKVSSSEVL--KDIAFSVICKAGAINTSATMTWAMAEL-IR--N-PRMKKV-
-QSEIR-NQMH-LP-YIKETWRLHPPVPLLL-PRQP--KVWAIG-RDP-DSWFYPERRIC
PGMY
>At2g24180_AtCYP71B6 124 bp
SL---VITVYVHSPEVL--KGLGFTFTCRMAGVDTSVTLDWTMAEL-SR--H-PRMKKV-
-QAEIR-EHVA-LV-YIKETWRLHAPSPILI-PRYP--GAWAIG-RNP-DVWFIPERRGC
PAMY
>LOC_Os03g37080.1_OsCYP71E6 124 bp
-------------------------IIGTFGGITTTSTLHWAMSEL-IR--N-PRMKKA-
-QDEIR-AVVK-LK-YVKETFRLHPPATLLV-PR-------AIG-RDP-NIWFIPERRIC
PGLA
>LOC_Os07g19210.1_OsCYP71Q1 124 bp
--------------------DVAFAIIGTVGGIDTTATAIWIMSEI-MR--N-PRMQKA-
-RAEVR-NTVN-LK-YIKENFRLHPPGNLLV-PRPS--GIWAMG-RGP-MIWFYPERRIC
PGVA
>LOC_Os07g19130.1_OsCYP71Q2 124 bp
------------------------------GGIDTTATVTWIMSEL-MR--N-PRMQKA-
-QAEVH-NIVN-MK-YIKENFRLHPPGTLLI-PRPS--EVWAMG-RDP-NIWFYPERRIC
PGIA
>LOC_Os03g63310.1_OsCYP71E4 124 bp
AR---VMMLRVSSPEVL--RDVAFAIIGAVGGIGTSSTILWAMAEL-MR--S-PRMRKV-
-QAEIR-ATVR-LA-YVKETLRLHPPATLLM-PRAA--RAWAIG-RDA-ARWFDPDRRIC
PGIA
>LOC_Os12g32850.1_OsCYP71E5 124 bp
AR---VMRLRLTSAEAL--RNVAFAIIGTVAGIDTNATILWAMSEL-AR--K-PRLKKV-
-QAEIR-AAVK-LS-YVKETLRLHPPTPLLL-PRPA--KAWAIG-RDP-ASWFNPERRIC
PGMA
>LOC_Os01g27890.1_OsCYP71K1 124 bp
AR---LMLLRACTAEVT--KGVVFASAVRAASSETAASLQWTMSEL-MR--N-PRMRKA-
-QDEVR-RALD-LP-YIKESLRLHPPVTMLL-PRPE--GAWAIG-RDP-AHWFAPERRMC
PGMA
>LOC_Os02g09390.1_OsCYP71K3 124 bp
AR---LMLLRASSPDIM--RGVIFASTVRAAGSETSATLQWAMAEL-MR--N-PAMRRA-
-QDEVR-RELS-LH-YIKETLRLHPPAPLLL-PRPA--GAWAIG-RDA-AAWFSPERRIC
PGMA
>LOC_Os02g09410.1_OsCYP71K5 124 bp
AR---LMLLRASSPDIM--RGLVFASTVRAAASETSSTLEWVMAEL-MR--S-PSMRKA-
-QDEVR-RALN-LS-YVKETLRLHPPAPLLA-PRPA--GAWAIG-RDT-AAWFSPERRMC
PGMA
>LOC_Os02g09400.1_OsCYP71K4 124 bp
AR---LMLLRASSPDIM--RGVIFASTVRAAGSESSAVLQWTMAEL-MR--N-PRMQKA-
-QDEVR-RALN-LP-YIKETLRLHPPAPLLL-PRPE--GAWAIG-RDL-TYWFVPERRIC
PGIT
>LOC_Os06g43490.1_OsCYP71K6 124 bp
AR---LVLLRASSADVM--RGVIFASSARAGGSEPPATLQWIMAEL-IR--N-PEMQKV-
-QDEVR-QLLK-LG-YIKETLRLHPPGPRLL-LRPK--GMWAIN-RDP-KYWFIPERRMC
PGMA
>LOC_Os06g43430.1_OsCYP71K9 124 bp
AR---LMLLRASSAEVM--RGIIFASAVHAGGSETAGALQWIMAEL-IR--N-PRMHKV-
-QDEVR-QTLN-LN-YIKEALRLHPPVPLLL-PRPK--GAWAIS-RDP-QYWFIPERRMC
PGIA
>LOC_Os06g43420.1_OsCYP71K10 124 bp
AR---LMLLRASSAEVM--KGIIFASSVRAGGSETAATLHWIMAEL-VR--N-PKMQKA-
-QDEVR-RELR-LN-YIKEALRLHPPGSLLL-PRPK--GVSAIG-RDP-KYWFIPERRMC
PGMA
>LOC_Os06g43440.1_OsCYP71K8 124 bp
------------------------------GGSETAATLQWAMSEL-LN--N-PKMQKA-
-QDEIR-QVLS-LH-YIKETLRLHPPTPLLL-PRSK--GAWSIG-RDP-SNWFMPERRIC
PGMT
>LOC_Os11g41680.1_OsCYP71K11 124 bp
AL---LVRLRASSVDVM--RGIVFTSTMRAGGSETTATLKWIMAEL-VR--N-PRMQKA-
-QDEVR-RALN-LS-YIKEGLRLHPPGLPLL-LRPQ--GMWAIS-RDP-MYWFIPERRIC
PGIA
>LOC_Os11g41710.1_OsCYP71K12 124 bp
AL---LVRLRASSVDVM--RGIVFTSTMRAGGSETTATLKWIMAEL-IR--N-PRMQKA-
-QDEVR-QVLN-LS-YIKEGLRLHPPGLPLL-LRPQ--GMWAIS-RDP-MYWFIPERRIC
PGIA
>LOC_Os02g09320.1_OsCYP71X2 124 bp
AR---LVYLQASSPGVT--RGVALAAALRAGGSETSATLQWAMSEL-IK--N-PMMQKT-
-QAELR-DKLG-LK-YIKETLRLHPVVPLLV-ARPK--GAWAIG-RDP-KYWFRPERRIC
PGMA
>LOC_Os02g09250.1_OsCYP71X7 124 bp
AR---LLSLRASSADIM--SGLAFAIAVRTAGSETSATLQWTMSEL-VR--N-PRMQKA-
-QTELR-DCLG-LK-YIKETLRLHPVVPLLL-PRPK--GVWAIC-RDP-RHWFIPERRMC
PGLA
>LOC_Os02g09240.1_OsCYP71X8 124 bp
AR---LMSLRASSANIT--KGLVFASAVRTAGSETSATLQWAMTEL-IM--N-PRMLKA-
-QAELS-NVIE-LK-YIKETLRLHPVVPLLL-PRPI--GVWAIG-RDP-KYWFIPERRMC
PGMA
>LOC_Os02g09220.1_OsCYP71X10 124 bp
AR---LMSLRASSADIT--KGLVFASAVRTAGSETSATLHWAMTEL-IM--N-PKMLKA-
-QDELS-NVIE-LR-YIKETLRLHPVVPLLL-PRPI--GVWAIG-RDP-KYWFRPERRMC
PGMA
>LOC_Os02g09200.1_CYP71X11 124 bp
AR---LMYLRATSPGVM--RGLVFASAVRAAGSETSATIQWAMSEL-MR--N-PRMKRA-
-QAELR-DNLD-LN-YIKETLRLHLPAPLLL-PRPK--GAWAIG-RDP-KYWFKPERRMC
PGIM
>LOC_Os02g09190.1_OsCYP71X12 124 bp
AR---LMYLRASSPDVL--RGLAFAT----AGTETSTTLQWAMSEV-VR--N-PRMQKA-
-QAELR-NKLG-LT-YIKETLRLHPAAPMLV-PRPR--GAWAIG-RDP-NYWFKPDRKIC
PGPA
>LOC_Os02g38940.1_OsCYP71X14 124 bp
AR---LMRLQASSADVT--RGVVFAATMRAAGSDTSSMVQWVLSEL-MR--N-PEMHKA-
-QIELR-STLS-LT-YIKETLRLHPVVPLLL-PRPQ--GVWAIN-RDP-RHWFKPERRIC
PGMT
>LOC_Os02g09310.1_OsCYP71X3 124 bp
VR---LMYMEVSCADIM--KGIFFETTMRPAGSETSSAIQWAMSEL-VR--N-PKMEKA-
-QNEVR-SILD-LT-YVKETHRLHPVLPLLT-PRPQ--GSWAIM-RDP-KHWFKPERRIC
PGLA
>LOC_Os02g09290.1_OsCYP71X4 124 bp
AR---LMYMRVSSADVM--KGIFFETTMRPAGSETSSALQWAMSEL-MR--N-PRMEKA-
-QNEVQ-SILN-LK-YVKETHRLHPVLPLLI-PRPQ--GSWAIM-RDP-KHWFKPERRIC
PGLA
>LOC_Os06g43384.1_CYP71Y3 124 bp
AR---VMMLRVSSRDVM--RGIIFATTVRAAGSETSATLEWVMAEL-IR--N-PKMRKA-
-TAEVR-RAFK-LH-YIRETFRLHTPLPLLL-PRPR--GVWAIG-RDE-RYWFRPERRMC
PGLA
>LOC_Os06g43370.1_OsCYP71Y4 124 bp
AR---VMMLRVSSRDVM--RDIAFASTVRAGGCETSATLGWAFAEL-IR--N-PAMKKA-
-TAEVR-RDFE-LP-YVRETLRLHPPLPLLL-PRPR--GAWAIG-RDE-RYWFRPERRMC
PGMA
>LOC_Os06g43350.1_OsCYP71Y5 124 bp
AR---VMMLRVSSPEVT--KDIVFASTVRAAGSETSATLGWAIAEL-IR--N-PMMKKA-
-TAEVR-QAFE-LR-YIKETLRLHPPGPLLL-PRPR--GVWAIG-RDP-RYWFRPERRMC
PGLA
>LOC_Os06g43320.1_CYP71Y6 124 bp
AR---VMMLRVSSPEVM--RDIAFASTARAGGGETVALLVWAMAEL-IR--N-PMMQKA-
-TAEVR-RAFE-LR-YIRETFRLHPPGPLLL-PRPR--GVWAIG-RDE-RCWFWPERRMC
PGVA
>LOC_Os06g43304.1_OsCYP71Y7 124 bp
TR---VMMLRVSSPEVM--RDIAFASTSRAGGGETVALLVWAMAEL-IR--N-PMMQKA-
-TTEVR-RAFE-LR-YIKEASRLHPPAPLLL-PRPR--GAWAIG-RDE-RCWFRPERRMC
PGMA
>LOC_Os03g39650.1_OsCYP71W1 124 bp
SL---LMLLRVSSAEVM--RDIIFGSVVRAAGSETSSTLDWTMSEL-MK--N-PRLRKA-
-QSEVR-ETFK-LS-YIKETLRLHPPAPLLI-PRPK--GVWKIG-REG-EYWFRPERRMC
PGIA
>LOC_Os03g39690.1_OsCYP71W3 124 bp
AG---LMMLRVSSAEVL--KDILFSSVVRSAGSETSSTLEWALTEL-VR--N-PHMEKA-
-QSEVR-EIFK-LS-YIRETLRLHLPVPFLL-PRPV--GAWAIA-RDN-QYWFKPERRIC
PGIA
>LOC_Os03g39760.1_OsCYP71W4 124 bp
AG---LMLLRVSSAEVL--KDILFSSVVRSAGSETASTLEWAISEL-VR--N-PKMDKA-
-QSEVR-KLFR-LS-YIRETLRLHAPAPFLL-PRTE--GAWAIA-RDT-RYWFKPERRVC
PGIT
>LOC_Os06g43520.1_OsCYP71AF1 124 bp
AT---LMLLRASSPAVM--RGVAFAAVVRAAGSETTGTLQWAMAEL-MR--N-PALRKA-
-QAEVR-GVLD-LH-YIKETLRLHVAVPLLL-PRPE--RAWAIC-RDT-AVWFRPERRMC
PGVA
>LOC_Os10g09160.1_OsCYP71AB1 124 bp
SR---VMLLKVSSPEIM--KGLVFAAAIRIGGSETVTVLQWAMTEL-MR--N-PTMSKA-
-QDEVR-EVF------IKETVRLHTPGPLFM--RPK--GLWSIS-RDP-KYWFKPERRMC
PGML
>LOC_Os06g30500.1_OsCYP71AB2 124 bp
AR---LMLLAVASTAIL--RGITFATTVHIGGSETATTLQWAMAEL-MR--N-PGMSRA-
-QAEVR-EAYN-LT-YIKETLRLHTPGPLAL-PRPK--GVWAIC-TDN-EFWFMPERRIC
PGMQ
>LOC_Os06g30179.1_OsCYP71AB3 124 bp
AR---LMLLSIASTAIM--RGMTFVATVHIGGSEAPITLQWAMAEL-MR--N-PDMSRA-
-QAEVR-EAYN-LP-YIKETLRLHTPGPFVL-PRPK--RIWAIC-RDA-EIWFMPDRRIC
PGMN
>LOC_Os04g27020.1_OsCYP71Z1 124 bp
AR---LMQLWASSPEVL--RDVVLSTVLRCGGTDTSSTLIWAMAEL-IR--S-PRMAKV-
-QSEMR-QIFQ-LS-YIKETLRLHCPLPLLA-PRPK--GVWAIC-RDS-KYWFKPERRVC
PGIN
>LOC_Os07g11870.1_OsCYP71Z21 124 bp
AR---VMQLWASSPEIL--RDVALAIVLRCGGTDTSSTLTWTMAEL-IR--S-PRMAKA-
-QAEVR-QAFQ-LS-YIKESLRLHCPAPLLA-PRPK--GAWAIC-RDS-KYWFKPERRIC
PGIN
>LOC_Os07g11970.1_OsCYP71Z22 124 bp
AR---VMQLWASSPEVL--RDVALAIVLRCAGTDTSSTLIWTMAEL-IR--S-PRMAKA-
-QAEVR-QAFQ-LS-YIKESLRLHCPVPLLA-PRPK--GVWAIC-RDS-KYWFKPERRIC
PGIN
>LOC_Os07g11739.1_CYP71Z2 124 bp
AR---VMQLWASSPEIL--RDVVMATVLRCAGTDTSSTLIWTMAEL-MR--S-PRMAKV-
-QAEMR-QAFQ-LS-YLKESFRLHCPVPLLS-PRPK--GVWAIC-RDS-MYWFKPERRIC
PGIN
>LOC_Os10g30380.1_OsCYP71Z3 124 bp
AE---LMQVWVSSTEVL--KDLAFAIMVRCGGTETSTVLNWTMAEL-IR--T-PRMTKA-
-HAEVR-QTFG-LT-YIKESLRMHCPVPLLG-PRLK--DAWAMC-RSS-IYWFKPERRMC
AGMN
>LOC_Os10g30390.1_OsCYP71Z4 124 bp
AE---LMQISVSSPEIL--RDMAFAVVVRCGGSETSSTLIWTMAEL-IR--K-PKMAKA-
-HVEVR-QAFE-LT-YIKESLRMHCPVPLLG-PRPK--DAWAIC-RDP-KYWFQPERRMC
AAMN
>LOC_Os10g30410.1_OsCYP71Z8 124 bp
AE---LMQVWVSSPEVL--RDLAFAVVVRCAGSETSSTLNWTMAEL-IK--S-PRMAKV-
-HDEVR-QAFK-LS-YTKESLRMHCPVPLLG-PRPK--GAWAIC-RDS-KYWFKPERRIC
PGIT
>LOC_Os02g32770.1_OsCYP71Z5 124 bp
SQ---LMQLWASTPEIL--RDIFFSVVMRCGGSETSAVMIWIMAEL-IR--W-PRMTKV-
-QAEVR-QALR-LN-YIKETLRLHCPGPLLV-PHLK--GVWALG-RDP-KYWFMPERRIC
PGIN
>LOC_Os02g36150.1_OsCYP71Z6 124 bp
SE---IMQLWVSSPAVL--KDVIFGIVMVSGASETSPVLIWTLAEL-MR--N-PRMAKA-
-QAEVR-QAVG-LS-YIKETLRLHPPAPLLN-PRPK--GMWAIC-RDS-RYWYKPERRIC
PGIN
>LOC_Os02g36190.1_OsCYP71Z7 124 bp
SE---IMQLWVSSPAVL--KDVTFAIVMVSGASETSPVLIWILAEL-MR--C-PRMAKA-
-QAEVR-QAAG-LS-YIKEALRLHSPAPLLN-PRPK--GMWAIC-RDP-NYWFKPERRIC
PGIN
>LOC_Os06g43510.1_OsCYP71AC1 124 bp
AR---VMYLRASSPEVL--KGILFSLALRA------------------------------
---------------------------------------------------------QSC
----
>LOC_Os06g45960.1_OsCYP71AC2 124 bp
AR---VMYLRASSRDVL--RGILFSLTLRAGGSETTSILEWAMSEL-VK--N-PQMQKA-
-QAQIR-LALN-LS-YIKETLRLHPVAPLLM-PKPK--GVWAIG-RDH-RYWFLPKRRIC
PGIT
>LOC_Os01g72760.1_OsCYP71AA2 124 bp
SR---VMLLRLSSPEVM--KDIVFAVTMRAGGSETTSTILWAMSEL-MR--S-PHMEQA-
-KYEIR-QVLR-LH-YIKETLRLHPPVPIVI-PRPQ--GVSAIG-RDE-KIWFRPERRMR
PGLT
>LOC_Os01g72740.1_OsCYP71AA3 124 bp
SR---VMLLRLSSPEVM--KDIVFAIIMTAAGSETTSTIIWAMSEL-VR--T-PHMERA-
-QSEIR-QVLR-LH-YIRETLRLHPPVPFLI-PRPQ--GISAIG-RDE-KIWFRPERRMC
PGLT
>LOC_Os09g10340.1_OsCYP71V2 124 bp
AA---LMMLQATSKEVL--KDILFSIVSRAGGTGTSAAMEWGMSEL-MR--N-PSMKKL-
-QAEIR-EVLN-LR-YIREALRLHPPAPLLV-PRPA--KAWAIG-RDP-KYWFRPERRMC
PGFN
>LOC_Os02g12550.1_OsCYP71V4 124 bp
AA---LMMLRASSREVL--RDILFSNVSRAAGTGTLSTLGWGMSEL-MR--S-PMMSKL-
-QGEIR-EAFR-LT-YIKETLRLHPPVPLLV-PRPA--RAWAIG-RDP-RYWFKPKRRMC
PGVA
>LOC_Os02g12540.1_OsCYP71V5 124 bp
AA---LMMLQVSSREVL--RDILFSIVSCAAGTGTLASLNWGMSEL-MR--N-PRMTKL-
-QGEIR-EAFN-LP-YIKETLRLHPPVPLLV-PRPA--RAWAIG-RDP-KYWFKPERRIC
PGIT
>LOC_Os12g44290.1_OsCYP71V3 124 bp
AD---LMHLRVTSKEIL--KDILFSIVSRAGGSGTSAAMEWAMSEL-MM--N-PRMNKV-
-QAEIR-DAFD-LK-YMKETLRLHPPAPLLV-PRPA--KSWAIS-RDP-RYWFKPERRMC
PGYN
>LOC_Os12g16720.1_OsCYP71P1 124 bp
AR---LFRMRISKPDAL--TDVTFAVLCRVAGTDTTFTLEWVMTEL-VR--H-PRLKKA-
-QEEVR-RVVE-LH-YIKETFRLHPAVPLLV-PRPA--RTFAMG-RDP-EIWYSPERRGC
PGYT
>LOC_Os02g17760.1_OsCYP71U3 124 bp
SR---LMLVRVSGSDVL--KGVIFAVIARAAATDTTATLEWIMVEL-MR--N-PRMDKA-
-QQEVR-NTLE-LH-YIKETLRLHPASALIL--RPQ--ATFAVA-RDP-KYWFKPERRQC
PGAL
>At4g31500_AtCYP83B1 124 bp
SK---IFTMKISSAELL--KELGFGVVCRQPGTDTAAVVVWAMTYL-IK--Y-PEMKKA-
-QDEVR-SVIN-LP-YIKESLRLEPVIPILL-HRPA--KAWAVS-RDT-AAWFIPERRMC
PAMH
>At4g13770_AtCYP83A1 124 bp
AK---ILSYRISSAELL--KDMALNVVCRQAGTDTAAAVVWGMTYL-MK--Y-PQLKKA-
-QAEVR-EYMN-LP-YVKETLRIEPVIPLLI-PRPA--GAWAVS-RDE-KEWFRPERRMC
PGMR
>LOC_Os04g10160.1_OsCYP99A2 124 bp
AS---VMFLRVSSPAVL--RDVGFAITAKAGGTETTSAAEWVMSEL-MR--N-PEMAKV-
-QAEVR-RVFN-LR-YIKETMRLNPVLPLLM-PHVE--GSWAMA-RSP-EYWFKPERRRC
PGDT
>LOC_Os04g09920.1_OsCYP99A3 124 bp
AG---VMFLRISSPAVL--RDIGFAFTAKAGGTETTSTTEWLMSEL-MR--N-PEMAKV-
-QAEVR-GVFN-LS-YIKETLRLNPVLPLLL-PHVE--GSWAMA-RSP-EYWFIPERRRC
PGDI
>LOC_Os04g40470.1_OsCYP71S1 124 bp
AA---LMLLRVSTADLF--RSISFAIVRRVAGSDTSATVQWAMTEL-VR--N-PDLAKA-
-QHEVR-RVVE-LH-YIKETLRLHPAAPLLV-PRPA--RAMAIH-TDP-GVWFVPERRRC
PGVH
>LOC_Os04g40460.1_OsCYP71S2 124 bp
AA---LMLLRVSTADLF--RNISFAIVRRVAGSDTSATVQWAMTEL-VR--N-PDLAKA-
-QHEVR-RVIE-LH-YIKETLRLHPASP-LV-QRPA--RAMAIH-TDP-GVWFLPERRSC
PGVH
>Mp5g01150.1_MpCYP826B1 124 bp
AK---VMRVQISDPKCF--KHPSLAVITRMAASETSTTSEWALSEL-LT--N-PEMDKA-
-REEVD-SVVN-MP-YVNESLRLHPPLPWLV-PHPA--NVWAMQ-RDP-LLWFDPSRRMC
PGYN
>AagrOXF_evm.model.utg000018l.285.1 124 bp
AK---VMLLKITDPKCL--KHSAVANITRMAGTETSATTEWALSEL-VA--N-PDMKKA-
-QQEVD-QVVN-MP-YVRETIRLRLG-PWGL-PRPA--DMWAMG-RDP-AIWFDPERRMC
PGYK
>AagrOXF_evm.model.utg000018l.287.1 124 bp
AN---VMLLKITDPKCL--KHPALANITRMAGLETSATTEWALSQL-VA--N-PDMKKA-
-QQEVD-QVVN-MP-YVRETIRLHIG-PWGL-PRPA--GVWAMG-RDP-AMWFDPERRMC
PGYK
>AagrOXF_evm.model.utg000018l.283.1 124 bp
AK---VMLLKITDPKCL--KHPGVA-----AGTETSATTEWALSEL-LA--N-PDMKKA-
-QQEVD-QVVN-MP-YVRETNRLRLG-PWGL-PRPA--DMWAMG-RDP-GIWFNPERRMC
PGYK
>AagrOXF_evm.model.utg000140l.77.1 124 bp
AK---VMLLKITDPKCL--KHSAVANITRMAGTETSASTEWALAQL-LA--D-PHMKKA-
-QQEAD-QVVN-MP-YVRESMRLRFG-PWGL-PRPA--DVWAMG-RDP-AIWFDPERRMC
PGYK
>AagrOXF_evm.model.utg000018l.282.1 124 bp
AK---VMLLKITDPKCL--KHTVVA--GRM--TESSASTEWALSEL-LA--N-PDMKKA-
-QQEVD-QVVH-MP-YVQETFRLRSG-PWGL-PRPA--DIWAFG-RDP-AIWFDPERRMC
PGYK
>AagrOXF_evm.model.utg000018l.299.1 124 bp
AK---VMLLKITDPKCL--KHSAVANITRMAATETTAPTEWALSEL-LA--N-PDMKRA-
-QQEVD-QVVH-MP-YVRETFRLHSG-AWGF-PRPA--DVWAMG-RDP-AIWFDPERRPC
PGYK
>AagrOXF_evm.model.utg000018l.400.1 124 bp
------------------------------------------------------------
----------------------------------PA--DTWAMA-RDP-AIWFDPERRMC
PGYK
>AagrOXF_evm.model.utg000018l.395.1 124 bp
----------------------------------------W-------------------
---------------L------------------PA--DTWAMA-RDP-AIWFDPERRMC
PGYK
>AagrOXF_evm.model.utg000098l.2.1 124 bp
AK---VMLLKISDAEVF--KHIAQAAMSRLAGAESSSSLEWALSEL-VD--N-QDLRRA-
-QAEID-ALVQ-LP-YVKESMRRHVPFPMLV-PRPA--GAWGIA-HDE-KQWYNPDRRSC
PGMN
>Mp3g18700.1_MpCYP826A1 124 bp
LV---IILIKVGSSECL--EDLANVIISMMTGSLSTSTIEWALAHL-LK--Y-PHMKRC-
-YEEMD-TVVN-LP-YVKETFRLTPTGPLLL-PHPA--KVWAIG-RNA-LTTFDPERRCC
PAID
>SELMODRAFT_118120_SmCYP783A1v1 124 bp
GR---VVYFKINSAAVL--KDLGVAGVVNLAGINTSQSIDFTLAEL-VR--H-PALSRA-
-QKEID-QVVR-LP-YIKESLRLHPPLPLLL-PHPA--KAWAIG-RDP-STWFVPERRTC
AGYL
>SELMODRAFT_126417_SmCYP783A1v2 124 bp
GR---VVYFKINSAAVL--KDLGVAGVVNLAGINTSQSIDFTLAEL-VR--H-PALSRA-
-QKEID-QVVS-LP-YIKESLRLHPPLPLLL-PHPA--KAWAIG-RDP-STWFVPERRTC
AGYL
>At5g04330_AtCYP84A4 124 bp
SR---LLHLRVSSPDVL--QDLAFCITFRAGGTETVAAIEWVLTEI-LR--S-PEMKRV-
-QDELT-SVVK-LT-FLKETLRLHPPFPLLL--HPK--GTYALG-RDP-NSWFNPGRRSC
PGMQ
>At4g36220_AtCYP84A1 124 bp
AK---LCHLRVSSPEVL--QDMAFAITYRAGGTETVAAIEWALTEL-LR--S-PELKRV-
-QQELA-EVVK-LT-YLKETLRMHPPIPLLL--HPK--KAFAIG-RDP-TSWFRPSRRSC
PGMQ
>LOC_Os10g36848.1_OsCYP84A5 124 bp
AK---LMHLRVSTPEVL--QDMAFAVIFRAGGTETVAAIEWAMAEM-MH--S-PDLRRV-
-QEELA-AVVK-LP-FIKETLRLHPPIPILL--HPR--GVWAIA-RDR-AAWFRPSRRSC
PGMA
>LOC_Os03g02180.1_OsCYP84A6 124 bp
AA---LLHLRVSSPEVL--QDMAFSVIFRAGGTETVAAIEWAMAEL-LH--S-PGLRRL-
-QAELA-DVVK-LP-FAMETLRLHPPIPLLL--HPR--GVWSVG-RDA-GAWFRPARRAC
PAIV
>LOC_Os06g24180.1_OsCYP84A7 124 bp
SK---FFHLRVSSPEII--HDMAFAVTFRAGGTKTVATVEWALSEL-LR--N-PDLKRA-
-QDELA-GVVN-LP-HTKE----------------------AMC-RDE-ALWFRPSRRSC
PGMQ
>LOC_Os05g43910.1_OsCYP71R1 124 bp
AR---LFQLRVSSAPVL--RDVAFSVVSRAAGTDTIYSIEWTMAEL-IK--N-PAMAKV-
-QAEVR-HVAK-MT-LMKEAMRLHPPVPLLI-PRAA--GAWAIG-RDE-AAWFRPGRRGC
PGVA
>Pp3c6_19010V3.1_PpCYP761A1 124 bp
AR---LMSLYASSAEVL--KDVTFAVLTRSAGMETTVATDWTLAEV-LR--N-PELQKC-
-QAELD-AVVD-LH-YVKESFRLHPVIPLLI-PHPA--HVWAIG-RDP-KVWFHPERRAC
MGIT
>Pp3c16_630V3.1_PpCYP761B1 124 bp
AE---LMSVWATSPEFV--KDLTFSIFSQLAGMETNISSEWAMAEL-VN--A-PHMKKA-
-QAELD-AVVN-LP-YAKESLRLHPPVPFL--AHKS--GVYGLG-RLE-SIYFNPDRRIC
AGMP
>Pp3c3_26120V3.1_PpCYP761D1 124 bp
ST---LMSIRASSTEFL--KDLVFQIISRMGATDAIASLEWAMSEI-LL--H-PHQAKA-
-HAELD-VVVN-LS-YIKETLRLHPVAPMLA-PHPG--GAWAIA-RDP-AVWFNPDRRMC
PGVA
>AagrOXF_evm.model.utg000002l.267.1 124 bp
SR---LMWLRVNSPDVL--RG----AATQHGLTESVASMEWTLAQL-LT--H-PELRRV-
-HEELD-AVVD-LP-FMKESWRMHPPAPMSP-PHPA--NFYGIA-RDP-AVWFMPQRRQC
LGMK
>AagrOXF_evm.model.utg000002l.375.1 124 bp
------------------------------------------------------------
----------------MKEAWRLHPPAPLSP-PHPA--HFYGIG-RDS-AVWFLPQRRQC
LGIK
>AagrOXF_evm.model.utg000005l.349.1 124 bp
-------------------------AVTQQNLTDSLEAVEWTLAEL-LA--N-PELERV-
-YEELD-AVVD-LP-FMKEAWRMHPPAPISP-PHPA--RIYGIG-RDP-AVWFMPQRRQC
VGMK
>AagrOXF_evm.model.utg000005l.335.1 124 bp
SR---LMLLQVNSPDVL--KG----AATQNNFTDSLEAVEWTLAEL-LA--N-PELARV-
-YEELD-AVVE-LP-FMKEAWRMHPPAPISP-PHPA--RIYGIG-RDP-AVWFMPQRRQC
VGMK
>AagrOXF_evm.model.utg000113l.87.1 124 bp
AR---LLWLRVTSPDVY--KG----AATQINMTENLFTVEWALAEL-LS--N-PELRTV-
-YEELD-AVVD-LP-FMKESWRLHTPV-FSP-PHPA--HYYGIG-RDA-AVWFRPQRRQC
LGVK
>At2g42250_AtCYP712A1 124 bp
AH---LMEIRVSSSSIF--KRFVLAVICRMAGTDTSAAMQWAMGQL-IN--H-PQFNKL-
-REEIN-NVVN-LP-YLRETLRLHPSAP-LI-IRKS--KVYAIM-RDS-ELWFIPERRGC
PGAS
>At5g06900_AtCYP93D1 124 bp
SI---LMYLFVSSAEIL--KDFFSAIITRMGGTDTSATVEWALAEL-IN--H-PEMKKA-
-QQEIE-QVVN-LS-YVKETMRLHPGGP-IF-VRPA--KVWAIG-RDS-NQWFRPERRSC
PGEK
>LOC_Os06g41070.1_OsCYP93F1 124 bp
AA---LLFLRACSPDVL--KDFSFSIVSRMAGTDTTTTLEWALSEL-IN--N-PPLRKL-
-QAELD-AVVS-LP-YAKETLRLHPTGP-LV-VRPA--GVWAIG-RDA-AWWFRPERRIC
PGAS
>LOC_Os04g01140.1_OsCYP93G1 124 bp
AA---LMHVRASSAELI--RGFAFASIIRMAGSDTSAMVEWMVAEL-MN--H-PELRKV-
-REEIE-AVVR-LP-YYKETLRLRPAAP-IA-HRPA--QVWAIG-RDP-AYWFRPERRGC
PGMG
>LOC_Os06g01250.1_OsCYP93G2 124 bp
LA---LVYLRIGSADFL--KGFAFASIMRMAGSDTTATVEWMLAEL-VN--H-PEMAKL-
-RGELD-AVVR-LP-YLKETLRLRPPAV-FA-QRPT--DIFSIG-RDA-TYWFRPDRRAC
PGMG
>At3g20130_AtCYP705A22 124 bp
SS---LLYLRVSSASIF--RSFVTAILCKMGATDTSVTIQWTMAEI-MN--N-THLERM-
-REEID-SVVN-LP-YIKEALRLHPPGP-LL-PRPE--KAYVVM-RDP-NVWFKPERRGC
PGSN
>At3g20110_AtCYP705A20 124 bp
SS---LLHLSVSSASIF--KVFVGASICRMGGTDTSATIQWTMAEL-IN--N-RNLKRL-
-REEID-SVVK-LP-YVKEGLRLHPPLP-LM-VRAE--KAYAVM-RDP-TTWFKPERRGC
PGSN
>At3g20120_AtCYP705A21 124 bp
-------------------------SLWRMAGTDTSASIQWTMAEI-IN--N-PNLKRL-
-REEID-SVVK-LP-YVKEGLRLHPPLP-LF-VRPE--KAYVMM-RDP-SVWFKPERRGC
PGSS
>At3g20083_AtCYP705A16 124 bp
SS---LLHLRVSSASIF--RSFISATICKMAGTDISATTQGTMAEI-IN--N-PNLVRI-
-REKID-SVVK-LP-YVKEGLRLHPPTP-LM-VRPA--SGYAVM-RDP-NVWFKPERRGC
PGTN
>At3g20100_AtCYP705A19 124 bp
SS---LLHLRVSSASIF--RGFISASICKMAGTDISATTQGTMAEI-IN--N-PNFVRI-
-REEID-SVVK-LP-YVKEGLRLHPPTP-LM-VRPA--SGYAVM-RDP-NVWFKPERRGC
PGAN
>At4g15360_AtCYP705A3 124 bp
SS---LLLIRVSSSSIF--KGILNATLCKLGGTDTSVTTQWAMAEM-IN--N-ANLERL-
-REEIV-SVVN-LP-YVKEVLRLHPPSP-VL-IRPE--KVYAIM-RDS-DSWFKPERRGC
PGAN
>At3g20090_AtCYP705A18 124 bp
-------------------------ILCRMGGTDTSVTTQWTMAEI-IN--N-PNLQTL-
-RKEID-SVVN-LP-YVKEGLRLHPPGP-LL-IRPE--KAYAVM-RDP-DSWFKPERRGC
PGVN
>At3g20960_AtCYP705A33 124 bp
--------------------GVVYAIFCRMGGTDTSVTTQWTMAEI-IN--N-SDLERL-
-REEID-SVVN-LP-YVKEGLRLHPPFP-LL-TRPE--KAYAWM-RDP-DSWFKPERRGC
PGAN
>At4g15350_AtCYP705A2 124 bp
SS---LLHLRASSASIF--RSFISATICKMAGTDTSSTIQWIMAEI-IN--H-PKLERL-
-REEID-FVVN-LL-YIKEGLRLHPPGP-LL-PRPE--KSYAIM-RDP-DFWFKPERRGC
PGTN
>At3g20940_AtCYP705A30 124 bp
SS---LLHLRASSASIF--KSFFFAIICKMAGTDTSVATQWTMGEL-IN--N-PKLQRL-
-REEIE-SVVN-LP-YVKEGLRLHPPGS-IS-VRPE--KTYAIM-RDP-NFWFKPERRGC
PGSN
>At3g20950_AtCYP705A32 124 bp
SY---LLHLRASSASIF--KSFFFAIICKMAGTDTSATIEWTMAEL-IN--N-PNLERL-
-REEIE-SVVN-LP-YVKEGLRLHPPGA-VF-LRPE--KVYAIM-RDP-KLWFKPERRGC
PGSN
>At5g47990_AtCYP705A5 124 bp
SS---LLHLRVSSASIF--KSFINTTICKMAGTEASATIQWTMAEI-IK--N-PKCERL-
-REEID-SVVN-LP-YVKEGLRLHPPGP-V--VRPE--KVYAIM-RDP-DFWFKPERRAC
PGSH
>At2g27010_AtCYP705A9 124 bp
SS---LLYLHVSSPSIF--RGFGTATVCQMAGTDTWTAIQWIMAEI-IN--N-SYLERL-
-REEID-SVVN-LP-CVKEGLRLHPPVP-LV-LRPE--KGYAMM-RDP-EYWFKPERRAC
PGAN
>At2g27000_AtCYP705A8 124 bp
SS---LLYLHVSSPSIF--RSFITAIICKMAGTDTATTIEWTMAEI-MN--N-SLLERL-
-REEID-SVVN-LL-YVKEGLRLHPTIP-LV-LRPK--KGYAIM-RDP-DNWFKPERRGC
PGVN
>At3g20140_AtCYP705A23 124 bp
SS---LLYLRVSSASIF--RGFFTASICKMAGTDTSRATQWTMAEI-IN--K-PKLEKV-
-REEIY-SVVS-LP-YVKEGLRLHPPGP-LF-ARPE--NAYAMM-RDP-GSWFKPERRGC
PGIN
>At3g20080_AtCYP705A15 124 bp
ST---ILYLRVSSASIF--RSFTSASICKMASTDTFVTTQWTVAEI-IN--N-PNLERL-
-RGEID-SVVN-LP-YVKEGLRLHPPGP-LF-ARPE--KAYAVM-RDS-DSWFKPERRSC
PGEN
>At4g15380_AtCYP705A4 124 bp
ST---ILYLRISSASIF--RSFISASICKMAGTENQVTIQWAMAEI-IN--N-PNLERL-
-RGEID-SVVK-LP-YVKETIRLHPPGP-FF-LRPE--NVYAVM-RDP-DAWFKPERRSC
PGEN
>At2g14100_AtCYP705A13 124 bp
SS---LLCLRVSSASIF--KSFVMASICKMGGTDTSATIEWTMAKI-IK--K-PNLERL-
-RKEID-SVVN-LP-YIKEGLRLHPPAP-LL-GRPK--NAYAVM-RDP-DSWFKPERRGC
PGVN
>At5g42580_AtCYP705A12 124 bp
SF---LLHLRVSSASVF--RGFVTAIICRMGGTDSSATIQWTMAEI-LN--N-PGLEKL-
-RAEID-SVVN-LP-YVKEGLRLHPSAP-VL-LRPE--KLYAVN-RDP-DSWFKPERRTC
PAVK
>At4g15330_AtCYP705A1 124 bp
SS---LLHLRVSSDSIF--RGFIQASLYKMGAADASSAIQWAMADI-IN--N-RELEKL-
-REEID-SVVN-LP-YVKEGLRLHPPTP-LV-VRPK--NSYAMM-RDP-DSWFKPERRMC
PGSN
>At1g28430_AtCYP705A24 124 bp
SS---FLHLRVSSASIF--KGYFRATLGKMGAGESSSTTRWAMGEI-FN--N-PRFEKL-
-RTEID-SVVK-LP-YVKESLRLHPVGA-VL-PRHE--GAYAVM-RDP-DIWFKPERRGC
PGLY
>At1g50520_AtCYP705A27 124 bp
SS---LLHLRVSSGSVL--RGFVSASICRMGGTDTSATIQWIMAEL-IN--H-PELKIL-
-REEIE-SVVN-LP-YMKEGQRLHPHSP-ML-VRPQ--NTYAMM-IDP-DSWFQPERRAC
PGEK
>At1g50560_AtCYP705A25 124 bp
SS---FLHLRVSSGSVL--RGFVSVSICRMAGTDTSATIQWILAEL-IN--H-PELEKL-
-RKEIE-SVVN-LP-YMKEGLRLHPHTP-IL-VRGQ--NAYAVL-RDP-DSWFQPERRGC
LGKN
>At5g06905_AtCYP712A2 124 bp
AH---LMTIRVSDSDIL--KEFFNAILSKMASLDTTSALQWTMTEL-IN--H-PDFAKI-
-RDEIK-SVVK-LP-YIKETLRLHPVGP-LL-RRKS--GAYGIM-RDP-TTYFMPERRGC
LGAS
>LOC_Os10g21050.1_OsCYP76P3 124 bp
------------------------------ATVDTIATLEWAMAEL-LQ--D-REMRKL-
-QEELK-KVLR-LP-YIKETLRLHPVVP-IV-PNPR--GLWAVH-RDA-EAWFLPERRVC
LGLP
>AagrOXF_evm.model.utg000091l.674.1 124 bp
AQ---IMWLRVQSREVL--KGFAN-HMTRMGGSDTVATTEWAMSEI-LR--H-PALKKA-
-VQELQ-EVVS-LP-YVKEAMRIRPTLPFLV-PHPA--GIWALG-RDP-AYWFWPERRMC
PGLG
>LOC_Os03g14560.1_OsCYP76Q1 124 bp
AD---VMSLRVSTPDIF--HLLGLEMALSLAGASTTSLIEWAIADL-LQ--N-PEMRKI-
-KEEIT-NVIR-LP-YVKETLRLRAVAP-LV-PRPK--GLWAIN-RDA-RAWFMPERRIC
LGLP
>LOC_Os06g19070.1_OsCYP76Q2 124 bp
AG---LMCLRVSTPDVF--AIFALPSILSLAGASTTALIEWGMVDL-IQ--N-PEMTKV-
-REELT-NVLR-LP-YVKETLRLRTVVP-LV-PRPK--GAWAIN-RSA-DAWFIPERRIC
PGMP
>At5g05260_AtCYP79A2 124 bp
TD---IACIRVTSPRIL--KTVAVEVARKMATVDNPSAAEWGMAEM-IN--E-PSMQKA-
-VEEID-RVVN-LN-YVKEAFRLHPVAPFNL-PHPK--GRMGIG-RNP-SVWFDPERRGC
MGVD
>At4g39950_AtCYP79B2 124 bp
TE---IACVKVTCPKIL--KTCVITAIKKLAAPDNPSAVEWAMAEM-VN--K-PELRKA-
-MEEID-RVVK-LN-YLREAFRLHPVAAFNL-PHPK--GRYGLG-RNP-KVWFKPERRGC
AAPA
>At2g22330_AtCYP79B3 124 bp
TE---IACVRVTCPKIF--KTCVITAIKRLAAPDNPSAVEWAIAEM-IN--K-PELHKA-
-MEEID-RVVK-LN-YIREAFRLHPVAAFNL-PHPK--GRYGLG-RNP-KVWFKPERRGC
AAPA
>LOC_Os03g37290.1_OsCYP79A7 124 bp
GE---IVCVRVTSPEVL--RSASISVIRRLATVDNPSAVEWALAEM-MN--K-PEMRKA-
-MDELD-TVVD-LN-YIREAFRLHPYHPFNP-PRPK--GRVGLG-RNP-RVWFRPERRGC
PGVS
>LOC_Os04g08828.1_OsCYP79A9 124 bp
TE---ILCLRVASPEVL--RNTIMSIIRKLATVDNPSAVEWALAEM-VN--N-PKMKKA-
-VDELD-MVVN-LT-YIREAFRLHPYHPFNP-PHPK--GRIGLG-RNP-RAWFQPERRGC
PAVS
>LOC_Os04g08824.1_OsCYP79A10 124 bp
TE---ILCLRIASPEAL--RNTVGSIIRKLNSVDNPSAVEWALAEM-VN--N-PKMKKA-
-VDELD-MVVS-LT-YIREAFRIHPYHPFNP-SHPK--GRIGLG-RNP-RARFRPERRGC
PAVS
>At1g58370_AtCYP79C2 124 bp
TD---IACYRVTSSKVL--RNISFSVMMRMATIDNTMNVEWTIAEM-LN--H-PELEKA-
-TNELD-IIVQ-LN-YSKESFRLHPANVFMP-HHPK--GRLGLG-RNP-KIWFKPERRSC
PGTK
>At1g79370_AtCYP79C1 124 bp
TD---IACFRITSDVVV--RGVVFDVKMRLVGIDNAVVIEWTLAEM-LN--Q-RELEKA-
-VEEID-MVVN-LN-YCRETLRLHPTNPFLV-PHPK--GRPGVG-RNP-KTWYRPERRGC
VGAK
>At1g16400_AtCYP79F2 124 bp
TD---IACFNINSDEAF--RTMGTSVTMRMAAIDNPANMEWTLGEM-LK--N-PELRKA-
-LKELD-EVVN-LN-YCRETFRIHPSAHYVP-PHPK--GRPGLG-RNP-KIWYEPERRGC
VGVK
>At1g16410_AtCYP79F1 124 bp
TD---IACFNINSDEAF--RSMGISVTMRMAAIDNPANMEWTLGEM-LK--N-PELRKA-
-LKELD-EVVN-LN-YCRETFRIHPSAHYVP-SHPK--GRPGLG-RNP-KIWYKPERRGC
IGVK
>Mp8g05080.1_MpCYP73A110 124 bp
SK---IFLLKISSPEVL--HDMVFTVMYRMAAIETTLSIEWGVAEL-CN--N-PDFQKV-
-RDELD-TVLR-CT-YVKEVMRLHMAIPLLV-PHPA--QAWWIA-NDP-RHWFNPDRRSC
PGII
>Mp8g05070.1_MpCYP73A111 124 bp
SK---IFLLKISSPDVL--HDMVFTVMYRMAAIETTLSIEWGVAEL-CN--N-PHLKRI-
-RAELD-SKLR-CE-YVKEVMRLHMAIPLLV-PHPA--EAWWIA-NNP-KYWFNPDRRSC
PGII
>Mp6g00020.1_MpCYP73A109 124 bp
AK---VCMLKVSSPEVL--HDMVFTVMYRMAAIETTLSIEWGVAEL-CN--N-PDFKKL-
-RNELD-SILQ-LP-YVKEVMRLHMAIPLLV-PHPA--EAWWIA-NNP-EHWFNPERRSC
PGII
>Pp3c25_10190V3.1_PpCYP73A49 124 bp
SQ---VFLLKVSSPEVL--HDMVFTIMYRLAAIETTLSIEWGVAEL-VN--N-PEQTRI-
-REELD-STLK-LP-YVKEVMRLHMAIPLLV-PHPA--EAWWIA-NNP-NHWFIPERRSC
PGII
>Pp3c4_21680V3.1_PpCYP73A48 124 bp
SQ---VFLLKVSSPDVL--HDMVFTIMYRMAAIETTLSIEWGIAEL-VN--N-QEQTRI-
-RNELD-SILK-LP-YVKEVMRLHMAIPLLV-PHPA--EAWWIA-NNP-KYWFMPERRAC
PGII
>At2g30490_AtCYP73A5 124 bp
AK---LFLLRVSSPDVL--LDMVFTNMFRIAAIETTLSIEWGIAEL-VN--H-PEQSKL-
-RNELD-TVLK-LP-YVKETLRLRMAIPLLV-PHPA--EAWWLA-NNP-NSWFRPERRSC
PGII
>LOC_Os05g25640.1_OsCYP73A38 124 bp
AR---ILLLRVSSPDVL--HDMVFTDMFRIAAIETTLSIEWGIAEL-VN--H-PSQSKV-
-REEMA-SVLR-LP-YVKETLRLRMAIPLLV-PHPA--EAWFLA-NDP-KRWFRPERRSC
PGII
>AagrOXF_evm.model.utg000003l.251.1 124 bp
AK---IFLLRVSSPEVL--LDMVFTTMYRLAAIETTLSMEWGLAEL-VN--N-PDQQKV-
-REELD-HVLK-LS-YVKETLRLHMAIPLLV-PHPA--EAWYLA-NNP-ALWFRPERRSC
PGII
>Pp3c13_14870V3.1_PpCYP73A50 124 bp
SE---VFMLKVSSPEVL--HDIVFTIVYRMAAIESTLSIEWGIAEL-VN--H-PNQKRL-
-QAELL-EVIK-LP-FVKETLRLHMPVPLLV-PLPP--QAWWIG-NNS-KFWFMPERRSC
PGTA
>Pp3c3_17840V3.1_PpCYP73A51 124 bp
AQ---VFMLRVSSPEVL--HDIVFTIMYRMAAIESTLSIEWGVAEL-VN--H-PEQKRV-
-QKELD-EVLK-LP-FVKETLRLHMPIPLLV-PHPP--EAWWIG-NNP-KFWFMPERRSC
PGSA
>SELMODRAFT_450569 124 bp
AK---IFLLKVSSPEVL--HDMVFTVMYKMAAIETTLSMEWVIAEL-VN--N-RDQDKV-
-REELD-RVLK-FT-YIKETFRYHMAIPLLV-PHPA--EAWWLG-NNP-ELWFDPSRRSC
PGII
>SELMODRAFT_450570 124 bp
AK---IFLLKVSSPEVL--HDMVFTVMYKMAAIETTLSMEWVIAEL-VN--N-RDQDKV-
-REELD-RVLK-FT-YIKETFRYHMAIPLLV-PHPA--EAWWLG-NNP-ELWFDPSRRSC
PGII
>LOC_Os02g26810.1_OsCYP73A39 124 bp
SA---VFRLRVSDPKVL--HDMVFTIMYRMAAIETTLSIEWALAEV-VN--H-PAQSKV-
-RAEIN-DVLK-LT-YIKETLRLHSPIPLLV-PHPK--GAWWLA-NNP-ALWFRPERRSC
PGII
>LOC_Os02g26770.1_OsCYP73A40 124 bp
SA---VFRLRVSDPKVL--HDMVFTIMYRMAAIETTLSIEWALAEV-VN--H-PAQSKV-
-RAEIN-DVLK-LT-YIKETLRLHSPIPLLV-PHPK--GAWWLA-NNP-ALWFRPERRSC
PGII
>AagrOXF_evm.model.utg000003l.429.1 124 bp
SK---IVWLQVSSSEVL--KDVGVANIMRIAGTDTISTLEWTFTEI-LR--R-PAYKRV-
-RQELL-SVVH-LP-YVKETLRMYPSVPLLL-PHPA--NALAIG-RDP-SLWFLPERRSC
IGAE
>AagrOXF_evm.model.utg000083l.358.1 124 bp
------MSIKVSSGEIL--KDIAFANITRIAGTEPSSILIWAFSEM-LR--R-PDLRKA-
-QEEVD-RVVQ-LP-YVKEALRMYPIAPLLI-SHPA--NAWAVG-RDP-AVWFQPERRGC
PGAA
>Pp3c23_6540V3.1_PpCYP754B1 124 bp
-------------------------LSIGLAGSDSISGVGRAMQEL-LK--Q-PLHQRA-
-LDELD-EVVS-LP-LIKETLRLHPPAQLLI-PHPA--RLYALS-RDP-SFWFAPDRRGC
PGLN
>Pp3c16_21250V3.1_PpCYP754A1 124 bp
SE---LMLLQTSSARIL--KRLNFNLSMSIAGTDTVFVVTEAMYAL-LM--H-PNYHRA-
-VEELD-AVVK-LP-MIKETFRIKPAGPSLV-PRPA--NCIPLM-RDP-SFWFNPDRRTC
PGLN
>SELMODRAFT_113951_SmCYP792A4v1 124 bp
AK---IFYLRISSAKIL--KDLVFAIMQTLAGLHTTAAIDWALTEL-LL--H-PQLAKA-
-QKELD-DVIK-LK-YVKETLRQHPPAPLMV-PRPA--KLYAIG-RDP-SIWFIPERRSC
PGMN
>SELMODRAFT_116635_SmCYP792A4v2 124 bp
AK---IFYLRISSAKIL--KDLVFAIMQTLAGLDTTAAIGWALTEL-LL--H-PQLAKA-
-QKELD-DVIK-LK-YVKETLRKHPPAPLMV-PRPA--KLYAIG-RDP-KIWFIPERRSC
PGMN
>SELMODRAFT_12239_SmCYP792A6 124 bp
AK---IFYLRISSAKIL--KDLIFAIMQTLAGLDTTAAIGWALTEL-LL--H-PQLAKA-
-QKELD-DVIK-LK-YVKETLRKHPPAPLMV-PRPA--KLYAIG-RDP-NIWFIPERRSC
PGMN
>SELMODRAFT_12227 124 bp
AK---IFYLRISSAKIL--KDLIFAIMQTLAGLDTTAAIGWALTEL-LL--H-PQFAKA-
-QKELD-DVIK-LK-YVKETLRKHPPAPLMV-PRPA--KLYAIA-RDP-KIWFIPERRSC
PGMN
>SELMODRAFT_12223_SmCYP792A3 124 bp
AK---IFYLRISSAKIL--KDLIFAIMQTLAGLDTTAAIGWALTEL-LL--H-PQLAKA-
-QKELD-DVIK-LK-YVKETLRKHPPAPLMV-PRPA--KLYAIA-RDP-KIWFIPERRSC
PGMN
>SELMODRAFT_236973_SmCYP792A5 124 bp
AK---IFYLRISSAKIL--KDLIFAIMQTLAGLDTTAAIGWALTEL-LL--H-PQLAKA-
-QKELD-DVIK-LK-YVKETLRKHPPAPLMV-PRPA--KLYAIA-RDP-KIWFIPERRSC
PGMN
>SELMODRAFT_421935_SmCYP792A9 124 bp
-------------------------IMQTLAGLDTTAAIGWALTEL-LL--H-PQLAKA-
-QKELD-DVIK-LK-YVKETLRKHPPAPLMV-PRPA--KLYAIG-RDP-KIWFIPERRSC
PGMN
>SELMODRAFT_116580_SmCYP792A1v2 124 bp
AK---IFYLRISSAKIL--KDLVFAIMQTLAGLDTTAAIEWALTEL-LL--H-PQLAKA-
-QKELD-DVIK-LK-YVKETLRKHPPAPLMV-PRPA--KLYAIG-RDP-SIWFIPERRSC
PGMN
>SELMODRAFT_114008_SmCYP792A1v1 124 bp
AK---IFYLRISSAKIL--KDLIFAIMQTLAGLDTTAAIEWALAEL-LL--H-PQLAKA-
-QKELD-DVIK-LK-YVKETLRKHPPAPLMV-PRPA--KLYAIA-RDP-NIWFIPESRSC
PGMN
>SELMODRAFT_231547_SmCYP792A8v2 124 bp
AK---IFYLRISSAKIL--KDLVFAIMQTLAGLDTTAAIEWALTEL-LL--H-PQLAKA-
-QKELD-DVIK-LK-YVKETLRKHPPAPLMV-PRPA--KLYAIG-RDP-NIWFIPERRSC
PGMN
>SELMODRAFT_403386_SmCYP792A8v1 124 bp
AK---IFYLRISSAKIL--KDLIFAIMQTLAGLDTTAAIEWALIEL-LL--H-PQLAKA-
-QKELD-DVIN-LK-YVKKSLRQHPPAPLMV-PRPA--KLYAIG-RDP-NIWFILERRSC
PGMN
>SELMODRAFT_418209_SmCYP792A7 124 bp
-------------------------IIQTLAGLDTTAAIEWALIEL-LL--H-PQLAKA-
-QKELD-DVIK-LK-YVKESLRKHPPPPLIV-PRPA--KLYAIG-RDP-NIWFIPERRSC
PGMN
>Mp1g19500.1_MpCYP823A1 124 bp
SK---VMRVGVSSADLM--RDIAFSIMCLMGGTDTTATLEWCMVEI-VR--N-PLMQRM-
-QEEVD-ALVQ-LP-YVKEIFRLHTPVPITL-PRPP--ETYAMA-HDE-RYWFNPDRRKC
VGIA
>Mp2g17680.1_MpCYP823A2 124 bp
SK---VMRVGISSAECM--RDIVFSVMCLMAGTDTSATLEWALLEC-VR--N-PDQKKL-
-HEELD-RVIN-LP-YIKEVFRMRTTGPITL-PRPA--NIFAIA-HDP-RYWFNPDRRKC
VGMA
>SELMODRAFT_124314_SmCYP794A1 124 bp
AA---IFSLRVSDRSVL--KDVVFSVITRMGGTDSSSFLEWTLAEL-IM--H-PQLAKA-
-QEEID-TVVR-MP-YIKEGFRLHSPVPLLV-PHPC--NTYAMG-RDP-KVWFDPERRSC
PGSA
>SELMODRAFT_81338_SmCYP784B1v1 124 bp
AD---IVFLKANTARFL--KDLAFRSLCLTAGFKTSMSIEWCMAEV-IS--K-PEMRKA-
-QEELD-QIIN-LP-FLKEALRLHPAVPLGM-PHPA--KLWAAN-RDP-AHWFQPERRMC
AGYG
>SELMODRAFT_128662_SmCYP784B2v1 124 bp
AD---IVFLKANTARFL--KDLAFRSLCLTAGFKTSMSIEWCMAEV-IS--K-PEMRKA-
-QEELD-QIIN-LP-FLKEALRLHPAVPLGM-PHPA--KLWAAN-RDP-AHWFQPERRMC
AGYG
>SELMODRAFT_91577_SmCYP784B1v2 124 bp
AD---IVFLKANTARFL--KDLAFRSLCLTAGFKTSMSIEWCMAEV-IS--K-PEMRKA-
-QEELD-QIIN-LP-FLKEALRLHPAVPLGM-PHPA--KLWAAN-RDP-AHWFQPERRMC
AGYG
>SELMODRAFT_82394_SmCYP784B1v3 124 bp
AD---IVFLKANTARFL--KDLAFRSLCLTAGFKTSMSIEWCMAEV-IS--K-PEMRKA-
-QEELD-QIIN-LP-FLKEALRLHPAVPLGM-PHPA--KLWAAN-RDP-AHWFQPERRMC
AGYG
>Pp3c15_21450V3.1_PpCYP758G1 124 bp
AE---LMYLRVSSPAIH--KSVSMASMTQMAGTETSATVDWAMAEL-LC--H-PKLQQL-
-RSEIV-TVVQ-MP-YVMETLRLHPAAPLNL-PRPA--KTHSIH-RSL-EAYFKPERRVC
PGQA
>SELMODRAFT_128485_SmCYP793A1 124 bp
AE---VMFLRVSSSQFL--KDMVFAIITRMAATDTSSSLEWTLAEL-IN--H-PAMSMV-
-QDEIA-SVVK-LP-YVKESLRLHPPGPLLL-PRPE--AAYAIG-RDP-KVWFKPERRAC
PGIS
>Pp3c2_24000V3.1_PpCYP758B1 124 bp
AK---LMYLRVSSASVV--TDIVHAFISQMAGAETQSTLEWAMAFL-IR--N-PGMKQV-
-QAELD-GVVK-LP-YVKEVMRVKPGAPIGI-NHPA--KIHAIH-RDP-SVYFDPTRRIC
PGMP
>At4g31940_AtCYP82C4 124 bp
AD---AMSLQVSSFECF--TVFGFAMIVRMGGSDTSATLTWAISLL-LN--N-KELKKA-
-QDEID-IHVN-LV-YIKETLRLYPAGPLLG-PRPC--GVWKIQ-RDP-KVYFRPERRSC
PGSS
>At4g31970_AtCYP82C2 124 bp
AD---AMSLRVSSFECF--TVFGFAMMVRMGGSETSPTLTWAISLL-LN--N-KDLKKA-
-QDEID-IHVN-LV-YIKETLRLYPAGPLLG-HRRR--GVWKIQ-RDP-RVYFRPERRSC
PGSS
>At4g31950_AtCYP82C3 124 bp
AD---AMSLRGSSFECF--T-----MIMRMGGSETSPTLTWAISLL-LN--N-KDLKKV-
-QDEID-IHVN-LV-YIKETLRLYPAAPLLG-HRPC--GVWKIQ-RDP-KVYFRPERRSC
PGPS
>At3g25180_AtCYP82G1 124 bp
SQ---IFSLKASDPKCF--TSLTLAIILRKTGSDSTSTLTWAVSLL-LN--N-PALEAA-
-QEEID-NSVN-LK-YVKETHRLYPPAPLTG-IREK--GIWKLH-RDP-KIWFKPERRSC
PGVN
>At2g25160_AtCYP82F1 124 bp
AD---VFMAKINSKEIY--TFLTFSISLMMAGSETAIVLVWAVSLL-LN--N-PHLRKA-
-QEELD-SKID-LV-YVKETFRLYPPVPLVA-YRPA--GAWKIH-RDP-NVWFEPERRSC
PAIP
>Mp4g09810.1_MpCYP77E1 124 bp
SK---IFSLKVTSPEAL--ISVNSAILLHVGGTDTTATLEWTMANL-IK--Y-PQQDKL-
-FQEIK-RVCK-MP-YIKEALRKHPALPFGI-THPE--EIQAMQ-NNP-AIWFDPERRIC
PGMS
>Mp6g18270.1_MpCYP77A1 124 bp
AK---LYALKISSPQAL--ISVNSAILLHVGGTDTTALMEWTMGNL-LT--H-PKQTRL-
-YEEIR-SVTQ-MR-YVKEALRKHPPLPLGI-THPE--DIQAMQ-NDP-RVWFNPDRRIC
PGMS
>At5g04630_AtCYP77A4 124 bp
KK---IFTLRLSDATAL--ITVNAAILLEMGGTDTTGAIEWGIAQL-IA--N-PEQSRL-
-YDEIK-STVK-MV-FVKELLRKHPPTYFSL-THPA--GLPGIS-EDP-RIWFDPDRRIC
PGLA
>At3g10570_AtCYP77A6 124 bp
RK---IYTLRISDSAVL--ITVNASILLEMGGTDTTGAIEWGIAQL-IV--N-PEQSRL-
-YDEIK-STVK-MV-FVKEILRKHPPTYFTL-THPV--GLPGIN-EDP-KLWFNPDRRIC
PGLA
>At5g04630_AtCYP77A9 124 bp
RN---IFTLKISDANAL--ITVHSAILLDMAGTDTTGAIEWGIAEL-IS--N-PKQSRL-
-YDEIK-STVK-MV-FVKELLRRHPPTYFTL-THPV--GLPGIS-EDP-KIWFDPDRRIC
PGLG
>At3g10560_AtCYP77A7 124 bp
VK---ILTLRISDASAL--ITVHSAVLLDIAGTDTTGAIEWGIAEL-IA--N-PEQSRL-
-YDEIK-STVK-MV-LVKEILRRHPPTYFTL-SHPV--GLPGIS-EDP-KIWFDPDRRIC
PGMG
>LOC_Os04g33370.1_OsCYP77A9 124 bp
RR---IVKLQISSAEAL--VTVNSAVLLDMGGTDTTAAIEWAMARV-MD--N-PSQARL-
-HGEIM-QRVG-MP-YVKELLRKHPPTYFAL-SHPV--DLPTIS-EDP-KLWFDPDRRIC
PGVG
>SELMODRAFT_22493_SmCYP77C1v1 124 bp
AR---IMTLRISSSQAL--ISINAALLSYMAGADTTATLEWSLANV-IK--H-PAQKKL-
-LEEIH-SSVK-LV-YVKETLRKHPPGYTTL-PHPV--HIYAIN-NDP-ELWYKPERRIC
PGLG
>SELMODRAFT_108700_SmCYP77C1v2 124 bp
AR---IMTLRISSSQAL--ISINAALLSYMAGADTTATLEWSLANV-IK--H-PAQKKL-
-LEEIH-SSVK-LV-YVKETLRKHPPGYTTL-PHPV--HIYAIN-NDP-ELWYKPERRIC
PGLG
>SELMODRAFT_93385 124 bp
AR---IMTLRVSSSQAL--ININAALLSYMAGADTTATLEWSLANV-IK--H-PAQKKL-
-LEEIH-SSVK-LV-YVKETLRKHPPGYTTL-PHPV--HIYAIN-NDP-ELWYKPERRIC
PGLG
>At1g11600_AtCYP77B1 124 bp
RK---IFTMQITDEKAL--VAINSAILICLAGTDTSATLEWALFHL-VT--D-QNQEKL-
-YEEVV-GVVK-MP-YVKETLRRHPPGHFLL-SHPA--GTAWVT-ENP-DIWFRPERRIC
PAWS
>LOC_Os06g46680.1_OsCYP77B2 124 bp
RE---IFTMRVTDADAL--VTVNSAILICIAGTDTSAALEWAMMHL-VL--D-AGQDKL-
-YGEVV-SKVA-MP-YVKETFRRHPPSHFVL-SHPA--DTAWVT-ENP-ATWWRPERRIC
PAAT
>AagrOXF_evm.model.utg000002l.5.1 124 bp
TA---VLTVWVSGRAFL--FTINTSLLLYIGGTDTTAAMQFALAEM-VN--G-KAQAKL-
-AAEIR-SVCS-LP-YVLETLRLHPPGNFTL-AHPK--NLHKLS-TDP-EVWFMPERRIC
PGMN
>AagrOXF_evm.model.utg000084l.219.1 124 bp
AK---VFTVWVTGAAVL--LNINTSILLHVAGSDTTATMEFAMAEM-VR--N-PAQTRL-
-AQEIW-DVCH-LP-YVLETLRLHSPSYFTL-PHPK--NLHAIS-VDK-EMWFDPERRIC
PGFT
>AagrOXF_evm.model.utg000103l.14.1 124 bp
AK---VITVWVTGAAVL--VNINTAILLHVAGNDTTATMEFAMAEM-VR--N-PAQTRL-
-AQEIW-DVCQ-LP-YVLETLRLHSPSYFTL-PHPK--NVQSIG-MDK-ETWFNPDRRIC
PAFS
>SELMODRAFT_63552 124 bp
VA---IVTLWISSPDAL--VTINSSILSFVAGADTTTCVEWSMANL-IK--Y-PGQERV-
-FRELA-ENVK-LP-YVKEALRKHPPVYLSA-PRPK--ELQSLS-NDA-GVWFLPERRDC
PGKH
>At5g61320_AtCYP89A3 124 bp
HH---IISLRVSDRSAL--VTISSGLLVLMAGTDTTATLQWIMANL-V------------
---------IK-MP-YVLEGLRLHPPGHLLL-PHPK--KVAMIG-RDP-TVWFKPERRIC
PGIG
>At1g64900_AtCYP89A2 124 bp
HH---IVTLRVADRSAL--VNISSGLLVLMAGTDTTAALQWIMANL-VK--Y-PEQERL-
-HEEIK-SVVK-MP-YVLEGLRRHPPGHFLL-PHPK--NVAEIG-RDP-VEWFKPERRIC
PGIG
>At1g64950_AtCYP89A5 124 bp
HH---IITLRVADRSAL--VNISSCLLVLMGGTDTTAALQWIMANL-VK--N-PDQKRL-
-YEEIK-SVVK-MP-YVMEGLRRHPPGHFVL-PHPK--NVAEIG-RDP-KVWFKPERRIC
PGIG
>At2g12180_AtCYP89A4 124 bp
HH---IITLRVADRSAL--VNISSSLLVLMGGTDTTAALQWIMANL-VK--N-PEQKRL-
-YEEIK-SVVK-MP-YVMEGLRRHPPGHFVL-PHPK--KVAEIG-RDP-MVWFKPERRIC
PGIG
>At1g64940_AtCYP89A6 124 bp
HH---IITLRVTDRSAL--VNISSCLLVLMAGTDTTAALQWIMANL-VK--N-PEQRRL-
-YEEIK-SIVK-MP-YVMEGLRRHPPGHFVL-PHPK--KVAEIG-RDP-KVWFKPERRIC
PGIG
>At1g64930_AtCYP89A7 124 bp
HH---IITLRVADGSAL--VTITSCVLVLMAGSDTTAVLQWIMANL-VK--N-QEQERL-
-YEEIT-NVVK-MP-YVMEALRRHPPGNTVL-PHPK--KVAEIG-RDP-KVWFKPERRIC
PGIG
>At3g03470_AtCYP89A9 124 bp
AS---IITLHVTDRSAL--VDIHSSLLALMAATDPTASMQWIMAIM-VK--Y-PEQRKV-
-YEEMK-TVFK-LS-YILECLRRHPPGHYLS-YHPR--QVGEMG-RDP-KIWFKPERRMC
PGYA
>LOC_Os10g37160.1_OsCYP89B1 124 bp
IA---IVSLRVADRRAL--VIITRALLVNMAGTDTTSALQWIMAEL-VK--N-PSQSKL-
-HDEIK-SKTG-MP-YVLEGLRKHPPGHFVL-PHPK--GVAEIG-RDE-REWFIPERRIC
AGLS
>LOC_Os10g37120.1_OsCYP89B2 124 bp
MS---VVSLRVADRRAL--VMISRALLVLMAGTDSTSALQWIMAEL-VR--N-PSQSKL-
-YEEIK-SKTD-MP-YVLEGLRKHPPAHMLL-PHPK--GVAEMG-RDE-KEWFMPERRIC
PGLG
>LOC_Os10g37110.1_OsCYP89B3 124 bp
IA---VVSLRVADRRAL--VLISRALLVLMAGTDTTSALQWIMAEL-VK--N-PSQSKL-
-HDEIM-AKTD-MP-YVLEGLRKHPPGHMVL-PHPK--GVAEMG-RDE-KEWFMPERRIC
AGLG
>LOC_Os10g37050.1_OsCYP89B6 124 bp
IA---VVSLRVADRRAL--VTISRGLLVLMAGTDTMSTLQWIMAEL-VK--N-PSQSKL-
-HDEIK-SKTK-MP-YILEGLRKHPPGHFAL-PHPK--GVAEMG-RDE-KEWFMPERRIC
AGLN
>LOC_Os10g36980.1_OsCYP89B9 124 bp
IA---VVSLRVADRRAL--VTITRSLLVLMAGTDTTAALQWIMAEL-VK--N-PSQSKL-
-HDEIK-SKTD-MP-YILEGLRKHPPAHFVL-PHPK--GVAEMG-RDE-REWFIPERRIC
AGLG
>LOC_Os10g36960.1_OsCYP89B10 124 bp
IA---VVSLRVADRRAL--VTITRSLLVLMAGTDTTAALQWIMAEL-VK--N-PSQSKL-
-YEEIK-ATMN-LP-YILEGLRKHPPMHLLL-PHPK--GVAEIG-RDE-KEWFIPERRIC
AALS
>LOC_Os10g37100.1_OsCYP89B4 124 bp
FK---VVTLRVADRHAL--IIITRALLVLMAGTDTTSGLQWIMAEL-VK--N-PAQEKL-
-YAEIN-ATCK-MP-YVKEGLRKHPPGHFVL-PHPK--GVAEIG-RDE-REWFMPERRIC
AGLN
>LOC_Os10g05020.1_OsCYP89B11 124 bp
HA---MLGLRVADRRAL--VTISNSLLVAMGGTDTTSALEWIMAEL-VK--N-PTQDKL-
-HGEIK-GAIK-MP-YVMEGLRRHPPGHFVL-PHPK--GVADMG-MDG-AAWFLPERRIC
PGLG
>LOC_Os06g22340.1_OsCYP89C1 124 bp
AA---VFTFAVAARGAL--VNVSSALLVYMAGTDTTAALQWILANL-VK--N-PAQDKL-
-REEIT-AA-A-MP-YVLEGLRRHPPDHFLL-PHPA--NVGEIG-LDS-EVWFRPERRIC
PGMA
>LOC_Os08g05620.1_OsCYP89C2 124 bp
AA---VFTFAVAARGAL--VNVSSALLVYMAGTDTTAALQWILANL-VK--N-PAQDRL-
-REEIA-AAVA-MP-YVLEGLRRHPPGHYVL-PHPA--NVGEIG-LDG-EVWFRPERRVC
PGMA
>LOC_Os01g24810.1_OsCYP89D1 124 bp
HR---ILSLTVSSREAL--VTVSSALLTYMASVDTIVALQWIMARV-VE--Q-PEQAKL-
-LDEIN-RVVS-MA-YVLEGLRRHPPAHFLL-SHPA--GVADVA-HDE-NVWFLPERRIC
PGLG
>LOC_Os02g01890.1_OsCYP89E1 124 bp
HA---VISIRVADRRAL--VDINSSLLLYMAGTDTTVLVEWIMAEL-VN--R-PDQAKV-
-HDEV-----A-MP-YVLEGLRLHPPAQFLL-PHPR--GVAELG-RDE-VVWFMPERRMC
PGYT
>LOC_Os07g26870.1_OsCYP89G1 124 bp
RR---VVTLWVIGRDTL--VGVNAAFFAVLAAAKTTSALEWTMARL-VH--H-SDQRKL-
-RHDIA-KTTP-SP-YVQESLRLHPPAHYLL-AHPK--GVAEIG-RDA-TAWFVPERRAC
PGAS
>LOC_Os04g03870.1_OsCYP723A2 124 bp
----------IHDGDAL--LNLTTVLAVRFGGTETVVCVEWTLAHL-VI--E-PEQDKL-
-CRQVV-AAAT-TPAYILESLRMHPPVPLTM-RDPD-GGLGDIG-RDG-KAWFRPERRYC
PGMG
>LOC_Os04g03890.1_OsCYP723A3 124 bp
----------ISDAAAL--VNLTSVLAARMASTETVVCIEWTLAHL-VL--N-AEQSKL-
-RREVG-DGER-TP-YILESLRLHPPVPFVI-REPG-GGIGDIG-RDS-KAWFRPERRSC
PGMG
>LOC_Os10g36740.1_OsCYP89F1 124 bp
-----LLGVRVRDGAAL--VNINTVLNVATAATGTVVQLEWALANL-VR--R-PDQTRL-
-CGEVE-AAAP-CA-YVMECLRRHPPVSSVQ-RHAR--GIEEIG-RTD-DIWFSPERRTC
PGMG
>Pp3c18_21260V3.1_PpCYP753A1 124 bp
AK---VYNVWVTGEEAL--ITTMTSVIMRIGGTDNTSILEWALANM-VK--Y-PHQEKV-
-YTEVR-CAMK-LP-YVKESMRRHMMTPLAI-PKPK--GAGALA-MDD-DIWFRPERRSC
PGAA
>Pp3c9_20580V3.1_PpCYP753A2 124 bp
GK---IYTLWVTGEEAF--VTTMTTIIMRIGATDNTSILEWIFANM-IT--Y-PHQQKA-
-YEEVK-RAMN-LP-YVKESMRRHMMAVLAI-PRPK--GAGALA-LNE-EIWFRPERRSC
PGAS
>Mp5g12720.1_MpCYP827A1 124 bp
AD---IVHLKVSSPEVL--REVVYANITNLGGSETSASSEWALMEL-LR--N-PHLQKV-
-KDEIA-SVVK-LT-YLMESSRLHVIAPVLI-PRPA--KVFKIH-KDP-SVWFNPDRRGC
PGMD
>AagrOXF_evm.model.utg000035l.18.1 124 bp
------------------------------GGTEPAPTAEWVLAEL-LR--H-PDLQRL-
-QAEID-SVVN-FP-FIKETLRLRAPIPFLG-NRLP--NLRTIL-HDP-SLWFNPDRRAC
PGQP
>AagrOXF_evm.model.utg000035l.22.1 124 bp
PK---IVQIWVSSVQLL--VSVGFAYTTRMGGTEPPPTAEWVLAEL-LR--H-PDLRRL-
-QAEID-SVVN-FP-FIKETLRLRAPIPFLG-NRLP--NLRTIL-HDP-SLWFNPDRRAC
PGQP
>Pp3c4_30670V3.1_PpCYP756A1 124 bp
GR---LMFLQVSSGTVL--IDIAFASLCGMGGVYSTSTIEWALAEL-VR--H-PGLEKV-
-QLEMS-EVVQ-LP-YVKETLRLHPVVPMSL-PHPA--NYKAIA-RDP-AAWFDPSRRGC
PGAN
>Pp3c3_3050V3.1_PpCYP756A2 124 bp
AM---LMFLQVSSGKVL--VNMAFASLCRMAGTYSISSVEWALTEL-VR--N-PTLENV-
-QNEIT-QVVQ-LS-YVKETLRLHPAMPMSI-PHPP--NYAAIG-RDS-EIWFDPRRRVC
PGAN
>SELMODRAFT_88012_SmCYP782A1v3 124 bp
SK---IVTMPVHGKDVL--RDPNLCIIMRMPGIGTTAAVEWAMAEL-AS--N-PHLSRA-
-QQELD-SVVS-LP-YAKEVLRLHPSAPLDD-PHPA--KLWALG-RDD-RLWFDPDRRRC
PAHA
>SELMODRAFT_166599_SmCYP782A1v1 124 bp
SK---IVTMPVHGKDVL--RDPNLCIIMRMPGIGTTSAVEWAMAEL-AA--N-PHLSRA-
-QQELD-SVVS-LP-YAKEVLRLHPSAPLDD-PHPA--KLWALG-RDD-RLWFDPDRRRC
PAHA
>Pp3c3_32210V3.1_PpCYP755A1 124 bp
AK---IMRLHVSDANLF--SSLAISISCRTAGSDTIAVLEWTLLEL-VR--H-PHMERL-
-SAEID-GFFK-LP-YAKEVLRLHNPTTLGI-PHPA--RFWAIS-RDP-TTWFNPDRRIC
PGRA
>kfl00038_0230_v1.1 124 bp
-----MFSFWVSSYEVL--VSIFMSTMMLPAAVDTSGSIEWTLAEL-TR--R-PERKRL-
-QAELD-SVIN-LP-YIKEHFRYRGVGPFPG-PHPA--KTRGLS-RDP-SVFFLPDRRGC
PGIV
>kfl00588_0070_v1.1 124 bp
-----VFSFWVSSYEVL--VSIFATTMMRPAAVDTSGSIEWTLAEL-TR--R-PARRRV-
-QEEID-AVVN-LP-YIKEHFRYRSIGPFLG-PHPA--QTRGLS-RDS-TVFFLPERRGC
PGIL
>kfl00035_0080_v1.1 124 bp
-----VFSIWATSQEVL--FSIEMATMMRPGAVDTSGSIEWILAEI-TR--R-PARRRL-
-HAEID-EVVN-MP-YVKEHFRFQGVGPFLV-PHDV--ETRGIS-RDP-AVFFLPERRGC
PGAN
>Mp7g05870.1_MpCYP821B1 124 bp
QK---IMTIWVNDPEAM--VLVSSSFALVMSGSHTVSAAENAMHIL-SQ--H-PQQAKL-
-RDEIR-EKLN-LP-YVKETLRLIAPSPVTI-AHPT--NIRSFH-LDP-TLWFKPERRIC
PAAK
>Mp6g18420.1_MpCYP821A1 124 bp
ES---TLTFWINDPQAL--ITVNSSYALYLASSLSVTAVRSGMSVL-SE--N-QEREKL-
-LDEID-RVVQ-MP-YEKEILRMYPPAITPP-PYPK--NIHAYH-QDP-TAWFRPERRIC
PGMN
>Mp3g18320.1_MpCYP701B1 124 bp
AQ---IFHVKINSADVM--VMVAMSFSMRQESADTTLTSEWALYEI-AK--D-PKQERL-
-YSEII-SVTN-LP-LVKETLRHYAPVTLLP-PRPK--DIYGIN-WDP-KVWWNPDRRMC
AGMT
>Pp3c20_830V3.1_PpCYP701B1 124 bp
SK---IFTIKVNNSEVL--VMVAMSFALQQESADTTLTSEWAMYEI-AK--N-PDQDRL-
-YREIV-SVAN-MP-YIKETLRKYTPVPLIP-SRPK--GLFAIA-NDP-AVWWDPERRMC
AGIT
>AagrOXF_evm.model.utg000053l.18.1 124 bp
IK---IFSIRISSGEAM--VMVAMSFAMTQESSDTVLTTEWVMYEL-AI--H-PHQERV-
-YQEIK-TVVK-LV-YIKETLRKYPPVPIIP-SRPK--GLYGIS-NDP-ERWWDPERRMC
AGVQ
>SELMODRAFT_119177_SmCYP701C1v2 124 bp
SN---IYTIRVSSPEAV--VIVAMSLGMHQESSDTTLTSEWALYEL-AS--G-PKQEKL-
-YNEIK-RVVN-LP-FIKETLRKYSPVPILP-PRPA--GIFGIH-HDP-KRWWDPSRRIC
AGMA
>SELMODRAFT_74427_SmCYP701C1v1 124 bp
SN---IYTIRVSSPEAV--VIVAMSLGTHQESSDTTLTSEWALYEL-AS--A-PKQEKL-
-YNEIK-RVVN-LP-FIKETLRKYSPVPILP-PRPA--GIFGIH-HDP-KRWWDPSRRIC
AGMA
>SELMODRAFT_421373_SmCYP701C2v1 124 bp
SN---IYTIRVSSPEAL--VIVAMSECTRQESSDTTLTSEWALYEL-AR--A-PKQEKL-
-YDEIK-RVVN-LP-FIKETLRKYSPVPILP-PR------------------------IC
AGIA
>Mp2g01950.1_MpCYP701E2 124 bp
AE---IYTLRLTSGDAL--VMLPTLLALRQESVDTVSASEWIIYEL-AR--N-PQQERL-
-YQEIK-SVAN-LP-YIKETLRVYNPVPVLI-PRPK--GQWGIG-RDK-TRWWDPERRMC
PGIQ
>Mp2g01940.1_MpCYP701E1 124 bp
AE---IYRLRLNSDDAL--VTLVARNTMHQESVDTVSASEWIIYEL-AR--N-PHQDRL-
-YQEIK-NVSN-LP-YIKETLRLYNPVTVLF-TRPK--GQWGIG-MDK-RRWWDPERRMC
PGIH
>At5g25900_AtCYP701A3 124 bp
SE---IYSIKLNSTEAM--VMVATSVALKQETADTTLTTEWAIYEL-AK--H-PSQDRL-
-CKEIQ-NVCQ-VP-YFHETLRKYSPAPLVP-IRPA--GIYGCN-MDK-KRWWWPERRVC
AGAL
>LOC_Os06g37364.1_OsCYP701A6 124 bp
AE---IYTIRLNSTEAM--VMVATSLSMIQEAADTTLTTEWAMYEL-AK--N-PDQERL-
-YQEIR-EVCR-LP-YFHETLRRHSPVPLIP-PRPA--GLYGCN-MNR-KEWWVPERRAC
AGSL
>LOC_Os06g37330.1_OsCYP701A19 124 bp
AE---IYTIRLNSTEAM--VMVATSLSMIQEAADTTLTTEWAMYEL-AK--N-PDQERL-
-YQEIR-EVCW-LP-YFQETLRRHSPVPLIP-PRPA--GLYGCN-MNK-KEWWAPERRVC
AGSL
>LOC_Os06g37300.1_OsCYP701A8 124 bp
SE---IYTIKLNSTEAM--IMVAISLSLIQAAADTVLTTEWTMYEI-AK--N-PDQELL-
-YQEIR-EACR-LP-YFHETLRLHSPVPVLP-PRAA--GVYACH-MDE-KVWWSPERRTC
AGSL
>LOC_Os06g37224.1_OsCYP701A9 124 bp
SK---IYTIKLNSTEAM--IMVSISLSLIQAAVDTVLTTEWAMYEL-AK--N-PDQEWL-
-YREIR-EVCR-LP-YLHETLRLHSPVPVLP-TRPA--GVFGCH-MDE-EAWWSPERRTC
AGSQ
>Mp5g22720.1_MpCYP822A1 124 bp
AAQ--VMSFKVSSPEVL--VGVLFTFLLRIAGQETTAAIEGAIKEL-AD--R-PDLKKI-
-QAEMD-EKIK-LP-YIKECLRLHRTLTILV-PHPK--GVWAMA-HNP-EIFLKPERRIC
PGSP
>Mp5g17580.1_MpCYP822A2 124 bp
AVA--IMTFKVSSPEVL--VGVLFTFLLRIAGQETTAAIEGAFKEL-AQ--R-PDLKKI-
-QEEMD-RVIK-LP-YIKECLRLHRTLTILV-PHPK--GVWAMA-HDP-KVFLKPERRMC
PGTP
>Mp5g17730.1_MpCYP822B1 124 bp
SQT--IMSFIVSSPEML--IGALFTMIVRIAGQDPTVAVEGTLRMI-VE--N-PKLVKV-
-QQEMD-EVLR-LP-YIKEGLRLHRAIPFLI-PHPK--NLWGLA-RDP-ASFAKPERRIC
PGQS
>Mp5g10500.1_MpCYP822B5 124 bp
SQT--VMSFGVSSPEML--VGALFTMVMRIGGQDTTAAVEGILKMI-VE--N-PKLVKV-
-QQEMD-EVLR-LP-YIKEGLRLHRAIPVLN-PHPK--NIWGLA-RDP-EAFVKPERRIC
PGQS
>Mp5g03240.1_MpCYP822B4 124 bp
-------------------------MVMRIGGQDTTAAVEGILKMI-VE--N-PKLVKV-
-QQEMD-EVLR-LP-YIKEGLRLHRAIPVLN-PHPK--DIWGLA-RDP-EAFVKPERRIC
PGQS
>Mp5g09470.1_MpCYP822B2 124 bp
SQT--VMSFYVSSPEML--VGALFTMVIRIGGQDTTGAIEGILKMI-VE--N-QRLVKV-
-QQEMD-EVLR-LP-YIKEGLRLHRAIPVLT-PHPK--DVWGLA-RDP-VSFVKPERRIC
PGQT
>Mp4g18220.1_MpCYP822B3 124 bp
AQE--IMSFKVSTPEML--IGALFTTVIRIGGQDTAGAIEGILKML-VE--N-QELVKI-
-QKEMD-DVVR-LP-YIKEGLRLHRAIPVLT-PHPK--DLWGLA-RDP-ASFVKPERRIC
PGQT
>Mp2g10040.1_MpCYP822C1 124 bp
SWN--IFRLKISSLEVL--KGVSGNYLVNHAGVMTTATIEWGLGEL-VN--Q-QGIKKL-
-QQEMD-AMIR-LP-YIKEIFRMHPAVPLLV-PHPK--EVWKLQ-RDP-ELWFNPDRRMC
PGLS
>AagrOXF_evm.model.utg000041l.142.1 124 bp
AVE--IMSLQVSTPEVL--IAVAGA-LANHAGNETTATIEWAFAEL-AN--R-PEYRKI-
-QDEID-QVLK-LP-YVKENFRVHMHLPLGL-PHPK--DSYAIA-RNP-EIWFDPDRRVC
AGIP
>At3g52970_AtCYP76G1 124 bp
S-R--IMTLRISSSEIF--KSLITAFLMAFAGTDTTTTLEWALAEL-LH--N-PRLTKL-
-QTELR-TYFN-LP-YIMETLRLHPPLPFLV-PHPK--EVWAIG-RDP-KTWFKPERRMC
PALP
>AagrOXF_evm.model.utg000006l.534.1 124 bp
AR---IMSLRVSSPGVL--KTMGFAVMTRI-----------------------PPRRRCS
---------------H------------------PL-RY-------------YLQSRKLC
HSST
>AagrOXF_evm.model.utg000006l.1075.1 124 bp
AV------LR--------------------GGPGDSRSSPWLYFSL-SF--L-PDLPSV-
---------------YVEETLRLHPPIPLAL-PHAA--KLHAVN-RDS-GKWFDPDRRMC
PGAA
>LOC_Os10g09090.1_OsCYP76N3 124 bp
AR--------ASGGD----------AVAGVAGSGSTSTIEWAMAEL-LQ--N-PKMIQL-
-PEELK-GLMQ-LP-YIKETLRLHPTVPIAF---PQ--GIWAIC-RRA-KIWFMPYRRIC
LGMP
>Mp2g25040.1_MpCYP97B1 124 bp
----IVYKLAVSDPIIL--RGLIPAIIGISAGHETTAVLTWATYML-AQ--N-PDIKKA-
-QDEID-SVLK-LQ-YVAESLRLYPQPPLLI--RPK--GVYNLH-RSP-YFWFMPERRKC
VGDQ
>Pp3c4_28160V3.1_PpCYP97B8 124 bp
----MVYKLAVSDPIIL--RGLIPAIIGLSAGHETTAVLTWATFHL-AQ--N-PDVAKA-
-QAEID-RVLN-LT-YVAESLRLFPQPPLLI--RPK--GVYNLH-RSP-YFWFNPERRKC
VGDQ
>AagrOXF_evm.model.utg000091l.13.1 124 bp
----IVYKLAVSDPIIL--RGLIPAIIGLSAGHETTAVLTWATYML-AQ--N-PEVAKA-
-QKEID-AVLK-LQ-YVAESLRLYPQPPLLI--RPR--GVYNLH-RSP-FFWFEPERRKC
VGDQ
>SELMODRAFT_175360_SmCYP97B18v2 124 bp
----LVYKLAVSDPIIL--RGLIPAIIGLSAGHETTAVLTWSTFLL-AQ--N-PTVTKV-
-QQEID-TVLN-LK-YIAEALRLYPQPPLLI--RPK--GVFNLH-RSP-YFWFDPERRKC
VGDQ
>SELMODRAFT_145597_SmCYP97B18v1 124 bp
----LVYKLAVSDPIIL--RGLIPAIIGLSAGHETTAVLTWSTFLL-AQ--N-PTVTKV-
-QQEID-TVLN-LK-YIAEALRLYPQPPLLI--RPK--GVFNLH-RSP-YFWFDPERRKC
VGDQ
>At4g15110_AtCYP97B3 124 bp
----LIYKLAISDPIVL--RGLIPAIIGLSAGHETTAVLTWAVFLL-SQ--N-PEIRKA-
-QAEID-AVLK-LE-YVVEVLRLFPQPPLLI--RPK--GVYNLH-RSP-YFWFEPERRKC
IGDQ
>LOC_Os02g07680.1_OsCYP97B4 124 bp
----LVYKLAVSDPIIL--RGLIPAIIGLGAGHETTAVLTWSVFLL-AQ--N-PSMRKA-
-QAEVD-SVLK-LE-YIVEALRLYPQPPLLI--RPA--GIYNLH-RSP-YFWFEPERRKC
VGDQ
>kfl00876_0010_v1.1 124 bp
----MIYKLAISDPIIL--RGLIPAIIGISAGHETTAVLTWATFML-AQ--N-PAVAKA-
-QEEVD-RVLQ-LE-FVAESLRLYPQPPLLI--RPA--GVYNVH-RSP-YCWFRPERRKC
VGDQ
>Cre01.g027550.t1.1_CrCYP97B1 124 bp
-------------------------IIGLGAGHETTAVLTWAMFCL-VQ--S-PEEAKV-
-LEEVD-RVCA-MP-YLGESLRMYPQPPILI--RGK--GVWNLH-RSP-YLWFRPERRKC
VGDQ
>Mp2g00150.1_MpCYP97C1 124 bp
----KIYRLAVSDPQVL--RGFAIAVIGLSAGHETTGVLTWTVYLL-SK--N-PSYQKM-
-QEELD-TVLN-LK-YINESMRLYPHPPVLI--RGA--GVYNIH-HSP-AVWFIPERRKC
VGDQ
>AagrOXF_evm.model.utg000127l.2.1 124 bp
----LVYRLAVGDPAVL--RGFAVAIIGLSAGHETTGVLTWTVYLL-SK--N-PGLKKV-
-QEELD-RVLE-LK-YINESMRLYPHPPVLI--REA--GVYNVH-HSP-SVWFTPERRKC
VGDQ
>Pp3c6_15960V3.1_PpCYP97C5 124 bp
----MVYRLAVGDPAVL--KGFAIAIIGLSAGHETTGVLTWTVYLL-SK--N-PALAKV-
-HEELD-RVLE-LK-YINESMRIYPHPPVLL--REA--GVYNIH-HSP-QVWFVPERRKC
VGDQ
>At3g53130_AtCYP97C1 124 bp
----NIYRLAVSDPAVL--RGFAIAVIGLSAGHETTGVLTWTLYLL-SK--N-SSLRKA-
-QEEVD-RVLE-LK-YINESMRLYPHPPVLI--RNT--GVYNIH-RSS-EVWFLPERRKC
VGDQ
>LOC_Os10g39930.1_OsCYP97C2 124 bp
----RVYRLAVSDPAVL--RGFAIAVIGLSAGHETTGVLTWTIYLL-SK--D-PALRRA-
-QAEVD-RVLE-LK-YINESMRLYPHPPVLI--RKA--GVYNIH-RSP-EVWFIPERRKC
VGDQ
>SELMODRAFT_186370_SmCYP97C15v1 124 bp
----GVYRLTLSDPAVL--KGFATAVIGLSAGHETTGVLTWTVYLL-SK--N-PLLAKV-
-QEELD-TVLE-LK-YINESMRLYPHPPVLI--RER--GVYNIH-HSP-ALWFVPERRKC
VGDQ
>SELMODRAFT_187123_SmCYP97C15v2 124 bp
----GVYRLTLSDPAVL--KGFATAVIGLSAGHETTGVLTWTVYLL-SK--N-PLLAKV-
-QEELD-AVLE-LK-YINESMRLYPHPPVLI--RER--GVYNIH-HSP-ALWFVPERRKC
VGDQ
>kfl00137_0040_v1.1 124 bp
----LVYRLAIGEPQVL--RGFAIAVIGKSAGHETTGVLTWTVYLL-AQ--S-PSREKV-
-FEELA-RVLE-LK-YINESMRLYPHPPVLI--RKT--GVYNIH-HSP-QVWFFPERRKC
VGDQ
>Cre08.g373100.t1.1_CrCYP97C1 124 bp
----QIYLLPVSDPAVL--RGFAISIIGKSAGHETTGISASTTAFP-NI--L-PHSCSM-
-QAEVD-AVLQ-LR-YVNESMRLYPHPPVLL--RPV--GVYNIH-HSP-AVWFIPERRKC
VGDQ
>Mp4g11500.1_MpCYP97A1 124 bp
----RIFRLSVSDPTIL--KGLIPAVIGKAAGHETSAVLTWTFYLL-SM--N-PSTAKL-
-QREVD-AVLK-LQ-YINESMRLYPQPPVLI--RKE--GVWNLH-RSP-LLWFQPERRKC
VGDV
>At1g31800_AtCYP97A3 124 bp
----LIFRLTVSDPSIL--KGLIPAIIGKAAGHETSAVLTWTFYLL-TT--E-PSVAKL-
-QEEVD-SVIK-LK-YMNESLRLYPQPPVLI--RKR--GVWNLH-RSP-LHWFNPERRKC
IGDM
>Pp3c5_28020V3.1_PpCYP97A8 124 bp
----LVFRLTVSDPMLL--KGLIPAVIGKAAGHETSAVLTWTFYLL-AQ--N-PGVAKL-
-QEEVD-RVLK-LR-YINESLRLYPQPPVLI--RNK--GTWNIH-RSP-YLWFLPERRKC
LGDM
>SELMODRAFT_407294_SmCYP97A14v1 124 bp
----IIFRLSVSDPQVL--KGLIPAIIGKAAGHETSAVLTWTLHLL-IQ--N-PAMTKL-
-QAEVD-AVLH-LK-FINESLRLYPQPPVLI--RKR--GLWNLH-RSP-SLWFRPERRKC
VGDM
>SELMODRAFT_231778_SmCYP97A14v2 124 bp
--------------------GLIPAIIGKAAGHETSAVLTWTLHLL-IQ--N-PAMTKL-
-QAEVD-AVLQ-LK-FINESLRLYPQPPVLI--RKR--GLWNLH-RSP-SLWFRPERRKC
VGDM
>LOC_Os02g57290.1_OsCYP97A4 124 bp
----LIFRLNVSDPAIL--RGLIPAVIGKAAGHETSAVLTWTFYLL-SK--Y-PNMAKL-
-QDEAD-TVLK-LK-YINESLRLYPQPPVLI--RGR--GVWNLH-HCP-KHWFNPERRKC
VGDM
>AagrOXF_evm.model.utg000059l.73.1 124 bp
----KPFRLAVSDPDLL--KGLIPAVIGKAAGHETSAVLTWTFYLL-AK--N-PSTAKL-
-QQEVD-VVLK-LK-YINESMRLYPQPPVLI--RGP--GVWNLH-RDP-RLWFRPERRKC
VGDV
>kfl00028_0200_v1.1 124 bp
----LVFRLSISDPLVL--FGLIPAVIGKAAGHETSAVLTWTTYLL-SQ--H-PAAAKL-
-RAEVD-SVLR-LR-YINEAMRLYPQPPVLI--RKA--GTWNLH-RSP-AIWFVPERRKC
LGDQ
>Cre02.g142266.t1.1_CrCYP97A1 124 bp
----LIFRLSISDPAIL--LGLIPAIIGKAAGHETTAVLTWTLYLL-SQ--H-PEAAAI-
-RKEVD-ELLA-LK-MINEAMRLYPQPPVLI--RPA--GVWNLH-RSP-KLWFKPERRKC
IGDQ
>Cre16.g678437.t1.1_CrCYP97A2 124 bp
----SVFRMRLSDPGVL--VGLLAAIIGKSAGHETTAALTWALHLL-VA--H-PEMKRV-
-RDEVD-WVLL-LR-YVNEALRLYPQPPVLI--RAA--GVWNLH-HSP-QLWFDPDRRKC
VGDM
>Pp3c24_15550V3.1_PpCYP746B1 124 bp
----SLVGFKVSSPNVF--VGLLVSIVASAAGQETSALLTWALLMF-AL--H-PHQELV-
-FQEIS-EVLK-LR-YIWETLRLMPPAYVVG--RPQ--GPYLLH-QDP-AFWFDPSRRNC
IGMG
>kfl00188_0250_v1.1 124 bp
----RFAGFKVSDPKIM--IGLLVSIVVSAAGQETSALLSWACLFL-AQ--H-PHQERI-
-AKEVD-DVVK-LK-YVLETMRLTPPAWIIG--RPA--KLYNLH-RDP-KHWFDPDRRVC
IGEG
>Cre09.g397105.t1.1_CrCYP744A3 124 bp
----VVCKVWINDPEHS--FGVVLAAMGQIAGYETTSATSLALFLL-AT--H-PEAARL-
-AAEVD-AVLK-LP-YIKETLRLHPGITFLV--RPR--GTHAVM-HDP-DIWFRPERRMC
VGHK
>Cre09.g397734.t1.1_CrCYP744A4 124 bp
----KVVAIWIADPALG--FGAFVAAVGEVAGYETSSTTTMASYLL-AT--H-PAQQRM-
-ADEID-AVLK-LP-YLQETLRLYPAAPYLL--RPK--DVHSMQ-RDP-DVWFLPQRRMC
VGHK
>Cre09.g397031.t1.1_CrCYP744A2 124 bp
----EVYKIWVSDPALA--YNAFVAVVGEVAGFETSATLALTCYLL-AT--H-PEAARL-
-VAEVD-AV-G-LP-YIKEAMRLYPPVPYLL--RPK--HVHSMH-LNP-DVWFLPQRRMC
VGHK
>Cre09.g396994.t1.1_CrCYP744A1 124 bp
----AVLIAWICDPAYA--YSAFVAVTGEVAGFETTATLSLVTFML-AT--H-PEAARL-
-TAEVD-GL-K-LP-YIKETLRLHPPIPYFI--RPK--GMHAVH-LNP-DVWFLPQRRMC
VGHK
>Cre09.g397216.t1.1_CrCYP744A5 124 bp
----QVFKIWVADPDVA--YLVFLKVVGEAAGFETTATISFTAFCL-AT--H-PEQARL-
-LAEVD-EHFE-LP-YLKESMRLYPAGSALI--RPG--NTHAVM-HDP-AIWFRPERRMC
VGSK
>Cre16.g648200.t1.2_CrCYP744B1 124 bp
----RVAQVWVSDPVIA--YSIFWNITGEVAGYDTTGTLALTTFLL-AH--N-PTQEKL-
-RAEL-----Q-LP-YLKESQRLHPAVGHFW--RPK--GIYNMH-RDP-AHWFIPERRMC
VGYK
>Cre16.g648200.t3.1_CrCYP744C1 124 bp
----RVAQVWVSDPVIA--YSIFWNITGEVAGYDTTGTLALTTFLL-AH--N-PTQEKL-
-RAEL-----Q-LP-YLKESQRLHPAVGHFW--RPK--GIYNMH-RDP-AHWFIPERRMC
VGYK
>Cre07.g354400.t1.1_CrCYP743B2 124 bp
----QVFKVALADAEVG--FMLLRAVVGSTAGYETTAALAFAVYCI-AT--H-PEESRL-
-LHEVD-DVLR-LA-YVNEALRLFPPAHLTS--RPA--GLYIAH-RDP-AVWFLPERRMC
IGYK
>Cre07.g354450.t1.2_CrCYP743B3 124 bp
--------------------MLLRAVVGSTAGYETTAALAFAVYCI-AT--H-PEESRL-
-LREVD-DVLR-LA-YVNEALRLFPPAHLTS--RPG--GMYLAH-RDP-AVWFLPERRMC
IGYK
>Cre07.g354350.t1.1_CrCYP743B1 124 bp
---------------VG--FNLFRAVVGSTAGYETTAALAFAVYCI-AT--H-PEESRL-
-LREVD-DVLR-LA-YVNEALRLFPPAHLTS--RPA--GMYIAH-RDP-AVWFLPERRMC
IGYK
>Cre01.g054250.t1.2_CrCYP743A1 124 bp
----AVFKVAVADAEAG--QGLFQAVVGSTAGYETTAALAFAIYCV-AT--H-PEESRL-
-LAEVD-AVLR-LP-YLNEAMRLFPPAHATT--RPP--RIYSAH-HDP-AVWFIPERRMC
IGWK
>Cre07.g340850.t1.2_CrCYP743A2 124 bp
----AVFRVAVAEPDVG--GGLVSAVVGSTAGYETTAALAFAVYCL-AT--N-PEEAKL-
-LAEID-AVLR-LP-YFNETMRLYPPAHATN--RPK--DIFSAH-HNT-DVWFVPERRMC
IGWK
>Cre14.g626400.t1.2_CrCYP743C1 124 bp
EGWVKLLTFRVADPDVM--VGLLMAVVGTAAGFETTAALTFAVYLL-AC--H-PEAARL-
-RAEVD-ARLK-LV-YLHEALRLFPPAHATT--RPA--GIAHLH-TRD-GVWFRPERRMC
IGWR
>Cre02.g144250.t1.1_CrCYP769A1 124 bp
----EAFRLLLSDPALL--ALLTSTVAGLSLGHEPVGSLAWALGCL-AR--N-RAQDKL-
-VAELK-R--R-LP-FVREALRLYPPCPATV--RPA--GVHAMH-RNP-QLWFNPERRSC
LGQQ
>Cre07.g356250.t1.1_CrCYP741A1 124 bp
----EIFKLELTDPEVL--KPL---VIGRFAGFETTAAIGWTLMFI-AG--S-PEESRV-
-AAELE-GAGG-LK-YIHESMRLMPTSGGTV--RPK--GFYAMQ-RSE-RVWFRPERRNC
VGQS
>Cre09.g399402.t2.1_CrCYP768A1 124 bp
----KIFKLRITDPAVL--AGKISMATLEGAGFDTTATVGWCMYAA-SL--W-PEQQAV-
-AAELR-AAGK-LP-RINEVMRMFPPTAVSA--EPA--KTYGIH-MSD-ANWFKPERKNC
VGQN
>Cre16.g659200.t1.1_CrCYP742A1 124 bp
----EVYAMEVTEPSIV--GGLFTVMLGLSAGYETTATLTWMLYGL-HA--H-KDSEQL-
-VAELR-GAGG-LP-VVRECLRLYSAPNGLI--KDP--GFWSLH-LSN-LNWFQLSRRNC
VGQH
>Cre08.g384000.t1.1_CrCYP771A1 124 bp
G---Q-RLLLLARPGLA--TARPMAAAAAQGGTDTSATVAFAAWHL-AA--E-PQQAEL-
-RREVL-GVLA-MP-LVNETLRLHPPLAEIT--RPS--GLYSMQ-RHP-GIWWLPARRSC
IGRH
>Cre01.g038500.t1.2 124 bp
-------------PG------RPVAAAGAQAGQETSALLGWASALL-AA--H-PEQAAA-
-AAEVA-AVCH-MP-YVLETLRLYSPAYMVG--RPA--GPYVMH-RDP-EVWFRPERRNC
IGTG
>Cre04.g220387.t1.1_CrCYP770A1 124 bp
T---QSSLLSVSEPGLL---GSPTSHTGRTAGLDT-------------A--D-P------
----------R-LP-YLRETLRLYPPVPMLS--RPK--DPYVLH-RLP-RLWFQPERRAC
PGAS
>Cre03.g161250.t1.2_CrCYP748A1 124 bp
N---TIFKFSVSDPAVL--GGAAAADAGTSAGFDTSSSVAWALFAL-AA--N-PEQQRV-
-RQELD-GRGQ-LP-YIDEAMRMYPVAATAS-VRPP--GLYALH-NSV-HNWFKPERKSC
LGQA
>Cre03.g166900.t1.1_CrCYP767A1 124 bp
-------------PH-----GRLAAVIGLTEGFETTGTISWTLFNI-AT--T-PGQEAV-
-AAELG-GLGR-LP-YVKEAMRMYPVVSIMG--RPA--GLFAIH-NTR-HNWFRPQRRSC
VGQS
>Cre11.g467627.t1.1_CrCYP737A1 124 bp
I-LVRIKSIMVSWPAML--GSVTFSVMSHVAGHETTASIVRLMLVL-RS--R-PDVSRL-
-REEQA-AAVD-MP-YVKETWRCHPVVPMVP--RPQ--GLVEPM-RDL-PAWFNPDRRYC
LGAN
>Mp3g02700.1_MpCYP830A1 124 bp
----KMFTYTVLDTELL--VKMIHCLIGSTAQKATTQLISQTLQLL-AR--H-PDQTQA-
-RAEVL-EVRK-LK-VLNESLRLFPPILSTE--KLP--GIVLLH-HSP-ELWFRPDRSVC
LGYN
>Cre10.g427500.t1.2_CrCYP739A1 124 bp
----------LTQPAPY--RRPYDVLAIEVAGADTTRALFNTLALV-AM--S-ARQEEI-
-FAEQE-RVVI-TP-YVREAMRLLPATPGNM--RPK--GVPLMHCLDP-VLWFRPERHLC
VGQN
>Cre10.g426600.t1.2_CrCYP739A6 124 bp
----KVFRLNLSDLEPY--RG----LAVDVASADTTRALFNTWALV-AQ--S-ARQEKL-
-YEEQQ-KVIS-MP-YIKECMRLLPASAGGP--RPA--GSYLLHCLDP-VLWFRPERHLC
AGIN
>Cre10.g427350.t1.1_CrCYP739A2 124 bp
----RVFRTMVTDLDPL--R-----LAVDVASADTTRALFNTWTLL-AM--S-PRQDKL-
-YEEQK-KVMH-MP-YLKECMRLLPASAGGI--RPA--GAGLMHYIDP-VLWFRPERHLC
IGMN
>Cre10.g426700.t1.1_CrCYP739A4 124 bp
----KVFRLNVSDEAVL--S--YGTLSTDVAAADTTRSLFTFWAMV-AM--S-TRQEEI-
-FGEQQ-RVVS-MP-YFKEAMRLLPTGGGAV--RPA--GPHLMHCIDP-VLWFRPERHLC
AGVN
>Cre10.g426750.t1.2_CrCYP739A5 124 bp
----KVFRLSTADPELL--A--YNLLAVDVGAADTTRALFNTWAIL-AM--S-PRQDLI-
-YEEQK-KVVS-MP-YFKEAMRLLPASAGGF--RPP--GALLLQTLDP-VLWFRPERHLC
AGMV
>Cre10.g426950.t1.2_CrCYP739A3 124 bp
----KVFTLDVADMDLY--R--PSPLSVDVAAADTTRTLFTVLALV-AM--S-PRQEEI-
-FAEQQ-KVID-MP-YVKEAMRLLPPAAGGM--RPT--GSFLMHCIDP-ALWFRPERHMC
AGIH
>Cre17.g731750.t1.1_CrCYP740A1 124 bp
----LFFRTHVGSPGVL--G-----VALEVASDDTSKLFFFELVAA-AM--L-PGWAKL-
-EEEQK-QAMD-MP-YIKETIRVFPTAVGGF--RPA--GTHLLNAADP-ALLFRPERHLC
LGMH
>Cre07.g325000.t1.1_CrCYP738A1 124 bp
----EVYKTNVYGEDVL--A-----VLGGAFGNASTGSLAKALQHL-AT--N-AAMAAL-
-RQEQQ-DIVE-MS-YARELLRITPAVPAVF--RPK--G------------WFQPERRTC
LGRN
>AagrOXF_evm.model.utg000103l.17.1 124 bp
----TIMSLRVAKASAL--Q-----VCGPMAGYVTMTALESAMSHI-IN--H-PQQDKL-
-FMEIG-SVAN-LH-YVRETLRFNPPVPIMT-VPPH--NLKAIG-EDP-EVWFIPERLSC
PAKK
>Mp2g10200.1_MpCYP818C1 124 bp
DKKVEIFKVSIDGTDFLF-RSLPFTVVCELAGQKPTATLTHMIELV-AA--H-PNYAKLL
-QEEIA-S-VS-MR-YLQETLRLFPVSANLF--RNK--GASAARVREP-EMFFDPSRRMC
PGDE
>Cre01.g007950.t1.1_CrCYP55B1 124 bp
----------ISRHKVL---GKAAA-----AGNATVAQINLGVISL-LQ--H-PD-----
---QLA----RLVP--TEEICRFHTGSSYAL--RKK--GLNQSANRDE-SVFFDIHRHVC
VAEW
>Pp3c16_5820V3.1_PpCYP752A1 124 bp
------------------------------ASTDHVSILEWTFAHL-MA--N-PQQAKL-
-HQEID---IN-MP-YVKESMRVSSPIMLTI-PHPM--NLGALG-QDA-NIYFDPNRQFC
PGRG
>CMD096C 124 bp
-----VFWL-VSAPDVL--T-----LNCKVAATQTVPAASWALILV-SV--H-EDREKL-
-ACEAR-RLLK-HS-YIAETLRLFPPFPLIQ--RPG--GPWLQH-HHP-AYWFNPERRMC
AGNP
>kfl00010_0170_v1.1 124 bp
-----AFALLITGPQFF--NDLIP-LMIRLAGHANTVNLSWTIANV-VA--N-DDKREV-
-CAEVR----E-LS-LMREVNRFYSTLYLV---RPK--GPLLTH-FDE-ATFFNPHRHQC
PGKR
>kfl00190_0100_v1.1 124 bp
-----VFGLNVLGPDFF--NALT--MMIACAAHINTVTMAWTIAHI-AS--D-EAQRAV-
-RSEVR----E-LP-LMRETHRLYGALFFV---RPK--GPFVMH-RDE-SVYFNPHRHAC
QGQR
>YDR402C_ScCYP56 124 bp
RESMEAVKFFVSRSEIF---NVISANISQVAGHENPQLFNSSLYLL-AKYSN---QEKL-
-RKEVN----D-LP-LLFEVVRMYPPLSTII-NRPK--GNFGTS-HDP-KTWFKPERRAC
LGEK
>YMR015C_ScCYP61 124 bp
AKWASSI---ASTRDIL--QNWVFLALSLNASQDASSLACWLFQIV-AD--R-PDLAKI-
-REEQL----K-MK-YIKETLRYRPPVLMV--PYPK--G-------IP-TLYFIPERHVC
LGQT
>CMJ270C_CmCYP710A1 124 bp
RRLNPAL---VTDTDVL--SNIAFKRTSQTASQDASTSLVWTTVLV-AE--R-PDLQRV-
-REEQQ----Q-MV-YVLEVLRFRPPPVMV--PQPR--G-------VP-SLWFDPERHMC
VGRN
>CMJ284C_CmCYP710A2 124 bp
RRLNPAL---VTDTDVL--SNIAFKRTSQTASQDASTSLVWTTVLV-AE--R-PDLQRV-
-REEQQ----Q-MV-YVLEVLRFRPPPVMV--PQPR--G-------VP-SLWFDPERHMC
VGRN
>Cre11.g467527.t1.1_CrCYP710B1 124 bp
RLYSFSI---VTDPAVF--SNIAFMYTSQEASQDASTSLVWTITLM-AE--H-PELARV-
-RDEQY----E-MH-YVKEILRFRPAAPMV--PMPK--G-------VP-SLVFDPDRHYC
VGKE
>Mp1g00490.1_MpCYP710A1 124 bp
AKAATVL---VRDSEIF--ANLIFMETSQAAAQDASTSLAWSCAFL-DS--H-PELQRV-
-RDEQR----E-ME-FVKEVLRIRPPAPMV--PHPK--G-------FP-SLLFDPDRHQC
VGQR
>Mp6g19120.1_MpCYP710A2 124 bp
AKTAMVL---VRDSEIF--MNFIFMETSQTAAQDASTSLAWSIVFL-DA--H-PELAKV-
-REEQQ----R-ME-YVKEVLRFRPPATLV--PHPK--G-------FP-SLLFDPDRHQC
VGQR
>Pp3c2_27810V3.1_PpCYP710A13 124 bp
ANYALAL---VRDSQVF--ANLIFMETSQNAAQDASTSLVWAITLI-ES--H-PYLEKL-
-REELL----E-MK-YVKEVLRYRPPATLV--PHPK--G-------FP-SLLFDPERHQC
IGQR
>Pp3c1_11690V3.1_PpCYP710A14 124 bp
AKDASAL---VRDSQIF--ANLIFMETSQNAAQDASTSLVWAITLT-ES--H-PHLEKL-
-REEQS----E-LK-YVKEVLRYRPPATMV--PHPK--G-------FP-SLLFDPERHQC
IGQR
>AagrOXF_evm.model.utg000018l.517.1 124 bp
AASAKVL---IRDSDVF--ANLIFMETSQNAAQDASTSLVWAATLL-ES--H-PELAKV-
-REEVS----Q-LK-YVKEVLRFRPPATMV--PHPK--G-------FP-SLFFDPDRHQC
IGQR
>AagrOXF_evm.model.utg000041l.125.1 124 bp
AIAARVL---VRDSEIF--ANLIFMETSQNAAQDASTSLAWAVCLL-ES--H-PELAKV-
-RKEVT----G-LK-YVKEVLRYRPPATMV--PHPK--G-------FP-SLLFDPDRHQC
LGQR
>SELMODRAFT_234389_SmCYP710A21v2 124 bp
AIRARVI---VRDAEIF--ANLIFMETSQEAAQDASTSLVWVCALL-ES--N-PQLGKI-
-LDEQR----E-MK-YVKEVLRYRPPATMV--PHPK--G-------FP-SLLFDPDRHQC
LGQR
>SELMODRAFT_75218_SmCYP710A21v1 124 bp
AIRARVI---VRDAEIF--ANLIFMETSQEAAQDASTSLVWVCALL-ES--N-PQLGKI-
-LDEQR----E-MK-YVKEVLRYRPPATMV--PHPK--G-------FP-SLLFDPDRHQC
LGQR
>At2g28850_AtCYP710A3 124 bp
SAMADYL---IKDAEVF--SSLIFMETSQTASQDASTSLLWAVVLL-ES--E-PELRRV-
-REDVA----E-MK-YAREVLRYRPPASMV--PHPK--G-------FP-SLFFDPDRHQC
VGQR
>At2g28860_AtCYP710A4 124 bp
SAMADYL---IKDAEVL--SSLIFMETSQTASQDASTSLLWAVVML-ES--E-PELRRV-
-REDVA----E-MK-YAREVLRYRPPASMI--PHPK--G-------FP-SLFFDPDRHQC
VGQR
>At2g34490_AtCYP710A2 124 bp
SDTAGYL---IRDTEIF--SSLIYLETSQTAAQDASTSLLWAVTFL-ES--H-PKLSKV-
-REEVA----E-MK-YAREVVRYRPPATMV--PHPK--G-------FP-SVFFDPDRHQC
VGQR
>At2g34500_AtCYP710A1 124 bp
SSTANYL---IRDTEIF--SNLIYMETSQTAAQDASTSLLWAVTLL-DS--E-PELNRV-
-REEVA----E-MK-YAREVIRYRPPATMV--PHPK--G-------FP-SVFFDPDRHQC
VGQR
>LOC_Os01g11270.1_OsCYP710A5 124 bp
AALARFL---IRDSEVF--ANLVYLETSQTAAQDASTSLCWAVSAL-DS--H-PNLARV-
-RAEVA----A-MK-YAREVVRYHPPATLV--PHPK--G-------FP-SVYFDPDRHQC
VGQR
>LOC_Os01g11280.1_OsCYP710A6 124 bp
ATRASFL---IRDSEVF--ANLIYMETSQTAAQDASTSLCWAVSAL-DS--H-PDLARV-
-RAEVA----E-MK-YAREVVRYWPPGPVV--PHPK--G-------FP-SVYFDPERHQC
VGQR
>LOC_Os01g11300.1_OsCYP710A7 124 bp
AARARFL---IRDSEVF--ANLIYLETSQTAAQDASTSLCWAVSAL-DS--H-PDLARV-
-RAEVA----E-MK-YAREVVRHRPPATLM--PHPK--G-------LP-SMYFDPERHQC
VGQR
>LOC_Os01g11340.1_OsCYP710A8 124 bp
AARARFL---IRDSEVF--ANLIYMETSQTAAQDASTSLCWAVSAL-DS--H-PDLAGV-
-RAEVA----E-MK-YAREVVRHRPPATLV--PHPK--G-------FP-SVYFDPERHQC
VGQR
>kfl00691_0060_v1.1 124 bp
AAFG-AL---VADAEIF--SNMIMMETSQTAAQDASSSLLWVMALL-EA--H-PALARV-
-RDEQR----R-MR-YALEVLRLRPPAPMV--PHPK--G-------FP-SVFFDPDRHQC
LGQR
>Mp3g21350.1_MpCYP74N1 124 bp
ETRRDSTVYR-SNPQLLD-QSTKYNFNVKAGGIN---FFPGMLKRL-GA-LS-PEQLEV-
-ANDVR-KAIQ-MT-LVYEALRIDPPVPFQY-AHKK--GYMPLACKDP-VVFFLPKRKHC
AGKD
>Mp5g16260.1_MpCYP74N2 124 bp
ENRRDSTVYR-PDPRLLD-EDFKYTFIVTAGGID---LFPILVRRV-GS-TS-PEQREL-
-GAEVR-RAID-MP-TVWEALRIEPPVPFQY-GRKK--GYMPMACRDP-KVFYNPKRKQC
PGKN
>AagrOXF_evm.model.utg000041l.155.1 124 bp
QSRIDGTVFR-TDSRLCD-QSLSLTFLMRAGGFN---IFPDFIQYV-GN-EG-LGQKEI-
-ADEVR-AAVD-MP-LVYEVLRFAPPVPYQY-GRKK--GAQPNATRDP-KVFFKPKRKQC
AGKS
>Pp3c7_25640V3.1_PpCYP74A1 124 bp
RSRMASTVFR-EHPQLLD-QSVSFTFLMRAGGFN---FFPLITILI-SS-CG-PEMHDL-
-HDEVT-KAVN-MP-LVYEAFRFKPPVPYQY-GKKK--GYQPIVMHDP-KVFFLPRRKQC
AGKD
>Pp3c1_7150V3.1_PpCYP74A8 124 bp
RSRVESTVFR-KDARVLD-QDLSYTFLVRAGGFN---FFPQLTGHI-AQ-CG-PEMHEL-
-HEEVV-AAVN-MP-LVYEGFRMKPPVPYQY-ARKK--GFQPYVMHDP-NVFFLPRRKQC
AGKD
>At5g42650_AtCYP74A 124 bp
KSRIRSTVYR-ENPQLLD-GSTELTFLARAGGMK---LFPNMVKRI-GR-AG-HQHNRL-
-AEEIR-SVIK-ME-LVYECLRFEPPVTAQY-GRKA--GYQPLATRDP-KIFFVPERKQC
AGKD
>LOC_Os03g55800.1_OsCYP74A4 124 bp
AARVRSTVVR-RDPRLLD-ASTDLTFLCQGGGMK---LFPTLVKWL-GR-AG-ARHGRL-
-ATEVR-GAVE-MP-LVYEALRIEPPVAMQY-GRRE--GYQPMATKDP-RVFYVPDRKQC
AGKD
>LOC_Os03g12500.1_OsCYP74A5 124 bp
ESRAESTVVR-RDPRLLD-ASTSLTFIGEAGGFK---LLPQILSRV-AQ-AG-EKHERL-
-AAEIR-SAVK-ME-LVWEALRLDPPVRFQY-GRKK--GYQPCATRDP-RVFFVGDRKQC
PGKN
>LOC_Os02g12680.1_OsCYP74E1 124 bp
RSRVAATVLR-GNPRLLD-ASRALFFTCAAGGFK---FLPHIVKWL-AR-AG-PEHAKL-
-ATEVR-ATVR-MP-LVWEALRMNPPVEFQY-GHRK--GYQPLATRDE-KVFFVADRKQC
PGKD
>LOC_Os02g12690.1_OsCYP74E2 124 bp
RSRVAATVLR-GDPRLLD-ASLALFFTCAAGGFK---FLPHIVKWL-AR-AG-PEHAKL-
-ASEVR-AAAKEMP-LVWEALRMNPPVEFQY-GRRK--GYQPLATRDE-KVFFVPDRKQC
PGKD
>SELMODRAFT_133317_SmCYP74J1 124 bp
RSRAESTVFR-PDPRLLD-QSADFNFLTRAGGLI---LLPEVVQRV----HE-SGAKEL-
-SNEVA-AAVG-MP-LVYECLRFQPPVPFQY-ARKK--GFQPFATRDG-VVFFLPRRKHC
AGKD
>SELMODRAFT_177201_SmCYP74K3v1 124 bp
EKRRDSTVFR-PDSKLLD-QSTGFTFLTKTGGLT---LWPALFKHV-SDFNE-FDQAEL-
-REEVR-RAVG-MP-LVYEVLRIEPPVQSQY-GRKA--GYQPLVTRDP-VVFFKPRRKQC
PGKN
>SELMODRAFT_228572_SmCYP74K2v1 124 bp
EKRRDSTVFR-PDSKLLD-QSTGFTFLTKTGGLT---LWPALFKHV-SDFDE-FDQAEL-
-REEVR-RAVA-MP-LVYEVLRIEPPVQSQY-GKKA--GYQPLVTRDP-VVFFKPRRKQC
PGKN
>SELMODRAFT_181219_SmCYP74K2v2 124 bp
EKRRDSTVFR-PDSKLLD-QSTGFTFLTKTGGLT---LWPALFKNV-SDFDE-FDQAEL-
-REEVR-RAVA-MP-LVYEVLRIEPPVQSQY-GKKA--GYQPLVTRDP-VVFFKPRRKQC
PGKN
>SELMODRAFT_271334_SmCYP74K1 124 bp
EKRRDSTVFR-PDSKLLD-QSTGFTFLTKTGGLT---LWPALFKNV-SDFDE-FDQAEL-
-REEVR-RAVA-MP-LVYEVLRIEPPVQSQY-GKKA--GYQPLVTRDP-VVFFKPRRKQC
PGKN
>SELMODRAFT_446021_SmCYP74K3v2 124 bp
EKRRDSTVFR-PDSK----------FLTKTGGLT---LWPALFKHV-SDFNE-FDQAKL-
-REEVR-RAVG-MP-LVYEVMRIEPPVQSQY-GRKA--GYQPLVTRDP-VVFFKPRRKQC
PGKN
>SELMODRAFT_98717_SmCYP74L2v1 124 bp
KSRVASTVFK-PDPRLLD-QSDDFTFLAKSFGFSA--VLPNLLYRV-GT-LG-AEQKRL-
-GDEIR-AAIK-MP-LVLEVFRFDPPVLYQY-GRKK--GSQALVCRDP-KVFLIPDRKQC
AGKN
>SELMODRAFT_235463_SmCYP74L2v2 124 bp
KSRVASTVFK-PDPRLLD-QSDDFTFLAKSFGFSA--VLPNLLYRV-GT-LG-AEQKRL-
-GDEIR-AAIK-MP-LVLEVFRFDPPVLYQY-GRKK--GSQALVCRDP-KVFLIPDRKQC
AGKN
>SELMODRAFT_413157_SmCYP74L3 124 bp
KSRVASTVFK-PDPRLLD-QSDDFTFLAKAFGFSA--VLPNLLYRV-GT-LG-AEQKRL-
-GDEIR-AAIK-MP-LVLEVFRFDPPVLYQY-GRKK--GSQALVCRDP-KVFLIPDRKQC
AGKN
>SELMODRAFT_114146_SmCYP74L1v2 124 bp
KSRVKSTVLK-PNPALLD-QSDAFTFMVKALGFS---MLPSLLFYV-AS-QS-EAQQRL-
-GGEIR-GAMR-MP-LVLEVMRIAPPVLYQY-GRRK--GSQALVCRDP-TVFFVPDRKQC
GGKD
>SELMODRAFT_92382_SmCYP74L1v1 124 bp
KSRVKSTVLK-PNPALLD-QSDAFTFMVKALGFS---MLPSLLFYV-AS-QS-EAQQRL-
-GGEIR-GAMR-MP-LVLEVMRIAPPVLYQY-GRRK--GSQALVCRDP-TVFFVPDRKQC
GAKD
>SELMODRAFT_81998_SmCYP74M3v1 124 bp
RIRMESTVFR-PDSRLLD-QNLAFTFLLRTLGLH---MIPALIYYL-GL-LG-EDQAKI-
-AAEVR-SAVE-MP-LVLETLRLTPSIFYIY-GRKK--GHQYFVMRDP-EVFFVADRKQC
PAKD
>SELMODRAFT_88954_SmCYP74M3v2 124 bp
RIRMESTVFR-PDSRLLD-QNLAFTFLLRTLGLH---MIPALIYYL-GL-LG-EDQAKI-
-AAEVR-SAVE-MP-LVLETLRLTPSIFYMY-GRKK--GHQYFVMRDP-EVFFVADRKQC
PAKD
>SELMODRAFT_183932_SmCYP74M1v2 124 bp
KSRMASTVFR-PEGHLLD-QDLAFTFLYKTLGLL---MFPPILFFI-AR-AG-AEQARL-
-KQEIR-GRID-LK-LVLEVFRLMPSIFVAF-GRKK--GHQYFVMRDP-VVFFVPDRKQC
PGKN
>SELMODRAFT_177485_SmCYP74M1v1 124 bp
KSRMESTVFR-PEGHLLD-QDLAFTFLYKTLGLL---MFPPILFFI-AR-AG-AEQARL-
-KQEIR-GRMD-LK-LVLEVFRLMPSIFVAF-GRKK--GHQYFVMRDP-VVFFVPDRKQC
PGKN
>SELMODRAFT_98212_SmCYP74M2v1 124 bp
KRRIESTVFR-QNPRLLD-HSVAFTFLLKSVGLM---KIPVMVYYI-AK-MG-PEQARL-
-ADEVR-SAIG-MP-LVLEAFRLMPSTFFVY-GRGK--GHWYYVLRDP-KVFFNPERKQC
PAKD
>SELMODRAFT_120083_SmCYP74M2v2 124 bp
KRRIESTVFR-QNPRLLD-HSVAFTVLLKSVGLM---KIPVMVYYI-AK-MG-PEQARL-
-ANEVR-SAIG-MP-LVLEAFRLMPSTFFVY-ARGK--GHWYYVLRDP-KVFFNPERKQC
PAKD
>Pp3c5_3300V3.1_PpCYP74G1 124 bp
QSRMASTVIR-TDSRLLD-QSTEYNFVINAGGFC---FLPVILREV-AK--N-GQQADL-
-REEVR-AAVNDMP-LVFEALRFDPPVPFQY-ARKT--GVNYMVSRDP-KVFFNARRKQC
AGKE
>At4g15440_AtCYP74B2 124 bp
--------------------SLGFYFLCASGGFS---FLPSL---I-GRITG-DNQERI-
-RTEVR-RVCE-ME-LVYETLRFSPPVPLQF-ARKK--GYQPLVMRDA-NVFFKPDRKQC
AAKD
>LOC_Os02g02000.1_OsCYP74F1 124 bp
RRRAASTVFRGVDPRVVD-ASLAFTFLCKAGGFS---FLPFLVMEV-GKPGR-DDRRRL-
-REEVR-RVLE-MA-LVYEVLRMQPPVPLQF-GRGK--GYQPLAMRDP-AVFFVPERKQC
AAKE
>kfl00195_0150_v1.1 124 bp
QGKKDSSVIRGKDTQLLD-QSLGYTYLVKTGAIV---VWASVLTAI-AL-YG-GKMAKL-
-SEEVR-SAAK-LP-LIYETLRTQPPIAVQH-ARPK--GHAYWPQRDP-AIFFIPERKQC
PGKD
>CMR093C 124 bp
----------AAPPQVF--------AVAHVASSANTLSAGWLIVLS-AEWCN--------
-RA---------MA-WVTETLRLAS---------PA--GPWLAH-QDE----FDPCRYRC
PGQE
>kfl00212_0130_v1.1 124 bp
ARELAIDCLKMKNPEILA-EAIKYSNLKRASGSNLKANLAYAVLAL-GNSVY-PSLAEVG
AQREIE----SVLP--RSSTGKGKPAGPPMVKKHPS-DGVYPVN-RDKMTYWCKPDVMIG
IGSG
>At3g19270_AtCYP707A4 124 bp
----------VMDPEIM-------------PAFNSSC----------------KELEEW-
-ERLAS----S----W----------------AR----D----------KIFYIPGSRLR
ETE-
>LOC_Os10g09100.1 124 bp
-------------PHIS-------------AMSADAA----------------RELQRN-
-NADIT----S----W----------------------S----------ALW--PRWRML
CTEE
>SELMODRAFT_429099_SmCYP797B16 124 bp
-------------------Q----------QGQATTS----------QK--E-PSVESLV
FLDEITLTYYK-LE--IVETLEHSM-------SR---NG------R---RVSLSPRER--
----
