# Supplementary material for: Genes encoding cytochrome P450 monooxygenases and glutathione S-transferases associated with herbicide resistance evolved before the origin of land plants
Source: PLoS One. 2023 Feb 17;18(2):e0273594. doi: 10.1371/journal.pone.0273594 (PMC9937507; doi:10.1371/journal.pone.0273594)
Supplement: S5 Text — (TXT) [file pone.0273594.s014.txt]

>YHR007C_ScCYP51 18 bp
TSAWILLHL-AE--R-PD
>CMS319C_CmCYP51G1 18 bp
TGTWTGLLM-LR--K-PE
>Mp7g11810.1_MpCYP51G1 18 bp
TSSWMGAYL-MN--K-PS
>At1g11680_AtCYP51G1 18 bp
TSTWTGAYL-MR--Y-KE
>SELMODRAFT_178739 18 bp
TSTWTGAYL-LT--Y-KN
>SELMODRAFT_155290 18 bp
TSTWTGAYL-LT--Y-KN
>LOC_Os11g32240.1_OsCYP51G1 18 bp
TSTWTGAYM-LR--F-KQ
>AagrOXF_evm.model.utg000083l.204.1 18 bp
TSTWTGAYL-IS--N-KE
>Pp3c8_15480V3.1_PpCYP51G1 18 bp
TSTWTGAYL-MK--Y-KQ
>kfl00090_0230_v1.1 18 bp
TSTWTGFYLHAG--E-KK
>Cre02.g092350.t1.2_CrCYP51G1 18 bp
TTSWTGIFM-AA--N-KE
>LOC_Os05g12040.1_OsCYP51G3 18 bp
TSTWAGARL-LT--N-PD
>LOC_Os07g28160.1_OsCYP51H1 18 bp
VSTWTGINL-LS--H-PN
>LOC_Os07g28110.1_OsCYP51H3 18 bp
VSIWTGVHL-LS--N-PN
>LOC_Os02g21810.1_OsCYP51H4 18 bp
VAVWTALRL-LT--H-PE
>LOC_Os05g34325.1_OsCYP51H6 18 bp
TSVWTGARL-LT--H-EK
>LOC_Os05g34380.1_OsCYP51H8 18 bp
STTWTGACL-LT--H-DK
>LOC_Os07g37970.1_OsCYP51H9 18 bp
ASTWTGAFL-LR--D-PK
>LOC_Os02g02230.1_OsCYP51H5 18 bp
TSTWTGACL-LSHGH-RS
>GhCYP749A16 18 bp
SLAWAVLVL-AI--H-RD
>ZmCYP72A5 18 bp
LLTWTLIVL-SM--H-PE
>LOC_Os01g43710.1_OsCYP72A18 18 bp
LLTWTLIVL-SM--H-PE
>LOC_Os05g30890.1_OsCYP72A34 18 bp
LLTWTLIVL-SM--H-PE
>LOC_Os01g52790.1_OsCYP72A35 18 bp
LLTWTLILL-SM--H-PE
>LOC_Os01g43700.1_OsCYP72A17 18 bp
LLTWTMVAL-SM--H-PE
>EpCYP72A254 18 bp
LLTWTMILL-SM--H-PE
>LOC_Os01g43750.1_OsCYP72A21 18 bp
LLTWTILLL-SM--H-PE
>LOC_Os01g43760.1_OsCYP72A22 18 bp
------------------
>LOC_Os01g41810.1_OsCYP72A32 18 bp
LLTWTILLL-SM--H-PE
>LOC_Os01g41820.1_OsCYP72A33 18 bp
LLTWTMLLL-SM--H-PE
>LOC_Os01g43774.1_OsCYP72A23 18 bp
LLTWTMVVL-SM--H-PE
>LOC_Os01g43844.1_OsCYP72A24 18 bp
LLTWTMVVL-SM--H-PE
>LOC_Os01g43740.1_OsCYP72A20 18 bp
LLTWTLVVL-SM--H-PE
>LOC_Os01g43851.1_OsCYP72A25 18 bp
LLTWTMVLL-SM--H-PE
>At3g14620_AtCYP72A8 18 bp
LLVWTMIML-SH--H-QK
>At3g14630_AtCYP72A9 18 bp
LLAWTMVLL-SQ--H-QD
>At3g14610_AtCYP72A7 18 bp
LLVWTMVLL-SH--H-QD
>At2g02580_AtCYP72A10 18 bp
LLVWAMVLL-SH--H-QD
>At3g14680_AtCYP72A14 18 bp
LLVWTMVLL-SQ--H-QD
>At3g14660_AtCYP72A13 18 bp
LLVWTMVLL-SQ--H-QD
>At1g73340_AtCYP72A11 18 bp
LLVWTMVLL-SQ--H-QD
>At3g14690_AtCYP72A15 18 bp
LLVWTMVLL-SQ--H-QD
>At2g26710_AtCYP734A1 18 bp
LLTWTTILL-SM--H-PE
>LOC_Os02g11020.1_OsCYP734A2 18 bp
LLTWATVLL-AM--H-PD
>LOC_Os06g39880.1_OsCYP734A4 18 bp
LLTWATVLL-AM--H-PD
>LOC_Os01g29150.1_OsCYP734A6 18 bp
LLTWAIVVL-AM--H-PE
>LOC_Os07g45290.1_OsCYP734A5 18 bp
LLTWTTVAL-AM--H-PE
>LOC_Os05g33600.1_OsCYP721B1 18 bp
LLTWATLLL-AL--H-QE
>LOC_Os05g33590.1_OsCYP721B2 18 bp
LLTWATLLL-AL--H-QE
>Mp6g02020.1_MpCYP766A1 18 bp
LLTWTLMLL-AL--H-PE
>At5g38450_AtCYP735A1 18 bp
LLTWTTMLL-AD--N-PT
>At1g67110_AtCYP735A2 18 bp
LLTWTLMLL-AH--N-PT
>LOC_Os08g33300.1_OsCYP735A3 18 bp
LLTWAIMLL-AT--H-PA
>LOC_Os09g23820.1_OsCYP735A4 18 bp
LLTWAIMLL-AT--N-PA
>AagrOXF_evm.model.utg000006l.501.1 18 bp
LLTWTMMLL-SL--E-PE
>SELMODRAFT_231182_SmCYP775A1v1 18 bp
LVTWAMMLL-CL--H-PE
>SELMODRAFT_416039_SmCYP775A1v2 18 bp
LVTWAMMLL-CL--H-PE
>SELMODRAFT_115032_SmCYP775B1v2 18 bp
LLTWTLMLL-AL--N-PE
>SELMODRAFT_88220_SmCYP775B1v1 18 bp
LLTWTLMLL-AL--N-PE
>SELMODRAFT_104250_SmCYP779B2v2 18 bp
LLTWAMYLL-SQ--H-RE
>SELMODRAFT_89087_SmCYP779B2v1 18 bp
LLTWAMYLL-SQ--H-RE
>SELMODRAFT_104195_SmCYP779B1v1 18 bp
LLTWAMYLL-SQ--H-RE
>SELMODRAFT_236984_SmCYP779B1v2 18 bp
LLTWAMYLL-SQ--H-RE
>SELMODRAFT_183651_SmCYP779C2v1 18 bp
WLAWTMMLL-AI--N-PS
>SELMODRAFT_80290_SmCYP779C1v1 18 bp
WLAWTMMLL-AA--N-PS
>SELMODRAFT_127819_SmCYP779C1v2 18 bp
WLAWTMMLL-AA--N-PS
>SELMODRAFT_266618_SmCYP779E9v1 18 bp
LLTWTLMLL-GG--Y-PE
>SELMODRAFT_94751_SmCYP779E9v2 18 bp
LLTWTLMLL-GG--Y-PE
>SELMODRAFT_94367_SmCYP779E7v2 18 bp
LLTWTLMLL-GG--Y-PE
>SELMODRAFT_410461_SmCYP779E7v1 18 bp
LLTWTLMLL-GG--Y-PE
>SELMODRAFT_170843_SmCYP779E3v1 18 bp
LLTWTLMLL-GG--Y-PE
>SELMODRAFT_171715_SmCYP779E3v2 18 bp
LLTWTLMLL-GG--Y-PE
>SELMODRAFT_94261_SmCYP779E5v2 18 bp
LLTWTLMLL-GG--Y-PE
>SELMODRAFT_147392_SmCYP779E4v2 18 bp
LLTWTLMLL-GG--Y-PE
>SELMODRAFT_410449_SmCYP779E4v1 18 bp
LLTWTLMLL-GG--Y-PE
>SELMODRAFT_91564_SmCYP779E5v1 18 bp
LLTWTLMLL-GG--Y-PE
>SELMODRAFT_441298_SmCYP779E8v2 18 bp
LLTWTLMLL-GG--Y-PE
>SELMODRAFT_267282_SmCYP779E8v1 18 bp
LLTWTLMLL-GG--Y-PE
>SELMODRAFT_410423_SmCYP779E1v1 18 bp
LLTWTLMLL-GG--Y-PE
>SELMODRAFT_94485_SmCYP779E1v2 18 bp
LLTWTLMLL-GG--Y-PE
>SELMODRAFT_170849_SmCYP779E6v1 18 bp
LLTWTLMLL-GG--Y-PE
>SELMODRAFT_94002_SmCYP779E2v1 18 bp
LLTWTLMLL-GG--Y-PE
>SELMODRAFT_94541_SmCYP779E6v2 18 bp
LLTWTLMLL-GG--Y-PE
>SELMODRAFT_410445_SmCYP779E2v2 18 bp
LLTWTLMLL-GG--Y-PE
>SELMODRAFT_421742_SmCYP779E8v3 18 bp
LLTWTLMLL-GG--Y-PE
>SELMODRAFT_135558_SmCYP779D2v2 18 bp
LLTWSMMLL-AL--H-PE
>SELMODRAFT_172829_SmCYP779D2v1 18 bp
LLTWSMMLL-AL--H-PE
>SELMODRAFT_448822_SmCYP779D3v2 18 bp
LLTWSIMLL-AL--H-PE
>SELMODRAFT_441830_SmCYP779D3v1 18 bp
LLTWSITLL-AL--H-RE
>SELMODRAFT_186869_SmCYP779D1v2 18 bp
LITWAMMLL-AT--N-PT
>SELMODRAFT_97810_SmCYP779D1v1 18 bp
LITWAMMLL-AT--N-PT
>SELMODRAFT_441163_SmCYP779A2v2 18 bp
LLGWTLFLL-AL--N-PD
>SELMODRAFT_145354_SmCYP779A2v1 18 bp
LLGWTLFML-AL--N-PD
>SELMODRAFT_141802_SmCYP779A1v1 18 bp
LLAWALLLL-AT--H-PD
>SELMODRAFT_442589_SmCYP779A1v2 18 bp
LLAWALLLL-AT--H-PD
>SELMODRAFT_121771_SmCYP778B1v2 18 bp
LYSWVMLLL-AV--N-PE
>SELMODRAFT_92836_SmCYP778B1v1 18 bp
LYSWVMLLL-AV--N-PE
>SELMODRAFT_407581_SmCYP778A3v1 18 bp
LLSFTMLML-AL--H-PS
>SELMODRAFT_138601_SmCYP778A2v2 18 bp
LLSFTMLML-AL--Y-PD
>SELMODRAFT_430406_SmCYP778A3v2 18 bp
LLSFTMLML-AL--Y-PD
>SELMODRAFT_430410_SmCYP778A2v1 18 bp
LLSFTMLML-AL--Y-PD
>SELMODRAFT_408940_SmCYP778A1v2 18 bp
LLSFTMLML-AL--Y-PS
>SELMODRAFT_405479_SmCYP778A1v1 18 bp
LLSFTMLML-AL--Y-PS
>SELMODRAFT_116233_SmCYP778A4v1 18 bp
LLSFTMLML-AL--H-PS
>AagrOXF_evm.model.utg000003l.104.1 18 bp
ALQWVILLL-AL--H-PE
>AagrOXF_evm.model.utg000003l.105.1 18 bp
TLQWVLLLL-AL--H-PE
>At4g27710_AtCYP709B3 18 bp
LLTWTTMLL-SL--H-QG
>At2g46950_AtCYP709B2 18 bp
LLTWSTMLL-SL--H-QD
>At2g46960_AtCYP709B1 18 bp
LLAWTTMLL-SL--H-QD
>LOC_Os07g44140.1_OsCYP709C5 18 bp
LLTWTMFLL-ST--H-PE
>LOC_Os07g23570.1_OsCYP709C9 18 bp
LLTWTMFLL-ST--H-PD
>LOC_Os07g44110.1_OsCYP709C8 18 bp
LLTWTMFLL-ST--H-PE
>LOC_Os07g44130.1_OsCYP709C6 18 bp
LLTWTMFLL-ST--H-QH
>LOC_Os06g09210.1_OsCYP709C10 18 bp
LLTWAMFLL-GT--H-PE
>LOC_Os06g09220.1_OsCYP709C11 18 bp
LLTWAMFLL-GT--H-PE
>LOC_Os01g24780.1_OsCYP709D1 18 bp
HLVWTMFLL-SS--N-AQ
>LOC_Os03g25480.1_OsCYP709E1 18 bp
LLTWTMFLL-SV--Y-PE
>AagrOXF_evm.model.utg000003l.116.1 18 bp
LLTWTILLL-AL--H-PD
>AagrOXF_evm.model.utg000020l.237.1 18 bp
LLTWTILLL-AL--N-PD
>AagrOXF_evm.model.utg000076l.27.1 18 bp
LLTWAILLL-AL--H-PD
>Pp3c2_30580V3.1_PpCYP766B1 18 bp
AIGFMILML-AL--Y-PE
>Pp3c21_10970V3.1_PpCYP766C1 18 bp
VLTFTLLQL-AR--Y-PE
>SELMODRAFT_119072_SmCYP773A1v1 18 bp
LLAWTMLLL-AL--N-PD
>SELMODRAFT_131811_SmCYP773A1v2 18 bp
LLAWTMLLL-AL--N-PD
>SELMODRAFT_440934_SmCYP776A1v1 18 bp
LVTWSMMLL-AL--N-PE
>SELMODRAFT_420958_SmCYP776A1v2 18 bp
LVTWSMMLL-AL--N-PE
>At5g24900_AtCYP714A2 18 bp
SVSWCLMLL-AL--N-PS
>At5g24910_AtCYP714A1 18 bp
AVSWCLMLL-AL--N-PS
>LOC_Os07g48330.1_OsCYP714B1 18 bp
TAAWCLMLL-AL--H-PE
>LOC_Os03g21400.1_OsCYP714B2 18 bp
TAAWCLMLL-GL--H-PE
>LOC_Os12g02630.1_OsCYP714C1 18 bp
TAIWCLMLL-AT--H-S-
>LOC_Os12g02640.1_OsCYP714C2 18 bp
TAAWCLMLL-AS--H-HE
>LOC_Os05g40384.1_OsCYP714D1 18 bp
TATWCLMLL-AA--H-PE
>Mp8g14340.1_MpCYP765A1 18 bp
LLSWTMYLL-AL--H-PL
>Pp3c1_33340V3.1_PpCYP765A1 18 bp
LLTWTIYLL-AK--H-PL
>AagrOXF_evm.model.utg000001l.420.1 18 bp
LLTWSVYLL-AR--D-PE
>kfl00161_0090_v1.1 18 bp
LLTWTMYLV-TK--H-PE
>kfl00191_0130_v1.1 18 bp
LLTWTVYLL-TS--H-PE
>kfl00010_0080_v1.1 18 bp
LMTWTLYLL-LA--H-PD
>At5g52400_AtCYP715A1 18 bp
ALTWTFMLL-AI--H-PE
>LOC_Os02g57810.1_OsCYP715B1 18 bp
ALSWTLLML-AA--H-PE
>kfl00471_0090_v1.1 18 bp
AMAWSLALL-AQ--H-PE
>kfl00468_0120_v1.1 18 bp
ALTWTLLLL-GQ--H-PE
>AagrOXF_evm.model.utg000003l.557.1 18 bp
LVSWTLLLL-AH--H-PD
>AagrOXF_evm.model.utg000063l.548.1 18 bp
LVSFTLLML-AH--H-PD
>AagrOXF_evm.model.utg000063l.547.1 18 bp
LVSWTLLLL-AH--H-PD
>AagrOXF_evm.model.utg000063l.544.1 18 bp
LVAWTLLLL-AH--H-PE
>AagrOXF_evm.model.utg000063l.541.1 18 bp
FVTWTLLLL-AH--H-PE
>AagrOXF_evm.model.utg000050l.77.1 18 bp
LINWTLMLL-AN--H-PE
>AagrOXF_evm.model.utg000063l.540.1 18 bp
AVCYTLLLL-AR--H-PE
>AagrOXF_evm.model.utg000063l.503.1 18 bp
GLTWALFLM-AR--H-PE
>SELMODRAFT_271071_SmCYP774A1v1 18 bp
TLTWSLIML-SV--H-QE
>SELMODRAFT_271800_SmCYP774A1v2 18 bp
TLTWSLIML-SV--H-QE
>Mp3g03400.1_MpCYP813A2 18 bp
TTSWVLILL-AN--Y-PE
>Mp3g03420.1_MpCYP813A1 18 bp
TTSWVLILL-AN--Y-PE
>Mp3g22470.1_MpCYP813B1 18 bp
SIAWTLVLL-AH--Y-PE
>Mp5g00550.1_MpCYP813C1 18 bp
AFSWLLILL-GH--H-TE
>AagrOXF_evm.model.utg000068l.39.1 18 bp
MLSWTLMLL-GH--Y-TK
>SELMODRAFT_235399_SmCYP777A1v1 18 bp
MLTWTMMLL-GL--H-PE
>SELMODRAFT_138081_SmCYP777A1v2 18 bp
MLTWTMMLL-GL--H-PE
>AagrOXF_evm.model.utg000002l.545.1 18 bp
MLQWTMMLL-AL--H-PE
>Mp6g20540.1_MpCYP814A1 18 bp
TLNWIMMLL-AN--N-PI
>At1g75130_AtCYP721A1 18 bp
LMTFVLVLL-AM--N-QE
>Mp6g08550.1_MpCYP812A1 18 bp
IISGVLTRL-GQ--H-PD
>AagrOXF_evm.model.utg000003l.344.1 18 bp
VMNGLLTRL-AH--D-PD
>kfl00018_0070_v1.1 18 bp
-------KM-AE--H-PE
>kfl00445_0040_v1.1 18 bp
SLMWILLRL-AQ--Y-PA
>kfl00043_0360_v1.1 18 bp
LLAWALYEL-AR--H-PE
>At2g26170_AtCYP711A1 18 bp
TLSSVLYLV-SG--H-LD
>LOC_Os01g50530.1_OsCYP711A2 18 bp
TLTTALYLV-AK--H-PE
>LOC_Os01g50580.1_OsCYP711A3 18 bp
TLSTVLYLV-SK--H-PE
>LOC_Os01g50590.1_OsCYP711A4 18 bp
TLSTVLYLV-AK--H-PE
>LOC_Os06g36920.1_OsCYP711A6 18 bp
TLSSAVYLV-AG--H-PG
>LOC_Os02g12890.1_OsCYP711A5 18 bp
TVSSVVYLV-SC--H-PR
>AagrOXF_evm.model.utg000019l.96.1 18 bp
TMASALYCV-SG--H-PE
>AagrOXF_evm.model.utg000035l.456.1 18 bp
SICMAIYCV-SQ--S-PE
>SELMODRAFT_96541_SmCYP711A17v1 18 bp
NLCYTLYFI-AA--H-PE
>SELMODRAFT_97512_SmCYP711A17v2 18 bp
NLCYTLYFI-AA--H-PE
>kfl00299_0120_v1.1 18 bp
TIAMAVFFL-SY--H-AD
>kfl00437_0060_v1.1 18 bp
TIAMAVYFL-TL--N-KE
>kfl00473_0030_v1.1 18 bp
TLSFAVYSL-TN--N-PA
>kfl00473_0040_v1.1 18 bp
TLSFAVFCL-TN--N-PA
>Cre05.g234100.t1.2_CrCYP745A1 18 bp
MLTWSTLEL-AA--H-SQ
>Pp3c12_25250V3.1_PpCYP766A1 18 bp
LTTFSLLML-AN--Y-PE
>LOC_Os07g45000.1_OsCYP727A1 18 bp
LIGNILTRL-AL--Y-PN
>Pp3c6_1160V3.1_PpCYP751A1 18 bp
VLCNVLAQL-AR--H-PH
>Mp6g06780.1_MpCYP704G1 18 bp
TLSWFIYRI-CL--H-PQ
>Mp4g01410.1_MpCYP704D2 18 bp
VLAWFIHCL-LS--K-PE
>Mp4g01380.1_MpCYP704D1 18 bp
VLAWFIYCL-VS--K-PE
>At1g69500_AtCYP704B1 18 bp
TLTWAIYMI-MM--N-EN
>LOC_Os03g07250.1_OsCYP704B2 18 bp
TLSWFTYMA-MT--H-PA
>Pp3c14_23761V3.1_PpCYP704B5 18 bp
TLSWFFYLL-GN--H-PR
>Pp3c14_23760V3.1_PpCYP704B7 18 bp
TLSWFFYLL-GN--H-PR
>Pp3c17_22820V3.1_PpCYP704B6 18 bp
TLSWFVYLL-SI--Y-PH
>Pp3c2_9340V3.1_PpCYP704B5 18 bp
TLSWFVYLL-ST--H-PE
>AagrOXF_evm.model.utg000084l.77.1 18 bp
TLSWLVYRL-TL--N-PE
>SELMODRAFT_101765_SmCYP704B17v2 18 bp
TLSWFVYML-AT--H-PD
>SELMODRAFT_80659_SmCYP704B17v1 18 bp
TLSWFVYML-AT--H-PD
>AagrOXF_evm.model.utg000042l.207.1 18 bp
TLSWLTYCL-CI--H-PE
>AagrOXF_evm.model.utg000042l.208.1 18 bp
TLSWFMYCL-CI--H-PE
>SELMODRAFT_405166_SmCYP704B15v1 18 bp
TLSYFIYMV-AS--H-PD
>SELMODRAFT_414990_SmCYP704B15v2 18 bp
TLSYFIYMV-AS--H-PD
>SELMODRAFT_101746_SmCYP704B14v2 18 bp
TLSYFIYMV-AS--H-PD
>SELMODRAFT_80855_SmCYP704B14v1 18 bp
TLSYFIYMV-AS--H-PD
>SELMODRAFT_116539_SmCYP704B16v2 18 bp
TLSYFTYMI-AS--H-PD
>SELMODRAFT_113735_SmCYP704B16v1 18 bp
TLSYFTYMI-AS--H-PD
>SELMODRAFT_113847_SmCYP704B13v1 18 bp
TLSYFTYMI-AS--H-PD
>SELMODRAFT_116579_SmCYP704B13v2 18 bp
TLSYFTYMI-AS--H-PD
>Mp1g05180.1_MpCYP704E1 18 bp
TLSWMTYML-AE--H-PA
>Mp6g16900.1_MpCYP704A1 18 bp
SLAWFLYEV-SC--N-PQ
>Mapoly0144s0023.1_MpCYP704A2 18 bp
SLAWFLYEV-SC--N-PQ
>AagrOXF_evm.model.utg000005l.119.1 18 bp
ALSWFFYLL-AC--H-PE
>AagrOXF_evm.model.utg000005l.120.1 18 bp
ALSWFFYLL-AC--H-PE
>Mp8g09030.1_MpCYP704C1 18 bp
TLSWFFFEL-CR--N-PQ
>Mp3g12110.1_MpCYP704C2 18 bp
TLSWFFFEL-CR--N-PQ
>SELMODRAFT_111270_SmCYP704H1v1 18 bp
TLSWLFSEL-AK--R-PE
>SELMODRAFT_127881_SmCYP704H1v2 18 bp
TLSWLFSEL-AK--R-PE
>SELMODRAFT_423745_SmCYP704H2v1 18 bp
TLSWFFSEL-CK--H-PE
>SELMODRAFT_418431_SmCYP704H2v2 18 bp
TLSWFFSEL-CK--H-PE
>Pp3c13_24510V3.1_PpCYP704E1 18 bp
TLTWFFYMM-SS--H-PE
>Mp2g06910.1_MpCYP704B1 18 bp
TLAWFVYRT-CT--R-PD
>Mp1g17830.1_MpCYP704F1 18 bp
TLGWFMYLL-SC--N-PE
>SELMODRAFT_112911_SmCYP704J1v2 18 bp
TLSWFIYCI-CN--N-PR
>SELMODRAFT_151517_SmCYP704J1v1 18 bp
TLSWFIYCI-CN--N-PR
>Pp3c24_18890V3.1_PpCYP704D1 18 bp
SLSWFVYRM-AQ--N-PE
>Pp3c6_15280V3.1_PpCYP704F1 18 bp
TLSWFTYEM-CC--H-PE
>At2g45510_AtCYP704A2 18 bp
LLSWFLYML-CK--N-PL
>At2g44890_AtCYP704A1 18 bp
SLSWFLYML-CK--N-PL
>LOC_Os06g03930.1_OsCYP704A4 18 bp
TLTWFFYLL-CK--N-PI
>LOC_Os04g48460.1_OsCYP704A3 18 bp
TLSWFLYAV-CK--N-QR
>LOC_Os10g38110.1_OsCYP704A5 18 bp
SLAWFLYMM-CK--H-PE
>LOC_Os10g38090.1_OsCYP704A7 18 bp
ALAWFLYMV-CK--H-PE
>LOC_Os10g38120.1_OsCYP704A6 18 bp
SLAWFLYMA-CK--R-PE
>Mp2g10330.1_MpCYP94A2 18 bp
TLSWFFWFM-SK--H-PQ
>Mp5g04140.1_MpCYP94A1 18 bp
ALTWFFWLL-PQ--Y-PG
>Pp3c6_400V3.1_PpCYP94G1 18 bp
SLTWFFWNL-EH--H-RQ
>AagrOXF_evm.model.utg000002l.549.1 18 bp
SLSWFLWEL-SR--H-PD
>AagrOXF_evm.model.utg000024l.193.1 18 bp
SLSWFFWTL-SH--H-PE
>SELMODRAFT_83080_SmCYP94J4v2 18 bp
SLSWFFWLL-SN--H-PG
>SELMODRAFT_76541_SmCYP94J4v1 18 bp
SLSWFFWLL-SN--H-PG
>SELMODRAFT_128350_SmCYP94J2v2 18 bp
SLSWFFWLL-SN--H-PG
>SELMODRAFT_110688_SmCYP94J2v1 18 bp
SLSWFFWLL-SN--H-PG
>SELMODRAFT_233293_SmCYP94J3 18 bp
SLSWFFWLL-SN--H-PG
>SELMODRAFT_111511_SmCYP94J1v1 18 bp
TLSWFFWLL-SK--H-PK
>SELMODRAFT_122098_SmCYP94J1v2 18 bp
TLSWFFWLL-SK--H-PK
>Pp3c1_23370V3.1_PpCYP94H1 18 bp
GLSWFFYAL-GH--N-PH
>kfl00120_0040_v1.1 18 bp
TLTWFFWVL-TQ--R-RD
>kfl00171_0160_v1.1 18 bp
TLTWFFWAL-TQ--H-RD
>At4g00360_AtCYP86A2 18 bp
ALSWFFWLI-TT--H-PT
>At1g01600_AtCYP86A4 18 bp
ALSWFFWLI-TM--H-PT
>At2g45970_AtCYP86A8 18 bp
ALSWFFWLI-TQ--H-PA
>At1g63710_AtCYP86A7 18 bp
AMSWFFWLV-SL--N-PR
>LOC_Os02g44654.1_OsCYP86A10 18 bp
ALSWFFWLV-ST--H-PA
>LOC_Os04g47250.1_OsCYP86A11 18 bp
ALSWFFWLV-ST--H-PA
>At5g58860_AtCYP86A1 18 bp
ALSWFFWLV-MN--N-RE
>LOC_Os01g63540.1_OsCYP86A9 18 bp
ALSWFFWTL-MQ--R-RD
>At1g24540_AtCYP86C1 18 bp
ALVWFFWLV-QK--H-PE
>At3g26125_AtCYP86C2 18 bp
ALTWFFWLI-TK--H-PE
>At1g13140_AtCYP86C3 18 bp
ALTWFFWVI-QK--H-PE
>At1g13150_AtCYP86C4 18 bp
ALSWFCWVI-QK--H-PE
>LOC_Os02g38290.1_OsCYP86E1 18 bp
GLAWFFWLL-AG--H-PD
>At5g23190_AtCYP86B1 18 bp
ALSWFFWLL-EK--N-PE
>At5g08250_AtCYP86B2 18 bp
ALSWFFWLI-EK--N-PE
>LOC_Os10g34480.1_OsCYP86B3 18 bp
ALAWFFWLL-NK--N-PA
>Pp3c7_6350V3.1_PpCYP86F1 18 bp
ALSWFFYLI-TQ--H-PA
>Pp3c11_26530V3.1_PpCYP86F2 18 bp
ALSWFFYLI-TQ--N-PA
>SELMODRAFT_124000_SmCYP86F3v1 18 bp
ALSWFFWLL-QS--N-PR
>SELMODRAFT_128482_SmCYP86F3v2 18 bp
ALSWFFWLL-QS--N-PR
>AagrOXF_evm.model.utg000002l.499.1 18 bp
ALTWFFWLL-SK--N-PD
>AagrOXF_evm.model.utg000091l.539.1 18 bp
ALSWFFWLL-DS--H-PE
>kfl00139_0060_v1.1 18 bp
AITWLFYEL-SR--S-RR
>kfl01524_0010_v1.1 18 bp
AITWMIYEL-TR--N-CH
>AagrOXF_evm.model.utg000029l.10.1 18 bp
VLAWFFWLL-SR--H-PE
>AagrOXF_evm.model.utg000029l.25.1 18 bp
VLCWFFWFL-DQ--H-PA
>At1g34540_AtCYP94D1 18 bp
ALSWFFWLL-SM--H-PE
>At3g56630_AtCYP94D2 18 bp
ALSWFFWLL-SM--H-PE
>LOC_Os11g04310.1_OsCYP94D4 18 bp
GLTWFFWLL-SS--R-PD
>LOC_Os11g04290.1_OsCYP94D5 18 bp
GLSWFFWFL-SS--R-PD
>LOC_Os12g04100.1_OsCYP94D63 18 bp
GLSWFFWFL-SS--R-PD
>LOC_Os01g59050.1_OsCYP94D6 18 bp
----------------PD
>LOC_Os01g59020.1_OsCYP94D7 18 bp
ALTWFFWLL-SG--R-PD
>LOC_Os01g58990.1_OsCYP94D10 18 bp
ALTWFFWIV-SG--R-PD
>LOC_Os01g58970.1_OsCYP94D11 18 bp
ALTWFFWLV-SS--R-PD
>LOC_Os01g58960.1_OsCYP94D12 18 bp
ALTWFFWLL-SG--R-PD
>LOC_Os01g58950.1_OsCYP94D13 18 bp
ALTWFFWVL-SG--R-PD
>LOC_Os01g59000.1_OsCYP94D9 18 bp
ALTWFFWLV-SG--R-PD
>LOC_Os03g12260.1_OsCYP94D15 18 bp
ALTWFFWLL-SS--R-PD
>LOC_Os01g72270.1_OsCYP94E1 18 bp
ALTWLFWFL-AA--N-PE
>LOC_Os01g72260.1_OsCYP94E2 18 bp
ALTWLFWLL-AA--N-PR
>LOC_Os05g31740.1_OsCYP94E3 18 bp
ALTWLFWLL-AA--N-PR
>At3g01900_AtCYP94B2 18 bp
VATRLFWLI-TG--H-EE
>At3g48520_AtCYP94B3 18 bp
AMTWLFWLL-TE--N-DD
>At5g63450_AtCYP94B1 18 bp
AMTWLFWLL-SQ--N-DD
>LOC_Os11g29290.1_OsCYP94B4 18 bp
ALTWFFWLL-MR--H-RG
>LOC_Os12g25660.1_OsCYP94B5 18 bp
ALTWFFWLM-TR--H-RD
>At2g27690_AtCYP94C1 18 bp
GLTGFFWLL-TR--H-PE
>LOC_Os11g05380.1_OsCYP94C2 18 bp
ALTTLFMLL-SK--N-PE
>LOC_Os12g05440.1_OsCYP94C79 18 bp
ALTTLFMIL-SK--N-PD
>LOC_Os01g63930.1_OsCYP94C3 18 bp
ALTAFFLLL-SD--H-PE
>LOC_Os05g37250.1_OsCYP94C4 18 bp
GLTAFFLLL-SD--H-PE
>At1g47620_AtCYP96A8 18 bp
TLTWFFWNL-SK--N-PN
>At1g47630_AtCYP96A7 18 bp
ALTWFFWNL-TE--N-PN
>At4g32170_AtCYP96A2 18 bp
ALSWFFWLL-SE--N-PH
>At4g39500_AtCYP96A11 18 bp
ALTWFFWLL-SE--N-AQ
>At4g39510_AtCYP96A12 18 bp
ALSWFFWLL-SE--N-PQ
>At5g02900_AtCYP96A13 18 bp
ALTWFFWLL-LE--N-PQ
>At2g23180_AtCYP96A1 18 bp
ALTWFFWLL-SK--N-PK
>At4g39490_AtCYP96A10 18 bp
GLTWFFWLL-IK--N-PE
>At4g39480_AtCYP96A9 18 bp
ALTWFFWLL-CN--N-QE
>At1g57750_AtCYP96A15 18 bp
VLTWFFWLL-SK--H-PQ
>At5g52320_AtCYP96A4 18 bp
ALTWFFWLL-SK--N-PE
>At1g65340_AtCYP96A3 18 bp
ALTWFFWLM-SK--N-PE
>At2g21910_AtCYP96A5 18 bp
TLTWFFWLL-SK--N-PE
>LOC_Os03g04630.1_OsCYP96B2 18 bp
ALSWFFYLL-TK--N-PH
>LOC_Os03g04640.1_OsCYP96B9 18 bp
ALSWFFYLL-TK--N-PC
>LOC_Os03g04650.1_CYP96B3 18 bp
ALSWFFYLL-TK--N-PR
>LOC_Os03g04660.1_OsCYP96B5 18 bp
ALSWFFYIL-SK--N-PR
>LOC_Os03g04680.1_OsCYP96B4 18 bp
ALSWFFYLL-ST--N-PR
>LOC_Os01g08810.1_OsCYP96E1 18 bp
ALTWFFWLL-SN--H-PG
>LOC_Os03g04530.1_OsCYP96B6 18 bp
ALSWLFFNL-TE--H-PR
>LOC_Os08g16430.1_OsCYP96B7 18 bp
------------------
>LOC_Os08g16260.1_OsCYP96B8 18 bp
TLPWFFYNL-AM--N-PR
>LOC_Os01g08800.1_OsCYP96D1 18 bp
TLTWFFYMM-CK--H-PH
>LOC_Os05g08850.1_OsCYP96D2 18 bp
ALTWLFYMI-CT--H-PH
>Mp3g17470.1_MpCYP86A1 18 bp
QVNWFLWLV-TQ--H-PE
>At5g35715_AtCYP724A1 18 bp
TLSLVVYFL-AK--S-P-
>AagrOXF_evm.model.utg000011l.105.1 18 bp
TTAAALYCI-SA--H-PE
>Cre01.g003850.t1.1_CrCYP747A1 18 bp
TTAALLYCI-SA--H-PH
>kfl00667_0050_v1.1 18 bp
TTTAALYCI-SQ--T-PG
>Mp4g21690.1_MpCYP716D1 18 bp
TLTMAIRKI-TE--H-SE
>Mp4g00450.1_MpCYP716E1 18 bp
TLSTVLKNI-GQ--R-PE
>Mp7g03050.1_MpCYP716F3 18 bp
MLTLSLRLI-KE--D-PA
>Mapoly0074s0092.1_MpCYP716F1 18 bp
MLTLSLRLI-KE--D-PA
>Mp7g03000.1_MpCYP716F2 18 bp
TLTLALRCI-KQ--N-PA
>Mp1g01000.1_MpCYP716A1 18 bp
TLAMVLRET-SR--N-PH
>Mp2g06070.1_MpCYP716B1 18 bp
TMTMMMMHI-SR--N-PQ
>Mp1g04680.1_MpCYP716C1 18 bp
ALTMVITFV-SK--N-PQ
>Pp3c23_4600V3.1_PpCYP716F1 18 bp
ALAGLLKYL-SL--N-PE
>SELMODRAFT_402287_SmCYP716J1v1 18 bp
TLTLSLKFL-AE--N-PY
>SELMODRAFT_144826_SmCYP716J1v2 18 bp
TLTLSLKFL-AE--N-PY
>SELMODRAFT_84634_SmCYP716K1v1 18 bp
ALTITMKML-TD--N-PH
>SELMODRAFT_231756_SmCYP716K1v2 18 bp
ALTITMKML-TD--N-PH
>SELMODRAFT_120725_SmCYP716M1v2 18 bp
SLAMTLKCL-AQ--N-PA
>SELMODRAFT_233532_SmCYP716M1v1 18 bp
SLAMTLKCL-AQ--N-PA
>SELMODRAFT_164454_SmCYP716P3 18 bp
TLAVSIKCI-AE--N-PW
>SELMODRAFT_112151_SmCYP716P5v1 18 bp
TLAVSMKCI-AE--N-PW
>SELMODRAFT_126145_SmCYP716P5v2 18 bp
TLAVSMKCI-AE--N-PW
>SELMODRAFT_403029_SmCYP716P4 18 bp
SLMSSMKYI-GE--N-PW
>SELMODRAFT_1987_SmCYP716P6 18 bp
SLVSSMKCI-GE--N-PW
>SELMODRAFT_234244_SmCYP716P7 18 bp
SLVSSMKYI-GE--N-PW
>SELMODRAFT_161932_SmCYP716P1v2 18 bp
SLAIAIKYI-AE--N-PS
>SELMODRAFT_130337_SmCYP716P1v1 18 bp
SLGIAIKYI-AE--N-PS
>SELMODRAFT_444868_SmCYP716N1 18 bp
SISMTIKSL-VE--N-QT
>SELMODRAFT_114324_SmCYP716L1v2 18 bp
ALTWTLKFL-AD--S-PS
>SELMODRAFT_231370_SmCYP716L1v1 18 bp
ALTWTLKFL-AD--S-PS
>At5g36140_AtCYP716A2 18 bp
VCTFVVNYL-AE--F-PH
>At2g42850_AtCYP718 18 bp
AMSMTFKML-AQ--H-PT
>Mp7g11110.1_MpCYP707D1 18 bp
TITWIVKHL-SE--H-HD
>Mp2g25940.1_MpCYP707A1 18 bp
VMTWLVKYL-SG--S-PS
>At2g29090_AtCYP707A2 18 bp
VLTWLLKYL-HD--H-PN
>At5g45340_AtCYP707A3 18 bp
VLTWILKYL-AD--N-PT
>At4g19230_AtCYP707A1 18 bp
VMSWILKYL-AE--N-PN
>LOC_Os02g47470.1_OsCYP707A5 18 bp
VLTWMVKFL-GD--H-PA
>SELMODRAFT_104642_SmCYP707A20v2 18 bp
VLTWLLKYL-KE--N-PA
>SELMODRAFT_89153_SmCYP707A20v1 18 bp
VLTWLLKYL-KE--N-PA
>SELMODRAFT_96503_SmCYP707A43v1 18 bp
VLTWLLKYL-KE--N-PV
>SELMODRAFT_97760_SmCYP707A43v2 18 bp
VLTWLLKYL-KE--N-PV
>LOC_Os08g36860.1_OsCYP707A6 18 bp
VLTWILKYL-HD--S-PK
>LOC_Os09g28390.1_OsCYP707A37 18 bp
VLTWIVKYL-HD--H-PK
>AagrOXF_evm.model.utg000028l.199.1 18 bp
VMTWLLKYL-AD--S-PA
>AagrOXF_evm.model.utg000080l.62.1 18 bp
ALSWIVKYL-YD--Y-PH
>AagrOXF_evm.model.utg000080l.60.1 18 bp
SLAWVLKFL-HD--N-PP
>kfl00039_0260_v1.1 18 bp
ALASIIRYL-SD--D-PA
>kfl00785_0010_v1.1 18 bp
SLSIIIHSL-GS--R-PD
>LOC_Os09g21260.1_OsCYP728A1 18 bp
LLTFLLRHL-DG--N-RA
>LOC_Os07g33620.1_OsCYP728B1 18 bp
LLTFMVRHL-AD--D-PA
>LOC_Os07g33440.1_OsCYP728B3 18 bp
LMTFMVRHL-AN--D-PD
>LOC_Os07g33610.1_OsCYP728C1 18 bp
LITFLLRYL-AN--D-PD
>LOC_Os07g33580.1_CYP728C3 18 bp
LITFLLRYL-AN--D-PD
>LOC_Os07g33550.1_OsCYP728C5 18 bp
LITFLLRYL-AN--E-PD
>LOC_Os07g33560.1_OsCYP728C4 18 bp
LITFLIRCL-AN--E-PD
>LOC_Os07g33540.1_OsCYP728C7 18 bp
LIIFLLRYL-AN--E-PD
>LOC_Os07g33480.1_OsCYP728C9 18 bp
LITFMLWHL-DK--E-PE
>AagrOXF_evm.model.utg000002l.690.1 18 bp
SLCWVLNNL-CL--H-PD
>AagrOXF_evm.model.utg000113l.108.1 18 bp
TLCWVLNYL-CL--H-PD
>AagrOXF_evm.model.utg000002l.692.1 18 bp
AICWVLNNL-CL--Y-PD
>AagrOXF_evm.model.utg000002l.689.1 18 bp
AICWVLNNL-WL--Y-PD
>AagrOXF_evm.model.utg000006l.680.1 18 bp
TLAWVLHSL-CV--H-RD
>AagrOXF_evm.model.utg000059l.275.1 18 bp
AISWVIYNL-CS--Y-PT
>AagrOXF_evm.model.utg000059l.278.1 18 bp
AISWVIYNL-CL--Y-PT
>AagrOXF_evm.model.utg000025l.8.1 18 bp
TITWLIQNL-CT--Y-PH
>AagrOXF_evm.model.utg000025l.3.1 18 bp
TVTWAIRNL-CS--N-PT
>AagrOXF_evm.model.utg000113l.99.1 18 bp
TVTLLIRNL-CL--Y-PS
>AagrOXF_evm.model.utg000113l.115.1 18 bp
TISLVIRNF-CI--Y-PS
>AagrOXF_evm.model.utg000006l.1173.1 18 bp
SLTWVIHNL-LL--Y-PE
>AagrOXF_evm.model.utg000012l.130.1 18 bp
SITWLIRNL-CL--Y-PE
>AagrOXF_evm.model.utg000009l.283.1 18 bp
TLVWIIRDL-LL--R-PD
>AagrOXF_evm.model.utg000012l.600.1 18 bp
ALMWVLYNM-CQ--N-PD
>AagrOXF_evm.model.utg000012l.602.1 18 bp
ALMWVLYNM-CQ--Y-PE
>AagrOXF_evm.model.utg000032l.1.1 18 bp
TIMWVLYNM-CL--Y-PE
>AagrOXF_evm.model.utg000111l.244.1 18 bp
LILWVLYNL-CL--Y-PE
>AagrOXF_evm.model.utg000116l.328.1 18 bp
LIAWAVRFL-TE--N-PE
>AagrOXF_evm.model.utg000116l.327.1 18 bp
LLAWVVKFL-TE--N-QD
>SELMODRAFT_120985_SmCYP707B1v1 18 bp
FLVWIVKYL-TE--H-PD
>SELMODRAFT_123012_SmCYP707B1v2 18 bp
FLVWIVKYL-TE--H-PD
>SELMODRAFT_112223_SmCYP707B2v2 18 bp
LLVWIVKYL-TE--N-PQ
>SELMODRAFT_77991_SmCYP707B2v1 18 bp
LLVWIVKYL-TE--N-PQ
>SELMODRAFT_98891_SmCYP707C1v1 18 bp
QLVWAIKNL-HD--N-PE
>SELMODRAFT_105637_SmCYP707C1v2 18 bp
QLVWAIKNL-HD--N-PE
>SELMODRAFT_88930_SmCYP780A4v2 18 bp
ALLWLIKYL-HE--N-PQ
>SELMODRAFT_81507_SmCYP780A4v1 18 bp
ALLWLIKYL-HE--N-PQ
>SELMODRAFT_113458_SmCYP780A8v1 18 bp
ALLWLIKYL-HE--N-PQ
>SELMODRAFT_129604_SmCYP780A8v2 18 bp
ALLWLIKYL-HE--N-PQ
>SELMODRAFT_164926_SmCYP780A1v1 18 bp
ALVWLMKHL-NG--N-PQ
>SELMODRAFT_147479_SmCYP780A1v2 18 bp
ALVWLMKHL-NG--N-PQ
>SELMODRAFT_403650_SmCYP780A2v1 18 bp
ALVWLMKHL-NG--N-PQ
>SELMODRAFT_136704_SmCYP780A10 18 bp
ALMWLIKHL-NE--N-PQ
>SELMODRAFT_431307_SmCYP780A9 18 bp
------------------
>SELMODRAFT_406804_SmCYP780A5v1 18 bp
ALVWLIKHL-NE--N-PQ
>SELMODRAFT_406845_SmCYP780A7 18 bp
ALMWLIKHL-NE--N-PQ
>SELMODRAFT_76045_SmCYP780A3v1 18 bp
ALVWLMKHL-NE--N-PQ
>SELMODRAFT_411693_SmCYP780A3v2 18 bp
------------------
>SELMODRAFT_407046_SmCYP780B1v1 18 bp
TLVWMMKRL-QE--N-PE
>AagrOXF_evm.model.utg000002l.430.1 18 bp
TITWLAKFI-DE--H-PD
>AagrOXF_evm.model.utg000002l.427.1 18 bp
TITWLAKFI-HE--H-PH
>AagrOXF_evm.model.utg000042l.318.1 18 bp
TITWLAKFI-HE--H-PD
>AagrOXF_evm.model.utg000017l.78.1 18 bp
TITWLAKFI-HE--H-PH
>AagrOXF_evm.model.utg000010l.245.1 18 bp
QLTWIAKLL-QE--H-PE
>AagrOXF_evm.model.utg000011l.104.1 18 bp
QLTWIAKLL-QE--H-PQ
>AagrOXF_evm.model.utg000018l.269.1 18 bp
TLTWLVKLL-HE--N-PS
>AagrOXF_evm.model.utg000050l.471.1 18 bp
TLTWLAKLL-HE--N-PS
>AagrOXF_evm.model.utg000125l.34.1 18 bp
ALTWLAKLL-HE--N-PT
>AagrOXF_evm.model.utg000113l.121.1 18 bp
TVAWLAKLL-HE--N-PD
>AagrOXF_evm.model.utg000113l.104.1 18 bp
TLTWLVKLL-HE--N-PS
>AagrOXF_evm.model.utg000042l.276.1 18 bp
TLTWLAKLV-HE--N-PD
>AagrOXF_evm.model.utg000042l.280.1 18 bp
TLTWLAKLL-HE--N-PD
>AagrOXF_evm.model.utg000100l.332.1 18 bp
TLTWLAKLL-HE--N-PS
>AagrOXF_evm.model.utg000113l.94__95.1 18 bp
TLTWLVKLL-HE--N-PS
>AagrOXF_evm.model.utg000113l.88.1 18 bp
TLTWIVKLL-HE--N-PS
>AagrOXF_evm.model.utg000113l.89.1 18 bp
TLTWLAKLL-HE--H-PS
>AagrOXF_evm.model.utg000050l.514.1 18 bp
ALTWLVKLL-HD--N-PS
>AagrOXF_evm.model.utg000080l.53.1 18 bp
TLTWLVKLL-HE--N-PS
>AagrOXF_evm.model.utg000059l.374.1 18 bp
TLTWLVKLL-HE--N-PS
>AagrOXF_evm.model.utg000095l.6.1 18 bp
TLTWLVKLI-HE--N-PS
>AagrOXF_evm.model.utg000126l.6.1 18 bp
TLTWIVKLL-HE--N-PS
>AagrOXF_evm.model.utg000113l.97.1 18 bp
ALTWLVKLV-HE--N-PS
>AagrOXF_evm.model.utg000113l.120.1 18 bp
TLTWLVKLL-HE--N-PS
>AagrOXF_evm.model.utg000024l.56.1 18 bp
TVTWIVKLL-HD--N-PS
>AagrOXF_evm.model.utg000024l.63.1 18 bp
SITWLFKLL-HD--N-PS
>AagrOXF_evm.model.utg000100l.305.1 18 bp
TLTWLAKLL-HE--N-PS
>AagrOXF_evm.model.utg000050l.439.1 18 bp
ALAFLVKLI-HE--N-PS
>AagrOXF_evm.model.utg000126l.12.1 18 bp
TLTWIAKLL-FE--N-PH
>AagrOXF_evm.model.utg000012l.317.1 18 bp
------------------
>AagrOXF_evm.model.utg000091l.357.1 18 bp
ALTSIIRRL-FQ--N-PD
>Mp1g25410.1_MpCYP817A1 18 bp
SMMWVLILL-AK--H-PE
>AagrOXF_evm.model.utg000002l.660.1 18 bp
HIMWIMLLL-AK--H-PK
>Mp4g23680.1_MpCYP817C1 18 bp
SIMWAMIFL-QR--H-PE
>AagrOXF_evm.model.utg000006l.858.1 18 bp
TGLWIMILL-YQ--H-PH
>SELMODRAFT_127900_SmCYP88E2v2 18 bp
VIMWLMIFL-KR--N-PD
>SELMODRAFT_419505_SmCYP88E2v1 18 bp
------------------
>SELMODRAFT_103517_SmCYP88E1v1 18 bp
LILWLLIFL-LK--H-EI
>SELMODRAFT_1840_SmCYP88E1v2 18 bp
LILWLLIFL-LK--H-EI
>SELMODRAFT_86321_SmCYP88F1v2 18 bp
LVTWLAILL-KE--H-PA
>SELMODRAFT_115926_SmCYP88F1v1 18 bp
LVTWLAILL-KE--H-PA
>At2g32440_AtCYP88A4 18 bp
LTMWATILM-QE--H-PM
>At1g05160_AtCYP88A3 18 bp
TIMWATVFL-QE--H-PE
>LOC_Os06g02019.1_OsCYP88A5 18 bp
ITMWATVFL-QE--N-PD
>AagrOXF_evm.model.utg000009l.123.1 18 bp
TTMWLLINM-HR--N-PE
>AagrOXF_evm.model.utg000009l.289.1 18 bp
TTMWLLIFM-HR--N-PE
>Mp2g10420.1_MpCYP817B1 18 bp
SLTWFMIFM-NE--H-PE
>Mp1g15990.1_MpCYP815A1 18 bp
TLLFLVYYI-GQ--H-PQ
>AagrOXF_evm.model.utg000083l.165.1 18 bp
TMAFSMMFL-LQ--Y-PE
>AagrOXF_evm.model.utg000083l.176.1 18 bp
TMAFSMMFL-LQ--H-PE
>AagrOXF_evm.model.utg000109l.186.1 18 bp
QLSFLLKYL-VE--N-PD
>LOC_Os10g23180.1_OsCYP729A1 18 bp
AIMWATYHL-AK--S-PS
>LOC_Os10g23160.1_OsCYP729A2 18 bp
AIMWATYYL-AK--L-SA
>At5g05690_AtCYP90A1 18 bp
IMTLAVKFL-TE--T-PL
>LOC_Os11g04710.1_OsCYP90A3 18 bp
LMTLAVKFL-TE--T-PA
>LOC_Os12g04480.1_OsCYP90A19 18 bp
LMTLAVKFL-TE--T-PA
>At3g50660_AtCYP90B1 18 bp
AIALAIFFL-QA--C-PK
>LOC_Os03g12660.1_OsCYP90B2 18 bp
ALALAIFFL-EG--C-PK
>LOC_Os04g39430.1_OsCYP724B1 18 bp
LISMVVYFL-GQ--S-AQ
>SELMODRAFT_89026_SmCYP90F1v1 18 bp
AMTMAIKYL-LA--N-PQ
>SELMODRAFT_104575_SmCYP90F1v2 18 bp
AMTMAIKYL-LA--N-PQ
>At3g13730_AtCYP90D1 18 bp
LITLAVKFL-SD--S-PA
>LOC_Os01g10040.1_OsCYP90D2 18 bp
LITLAVKFL-SE--C-PL
>LOC_Os05g11130.1_OsCYP90D3 18 bp
LITLAIKYL-SE--C-PL
>At4g36380_AtCYP90C1 18 bp
AMTLAVKFL-SD--N-PV
>SELMODRAFT_186571_SmCYP90E2v2 18 bp
VIALAVKNL-SE--T-PK
>SELMODRAFT_151754_SmCYP90E2v1 18 bp
VIAFAVKNL-SE--T-PK
>SELMODRAFT_233379_SmCYP90E1v2 18 bp
VIALAVKNL-SE--T-PK
>SELMODRAFT_417566_SmCYP90E1v1 18 bp
VIALAVKNL-SE--T-PK
>SELMODRAFT_157387_SmCYP90E3v1 18 bp
IIAFAVKNL-SE--N-PK
>At5g38970_AtCYP85A1 18 bp
TSMMALKYL-HD--H-PK
>At3g30180_AtCYP85A2 18 bp
TSMMALKYL-HD--H-PK
>LOC_Os03g40540.1_CYP85A1 18 bp
TSMMAVKYL-SD--H-PK
>At1g73340_AtCYP720A1 18 bp
TMLFAVYFL-TH--C-PK
>At3g44970_AtCYP708A4 18 bp
AICLAVKFL-LE--N-PK
>At1g78490_AtCYP708A3 18 bp
CTALAVKFI-SK--D-PK
>At5g48000_AtCYP708A2 18 bp
VTSLAIKFL-AE--N-HK
>At1g55940_AtCYP708A1 18 bp
MTALTVKFI-AE--N-PK
>At4g15300_AtCYP702A2 18 bp
ILAATVKFI-SD--H-PK
>At4g15396_AtCYP702A6 18 bp
VLAATIKLI-SD--H-PK
>At4g15393_AtCYP702A5 18 bp
VLAATIKLI-SD--N-PK
>At1g65670_AtCYP702A1 18 bp
ILAATIKLI-SD--N-PK
>At3g30290_AtCYP702A8 18 bp
ILAATVKFI-SE--N-PK
>At4g15310_AtCYP702A3 18 bp
VQGAVVKLV-AD--H-PS
>At1g12740_AtCYP87A2 18 bp
ALTLAIKFL-SD--D-PE
>LOC_Os02g45280.1_OsCYP87A5 18 bp
ALTLGVRLL-AE--N-PT
>LOC_Os04g48170.1_OsCYP87A6 18 bp
ALTIGVKLL-TE--N-PK
>LOC_Os04g48210.1_OsCYP87A4 18 bp
ALTLAVKLL-AD--H-PL
>LOC_Os11g18570.1_OsCYP87B1 18 bp
TLTTTFKFL-ND--N-PE
>LOC_Os04g48200.1_CYP87B4 18 bp
TLTVAFKYL-TD--N-PK
>LOC_Os07g29960.1_OsCYP87B5 18 bp
TLTVALKFL-ND--N-PK
>LOC_Os03g45619.1_OsCYP87C2 18 bp
AITAVVRFL-TD--N-PE
>LOC_Os10g10040.1_OsCYP87C4 18 bp
GITAMLIFL-TD--N-PE
>Pp3c9_7820V3.1_PpCYP763B2 18 bp
AMLFAVKYI-MD--N-PR
>Pp3c15_4030V3.1_PpCYP763B1 18 bp
AMLFAVKYI-MD--N-PR
>Pp3c2_17920V3.1_PpCYP763A1 18 bp
TMVFSVKYI-GE--N-PK
>Mp7g14540.1_MpCYP816A1 18 bp
ALHWAVYHL-SQ--N-PE
>LOC_Os03g61980.1_OsCYP733A1 18 bp
GLTWLIKFL-GE--N-PE
>AagrOXF_evm.model.utg000003l.320.1 18 bp
TLACLIEYV-YR--H-PD
>AagrOXF_evm.model.utg000126l.285.1 18 bp
FLTWVVKLL-AD--H-PD
>At1g13110_AtCYP722A1 18 bp
ALTWMVKYL-GE--N-QK
>LOC_Os05g01120.1_OsCYP722B1 18 bp
AITWMVKYL-SD--N-RL
>Mp1g10110.1_MpCYP762A1 18 bp
VLVWVFKFL-SE--N-SK
>Mp3g17510.1_MpCYP819A1 18 bp
ALSCTIKEL-SK--S-AL
>AagrOXF_evm.model.utg000003l.1.1 18 bp
ALTWTLKNL-SD--H-PE
>Pp3c24_15730V3.1_PpCYP762A1 18 bp
ALVWMVKWI-QE--N-PE
>Mp5g22590.1_MpCYP818A1 18 bp
TLTNAMYYL-ST--R-PH
>Mp8g07210.1_MpCYP818B1 18 bp
------------------
>EpCYP81A12 18 bp
TTEWAMALL-LN--H-PE
>EpCYP81A21 18 bp
TTEWAMALL-LN--H-PE
>LOC_Os03g55240.1_OsCYP81A6 18 bp
TSEWAMSLL-LN--H-PD
>LOC_Os03g55260.1_OsCYP81A8 18 bp
TIEWAMSLL-LN--H-PE
>LOC_Os02g30110.1_OsCYP81L2 18 bp
VVEWAMSLL-LN--N-PG
>LOC_Os02g30100.1_OsCYP81L3 18 bp
TVEWAMSLL-LN--N-PG
>LOC_Os02g30090.1_OsCYP81L4 18 bp
TIEWAMSLL-LN--N-PN
>LOC_Os02g30080.1_OsCYP81L5 18 bp
TIEWAMSLL-LN--N-PD
>LOC_Os04g18380.1_OsCYP81M1 18 bp
TIEWGMALL-LN--H-PA
>LOC_Os12g39240.1_OsCYP81N1 18 bp
TIEWAMAQL-VT--H-PE
>LOC_Os12g39300.1_OsCYP81N2 18 bp
TTEWAMAQL-VA--H-PE
>At4g37320_AtCYP81D5 18 bp
TLEWAMSNL-LN--H-PE
>At4g37330_AtCYP81D4 18 bp
TLEWAMSNL-LN--H-PE
>At4g37340_AtCYP81D3 18 bp
TLEWTLSAL-LN--H-PQ
>At4g37360_AtCYP81D2 18 bp
TLEWALSSL-LN--N-PE
>At1g66540_CYP81D10At 18 bp
TLEWALSSL-LN--N-PE
>AT4g37370_AtCYP81D8 18 bp
TLEWALSNV-LN--H-PD
>At3g28740_CYP81D11At 18 bp
TLEWAMSNL-LN--H-PE
>At2g23220_AtCYP81D6 18 bp
TLEWAMLNV-LN--H-PE
>At2g23190_AtCYP81D7 18 bp
TLEWAMLNL-LN--H-PE
>At5g36220_AtCYP81D1 18 bp
TLEWALSNL-LN--H-PD
>At5g57220_AtCYP81F2 18 bp
TLEWAMANL-LK--K-PE
>At4g37400_AtCYP81F3 18 bp
TLEWAMSSL-LN--H-PE
>At4g37410_AtCYP81F4 18 bp
TIEWAMASL-LN--H-PK
>At4g37430_AtCYP81F1 18 bp
TLEWAMANL-LR--N-PE
>At4g37310_AtCYP81H1 18 bp
TVEWAMSNL-LN--H-PQ
>At5g67310_AtCYP81G1 18 bp
TLEWAMANL-LN--H-PE
>At5g10610_AtCYP81K1 18 bp
AMEWAVSLL-LN--H-PD
>At5g10600_AtCYP81K2 18 bp
TMEWAMALL-LN--H-PD
>LOC_Os12g39310.1_OsCYP81P1 18 bp
TIEWAMALL-LN--N-PD
>Mp3g23930.1_MpCYP78A101 18 bp
LTEWVMAEL-VK--N-PE
>AagrOXF_evm.model.utg000020l.55.1 18 bp
LTEWTMAEI-VL--N-PE
>SELMODRAFT_121799_SmCYP78A49v2 18 bp
LTEWALAEL-VL--N-PD
>SELMODRAFT_111062_SmCYP78A45v2 18 bp
LTEWIVAEL-VL--H-PE
>SELMODRAFT_107419_SmCYP78A45v1 18 bp
LTEWIVAEL-VL--H-PE
>SELMODRAFT_110820 18 bp
LTEWILAEL-VI--H-PE
>SELMODRAFT_107475_SmCYP78A43v1 18 bp
LTEWILAEL-VL--H-PE
>SELMODRAFT_111015_SmCYP78A43v2 18 bp
LTEWILAEL-VL--H-PE
>SELMODRAFT_110896_SmCYP78A46v2 18 bp
LTEWILAEL-VL--H-PE
>SELMODRAFT_107837_SmCYP78A46v1 18 bp
-----LAEL-VL--H-PE
>SELMODRAFT_107558_SmCYP78A44v1 18 bp
LTEWILAEL-VL--H-PE
>SELMODRAFT_111024_SmCYP78A44v2 18 bp
LTEWILAEL-VL--H-PE
>SELMODRAFT_83483_SmCYP78A48v2 18 bp
LTEWMLAEL-VL--H-PE
>SELMODRAFT_77009 18 bp
LTEWMLAEL-VL--H-PE
>Pp3c24_17830V3.1_PpCYP78A27 18 bp
LTEWIMAEM-VL--N-PE
>Pp3c8_21260V3.1_PpCYP78A28 18 bp
LTEWIMAEM-VL--H-PE
>SELMODRAFT_1587_SmCYP78A47v2 18 bp
LTEWVLAEL-VV--H-PD
>SELMODRAFT_1586_SmCYP78A47v1 18 bp
LTEWVLAEL-VV--H-PD
>At5g09970_AtCYP78A7 18 bp
LTEWTMAEL-VL--N-PN
>LOC_Os10g26340.1_OsCYP78A11 18 bp
VTEWCMAEV-VR--N-PA
>Pp3c4_30340V3.1_PpCYP78E1 18 bp
LTEWALAEV-IL--N-QG
>At3g26830_AtCYP71B15 18 bp
LIEWILARM-VL--H-PD
>At3g61880_AtCYP78A9 18 bp
LIEWILARM-VL--H-PD
>At2g46660_AtCYP78A6 18 bp
LIEWILARM-VL--H-PD
>At1g01190_AtCYP78A8 18 bp
LVEWVLARI-VM--H-PK
>LOC_Os08g43390.1_OsCYP78C5 18 bp
LIEWVAARL-VL--H-QD
>LOC_Os09g35940.1_OsCYP78C6 18 bp
LIEWVLARL-VL--Q-QD
>LOC_Os03g04190.1_OsCYP78C7 18 bp
LMEWTLARV-VL--H-PD
>At1g13710_AtCYP78A5 18 bp
LVEWVLARM-VL--H-QD
>At1g74110_AtCYP78A10 18 bp
LLEWILARM-VL--H-PD
>LOC_Os07g41240.1_OsCYP78B5 18 bp
LMEWVMARM-VM--H-PE
>LOC_Os03g30420.1_OsCYP78A12 18 bp
LLEWIMARM-VL--H-PD
>LOC_Os03g40600.1_OsCYP78B6 18 bp
--------M-AL--H-PD
>LOC_Os11g29720.1_OsCYP78D1 18 bp
LLEWAMARM-VL--H-PD
>Mp1g14150.1_MpCYP78E1 18 bp
TIEWAVAEL-IL--N-PE
>ZmCYP92A1 18 bp
TLEWAVSEL-LK--N-PK
>LOC_Os09g26980.1_OsCYP92A7 18 bp
TIEWAISEL-LR--K-PE
>LOC_Os09g26960.1_OsCYP92A9 18 bp
TVEWALSEL-LK--K-PE
>LOC_Os09g26940.1_OsCYP92A11 18 bp
TVEWAISEL-LR--K-PE
>LOC_Os09g08920.1_OsCYP92A13 18 bp
-----MSEV-LK--N-PA
>LOC_Os09g08990.1_OsCYP92A14 18 bp
TVEWAMSEV-LK--N-PA
>LOC_Os08g35510.1_OsCYP92A12 18 bp
TVEWALSEL-FK--N-PA
>LOC_Os02g29960.1_OsCYP92A15 18 bp
SVEWAMSEV-LR--N-PS
>AagrOXF_evm.model.utg000002l.149.1 18 bp
TVEWGLSEL-LR--N-PQ
>AagrOXF_evm.model.utg000002l.146.1 18 bp
TVEWGLSEL-LR--N-PQ
>AagrOXF_evm.model.utg000091l.486.1 18 bp
TVEWGLSEL-LR--N-PQ
>AagrOXF_evm.model.utg000006l.535.1 18 bp
TVEWGLSEL-LR--N-PQ
>AagrOXF_evm.model.utg000006l.305.1 18 bp
TLEWSFAEL-LR--N-PS
>AagrOXF_evm.model.utg000018l.181.1 18 bp
TLEWTFAEL-LR--N-PS
>AagrOXF_evm.model.utg000018l.190.1 18 bp
TLEWTFAEL-LR--N-PS
>LOC_Os03g44740.1_OsCYP92C1 18 bp
AMEWAMAEL-LR--R-PD
>AagrOXF_evm.model.utg000005l.204.1 18 bp
TVEWAMAEL-LR--H-PQ
>AagrOXF_evm.model.utg000111l.105.1 18 bp
TVEWGMSEL-LR--H-PD
>AagrOXF_evm.model.utg000081l.326.1 18 bp
SVEWAMAEL-LR--H-PE
>AagrOXF_evm.model.utg000114l.23.1 18 bp
SIEWAMAEL-LK--H-PE
>AagrOXF_evm.model.utg000126l.11.1 18 bp
CMEWAMAEL-VR--N-PD
>AagrOXF_evm.model.utg000018l.302.1 18 bp
TMEWAMAEV-IR--N-PD
>AagrOXF_evm.model.utg000140l.76.1 18 bp
TMEWAMAEV-IR--N-PE
>AagrOXF_evm.model.utg000083l.93.1 18 bp
TMEWTMAEV-IR--N-PH
>AagrOXF_evm.model.utg000002l.639.1 18 bp
NVEWAMVEL-LR--H-PA
>AagrOXF_evm.model.utg000050l.276.1 18 bp
TTEWAMAEL-LR--H-PA
>AagrOXF_evm.model.utg000050l.232.1 18 bp
TTEWAMAEL-LR--H-PA
>AagrOXF_evm.model.utg000050l.277.1 18 bp
TMEWAMAEL-LR--Q-PE
>AagrOXF_evm.model.utg000050l.231.1 18 bp
TMEWAMAEL-LR--Q-PE
>AagrOXF_evm.model.utg000083l.126.1 18 bp
TTEWAMAEL-LR--H-PE
>AagrOXF_evm.model.utg000083l.121.1 18 bp
TTEWAMAEL-FR--H-PE
>AagrOXF_evm.model.utg000083l.124.1 18 bp
TTEWAMAEL-LR--H-PA
>AagrOXF_evm.model.utg000126l.217.1 18 bp
TTEWAMAEL-LR--H-PA
>AagrOXF_evm.model.utg000045l.256.1 18 bp
TTEWAMAEL-LR--H-PA
>AagrOXF_evm.model.utg000102l.6.1 18 bp
TTEWAMAEL-LR--H-PA
>AagrOXF_evm.model.utg000008l.161.1 18 bp
TVEWTMAAL-MR--H-PE
>AagrOXF_evm.model.utg000018l.267.1 18 bp
TLEWAMAEM-VR--H-PD
>AagrOXF_evm.model.utg000018l.257.1 18 bp
TSEWAMAEI-VR--Q-PG
>AagrOXF_evm.model.utg000091l.510.1 18 bp
TLEWAVAEL-VR--H-PE
>AagrOXF_evm.model.utg000018l.316.1 18 bp
ASDWAFFEL-VR--H-PH
>AagrOXF_evm.model.utg000003l.74.1 18 bp
TAEWAMAEL-LK--N-PH
>AagrOXF_evm.model.utg000007l.45.1 18 bp
AAEWALSKL-LR--N-PT
>AagrOXF_evm.model.utg000022l.52.1 18 bp
AAEWAMSEL-LR--N-PS
>AagrOXF_evm.model.utg000091l.467.1 18 bp
AAEWAFAYL-LR--D-PH
>AagrOXF_evm.model.utg000104l.4.1 18 bp
AAEWAFAYL-LR--D-PH
>AagrOXF_evm.model.utg000103l.171.1 18 bp
AAEWAFAEL-LR--N-PD
>SELMODRAFT_70547_SmCYP788A1v2 18 bp
TIEWALSEL-MR--K-PH
>SELMODRAFT_166299_SmCYP788A1v1 18 bp
TIEWALSEL-MR--K-PH
>SELMODRAFT_116301_SmCYP796B4V2 18 bp
VTEWTLAEL-LH--H-PD
>SELMODRAFT_85436_SmCYP796B4v1 18 bp
VTEWALAEL-LH--H-PD
>SELMODRAFT_85404_SmCYP796B5 18 bp
VTEWALAEL-LH--H-PD
>SELMODRAFT_12440_SmCYP796B3v1 18 bp
VTEWALAEL-LH--H-PD
>SELMODRAFT_64553_SmCYP796B6v1 18 bp
VTEWALAEL-LH--H-PD
>SELMODRAFT_116408_SmCYP796B6v2 18 bp
VTEWALAEL-LH--H-PD
>SELMODRAFT_12445 18 bp
VTEWALAEL-LH--H-PD
>SELMODRAFT_12450_SmCYP796B2v1 18 bp
VTEWALAEL-LH--H-PD
>SELMODRAFT_12447_SmCYP796B1v1 18 bp
VTEWALAEL-LH--H-PD
>SELMODRAFT_22372_SmCYP796B7v2 18 bp
VIEWALAEL-LH--H-PD
>SELMODRAFT_22371_SmCYP796B7v1 18 bp
VIEWALAEL-LH--H-PD
>SELMODRAFT_22308_SmCYP796A1v1 18 bp
VVEWAMAEL-LH--Y-PK
>SELMODRAFT_87059_SmCYP796A1v2 18 bp
VVEWAMAEL-LH--Y-PK
>SELMODRAFT_20611_SmCYP796C1v1 18 bp
VVEWAMAEL-LH--N-PE
>SELMODRAFT_10125_SmCYP796C4 18 bp
VVEWAMAEL-LH--N-PE
>SELMODRAFT_134412_SmCYP797E1v2 18 bp
TVEWALLEL-VH--N-PE
>SELMODRAFT_112052_SmCYP797E1v1 18 bp
TVEWALLEL-VN--N-PE
>SELMODRAFT_111866_SmCYP797E5 18 bp
TTEWALLEL-LN--N-PE
>SELMODRAFT_419692_SmCYP797E4v1 18 bp
RVEWALLEL-LN--N-PD
>SELMODRAFT_430149_SmCYP797E4v2 18 bp
RVEWALLEL-LN--N-PD
>SELMODRAFT_106240_SmCYP797D1v2 18 bp
SIEWALMEL-LL--N-PH
>SELMODRAFT_83018_SmCYP797D1v1 18 bp
SIEWALMEL-LL--N-PH
>SELMODRAFT_178226_SmCYP797B9v2 18 bp
TSEWLMASV-MH--N-PR
>SELMODRAFT_78428_SmCYP797B9v1 18 bp
TSEWLMASV-MH--N-PR
>SELMODRAFT_78600_SmCYP797B5 18 bp
ASEWLMAVL-MH--D-PR
>SELMODRAFT_78340_SmCYP797B7 18 bp
ASEWLIAVL-MH--D-PR
>SELMODRAFT_108996_SmCYP797B12 18 bp
VSEWLMGAV-MH--N-PR
>SELMODRAFT_90715_SmCYP797B3 18 bp
------------------
>SELMODRAFT_108865_SmCYP797B11v1 18 bp
------------------
>SELMODRAFT_132063_SmCYP797B19 18 bp
TCEWIMAAV-MH--N-PQ
>SELMODRAFT_116027_SmCYP797B10 18 bp
ICEWMLAAM-ME--N-PR
>SELMODRAFT_132115_SmCYP797B17 18 bp
GTEWLMAAV-IQ--E-PR
>SELMODRAFT_90256_SmCYP797B1v1 18 bp
GTEWLMAAV-IQ--E-PR
>SELMODRAFT_90850_SmCYP797B2 18 bp
GTEWLMAAV-IQ--E-PR
>SELMODRAFT_120910_SmCYP797A1v2 18 bp
TVEWILAEL-LR--N-PL
>SELMODRAFT_113134_SmCYP797A1v1 18 bp
TVEWILAEL-LR--N-PL
>SELMODRAFT_102826_SmCYP797G1v1 18 bp
TVEWTFGEI-LH--RAPH
>SELMODRAFT_176221_SmCYP797G2v2 18 bp
VIEWALAEI-LH--RAPR
>SELMODRAFT_271116_SmCYP797G2v1 18 bp
VIEWALAEI-LH--RAPR
>SELMODRAFT_421431_SmCYP797H2 18 bp
VIEWAILEL-LH--H-PE
>SELMODRAFT_421437_SmCYP797H6 18 bp
VIEWAILEL-LH--H-PE
>SELMODRAFT_115634_SmCYP797H2Pv1 18 bp
LIEWTLLEL-MH--N-PL
>SELMODRAFT_130230_SmCYP797H4v2 18 bp
IVEWTLLEL-LH--N-PR
>SELMODRAFT_115322_SmCYP797H4v1 18 bp
IVEWTLLEL-LH--N-PR
>SELMODRAFT_95246_SmCYP797F1v2 18 bp
VIEWVILEL-LR--N-PD
>SELMODRAFT_77761_SmCYP797F1v1 18 bp
VIEWAILEL-LR--N-PD
>SELMODRAFT_11244_SmCYP797C1v1 18 bp
AAEWVMAQL-LH--N-PH
>Mp3g14900.1_MpCYP829F1 18 bp
SMLWILAEL-LK--Q-PA
>Mp5g21950.1_MpCYP829F4 18 bp
SMIWGLAEL-MR--N-PG
>Mp7g08070.1_MpCYP829F2 18 bp
TMLWTLAEL-MR--H-PD
>Mp7g08050.1_MpCYP829F5 18 bp
SMLWALAEL-MR--Q-PD
>Mp7g08020.1_MpCYP829F3 18 bp
SMLWALAEL-MR--Q-PD
>Pp3c17_14010V3.1_PpCYP761E1 18 bp
TIEWAMSEL-LR--N-PP
>Pp3c2_37410V3.1_PpCYP761E2 18 bp
TIEWAMSEM-LR--N-PT
>At5g07990_AtCYP75B1 18 bp
TVDWAIAEL-IR--H-PD
>LOC_Os10g17260.1_OsCYP75B3 18 bp
TVEWALAEL-IR--H-PD
>LOC_Os10g16974.1_OsCYP75B4 18 bp
IVEWTMAEL-IR--H-PD
>LOC_Os03g25150.1_OsCYP75A11 18 bp
IVEWAMAEM-MK--N-PA
>SELMODRAFT_169986_SmCYP781A1 18 bp
TLEWGFSEL-VR--H-PE
>SELMODRAFT_104330_SmCYP781A2 18 bp
TLEWGFSEL-VR--H-PE
>SELMODRAFT_228641_SmCYP781B1v1 18 bp
TIEWAISEL-IV--N-PR
>SELMODRAFT_229105_SmCYP781B1v2 18 bp
TIEWAISEL-IV--N-PR
>Mp3g11100.1_MpCYP98A1 18 bp
TVEWAMAEL-IR--N-PD
>Pp3c22_19010V3.1_PpCYP98A34 18 bp
SVEWAIAEL-VR--N-PD
>AagrOXF_evm.model.utg000009l.515.1 18 bp
TVEWALAEL-IR--N-PE
>SELMODRAFT_450942_SmCYP98A38v1 18 bp
SAEWAMAEI-IK--H-PK
>SELMODRAFT_450943_SmCYP98A38v2 18 bp
SAEWAMAEI-IK--H-PK
>At2g40890_AtCYP98A3 18 bp
TAEWAMAEM-IK--N-PR
>LOC_Os05g41440.1_OsCYP98A4 18 bp
SVEWAMAEL-VR--N-PR
>At1g74540_AtCYP98A8 18 bp
VIEWAMAEM-IK--C-PT
>At1g74550_AtCYP98A9 18 bp
TIEWAMAEM-IR--C-PT
>SELMODRAFT_78910_SmCYP795A2v2 18 bp
TIQWAMAEL-LN--N-PR
>SELMODRAFT_78680_SmCYP795A1v2 18 bp
TIQWAMAEL-LN--N-PR
>SELMODRAFT_78844 18 bp
TIQWAMAEL-LN--N-PR
>SELMODRAFT_78293_SmCYP795A2v1 18 bp
TIQWAMAEL-LN--N-PR
>Mp5g10800.1_MpCYP824A1 18 bp
TIEWALTEL-IK--E-SE
>SELMODRAFT_158157_SmCYP787D4v1 18 bp
TTEWALSEL-MN--S-PT
>SELMODRAFT_165663_SmCYP787D1 18 bp
TTEWALSEL-MN--N-PT
>SELMODRAFT_446702_SmCYP787D3v1 18 bp
TTEWALSEL-MN--S-PT
>SELMODRAFT_113310_SmCYP787A1v2 18 bp
TTEWALSEL-LR--N-PE
>SELMODRAFT_77365_SmCYP787A1v1 18 bp
TTEWALSEL-IR--N-PD
>Mp4g10800.1_MpCYP829D1 18 bp
TVVWALTEL-MR--H-PE
>Mp6g15540.1_MpCYP829K9 18 bp
TVVWAMTEL-LR--H-PN
>Mp4g13700.1_MpCYP829K10 18 bp
TIVWAMTEL-LR--H-PN
>Mp2g20550.1_MpCYP829K11 18 bp
-----MTEL-LR--H-PN
>Mp2g20510.1_MpCYP829K7 18 bp
TIVWAMTEL-LR--H-PN
>Mp2g20500.1_MpCYP829K8 18 bp
TIVWAITEL-LR--H-PN
>Mp2g18450.1_MpCYP829K15 18 bp
TIVWAMTEL-LR--H-PN
>Mp2g19650.1_MpCYP829K18 18 bp
TIVWAITEI-LR--H-PN
>Mp8g17950.1_MpCYP829K17 18 bp
TIVRAITEL-VR--H-PN
>Mp8g10300.1_MpCYP829K30 18 bp
TIVWAITEL-LR--H-PN
>Mp2g16050.1_MpCYP829K31 18 bp
TIVWAITEL-LR--H-PN
>Mp2g16020.1_MpCYP829K28 18 bp
TIVWAINEL-LR--H-PN
>Mp2g18130.1_MpCYP829K27 18 bp
TIVWAMTEL-LR--H-PN
>Mp6g18110.1_MpCYP829K25 18 bp
TIVWAITEL-LR--H-PN
>Mp2g18150.1_MpCYP829K26 18 bp
TIVWAITEL-LR--H-PN
>Mp2g18120.1_MpCYP829K24 18 bp
TIVWGISQL-LR--H-PN
>Mp2g18100.1_MpCYP829K23 18 bp
TIVWGISQL-LR--H-PN
>Mp2g18140.1_MpCYP829K21 18 bp
TIVWAITEL-LR--H-PN
>Mp5g09240.1_MpCYP829K19 18 bp
SIVWAITEL-LW--H-PN
>Mp2g18430.1_MpCYP829K14 18 bp
TIVWAITEL-LR--H-PN
>Mp6g05170.1_MpCYP829K13 18 bp
TIVWAMTEL-LR--H-PN
>Mp2g18440.1_MpCYP829K12 18 bp
TIVWAIAEL-LR--H-PD
>Mp8g12170.1_MpCYP829K4 18 bp
TIVWGMTEL-LR--H-PN
>Mp8g12210.1_MpCYP829K3 18 bp
TVVWGMTEL-LR--H-PN
>Mp6g06440.1_MpCYP829K1 18 bp
-----MTEL-LR--H-PN
>Mp2g18110.1_MpCYP829K22 18 bp
TIVWAIIEL-LR--H-PN
>Mp2g19660.1_MpCYP829K16 18 bp
TIVWAITEL-LR--H-PD
>Mp6g06450.1_MpCYP829K2 18 bp
------------------
>Mp7g12580.1_MpCYP829K6 18 bp
TTVWAITEL-LR--H---
>Mp7g09860.1_MpCYP829K5 18 bp
TIVWAITEL-LR--H-PN
>Mp1g17310.1_MpCYP829K20 18 bp
RTSWVLELI-L-------
>Mp7g19270.1_MpCYP829E1 18 bp
EIMWMLVEL-MR--H-PH
>Mp2g17120.1_MpCYP829A1 18 bp
QMQWTLVEL-LR--H-PE
>Mp3g20410.1_MpCYP829G1 18 bp
VETWALTEL-MR--H-PE
>Mp2g26700.1_MpCYP829I1 18 bp
AMVWTLTAL-MK--Y-PE
>Mp3g14950.1_MpCYP829B1 18 bp
QVEWTLTEL-MR--H-PE
>Mp4g05650.1_MpCYP829H1 18 bp
QTTWALTEL-MR--H-PD
>Mp4g13420.1_MpCYP829M1 18 bp
TLVWILSEL-MR--N-PE
>At2g45570_AtCYP76C2 18 bp
TVEWAMAEL-LR--N-PE
>At2g45550_AtCYP76C4 18 bp
TLEWAMAEL-LR--N-PK
>At2g45560_AtCYP76C1 18 bp
TLEWAMTEL-LK--N-PK
>At5g36110_AtCYP716A1 18 bp
TLEWAMTEL-LK--N-PK
>At1g33720_AtCYP76C6 18 bp
TVEWAMAEL-LG--N-PK
>At1g33730_AtCYP76C5 18 bp
TVEWAMTEL-LG--N-PK
>At2g45580_AtCYP76C3 18 bp
TMEWAMTEL-FR--S-TE
>At3g61040_AtCYP76C7 18 bp
AVEWAMAEL-LR--N-PK
>LOC_Os03g14400.1_OsCYP76H4 18 bp
TVEWAMAQL-LQ--N-PP
>LOC_Os03g14420.1_OsCYP76H5 18 bp
TVEWAMAQL-LQ--S-PS
>LOC_Os10g08540.1_OsCYP76H6 18 bp
TVEWAMAEL-LR--N-PL
>LOC_Os10g08474.1_OsCYP76H8 18 bp
TVEWAMAEL-LQ--N-PI
>LOC_Os10g08319.1_OsCYP76H9 18 bp
TIEWAMVEL-LK--N-TL
>LOC_Os10g05490.1_OsCYP76P1 18 bp
VIEWAMAEL-LQ--N-PQ
>LOC_Os12g09500.1_OsCYP76P2 18 bp
VIEWAMAEL-QQ--N-PQ
>LOC_Os09g27510.1_OsCYP76K1 18 bp
TVEWAMAEL-LR--N-PS
>LOC_Os09g27500.1_OsCYP76L1 18 bp
TVEWAMAEL-LR--H-PA
>LOC_Os08g36310.1_OsCYP76M1 18 bp
TVEWAMAEL-LR--N-PS
>LOC_Os08g39730.1_OsCYP76M2 18 bp
TVQWAMAEL-LR--N-PS
>LOC_Os08g39660.1_OsCYP76M10 18 bp
TVVWAMAEL-LR--N-PS
>LOC_Os02g36030.1_OsCYP76M5 18 bp
SLEWAMAEL-LR--N-PR
>LOC_Os06g39780.1_OsCYP76M7 18 bp
TLEWVMAEL-LK--N-PG
>LOC_Os02g36110.1_OsCYP76M17 18 bp
TLEWVMAEL-LH--N-PA
>LOC_Os02g36070.1_OsCYP76M8 18 bp
TLEWVMAEL-LK--N-PS
>LOC_Os01g38110.1_OsCYP76M14 18 bp
TLEWVMADL-LR--N-PP
>LOC_Os02g36280.1_OsCYP76M6 18 bp
TVEWAMAEL-LR--N-PR
>LOC_Os06g30640.1_OsCYP76M9 18 bp
TVVWAMAEL-LR--N-PG
>LOC_Os12g09790.1_OsCYP76M13 18 bp
TVEWAMAEL-LR--N-PN
>SELMODRAFT_236259_SmCYP793B3v2 18 bp
TLEWAMAES-IK--N-PT
>SELMODRAFT_159100_SmCYP793B3v1 18 bp
TLEWAMAEL-IK--N-PT
>SELMODRAFT_126936_SmCYP793B2v3 18 bp
TLEWAMAES-IK--N-PT
>SELMODRAFT_183490 18 bp
TLEWAMAES-IK--N-PT
>SELMODRAFT_159093_SmCYP793B1 18 bp
TLEWAMAES-IK--N-PT
>SELMODRAFT_429647_SmCYP793B2v2 18 bp
------------------
>SELMODRAFT_76773_SmCYP791C1v1 18 bp
TVEWALAEL-LK--H-PD
>SELMODRAFT_267088_SmCYP791B2v1 18 bp
TIEWAMAEL-IN--N-PR
>SELMODRAFT_437557_SmCYP791B1v1 18 bp
TIEWAMAEL-IN--N-PR
>SELMODRAFT_87054_SmCYP791B1v2 18 bp
TIEWAMAEL-IN--N-PS
>SELMODRAFT_86204_SmCYP791A1v1 18 bp
TVEWAMAEL-IN--N-PR
>Pp3c27_4440V3.1_PpCYP761C1 18 bp
TSEWAMAEL-LR--H-PS
>Pp3c27_4400V3.1 18 bp
TSEWAMAEL-LR--H-PS
>SELMODRAFT_90567_SmCYP786B1v1 18 bp
TLEWALTEL-VR--H-PR
>SELMODRAFT_132062_SmCYP786B1v2 18 bp
TLEWALTEL-VR--H-PR
>SELMODRAFT_111331_SmCYP786A2 18 bp
TCEWAMAEL-LR--H-PA
>SELMODRAFT_111377_SmCYP786A1v1 18 bp
TCEWAMAEL-LR--H-PT
>SELMODRAFT_128013_SmCYP786A1v2 18 bp
TCEWAMAEL-LR--H-PA
>Mp3g14440.1_MpCYP829L1 18 bp
TILWAIAMF-MR--H-PD
>Mp3g09970.1_MpCYP829C1 18 bp
LVVWAMCNL-MK--H-PH
>At4g22710_AtCYP706A2 18 bp
ASEFAMAEI-VS--R-PE
>At4g22690_AtCYP706A1 18 bp
ASEFAMAEI-VS--R-PE
>At4g12320_AtCYP706A6 18 bp
TIEFAMAEL-IR--K-PE
>At4g12330_AtCYP706A5 18 bp
TIEFVMAEL-IS--N-PE
>At4g12300_AtCYP706A4 18 bp
TIEFAMAEL-MS--N-PE
>At4g12310_AtCYP706A7 18 bp
TIEFAMAEL-IN--K-LE
>At5g44620_AtCYP706A3 18 bp
VIEFAMAEL-LH--N-PD
>LOC_Os08g43440.1_OsCYP706C1 18 bp
TVEWGMAEM-LQ--N-RG
>LOC_Os01g50490.1_OsCYP706C2 18 bp
SVEWIMAEL-LQ--N-PQ
>SELMODRAFT_124363_SmCYP784A1 18 bp
VAEFSIAES-LN--H-PH
>At1g01280_AtCYP703A2 18 bp
TNEWAMAEA-IK--Q-PR
>LOC_Os08g03682.1_OsCYP703A3 18 bp
TNEWVMAEV-IK--N-PR
>SELMODRAFT_168652_SmCYP703C2v1 18 bp
TMEWFMLEM-IR--N-PK
>SELMODRAFT_229947_SmCYP703C2v2 18 bp
TMEWFMLEM-IR--N-PK
>SELMODRAFT_144382_SmCYP703C1v1 18 bp
TMEWFMLEM-IR--N-PK
>SELMODRAFT_74166_SmCYP703C1v2 18 bp
TMEWFMLEM-IR--N-PK
>Pp3c1_1880V3.1_PpCYP703B2 18 bp
TNEWAMAEI-IR--N-PQ
>Pp3c2_30400V3.1_PpCYP703B1 18 bp
TNEWAMAEI-IR--N-TE
>Pp3c7_17090V3.1_PpCYP703B3 18 bp
TNEWAMAEI-IR--N-QE
>AagrOXF_evm.model.utg000124l.33.1 18 bp
SSEYIMAEL-LL--N-PE
>AagrOXF_evm.model.utg000124l.34.1 18 bp
------------------
>SELMODRAFT_155508_SmCYP703D2v1 18 bp
TSEWTMAEL-VR--H-PA
>SELMODRAFT_230667_SmCYP703D2v2 18 bp
TSEWTMAEL-VR--H-PA
>SELMODRAFT_168443_SmCYP703D1v1 18 bp
ISEWAMAEL-AR--H-PR
>SELMODRAFT_108395_SmCYP703D1v2 18 bp
ISEWAMAEL-AR--H-PR
>SELMODRAFT_43356_SmCYP703E1v2 18 bp
SCEWAMAEL-LR--D-PA
>SELMODRAFT_235879_SmCYP703E1v1 18 bp
SCEWAMAEL-LR--D-PA
>Mp2g04040.1_MpCYP759B1 18 bp
SADWAIAEL-TR--N-PE
>Mp5g08730.1_MpCYP759B3 18 bp
SSDWTIAEL-LR--Q-PK
>Pp3c3_20750V3.1_PpCYP759A1 18 bp
SIEWAIAEL-LH--Y-PH
>Pp3c1_39440V3.1_PpCYP760A1 18 bp
AVEWSITEL-LR--H-PD
>Pp3c17_21950V3.1_PpCYP760A2 18 bp
AVEWGMTEL-LR--H-PH
>AagrOXF_evm.model.utg000003l.45.1 18 bp
AVEWGITAL-LN--S-PH
>AagrOXF_evm.model.utg000006l.1074.1 18 bp
TVEWGIAEL-LN--N-QH
>AagrOXF_evm.model.utg000006l.1077.1 18 bp
AMEWGIAEL-LN--N-PH
>AagrOXF_evm.model.utg000019l.94.1 18 bp
AVEWGIAAL-LN--S-PH
>AagrOXF_evm.model.utg000010l.15.1 18 bp
VGQWTMAYL-VR--Y-PQ
>AagrOXF_evm.model.utg000010l.19.1 18 bp
AGEWTMAYL-VR--Y-PN
>AagrOXF_evm.model.utg000038l.279.1 18 bp
AGQWTIAYL-VR--Y-PH
>AagrOXF_evm.model.utg000050l.281.1 18 bp
AGQWTMAYL-VR--Y-PH
>AagrOXF_evm.model.utg000038l.273.1 18 bp
------------------
>AagrOXF_evm.model.utg000091l.598.1 18 bp
VAEWCLAYL-IR--Y-PH
>AagrOXF_evm.model.utg000038l.280.1 18 bp
------------------
>SELMODRAFT_448922_SmCYP785A9v2 18 bp
SLEWAITEL-LR--H-PA
>SELMODRAFT_183227_SmCYP785A10v1 18 bp
SLEWAITEL-LR--H-PS
>SELMODRAFT_183230_SmCYP785A9v1 18 bp
SLEWAITEL-LR--H-PA
>SELMODRAFT_430996_SmSmCYP785A10v2 18 bp
SLEWAITEL-LR--H-PS
>SELMODRAFT_113757_SmCYP785A8v1 18 bp
SVEWAMAEL-LR--H-PA
>SELMODRAFT_268606_SmCYP785A7v1 18 bp
SVEWAMAEL-LR--H-PA
>SELMODRAFT_117920_SmCYP785A6v1 18 bp
LLEWAMAEL-FR--H-PV
>SELMODRAFT_126587_SmCYP785A6v2 18 bp
LLEWAMAEL-FR--H-PV
>SELMODRAFT_426456_SmCYP785A3v2 18 bp
SLEWAMAEL-LQ--H-PV
>SELMODRAFT_118026_SmCYP785A3v1 18 bp
SLEWAMAEL-FR--H-PI
>SELMODRAFT_449382_SmCYP785A4v2 18 bp
SLEWAMAEL-LR--H-PA
>SELMODRAFT_445434_SmCYP785A5v1 18 bp
SLEWAMAEL-LR--H-PA
>SELMODRAFT_117816_SmCYP785A4v1 18 bp
SLEWAMAEL-LR--H-PA
>SELMODRAFT_422497_SmCYP785A1v2 18 bp
SLEWAMAEL-FR--H-PA
>SELMODRAFT_158927_SmCYP785A1v1 18 bp
SLEWAMAEL-LR--H-PA
>Pp3c26_6560V3.1_PpCYP758C2 18 bp
TVEWAMAEL-IT--H-PD
>Pp3c23_6470V3.1_PpCYP758C1 18 bp
TLEWAMAEL-VT--H-PN
>Pp3c21_9750V3.1_PpCYP758E1 18 bp
TVVWAMSEL-MV--N-PK
>Pp3c5_14800V3.1_PpCYP758D1 18 bp
TVEWAMVEL-ML--R-PE
>Pp3c7_22790V3.1_PpCYP758E2 18 bp
TVEWAMAEL-MV--N-PL
>Pp3c11_6580V3.1_PpCYP758E3 18 bp
TVEWAMAEL-MK--N-PT
>Pp3c21_19760V3.1_PpCYP758A1 18 bp
TVEWTITEL-LR--H-PE
>Pp3c11_7340V3.1_PpCYP758G1 18 bp
AMEWTIAEL-MR--H-PE
>Mp3g03390.1_MpCYP829J5 18 bp
TIVFGMAEL-MR--N-PD
>Mp3g03410.1_MpCYP829J3 18 bp
TLMFVMAEL-MR--N-PE
>Mp3g02640.1_MpCYP829J4 18 bp
TIEFGMAEL-MR--N-PD
>Mp3g22190.1_MpCYP829J1 18 bp
SIFFVMAEL-LR--N-PD
>Mp3g22210.1_MpCYP829J2 18 bp
SIFFVMAEL-MR--N-PD
>AagrOXF_evm.model.utg000018l.239.1 18 bp
TVEWALSEL-IR--N-PE
>EpCYP71AK2 18 bp
TLEWAMAEL-VA--N-PR
>LOC_Os09g36080.1_OsCYP71AK2 18 bp
TLEWTMAEL-AA--N-PR
>LOC_Os09g36070.1_OsCYP71AK1 18 bp
TLEWIMTEL-IR--N-TQ
>LOC_Os01g12740.1_CYP71T1 18 bp
TLEWAMAEL-IN--H-PP
>LOC_Os01g12750.1_OsCYP71T2 18 bp
TTEWVMAEL-IN--H-PR
>LOC_Os01g12760.1_OsCYP71T3 18 bp
VIEWAMAEL-IT--H-PD
>LOC_Os01g12770.1_OsCYP71T4 18 bp
MMAWTMAEL-IN--H-PR
>At3g48280_AtCYP71A25 18 bp
LLEWAMTEL-LR--H-PK
>At3g48300_AtCYP71A23 18 bp
LVEWEMTEL-LR--H-PT
>At3g48270_AtCYP71A26 18 bp
LMEWAMTEL-LR--H-PK
>At3g48310_AtCYP71A22 18 bp
LMEWAMTEL-LH--R-PE
>At3g48320_AtCYP71A21 18 bp
LMDWAMTEL-LR--H-PE
>At3g48290_AtCYP71A24 18 bp
LLEWAMTEL-LC--H-HE
>At4g13310_AtCYP71A20 18 bp
FLEWAMTEL-MR--N-PK
>At4g13290_AtCYP71A19 18 bp
FLEWAMTEL-MR--N-PK
>At2g30770_AtCYP71A13 18 bp
LLEWTMTEL-IR--S-PK
>At2g30750_AtCYP71A12 18 bp
LLEWIMTEL-IR--N-PN
>At1g11610_AtCYP71A18 18 bp
LLEWIMTEL-IR--N-PE
>At5g24950_AtCYP71A15 18 bp
LLEWTMTEL-IR--H-PE
>At5g24960_AtCYP71A14 18 bp
LLEWIMTEL-IR--H-PE
>At5g42590_AtCYP71A16 18 bp
VIEWAMTRL-MR--N-PE
>At4g20240_AtCYP71A28 18 bp
AIDWAMTLV-VR--H-PE
>At4g20240_AtCYP71A27 18 bp
QLEWTMTEL-MR--H-PE
>LOC_Os08g01450.1_OsCYP71C12 18 bp
ELEYAMAEL-IQ--K-PQ
>LOC_Os06g22020.1_OsCYP71C20 18 bp
ELEYAMAEL-MQ--K-PH
>LOC_Os08g01510.1_OsCYP71C15 18 bp
VLESAMVEL-MR--K-PH
>LOC_Os08g01520.1_OsCYP71C16 18 bp
VLEYAMVEL-TR--K-PH
>LOC_Os08g01490.1_OsCYP71C17 18 bp
ALEFAMSEL-IR--K-PH
>LOC_Os11g27730.1_OsCYP71AE2 18 bp
VIEFTFAEL-MR--K-PH
>LOC_Os05g35010.1_OsCYP71AD1 18 bp
TLEWAMSEL-VK--N-PA
>At5g25130_AtCYP71B12 18 bp
VMTWVMTYL-IS--N-PR
>At5g25120_AtCYP71B11 18 bp
VMTWVMTYL-IS--N-PR
>At5g25140_AtCYP71B13 18 bp
TITWVMTHL-IK--N-PR
>At5g25180_AtCYP71B14 18 bp
TVTWVMTHL-IK--N-PR
>At3g26200_AtCYP71B22 18 bp
TMIWAMTEL-AR--H-PR
>At3g26190_AtCYP71B21 18 bp
TMIWALTEL-TR--H-PR
>At3g53280_AtCYP71B5 18 bp
TMIWTMTEL-SR--H-PR
>At3g44250_AtCYP71B38 18 bp
TMIWTLTEL-SR--H-PR
>At5g35715_AtCYP71B8 18 bp
TMIWTMTEL-TR--H-PR
>At3g53300_AtCYP71B31 18 bp
TMIWTMTEL-TR--H-PR
>At3g53300_AtCYP71B32 18 bp
------------------
>At3g26210_AtCYP71B23 18 bp
TILWAMTEL-IR--N-PR
>At1g13110_AtCYP71B7 18 bp
TLNWAMAEL-IR--N-PR
>At1g13090_AtCYP71B28 18 bp
TLIWAMTEL-IR--N-PR
>At1g13100_AtCYP71B29 18 bp
TLIWAITEL-VR--N-RK
>At3g26170_AtCYP71B19 18 bp
TMIWAMTEL-VK--N-PK
>At3g26180_AtCYP71B20 18 bp
TMIWAVTEL-VK--N-PK
>At3g26150_AtCYP71B16 18 bp
TMIWAMTEL-AR--N-PE
>At3g26160_AtCYP71B17 18 bp
TMIWTMTEL-AR--N-PE
>At1g13080_AtCYP71B2 18 bp
TMIWAMTEL-IR--N-PR
>AT1G13070_AtCYP71B27 18 bp
TMIWAMTEL-VK--K-PL
>At3g26270_AtCYP71B25 18 bp
TMIWAMAEL-VN--N-PR
>At3g26280_AtCYP71B4 18 bp
TLIWAMAEL-VR--N-PR
>At3g26220_AtCYP71B3 18 bp
TMIWAMAEL-VK--N-PR
>At3g26230_AtCYP71B24 18 bp
TMIWAMAEL-VK--N-PR
>At5g57260_AtCYP71B10 18 bp
TMTWAMAEL-IR--N-PR
>At3g26310_AtCYP71B35 18 bp
TMTWAMTEL-AR--N-PR
>At3g26300_AtCYP71B34 18 bp
TMTWAMAEL-AK--N-PR
>At3g26290_AtCYP71B26 18 bp
TMTWAMAEL-AK--N-PR
>At3g26330_AtCYP71B37 18 bp
TMTWAMTEL-MR--N-PR
>At3g26320_AtCYP71B36 18 bp
TMTWAMTEL-MR--N-PR
>At2g02580_AtCYP71B9 18 bp
TMTWAMAEL-IR--N-PR
>At2g24180_AtCYP71B6 18 bp
TLDWTMAEL-SR--H-PR
>LOC_Os03g37080.1_OsCYP71E6 18 bp
TLHWAMSEL-IR--N-PR
>LOC_Os07g19210.1_OsCYP71Q1 18 bp
TAIWIMSEI-MR--N-PR
>LOC_Os07g19130.1_OsCYP71Q2 18 bp
TVTWIMSEL-MR--N-PR
>LOC_Os03g63310.1_OsCYP71E4 18 bp
TILWAMAEL-MR--S-PR
>LOC_Os12g32850.1_OsCYP71E5 18 bp
TILWAMSEL-AR--K-PR
>LOC_Os01g27890.1_OsCYP71K1 18 bp
SLQWTMSEL-MR--N-PR
>LOC_Os02g09390.1_OsCYP71K3 18 bp
TLQWAMAEL-MR--N-PA
>LOC_Os02g09410.1_OsCYP71K5 18 bp
TLEWVMAEL-MR--S-PS
>LOC_Os02g09400.1_OsCYP71K4 18 bp
VLQWTMAEL-MR--N-PR
>LOC_Os06g43490.1_OsCYP71K6 18 bp
TLQWIMAEL-IR--N-PE
>LOC_Os06g43430.1_OsCYP71K9 18 bp
ALQWIMAEL-IR--N-PR
>LOC_Os06g43420.1_OsCYP71K10 18 bp
TLHWIMAEL-VR--N-PK
>LOC_Os06g43440.1_OsCYP71K8 18 bp
TLQWAMSEL-LN--N-PK
>LOC_Os11g41680.1_OsCYP71K11 18 bp
TLKWIMAEL-VR--N-PR
>LOC_Os11g41710.1_OsCYP71K12 18 bp
TLKWIMAEL-IR--N-PR
>LOC_Os02g09320.1_OsCYP71X2 18 bp
TLQWAMSEL-IK--N-PM
>LOC_Os02g09250.1_OsCYP71X7 18 bp
TLQWTMSEL-VR--N-PR
>LOC_Os02g09240.1_OsCYP71X8 18 bp
TLQWAMTEL-IM--N-PR
>LOC_Os02g09220.1_OsCYP71X10 18 bp
TLHWAMTEL-IM--N-PK
>LOC_Os02g09200.1_CYP71X11 18 bp
TIQWAMSEL-MR--N-PR
>LOC_Os02g09190.1_OsCYP71X12 18 bp
TLQWAMSEV-VR--N-PR
>LOC_Os02g38940.1_OsCYP71X14 18 bp
MVQWVLSEL-MR--N-PE
>LOC_Os02g09310.1_OsCYP71X3 18 bp
AIQWAMSEL-VR--N-PK
>LOC_Os02g09290.1_OsCYP71X4 18 bp
ALQWAMSEL-MR--N-PR
>LOC_Os06g43384.1_CYP71Y3 18 bp
TLEWVMAEL-IR--N-PK
>LOC_Os06g43370.1_OsCYP71Y4 18 bp
TLGWAFAEL-IR--N-PA
>LOC_Os06g43350.1_OsCYP71Y5 18 bp
TLGWAIAEL-IR--N-PM
>LOC_Os06g43320.1_CYP71Y6 18 bp
LLVWAMAEL-IR--N-PM
>LOC_Os06g43304.1_OsCYP71Y7 18 bp
LLVWAMAEL-IR--N-PM
>LOC_Os03g39650.1_OsCYP71W1 18 bp
TLDWTMSEL-MK--N-PR
>LOC_Os03g39690.1_OsCYP71W3 18 bp
TLEWALTEL-VR--N-PH
>LOC_Os03g39760.1_OsCYP71W4 18 bp
TLEWAISEL-VR--N-PK
>LOC_Os06g43520.1_OsCYP71AF1 18 bp
TLQWAMAEL-MR--N-PA
>LOC_Os10g09160.1_OsCYP71AB1 18 bp
VLQWAMTEL-MR--N-PT
>LOC_Os06g30500.1_OsCYP71AB2 18 bp
TLQWAMAEL-MR--N-PG
>LOC_Os06g30179.1_OsCYP71AB3 18 bp
TLQWAMAEL-MR--N-PD
>LOC_Os04g27020.1_OsCYP71Z1 18 bp
TLIWAMAEL-IR--S-PR
>LOC_Os07g11870.1_OsCYP71Z21 18 bp
TLTWTMAEL-IR--S-PR
>LOC_Os07g11970.1_OsCYP71Z22 18 bp
TLIWTMAEL-IR--S-PR
>LOC_Os07g11739.1_CYP71Z2 18 bp
TLIWTMAEL-MR--S-PR
>LOC_Os10g30380.1_OsCYP71Z3 18 bp
VLNWTMAEL-IR--T-PR
>LOC_Os10g30390.1_OsCYP71Z4 18 bp
TLIWTMAEL-IR--K-PK
>LOC_Os10g30410.1_OsCYP71Z8 18 bp
TLNWTMAEL-IK--S-PR
>LOC_Os02g32770.1_OsCYP71Z5 18 bp
VMIWIMAEL-IR--W-PR
>LOC_Os02g36150.1_OsCYP71Z6 18 bp
VLIWTLAEL-MR--N-PR
>LOC_Os02g36190.1_OsCYP71Z7 18 bp
VLIWILAEL-MR--C-PR
>LOC_Os06g43510.1_OsCYP71AC1 18 bp
------------------
>LOC_Os06g45960.1_OsCYP71AC2 18 bp
ILEWAMSEL-VK--N-PQ
>LOC_Os01g72760.1_OsCYP71AA2 18 bp
TILWAMSEL-MR--S-PH
>LOC_Os01g72740.1_OsCYP71AA3 18 bp
TIIWAMSEL-VR--T-PH
>LOC_Os09g10340.1_OsCYP71V2 18 bp
AMEWGMSEL-MR--N-PS
>LOC_Os02g12550.1_OsCYP71V4 18 bp
TLGWGMSEL-MR--S-PM
>LOC_Os02g12540.1_OsCYP71V5 18 bp
SLNWGMSEL-MR--N-PR
>LOC_Os12g44290.1_OsCYP71V3 18 bp
AMEWAMSEL-MM--N-PR
>LOC_Os12g16720.1_OsCYP71P1 18 bp
TLEWVMTEL-VR--H-PR
>LOC_Os02g17760.1_OsCYP71U3 18 bp
TLEWIMVEL-MR--N-PR
>At4g31500_AtCYP83B1 18 bp
VVVWAMTYL-IK--Y-PE
>At4g13770_AtCYP83A1 18 bp
AVVWGMTYL-MK--Y-PQ
>LOC_Os04g10160.1_OsCYP99A2 18 bp
AAEWVMSEL-MR--N-PE
>LOC_Os04g09920.1_OsCYP99A3 18 bp
TTEWLMSEL-MR--N-PE
>LOC_Os04g40470.1_OsCYP71S1 18 bp
TVQWAMTEL-VR--N-PD
>LOC_Os04g40460.1_OsCYP71S2 18 bp
TVQWAMTEL-VR--N-PD
>Mp5g01150.1_MpCYP826B1 18 bp
TSEWALSEL-LT--N-PE
>AagrOXF_evm.model.utg000018l.285.1 18 bp
TTEWALSEL-VA--N-PD
>AagrOXF_evm.model.utg000018l.287.1 18 bp
TTEWALSQL-VA--N-PD
>AagrOXF_evm.model.utg000018l.283.1 18 bp
TTEWALSEL-LA--N-PD
>AagrOXF_evm.model.utg000140l.77.1 18 bp
STEWALAQL-LA--D-PH
>AagrOXF_evm.model.utg000018l.282.1 18 bp
STEWALSEL-LA--N-PD
>AagrOXF_evm.model.utg000018l.299.1 18 bp
PTEWALSEL-LA--N-PD
>AagrOXF_evm.model.utg000018l.400.1 18 bp
------------------
>AagrOXF_evm.model.utg000018l.395.1 18 bp
---W--------------
>AagrOXF_evm.model.utg000098l.2.1 18 bp
SLEWALSEL-VD--N-QD
>Mp3g18700.1_MpCYP826A1 18 bp
TIEWALAHL-LK--Y-PH
>SELMODRAFT_118120_SmCYP783A1v1 18 bp
SIDFTLAEL-VR--H-PA
>SELMODRAFT_126417_SmCYP783A1v2 18 bp
SIDFTLAEL-VR--H-PA
>At5g04330_AtCYP84A4 18 bp
AIEWVLTEI-LR--S-PE
>At4g36220_AtCYP84A1 18 bp
AIEWALTEL-LR--S-PE
>LOC_Os10g36848.1_OsCYP84A5 18 bp
AIEWAMAEM-MH--S-PD
>LOC_Os03g02180.1_OsCYP84A6 18 bp
AIEWAMAEL-LH--S-PG
>LOC_Os06g24180.1_OsCYP84A7 18 bp
TVEWALSEL-LR--N-PD
>LOC_Os05g43910.1_OsCYP71R1 18 bp
SIEWTMAEL-IK--N-PA
>Pp3c6_19010V3.1_PpCYP761A1 18 bp
ATDWTLAEV-LR--N-PE
>Pp3c16_630V3.1_PpCYP761B1 18 bp
SSEWAMAEL-VN--A-PH
>Pp3c3_26120V3.1_PpCYP761D1 18 bp
SLEWAMSEI-LL--H-PH
>AagrOXF_evm.model.utg000002l.267.1 18 bp
SMEWTLAQL-LT--H-PE
>AagrOXF_evm.model.utg000002l.375.1 18 bp
------------------
>AagrOXF_evm.model.utg000005l.349.1 18 bp
AVEWTLAEL-LA--N-PE
>AagrOXF_evm.model.utg000005l.335.1 18 bp
AVEWTLAEL-LA--N-PE
>AagrOXF_evm.model.utg000113l.87.1 18 bp
TVEWALAEL-LS--N-PE
>At2g42250_AtCYP712A1 18 bp
AMQWAMGQL-IN--H-PQ
>At5g06900_AtCYP93D1 18 bp
TVEWALAEL-IN--H-PE
>LOC_Os06g41070.1_OsCYP93F1 18 bp
TLEWALSEL-IN--N-PP
>LOC_Os04g01140.1_OsCYP93G1 18 bp
MVEWMVAEL-MN--H-PE
>LOC_Os06g01250.1_OsCYP93G2 18 bp
TVEWMLAEL-VN--H-PE
>At3g20130_AtCYP705A22 18 bp
TIQWTMAEI-MN--N-TH
>At3g20110_AtCYP705A20 18 bp
TIQWTMAEL-IN--N-RN
>At3g20120_AtCYP705A21 18 bp
SIQWTMAEI-IN--N-PN
>At3g20083_AtCYP705A16 18 bp
TTQGTMAEI-IN--N-PN
>At3g20100_AtCYP705A19 18 bp
TTQGTMAEI-IN--N-PN
>At4g15360_AtCYP705A3 18 bp
TTQWAMAEM-IN--N-AN
>At3g20090_AtCYP705A18 18 bp
TTQWTMAEI-IN--N-PN
>At3g20960_AtCYP705A33 18 bp
TTQWTMAEI-IN--N-SD
>At4g15350_AtCYP705A2 18 bp
TIQWIMAEI-IN--H-PK
>At3g20940_AtCYP705A30 18 bp
ATQWTMGEL-IN--N-PK
>At3g20950_AtCYP705A32 18 bp
TIEWTMAEL-IN--N-PN
>At5g47990_AtCYP705A5 18 bp
TIQWTMAEI-IK--N-PK
>At2g27010_AtCYP705A9 18 bp
AIQWIMAEI-IN--N-SY
>At2g27000_AtCYP705A8 18 bp
TIEWTMAEI-MN--N-SL
>At3g20140_AtCYP705A23 18 bp
ATQWTMAEI-IN--K-PK
>At3g20080_AtCYP705A15 18 bp
TTQWTVAEI-IN--N-PN
>At4g15380_AtCYP705A4 18 bp
TIQWAMAEI-IN--N-PN
>At2g14100_AtCYP705A13 18 bp
TIEWTMAKI-IK--K-PN
>At5g42580_AtCYP705A12 18 bp
TIQWTMAEI-LN--N-PG
>At4g15330_AtCYP705A1 18 bp
AIQWAMADI-IN--N-RE
>At1g28430_AtCYP705A24 18 bp
TTRWAMGEI-FN--N-PR
>At1g50520_AtCYP705A27 18 bp
TIQWIMAEL-IN--H-PE
>At1g50560_AtCYP705A25 18 bp
TIQWILAEL-IN--H-PE
>At5g06905_AtCYP712A2 18 bp
ALQWTMTEL-IN--H-PD
>LOC_Os10g21050.1_OsCYP76P3 18 bp
TLEWAMAEL-LQ--D-RE
>AagrOXF_evm.model.utg000091l.674.1 18 bp
TTEWAMSEI-LR--H-PA
>LOC_Os03g14560.1_OsCYP76Q1 18 bp
LIEWAIADL-LQ--N-PE
>LOC_Os06g19070.1_OsCYP76Q2 18 bp
LIEWGMVDL-IQ--N-PE
>At5g05260_AtCYP79A2 18 bp
AAEWGMAEM-IN--E-PS
>At4g39950_AtCYP79B2 18 bp
AVEWAMAEM-VN--K-PE
>At2g22330_AtCYP79B3 18 bp
AVEWAIAEM-IN--K-PE
>LOC_Os03g37290.1_OsCYP79A7 18 bp
AVEWALAEM-MN--K-PE
>LOC_Os04g08828.1_OsCYP79A9 18 bp
AVEWALAEM-VN--N-PK
>LOC_Os04g08824.1_OsCYP79A10 18 bp
AVEWALAEM-VN--N-PK
>At1g58370_AtCYP79C2 18 bp
NVEWTIAEM-LN--H-PE
>At1g79370_AtCYP79C1 18 bp
VIEWTLAEM-LN--Q-RE
>At1g16400_AtCYP79F2 18 bp
NMEWTLGEM-LK--N-PE
>At1g16410_AtCYP79F1 18 bp
NMEWTLGEM-LK--N-PE
>Mp8g05080.1_MpCYP73A110 18 bp
SIEWGVAEL-CN--N-PD
>Mp8g05070.1_MpCYP73A111 18 bp
SIEWGVAEL-CN--N-PH
>Mp6g00020.1_MpCYP73A109 18 bp
SIEWGVAEL-CN--N-PD
>Pp3c25_10190V3.1_PpCYP73A49 18 bp
SIEWGVAEL-VN--N-PE
>Pp3c4_21680V3.1_PpCYP73A48 18 bp
SIEWGIAEL-VN--N-QE
>At2g30490_AtCYP73A5 18 bp
SIEWGIAEL-VN--H-PE
>LOC_Os05g25640.1_OsCYP73A38 18 bp
SIEWGIAEL-VN--H-PS
>AagrOXF_evm.model.utg000003l.251.1 18 bp
SMEWGLAEL-VN--N-PD
>Pp3c13_14870V3.1_PpCYP73A50 18 bp
SIEWGIAEL-VN--H-PN
>Pp3c3_17840V3.1_PpCYP73A51 18 bp
SIEWGVAEL-VN--H-PE
>SELMODRAFT_450569 18 bp
SMEWVIAEL-VN--N-RD
>SELMODRAFT_450570 18 bp
SMEWVIAEL-VN--N-RD
>LOC_Os02g26810.1_OsCYP73A39 18 bp
SIEWALAEV-VN--H-PA
>LOC_Os02g26770.1_OsCYP73A40 18 bp
SIEWALAEV-VN--H-PA
>AagrOXF_evm.model.utg000003l.429.1 18 bp
TLEWTFTEI-LR--R-PA
>AagrOXF_evm.model.utg000083l.358.1 18 bp
ILIWAFSEM-LR--R-PD
>Pp3c23_6540V3.1_PpCYP754B1 18 bp
GVGRAMQEL-LK--Q-PL
>Pp3c16_21250V3.1_PpCYP754A1 18 bp
VVTEAMYAL-LM--H-PN
>SELMODRAFT_113951_SmCYP792A4v1 18 bp
AIDWALTEL-LL--H-PQ
>SELMODRAFT_116635_SmCYP792A4v2 18 bp
AIGWALTEL-LL--H-PQ
>SELMODRAFT_12239_SmCYP792A6 18 bp
AIGWALTEL-LL--H-PQ
>SELMODRAFT_12227 18 bp
AIGWALTEL-LL--H-PQ
>SELMODRAFT_12223_SmCYP792A3 18 bp
AIGWALTEL-LL--H-PQ
>SELMODRAFT_236973_SmCYP792A5 18 bp
AIGWALTEL-LL--H-PQ
>SELMODRAFT_421935_SmCYP792A9 18 bp
AIGWALTEL-LL--H-PQ
>SELMODRAFT_116580_SmCYP792A1v2 18 bp
AIEWALTEL-LL--H-PQ
>SELMODRAFT_114008_SmCYP792A1v1 18 bp
AIEWALAEL-LL--H-PQ
>SELMODRAFT_231547_SmCYP792A8v2 18 bp
AIEWALTEL-LL--H-PQ
>SELMODRAFT_403386_SmCYP792A8v1 18 bp
AIEWALIEL-LL--H-PQ
>SELMODRAFT_418209_SmCYP792A7 18 bp
AIEWALIEL-LL--H-PQ
>Mp1g19500.1_MpCYP823A1 18 bp
TLEWCMVEI-VR--N-PL
>Mp2g17680.1_MpCYP823A2 18 bp
TLEWALLEC-VR--N-PD
>SELMODRAFT_124314_SmCYP794A1 18 bp
FLEWTLAEL-IM--H-PQ
>SELMODRAFT_81338_SmCYP784B1v1 18 bp
SIEWCMAEV-IS--K-PE
>SELMODRAFT_128662_SmCYP784B2v1 18 bp
SIEWCMAEV-IS--K-PE
>SELMODRAFT_91577_SmCYP784B1v2 18 bp
SIEWCMAEV-IS--K-PE
>SELMODRAFT_82394_SmCYP784B1v3 18 bp
SIEWCMAEV-IS--K-PE
>Pp3c15_21450V3.1_PpCYP758G1 18 bp
TVDWAMAEL-LC--H-PK
>SELMODRAFT_128485_SmCYP793A1 18 bp
SLEWTLAEL-IN--H-PA
>Pp3c2_24000V3.1_PpCYP758B1 18 bp
TLEWAMAFL-IR--N-PG
>At4g31940_AtCYP82C4 18 bp
TLTWAISLL-LN--N-KE
>At4g31970_AtCYP82C2 18 bp
TLTWAISLL-LN--N-KD
>At4g31950_AtCYP82C3 18 bp
TLTWAISLL-LN--N-KD
>At3g25180_AtCYP82G1 18 bp
TLTWAVSLL-LN--N-PA
>At2g25160_AtCYP82F1 18 bp
VLVWAVSLL-LN--N-PH
>Mp4g09810.1_MpCYP77E1 18 bp
TLEWTMANL-IK--Y-PQ
>Mp6g18270.1_MpCYP77A1 18 bp
LMEWTMGNL-LT--H-PK
>At5g04630_AtCYP77A4 18 bp
AIEWGIAQL-IA--N-PE
>At3g10570_AtCYP77A6 18 bp
AIEWGIAQL-IV--N-PE
>At5g04630_AtCYP77A9 18 bp
AIEWGIAEL-IS--N-PK
>At3g10560_AtCYP77A7 18 bp
AIEWGIAEL-IA--N-PE
>LOC_Os04g33370.1_OsCYP77A9 18 bp
AIEWAMARV-MD--N-PS
>SELMODRAFT_22493_SmCYP77C1v1 18 bp
TLEWSLANV-IK--H-PA
>SELMODRAFT_108700_SmCYP77C1v2 18 bp
TLEWSLANV-IK--H-PA
>SELMODRAFT_93385 18 bp
TLEWSLANV-IK--H-PA
>At1g11600_AtCYP77B1 18 bp
TLEWALFHL-VT--D-QN
>LOC_Os06g46680.1_OsCYP77B2 18 bp
ALEWAMMHL-VL--D-AG
>AagrOXF_evm.model.utg000002l.5.1 18 bp
AMQFALAEM-VN--G-KA
>AagrOXF_evm.model.utg000084l.219.1 18 bp
TMEFAMAEM-VR--N-PA
>AagrOXF_evm.model.utg000103l.14.1 18 bp
TMEFAMAEM-VR--N-PA
>SELMODRAFT_63552 18 bp
CVEWSMANL-IK--Y-PG
>At5g61320_AtCYP89A3 18 bp
TLQWIMANL-V-------
>At1g64900_AtCYP89A2 18 bp
ALQWIMANL-VK--Y-PE
>At1g64950_AtCYP89A5 18 bp
ALQWIMANL-VK--N-PD
>At2g12180_AtCYP89A4 18 bp
ALQWIMANL-VK--N-PE
>At1g64940_AtCYP89A6 18 bp
ALQWIMANL-VK--N-PE
>At1g64930_AtCYP89A7 18 bp
VLQWIMANL-VK--N-QE
>At3g03470_AtCYP89A9 18 bp
SMQWIMAIM-VK--Y-PE
>LOC_Os10g37160.1_OsCYP89B1 18 bp
ALQWIMAEL-VK--N-PS
>LOC_Os10g37120.1_OsCYP89B2 18 bp
ALQWIMAEL-VR--N-PS
>LOC_Os10g37110.1_OsCYP89B3 18 bp
ALQWIMAEL-VK--N-PS
>LOC_Os10g37050.1_OsCYP89B6 18 bp
TLQWIMAEL-VK--N-PS
>LOC_Os10g36980.1_OsCYP89B9 18 bp
ALQWIMAEL-VK--N-PS
>LOC_Os10g36960.1_OsCYP89B10 18 bp
ALQWIMAEL-VK--N-PS
>LOC_Os10g37100.1_OsCYP89B4 18 bp
GLQWIMAEL-VK--N-PA
>LOC_Os10g05020.1_OsCYP89B11 18 bp
ALEWIMAEL-VK--N-PT
>LOC_Os06g22340.1_OsCYP89C1 18 bp
ALQWILANL-VK--N-PA
>LOC_Os08g05620.1_OsCYP89C2 18 bp
ALQWILANL-VK--N-PA
>LOC_Os01g24810.1_OsCYP89D1 18 bp
ALQWIMARV-VE--Q-PE
>LOC_Os02g01890.1_OsCYP89E1 18 bp
LVEWIMAEL-VN--R-PD
>LOC_Os07g26870.1_OsCYP89G1 18 bp
ALEWTMARL-VH--H-SD
>LOC_Os04g03870.1_OsCYP723A2 18 bp
CVEWTLAHL-VI--E-PE
>LOC_Os04g03890.1_OsCYP723A3 18 bp
CIEWTLAHL-VL--N-AE
>LOC_Os10g36740.1_OsCYP89F1 18 bp
QLEWALANL-VR--R-PD
>Pp3c18_21260V3.1_PpCYP753A1 18 bp
ILEWALANM-VK--Y-PH
>Pp3c9_20580V3.1_PpCYP753A2 18 bp
ILEWIFANM-IT--Y-PH
>Mp5g12720.1_MpCYP827A1 18 bp
SSEWALMEL-LR--N-PH
>AagrOXF_evm.model.utg000035l.18.1 18 bp
TAEWVLAEL-LR--H-PD
>AagrOXF_evm.model.utg000035l.22.1 18 bp
TAEWVLAEL-LR--H-PD
>Pp3c4_30670V3.1_PpCYP756A1 18 bp
TIEWALAEL-VR--H-PG
>Pp3c3_3050V3.1_PpCYP756A2 18 bp
SVEWALTEL-VR--N-PT
>SELMODRAFT_88012_SmCYP782A1v3 18 bp
AVEWAMAEL-AS--N-PH
>SELMODRAFT_166599_SmCYP782A1v1 18 bp
AVEWAMAEL-AA--N-PH
>Pp3c3_32210V3.1_PpCYP755A1 18 bp
VLEWTLLEL-VR--H-PH
>kfl00038_0230_v1.1 18 bp
SIEWTLAEL-TR--R-PE
>kfl00588_0070_v1.1 18 bp
SIEWTLAEL-TR--R-PA
>kfl00035_0080_v1.1 18 bp
SIEWILAEI-TR--R-PA
>Mp7g05870.1_MpCYP821B1 18 bp
AAENAMHIL-SQ--H-PQ
>Mp6g18420.1_MpCYP821A1 18 bp
AVRSGMSVL-SE--N-QE
>Mp3g18320.1_MpCYP701B1 18 bp
TSEWALYEI-AK--D-PK
>Pp3c20_830V3.1_PpCYP701B1 18 bp
TSEWAMYEI-AK--N-PD
>AagrOXF_evm.model.utg000053l.18.1 18 bp
TTEWVMYEL-AI--H-PH
>SELMODRAFT_119177_SmCYP701C1v2 18 bp
TSEWALYEL-AS--G-PK
>SELMODRAFT_74427_SmCYP701C1v1 18 bp
TSEWALYEL-AS--A-PK
>SELMODRAFT_421373_SmCYP701C2v1 18 bp
TSEWALYEL-AR--A-PK
>Mp2g01950.1_MpCYP701E2 18 bp
ASEWIIYEL-AR--N-PQ
>Mp2g01940.1_MpCYP701E1 18 bp
ASEWIIYEL-AR--N-PH
>At5g25900_AtCYP701A3 18 bp
TTEWAIYEL-AK--H-PS
>LOC_Os06g37364.1_OsCYP701A6 18 bp
TTEWAMYEL-AK--N-PD
>LOC_Os06g37330.1_OsCYP701A19 18 bp
TTEWAMYEL-AK--N-PD
>LOC_Os06g37300.1_OsCYP701A8 18 bp
TTEWTMYEI-AK--N-PD
>LOC_Os06g37224.1_OsCYP701A9 18 bp
TTEWAMYEL-AK--N-PD
>Mp5g22720.1_MpCYP822A1 18 bp
AIEGAIKEL-AD--R-PD
>Mp5g17580.1_MpCYP822A2 18 bp
AIEGAFKEL-AQ--R-PD
>Mp5g17730.1_MpCYP822B1 18 bp
AVEGTLRMI-VE--N-PK
>Mp5g10500.1_MpCYP822B5 18 bp
AVEGILKMI-VE--N-PK
>Mp5g03240.1_MpCYP822B4 18 bp
AVEGILKMI-VE--N-PK
>Mp5g09470.1_MpCYP822B2 18 bp
AIEGILKMI-VE--N-QR
>Mp4g18220.1_MpCYP822B3 18 bp
AIEGILKML-VE--N-QE
>Mp2g10040.1_MpCYP822C1 18 bp
TIEWGLGEL-VN--Q-QG
>AagrOXF_evm.model.utg000041l.142.1 18 bp
TIEWAFAEL-AN--R-PE
>At3g52970_AtCYP76G1 18 bp
TLEWALAEL-LH--N-PR
>AagrOXF_evm.model.utg000006l.534.1 18 bp
----------------PP
>AagrOXF_evm.model.utg000006l.1075.1 18 bp
SSPWLYFSL-SF--L-PD
>LOC_Os10g09090.1_OsCYP76N3 18 bp
TIEWAMAEL-LQ--N-PK
>Mp2g25040.1_MpCYP97B1 18 bp
VLTWATYML-AQ--N-PD
>Pp3c4_28160V3.1_PpCYP97B8 18 bp
VLTWATFHL-AQ--N-PD
>AagrOXF_evm.model.utg000091l.13.1 18 bp
VLTWATYML-AQ--N-PE
>SELMODRAFT_175360_SmCYP97B18v2 18 bp
VLTWSTFLL-AQ--N-PT
>SELMODRAFT_145597_SmCYP97B18v1 18 bp
VLTWSTFLL-AQ--N-PT
>At4g15110_AtCYP97B3 18 bp
VLTWAVFLL-SQ--N-PE
>LOC_Os02g07680.1_OsCYP97B4 18 bp
VLTWSVFLL-AQ--N-PS
>kfl00876_0010_v1.1 18 bp
VLTWATFML-AQ--N-PA
>Cre01.g027550.t1.1_CrCYP97B1 18 bp
VLTWAMFCL-VQ--S-PE
>Mp2g00150.1_MpCYP97C1 18 bp
VLTWTVYLL-SK--N-PS
>AagrOXF_evm.model.utg000127l.2.1 18 bp
VLTWTVYLL-SK--N-PG
>Pp3c6_15960V3.1_PpCYP97C5 18 bp
VLTWTVYLL-SK--N-PA
>At3g53130_AtCYP97C1 18 bp
VLTWTLYLL-SK--N-SS
>LOC_Os10g39930.1_OsCYP97C2 18 bp
VLTWTIYLL-SK--D-PA
>SELMODRAFT_186370_SmCYP97C15v1 18 bp
VLTWTVYLL-SK--N-PL
>SELMODRAFT_187123_SmCYP97C15v2 18 bp
VLTWTVYLL-SK--N-PL
>kfl00137_0040_v1.1 18 bp
VLTWTVYLL-AQ--S-PS
>Cre08.g373100.t1.1_CrCYP97C1 18 bp
ISASTTAFP-NI--L-PH
>Mp4g11500.1_MpCYP97A1 18 bp
VLTWTFYLL-SM--N-PS
>At1g31800_AtCYP97A3 18 bp
VLTWTFYLL-TT--E-PS
>Pp3c5_28020V3.1_PpCYP97A8 18 bp
VLTWTFYLL-AQ--N-PG
>SELMODRAFT_407294_SmCYP97A14v1 18 bp
VLTWTLHLL-IQ--N-PA
>SELMODRAFT_231778_SmCYP97A14v2 18 bp
VLTWTLHLL-IQ--N-PA
>LOC_Os02g57290.1_OsCYP97A4 18 bp
VLTWTFYLL-SK--Y-PN
>AagrOXF_evm.model.utg000059l.73.1 18 bp
VLTWTFYLL-AK--N-PS
>kfl00028_0200_v1.1 18 bp
VLTWTTYLL-SQ--H-PA
>Cre02.g142266.t1.1_CrCYP97A1 18 bp
VLTWTLYLL-SQ--H-PE
>Cre16.g678437.t1.1_CrCYP97A2 18 bp
ALTWALHLL-VA--H-PE
>Pp3c24_15550V3.1_PpCYP746B1 18 bp
LLTWALLMF-AL--H-PH
>kfl00188_0250_v1.1 18 bp
LLSWACLFL-AQ--H-PH
>Cre09.g397105.t1.1_CrCYP744A3 18 bp
ATSLALFLL-AT--H-PE
>Cre09.g397734.t1.1_CrCYP744A4 18 bp
TTTMASYLL-AT--H-PA
>Cre09.g397031.t1.1_CrCYP744A2 18 bp
TLALTCYLL-AT--H-PE
>Cre09.g396994.t1.1_CrCYP744A1 18 bp
TLSLVTFML-AT--H-PE
>Cre09.g397216.t1.1_CrCYP744A5 18 bp
TISFTAFCL-AT--H-PE
>Cre16.g648200.t1.2_CrCYP744B1 18 bp
TLALTTFLL-AH--N-PT
>Cre16.g648200.t3.1_CrCYP744C1 18 bp
TLALTTFLL-AH--N-PT
>Cre07.g354400.t1.1_CrCYP743B2 18 bp
ALAFAVYCI-AT--H-PE
>Cre07.g354450.t1.2_CrCYP743B3 18 bp
ALAFAVYCI-AT--H-PE
>Cre07.g354350.t1.1_CrCYP743B1 18 bp
ALAFAVYCI-AT--H-PE
>Cre01.g054250.t1.2_CrCYP743A1 18 bp
ALAFAIYCV-AT--H-PE
>Cre07.g340850.t1.2_CrCYP743A2 18 bp
ALAFAVYCL-AT--N-PE
>Cre14.g626400.t1.2_CrCYP743C1 18 bp
ALTFAVYLL-AC--H-PE
>Cre02.g144250.t1.1_CrCYP769A1 18 bp
SLAWALGCL-AR--N-RA
>Cre07.g356250.t1.1_CrCYP741A1 18 bp
AIGWTLMFI-AG--S-PE
>Cre09.g399402.t2.1_CrCYP768A1 18 bp
TVGWCMYAA-SL--W-PE
>Cre16.g659200.t1.1_CrCYP742A1 18 bp
TLTWMLYGL-HA--H-KD
>Cre08.g384000.t1.1_CrCYP771A1 18 bp
TVAFAAWHL-AA--E-PQ
>Cre01.g038500.t1.2 18 bp
LLGWASALL-AA--H-PE
>Cre04.g220387.t1.1_CrCYP770A1 18 bp
-----------A--D-P-
>Cre03.g161250.t1.2_CrCYP748A1 18 bp
SVAWALFAL-AA--N-PE
>Cre03.g166900.t1.1_CrCYP767A1 18 bp
TISWTLFNI-AT--T-PG
>Cre11.g467627.t1.1_CrCYP737A1 18 bp
SIVRLMLVL-RS--R-PD
>Mp3g02700.1_MpCYP830A1 18 bp
LISQTLQLL-AR--H-PD
>Cre10.g427500.t1.2_CrCYP739A1 18 bp
ALFNTLALV-AM--S-AR
>Cre10.g426600.t1.2_CrCYP739A6 18 bp
ALFNTWALV-AQ--S-AR
>Cre10.g427350.t1.1_CrCYP739A2 18 bp
ALFNTWTLL-AM--S-PR
>Cre10.g426700.t1.1_CrCYP739A4 18 bp
SLFTFWAMV-AM--S-TR
>Cre10.g426750.t1.2_CrCYP739A5 18 bp
ALFNTWAIL-AM--S-PR
>Cre10.g426950.t1.2_CrCYP739A3 18 bp
TLFTVLALV-AM--S-PR
>Cre17.g731750.t1.1_CrCYP740A1 18 bp
LFFFELVAA-AM--L-PG
>Cre07.g325000.t1.1_CrCYP738A1 18 bp
SLAKALQHL-AT--N-AA
>AagrOXF_evm.model.utg000103l.17.1 18 bp
ALESAMSHI-IN--H-PQ
>Mp2g10200.1_MpCYP818C1 18 bp
TLTHMIELV-AA--H-PN
>Cre01.g007950.t1.1_CrCYP55B1 18 bp
QINLGVISL-LQ--H-PD
>Pp3c16_5820V3.1_PpCYP752A1 18 bp
ILEWTFAHL-MA--N-PQ
>CMD096C 18 bp
AASWALILV-SV--H-ED
>kfl00010_0170_v1.1 18 bp
NLSWTIANV-VA--N-DD
>kfl00190_0100_v1.1 18 bp
TMAWTIAHI-AS--D-EA
>YDR402C_ScCYP56 18 bp
LFNSSLYLL-AKYSN---
>YMR015C_ScCYP61 18 bp
LACWLFQIV-AD--R-PD
>CMJ270C_CmCYP710A1 18 bp
SLVWTTVLV-AE--R-PD
>CMJ284C_CmCYP710A2 18 bp
SLVWTTVLV-AE--R-PD
>Cre11.g467527.t1.1_CrCYP710B1 18 bp
SLVWTITLM-AE--H-PE
>Mp1g00490.1_MpCYP710A1 18 bp
SLAWSCAFL-DS--H-PE
>Mp6g19120.1_MpCYP710A2 18 bp
SLAWSIVFL-DA--H-PE
>Pp3c2_27810V3.1_PpCYP710A13 18 bp
SLVWAITLI-ES--H-PY
>Pp3c1_11690V3.1_PpCYP710A14 18 bp
SLVWAITLT-ES--H-PH
>AagrOXF_evm.model.utg000018l.517.1 18 bp
SLVWAATLL-ES--H-PE
>AagrOXF_evm.model.utg000041l.125.1 18 bp
SLAWAVCLL-ES--H-PE
>SELMODRAFT_234389_SmCYP710A21v2 18 bp
SLVWVCALL-ES--N-PQ
>SELMODRAFT_75218_SmCYP710A21v1 18 bp
SLVWVCALL-ES--N-PQ
>At2g28850_AtCYP710A3 18 bp
SLLWAVVLL-ES--E-PE
>At2g28860_AtCYP710A4 18 bp
SLLWAVVML-ES--E-PE
>At2g34490_AtCYP710A2 18 bp
SLLWAVTFL-ES--H-PK
>At2g34500_AtCYP710A1 18 bp
SLLWAVTLL-DS--E-PE
>LOC_Os01g11270.1_OsCYP710A5 18 bp
SLCWAVSAL-DS--H-PN
>LOC_Os01g11280.1_OsCYP710A6 18 bp
SLCWAVSAL-DS--H-PD
>LOC_Os01g11300.1_OsCYP710A7 18 bp
SLCWAVSAL-DS--H-PD
>LOC_Os01g11340.1_OsCYP710A8 18 bp
SLCWAVSAL-DS--H-PD
>kfl00691_0060_v1.1 18 bp
SLLWVMALL-EA--H-PA
>Mp3g21350.1_MpCYP74N1 18 bp
FFPGMLKRL-GA-LS-PE
>Mp5g16260.1_MpCYP74N2 18 bp
LFPILVRRV-GS-TS-PE
>AagrOXF_evm.model.utg000041l.155.1 18 bp
IFPDFIQYV-GN-EG-LG
>Pp3c7_25640V3.1_PpCYP74A1 18 bp
FFPLITILI-SS-CG-PE
>Pp3c1_7150V3.1_PpCYP74A8 18 bp
FFPQLTGHI-AQ-CG-PE
>At5g42650_AtCYP74A 18 bp
LFPNMVKRI-GR-AG-HQ
>LOC_Os03g55800.1_OsCYP74A4 18 bp
LFPTLVKWL-GR-AG-AR
>LOC_Os03g12500.1_OsCYP74A5 18 bp
LLPQILSRV-AQ-AG-EK
>LOC_Os02g12680.1_OsCYP74E1 18 bp
FLPHIVKWL-AR-AG-PE
>LOC_Os02g12690.1_OsCYP74E2 18 bp
FLPHIVKWL-AR-AG-PE
>SELMODRAFT_133317_SmCYP74J1 18 bp
LLPEVVQRV----HE-SG
>SELMODRAFT_177201_SmCYP74K3v1 18 bp
LWPALFKHV-SDFNE-FD
>SELMODRAFT_228572_SmCYP74K2v1 18 bp
LWPALFKHV-SDFDE-FD
>SELMODRAFT_181219_SmCYP74K2v2 18 bp
LWPALFKNV-SDFDE-FD
>SELMODRAFT_271334_SmCYP74K1 18 bp
LWPALFKNV-SDFDE-FD
>SELMODRAFT_446021_SmCYP74K3v2 18 bp
LWPALFKHV-SDFNE-FD
>SELMODRAFT_98717_SmCYP74L2v1 18 bp
VLPNLLYRV-GT-LG-AE
>SELMODRAFT_235463_SmCYP74L2v2 18 bp
VLPNLLYRV-GT-LG-AE
>SELMODRAFT_413157_SmCYP74L3 18 bp
VLPNLLYRV-GT-LG-AE
>SELMODRAFT_114146_SmCYP74L1v2 18 bp
MLPSLLFYV-AS-QS-EA
>SELMODRAFT_92382_SmCYP74L1v1 18 bp
MLPSLLFYV-AS-QS-EA
>SELMODRAFT_81998_SmCYP74M3v1 18 bp
MIPALIYYL-GL-LG-ED
>SELMODRAFT_88954_SmCYP74M3v2 18 bp
MIPALIYYL-GL-LG-ED
>SELMODRAFT_183932_SmCYP74M1v2 18 bp
MFPPILFFI-AR-AG-AE
>SELMODRAFT_177485_SmCYP74M1v1 18 bp
MFPPILFFI-AR-AG-AE
>SELMODRAFT_98212_SmCYP74M2v1 18 bp
KIPVMVYYI-AK-MG-PE
>SELMODRAFT_120083_SmCYP74M2v2 18 bp
KIPVMVYYI-AK-MG-PE
>Pp3c5_3300V3.1_PpCYP74G1 18 bp
FLPVILREV-AK--N-GQ
>At4g15440_AtCYP74B2 18 bp
FLPSL---I-GRITG-DN
>LOC_Os02g02000.1_OsCYP74F1 18 bp
FLPFLVMEV-GKPGR-DD
>kfl00195_0150_v1.1 18 bp
VWASVLTAI-AL-YG-GK
>CMR093C 18 bp
SAGWLIVLS-AEWCN---
>kfl00212_0130_v1.1 18 bp
NLAYAVLAL-GNSVY-PS
>At3g19270_AtCYP707A4 18 bp
----------------KE
>LOC_Os10g09100.1 18 bp
----------------RE
>SELMODRAFT_429099_SmCYP797B16 18 bp
----------QK--E-PS
