# Supplementary material for: Genes encoding cytochrome P450 monooxygenases and glutathione S-transferases associated with herbicide resistance evolved before the origin of land plants
Source: PLoS One. 2023 Feb 17;18(2):e0273594. doi: 10.1371/journal.pone.0273594 (PMC9937507; doi:10.1371/journal.pone.0273594)
Supplement: S7 Text — (TXT) [file pone.0273594.s016.txt]

>Pp3c15_23900V3.1_PpGSTF1
MAI----------------------------------------------------I----
-V-------------HGA---------------GFSTCTQ-RTLT-TLA-ELNV------
---ND-YKL--E-FVDMM---------------------K--GVHKSP--EFLKK-Q-PF
---G-QIPVLE-DG-------D---IQIFESR--AIIRY------------LAEKFE---
-GQ---G---T---P-LLGK---TVK-----------D-KA-LVSQWLEVESQ-N-----
YNP------PTAQIVY-----Q----RVFS-----SMF------------GS------S-
CN-E-----------------------D--------VVTE-QVAKLEKVLDVYE-A----
H---LSNN-------K------YLA----G-D--FF---SLADLSHLP-YT-YLLVN---
------AAG--------------------------------------K--SD--------
-------------------------------------------L-IT----------SR-
--PHVSAWWNDI------------SS----------------------R-----------
-------------------------------------P-----------------T----
---------------------FQKV----L-----------------------GMNEFNK
K------------------E-------------------------------------
>Mp7g11560.1_MpGSTF17
MTF----------------------------------------------------Q----
-V-------------HGT---------------APSTCTG-RVLI-ALY-EKNV------
---ED-FQI--V-EVDLM---------------------K--GEHKSP--EFLKN-Q-PF
---G-QIPFIV-DG-------D---VQLFESR--AICRY------------VAHKYA---
-DQ---G---T---P-LYGA---TAA-----------D-AA-LTEQWLEVEAQ-N-----
YNG------PIAALVF-----N----LVFA-----PMF------------GA------P-
RD-D-----------------------A--------VVAA-QTAKLEAVLDVYE-Q----
R---LSES-------K------FLA----G-D--FF---SLADLAHMT-YT-HYLIN---
------MAH--------------------------------------Q--GA--------
-------------------------------------------M-FD----------SR-
--PHVKAWVAEL------------FA----------------------R-----------
-------------------------------------P-----------------S----
---------------------YQKW----L-----------------------ALPGHLH
---------------------------------------------------------
>Mp7g13390.1_MpGSTF18
MGI----------------------------------------------------E----
-I-------------HGT---------------AASTCTG-RVLL-TLF-EKNV------
---ED-YKI--V-QVDMA---------------------K--GEHKSP--EFLKS-Q-PF
---G-QIPYII-DG-------D---VKLFESR--AIARY------------VTKKFA---
-DQ---G---T---P-LYGS---SPK-----------D-AA-LTEQWLEVESQ-S-----
YNG------PISTIVF-----N----LVFA-----PMF------------GM------T-
TD-E-----------------------A--------VVAA-QTAKLEAVLDVYE-K----
R---LSES-------K------YLA----G-D--FF---SLADLSHIT-YT-HYLMN---
------VAQ--------------------------------------K--GA--------
-------------------------------------------I-YD----------SR-
--PHVKAWIADL------------FS----------------------R-----------
-------------------------------------P-----------------S----
---------------------TQKW----L-----------------------KEAGFAK
---------------------------------------------------------
>Mp7g00790.1_MpGSTF15
MAI----------------------------------------------------Q----
-I-------------YGY---------------AGSTCCG-RVLL-TLF-EKNV------
---DD-YKI--S-HVDLY---------------------K--REHKSP--EFLKH-Q-PF
---G-ETPYVI-DG-------D---LTLFESR--AIART------------YARKYA---
-DR---G---T---A-LYGS---SPQ-----------E-EA-LVEQWLEVEAQ-H-----
YDS------AISKIVY-----N----LLFY-----PKF------------GL------P-
CD-H-----------------------G--------VVAE-QMAKFEAVLDVYE-K----
R---LSES-------K------YLA----G-D--FF---SLADLSHIT-YT-YYFIE---
------IAH--------------------------------------R--GA--------
-------------------------------------------V-FD----------SR-
--PHVKAWIADL------------FA----------------------R-----------
-------------------------------------P-----------------T----
---------------------TQKW----L-----------------------KLGGHIP
---------------------------------------------------------
>Mp5g16180.1_MpGSTF13
MTI----------------------------------------------------Q----
-V-------------HGP---------------VGLTSTG-RVLI-TLF-EKEV------
---EH-FEV--V-NVDMM---------------------N--LEHKTP--EYLKS-Q-PF
---G-QIPFIV-DG-------D---LTLYETR--AIARY------------IEHKFG---
-DQ---G---T---P-LYGQ---TPE-----------D-HA-LTEQWLEVESH-H-----
YMG------PVHDVVY-----N----VCFA-----HLW------------GK------K-
CD-D-----------------------V--------VVAA-GMAKLEAVLDVYE-D----
R---LSAT-------E------YLA----G-S--FF---GLADMSHIP-FT-YFMIH---
------LAH--------------------------------------K--GH--------
-------------------------------------------I-FF----------CR-
--PHVNAWVAKI------------HS----------------------R-----------
-------------------------------------S-----------------S----
---------------------TLKW----L-----------------------NMAGLAK
---------------------------------------------------------
>AagrOXF_evm.model.utg000024l.258.1_AaGSTF6
MAP----------------------------------------------------K----
-V-------------YGM---------------AGSTCTG-RVLA-TLY-EKGV------
---ED-VEL--V-PINLG---------------------A--GEHKQP--DFLKL-Q-PF
---G-VIPVYE-DE-------D---VTLYESR--AIARH------------VAHKHA---
-LE---G---T---L-LYGE---TIV-----------D-TA-LTEQWLEVESQ-N-----
YNP------LVSSIVF-----Q----LVFI-----KWR------------GG------Q-
TD-E-----------------------K--------VVEE-KLAQLEKVLDIYE-E----
R---LSKS-------K------YLA----G-D--FF---SLADLSHLP-YT-HYLIN---
------ICG--------------------------------------K--PD--------
-------------------------------------------P-IR----------SR-
--KHVNAWWEDI------------SS----------------------R-----------
-------------------------------------P-----------------A----
---------------------WKKV----L-----------------------ELSKH--
---------------------------------------------------------
>AagrOXF_evm.model.utg000008l.270.1_AaGSTF2
MAP----------------------------------------------------K----
-V-------------YGM---------------AGSTCTG-RVLA-TLY-EKGV------
---EN-VEL--V-PINLG---------------------A--GEHKKP--EFLKK-Q-PF
---G-VIPVYE-DE-------A---VTLFESR--AIARY------------VAHKHA---
-SE---G---T---K-LYGE---SVK-----------D-KA-LTEQWLEVESQ-N-----
YNP------LVSSIVF-----Q----LVFI-----KWR------------GG------Q-
TD-E-----------------------K--------VVEE-KLAQLEKVLDIYD-E----
H---LSKS-------K------YLA----G-D--FF---SLADLSHLP-YT-HYLIN---
------IAG--------------------------------------K--PD--------
-------------------------------------------P-IR----------SR-
--KHVNAWWEDI------------SS----------------------R-----------
-------------------------------------P-----------------A----
---------------------WKKV----L-----------------------ELSKH--
---------------------------------------------------------
>AagrOXF_evm.model.utg000014l.42.1_AaGSTF5
TAPA-------------------------------------------------PIK----
-V-------------YGL---------------GPSTCTA-RVLA-AIF-EKEV------
---QD-WEL--V-TVNIM---------------------T--GEHKQP--EFLTK-Q-PF
---G-QIPVLE-DG-------D---LVLFESR--AINRY------------IANKYE---
-GQ---G---T---D-LLGK---TAK-----------D-KA-LVENWLEVESQ-N-----
FDP------PIKSIVF-----Q----LVFT-----KWF------------GR------E-
TD-P-----------------------E--------VVAA-QLPKLEAVLDIYE-A----
R---LSKS-------K------YLA----G-D--FF---SLAEVAHLP-YL-HYLVN---
------VGQ--------------------------------------L--SD--------
-------------------------------------------P-VT----------SR-
--KHVNAWFQDI------------TS----------------------R-----------
-------------------------------------P-----------------A----
---------------------WKKY----L-----------------------ALASAQ-
---------------------------------------------------------
>SELMODRAFT_142654_SmGSTF1
MAI----------------------------------------------------K----
-I-------------YGI---------------PMSTCTG-RVLY-TLK-EKSL------
----D-YEL--V-PVNLA---------------------T--GEHKHP--QFLAK-Q-PF
---G-QIPVLE-NE-------G---LTLFESR--AISRY------------ICD-LS---
-PK---G---E---P-LYGK---TPE-----------D-RA-LVEQWLEVESQ-N-----
FNP------PISTIVF-----Q----LVFS-----KFR------------GL------T-
PD-Q-----------------------E--------VVES-NLKKLDSVLAIYE-S----
H---LASQ-------D------YLA----G-S--FF---SLADLSHVP-YL-HYLIN---
------VAK--------------------------------------K--GD--------
-------------------------------------------V-VT----------SK-
--KNVSAWWEKI------------SS----------------------R-----------
-------------------------------------P-----------------A----
---------------------WQEV----V-----------------------AAAAAAP
---------------------------------------------------------
>kfl00043_0220_v1.1_KnGSTF1
MAP---------------------------------------------------LK----
-I-------------HGL---------------SLSTCTR-RVMT-TCL-EKNV------
----D-FEL--V-EVDLM---------------------K--GAHKAP--EFLAL-Q-PF
---G-QVPVLV-DG-------D---LTMFESR--AMARY------------IATKWA---
-GQ---G---T---D-LFGK---TEK-----------Q-RA-LVDTWLEVEGQ-N-----
YNP------PVATIVG-----Q----VVFA-----PMF------------GG------Q-
TD-M-----------------------K--------VVEE-QIQKLEKVLDVYE-D----
H---LAKN-------Q------YLA----G-D--EF---TLADLSHLP-YT-ALLLK---
------TDA--------------------------------------G--AG--------
-------------------------------------------F-LR----------R--
--AHLKAWWERI------------ST----------------------R-----------
-------------------------------------P-----------------S----
---------------------WLKI----T-----------------------GTESARN
V------------------EEYTAQLKGAAEALPSISYAD--VANGWVDPAEKHDPE
>kfl00151_0140_v1.1_KnGSTF2
MAP---------------------------------------------------VT----
-VT-----------LYGI---------------YLSTCTR-TVMT-ALE-EKNV------
----P-YKF--V-IVDVT---------------------K--GEGKQP--AHLAR-Q-PF
---G-QVPALE-DG-------D---VKMFETR--AIVRY------------IANKWA---
-SQ---G---T---D-LLGK---TAA-----------E-KA-LTDTWTEVESQ-N-----
YDP------PISVIVA-----Q----RVFR-----AMH------------GK------Q-
AD-E-----------------------A--------IVAQ-ETTKLEKVLAVYD-A----
H---LADK-------E------YLN----G-S--SF---SAADLSHLP-NT-DYYVN---
------KGG--------------------------------------G--EV--------
-------------------------------------------V-LK----------KY-
--PNVWAWWQRI------------SS----------------------R-----------
-------------------------------------P-----------------S----
---------------------WQKV----A-----------------------AMN----
---------------------------------------------------------
>kfl00151_0280_v1.1_KnGSTF3
MAP---------------------------------------------------VT----
-I-------------YGM---------------NMSTCTR-RVIT-TLE-EKSV------
----P-YEV--V-TVDLS---------------------K--GAHKQP--DHLAR-Q-PF
---G-QIPAFE-DG-------D---VKVFESR--AIARY------------ISNKWA---
-SQ---G---T---D-LLGK---TAA-----------E-KA-LTDTWVEVEAQ-N-----
YNP------PLSTIVA-----Q----KVFL-----PMY------------GQ------Q-
TD-E-----------------------K--------VVAQ-ETEKLEKVLAVYD-A----
H---LADK-------E------YLN----G-S--SF---SAADLSHLA-YT-DYYVN---
------KGG--------------------------------------G--EA--------
-------------------------------------------V-LK----------KY-
--PNVWAWWQRI------------SS----------------------R-----------
-------------------------------------P-----------------S----
---------------------WQKV----S-----------------------AMY----
---------------------------------------------------------
>Mp7g02980.1_MpGSTF16
MKL---------------------------------------------------------
---------------YGV---------------PGSICTT-RVLV-TAA-EKGL------
---DK-TQLQHI-PVDIS---------------------A--GDQKKP--QYLAI-Q-PF
---G-QVPALQ-DG-------D---LTLFESR--AVIRY------------LADKYE---
-GQ---G---T---P-LYGS---SNR-----------D-RA-LVEQWLEVESH-N-----
FNP------HISIVLN-----E----LVFT-----MSR------------GE------D-
PD-T-----------------------K--------LVTT-HYERLDRVLDVYE-A----
H---LSRQ-------K------YLA----G-D--FF---SLADLSHLP-TI-FYLIR---
------VAK--------------------------------------K--PN--------
-------------------------------------------V-IF----------RR-
--PHVLTWWQLI------------SN----------------------R-----------
-------------------------------------P-----------------A----
---------------------WKAI----A-----------------------PSIMTVT
K------------------QPKTA---------------------------------
>Mp5g04090.1_MpGSTF11
MGV----------------------------------------------------K----
-V-------------YGI---------------PMSTATR-NVLM-VLM-EKEV------
----D-FEL--V-PVDMK---------------------N--LGHKSP--EHLAM-N-PF
---G-KVPVYQ-DD-------D---ITLFESR--AINRY------------VASKYE---
-GQ---G---T---P-LLGS---TPK-----------E-QA-LVQQWMEVEGQ-S-----
YYP------PCGALVS-----Q----LFFN-----KIFT-----------GQ------G-
PD-P-----------------------A--------IVEV-NEAKFNAVLDIYE-A----
R---LSES-------K------YLA----G-D--FF---SLADIGHLA-HT-EYFMA---
------HTG--------------------------------------K--AD--------
-------------------------------------------L-IN----------SR-
--KHVAAWWKDI------------ST----------------------R-----------
-------------------------------------P-----------------T----
---------------------WKKV----I-----------------------SYGQ---
---------------------------------------------------------
>Mp5g04090.2_MpGSTF12
MGV----------------------------------------------------K----
-V-------------YGI---------------PMSTATR-NVLM-VLM-EKEV------
----D-FEL--V-PVDMK---------------------N--LGHKSP--EHLAM-N-PF
---G-KVPVYQ-DD-------D---ITLFESR--AINRY------------VASKYE---
-GQ---G---T---P-LLGS---TPK-----------E-QA-LVQQWMEVEGQ-S-----
YYP------PCGALVS-----Q----LFFN-----KIFT-----------GQ------G-
PD-P-----------------------A--------IVEV-NEAKFNAVLDIYE-A----
R---LSES-------K------YLA----G-D--FF---SLADIGHLA-HT-EYFMA---
------HTG--------------------------------------K--AD--------
-------------------------------------------L-IN----------SR-
--KHVAAWWKDI------------ST----------------------R-----------
-------------------------------------P-----------------T----
---------------------WKKI----K-----------------------RHV----
---------------------------------------------------------
>AT2G30860.1_ATGSTF9
MVL----------------------------------------------------K----
-V-------------YGP---------------HFAS-PK-RALV-TLI-EKGV------
----A-FET--I-PVDLM---------------------K--GEHKQP--AYLAL-Q-PF
---G-TVPAVV-DG-------D---YKIFESR--AVMRY------------VAEKYR---
-SQ---G---P---D-LLGK---TVE-----------D-RG-QVEQWLDVEAT-T-----
YHP------PLLNLTL-----H----IMFA-----SVM------------GF------P-
SD-E-----------------------K--------LIKE-SEEKLAGVLDVYE-A----
H---LSKS-------K------YLA----G-D--FV---SLADLAHLP-FT-DYLVG---
------PIG--------------------------------------K--AY--------
-------------------------------------------M-IK----------DR-
--KHVSAWWDDI------------SS----------------------R-----------
-------------------------------------P-----------------A----
---------------------WKET----V-----------------------AKYSFPA
---------------------------------------------------------
>AT2G30870.1_ATGSTF10
MVL----------------------------------------------------T----
-I-------------YAP---------------LFAS-SK-RAVV-TLV-EKGV------
----S-FET--V-NVDLM---------------------K--GEQRQP--EYLAI-Q-PF
---G-KIPVLV-DG-------D---YKIFESR--AIMRY------------IAEKYR---
-SQ---G---P---D-LLGK---TIE-----------E-RG-QVEQWLDVEAT-S-----
YHP------PLLALTL-----N----IVFA-----PLM------------GF------P-
AD-E-----------------------K--------VIKE-SEEKLAEVLDVYE-A----
Q---LSKN-------E------YLA----G-D--FV---SLADLAHLP-FT-EYLVG---
------PIG--------------------------------------K--AH--------
-------------------------------------------L-IK----------DR-
--KHVSAWWDKI------------SS----------------------R-----------
-------------------------------------A-----------------A----
---------------------WKEV----S-----------------------AKYSLPV
---------------------------------------------------------
>Mp1g26760.1_MpGSTF1
MATASSVV-------------------------------------------P-KVK----
-L-------------FGA---------------PYSTCTS-RVIM-CLM-EKQV------
----D-YDL--Q-VVDIA---------------------K-TQDHKKP--EFLAM-Q-PF
---G-MIPVLQ-DK-------D---IQVFESR--AIVRY------------IARKHE---
-GH---G---T---P-LYGT---SEK-----------D-RA-MVEQWLEVEAQ-N-----
YNP------AIAPAVW-----H----LVHA-----PLF------------GQ------Q-
GD-P-----------------------A--------IAAT-SLQKLEKV-----------
------------------------------------------------------------
------------------------------------------------------------
------------------------------------------------------------
------------------------------------------------------------
------------------------------------------------------------
------------------------------------------------------------
---------------------------------------------------------
>Mp5g00330.1_MpGSTF9
MPLCGKYI------------------------------------------PP-KCR----
-V-------------YGA---------------PYSICTS-RVIM-TLM-EKEV------
----D-YEL--R-LLDTA---------------------GRTKEYKEP--RYLAL-Q-PF
---G-KTPLFQ-DS-------E---VKMFESR--AIIRY------------IARKHD---
-DH---G---P---H-LYGT---NEK-----------E-RT-MVDQWLEVEAQ-N-----
YNP------AIAPAVF-----H----LVFA-----AWF------------GK------I-
GD-I-----------------------R--------VINP-SLERLEKVLDIYE-A----
Q---LMKT-------R------YLA----G-D--FF---SLADLSHLP-FT-HLLIN---
------HAG--------------------------------------K--GD--------
-------------------------------------------L-YS----------KR-
--PFLKAWWEDI------------FS----------------------R-----------
-------------------------------------P-----------------T----
---------------------WLKH----L-----------------------AKA----
---------------------------------PHIYY----------DPNE-----
>Pp3c15_5310V3.1_PpGSTF9
MAEG---------------------------------------------------K----
-LI-----------LHGV---------------ASSTCTG-RVLV-ALL-EKGV------
---ED-FEL--K-VVNVR---------------------K--GEGKTP--EHKAL-Q-PF
---G-LIPVLQ-DG-------S---LTLFESR--AIIRY------------IANKFE---
-GQ---G---T---P-IYGS---TPV-----------E-KA-LVEQWLEVEGQ-N-----
FNA------ACKECLK-----Y----AA----------------------AS------P-
VD-Q-----------------------E--------KLAQ-AMEKFSKVLDIYE-A----
R---LSDT-------Q------FLA----G-D--FF---SLADLSHLT-TG-WKLFD---
------KYK--------------------------------------Q--GV--------
-------------------------------------------VCFE----------GR-
--PHVKAWWAAI------------SS----------------------R-----------
-------------------------------------P-----------------A----
---------------------WKRV----L-----------------------EMI----
---------------------------------------------------------
>Pp3c7_13080V3.1_PpGSTF7
MAP----------------------------------------------------K----
-L-------------YGT---------------YYSLATA-KAIA-VML-EKEV------
----D-FEL--V-RVSVK---------------------D--GEHRKP--EYLAK-Q-PF
---G-LVPLLE-DE-------D---LKLFESG--AIMRY------------IADKYE---
-AQ---G---T---PKLYGS---TKA-----------E-RA-LVEQWMEVEVG-T-----
WGA------HMQVLVR-----E----LIFT-----PMLQ-----------KK------P-
TN-Q-----------------------Q--------TVED-TKVKLQKVMDTYE-A----
H---LTKH-------Q------YLA----G-D--FV---SIADLVHLP-VS-YLILN---
------EYG--------------------------------------M--PG--------
-------------------------------------------L-LS----------SR-
--PRVAAWWEAI------------TS----------------------R-----------
-------------------------------------P-----------------S----
---------------------WKEI----V-----------------------KNSGADW
E------------------S--------------------------WVKAAKSFKPQ
>Pp3c7_13090V3.1_PpGSTF8
MAT----------------------------------------------------K----
-L-------------YGT---------------YYSSATA-RAIV-VML-EKEV------
----D-FEL--I-STSIL---------------------L--GEHKKP--EYMTL-Q-PF
---G-LVPLLE-DE-------D---LKLFESG--AIMRY------------IADKYE---
-AQ---G---T---PKLYGS---TKA-----------E-RA-LVEQWMEVESG-T-----
FSA------LMRTLVK-----E----LIYG-----PGLF-----------KI------A-
TD-Q-----------------------K--------AVED-ATEKLNKVLDVYE-A----
Q---LTKH-------Q------YLA----G-D--FV---SIADLGHLP-LS-NLYFN---
------VLG--------------------------------------K--RE--------
-------------------------------------------L-LS----------SR-
--PRVAAWWGAI------------LS----------------------R-----------
-------------------------------------A-----------------S----
---------------------WKKI----V-----------------------SFAGADY
E------------------S--------------------------WVKAAKSFQPQ
>Mp2g02670.1_MpGSTF2
MAI----------------------------------------------------K----
-V-------------HGR---------------QISPYVR-VVLL-VLY-EKGV------
----D-FEL--------------------------------SSDQHSD--EYMAMLN-PF
---G-KHPAVE-DD-------G---FLLYESR--AIVRY------------FATKYE---
-SR---E---P---N-LLGS---TPH-----------E-RA-LVDQWTEVQGQ-I-----
FHH------PILKINS-----E----LYLG-----PTFY-----------KK------N-
TD-L-----------------------A--------VVKQ-NCAKLELILDIYD-A----
R---LAKN-------Q------YLA----G-N--FY---SMADLIHIP-ML-YILLT---
------HTD--------------------------------------Q--GS--------
-------------------------------------------L-IT----------RR-
--KHVYAWYRDI------------SC----------------------R-----------
-------------------------------------P-----------------A----
---------------------WRKI----L-----------------------ETQI---
---------------------------------------------------------
>Mp5g16930.1_MpGSTF14
MAI----------------------------------------------------K----
-I-------------HGR---------------QLSFYVR-TAML-AMS-EMNV------
----E-SEI--------------------------------EDDMHSP--EYLAKVN-PF
---G-KHPAVE-FD-------D---FILYESR--AILRY------------VATNYG---
-GL-----------H-LLGS---TPK-----------E-KA-MVDQWFEVQGC-N-----
FDP------PVRR--------------------------------------R------V-
PD-V-----------------------A--------VVEE-NLSKFEKLLNIYD-A----
Q---LAKT-------K------YLA----G-D--FY---SMADLAHIP-LL-HRFVA---
------SSG--------------------------------------K--ES--------
-------------------------------------------L-VT----------SR-
--KHVNAWYETI------------TS----------------------R-----------
-------------------------------------P-----------------A----
---------------------WKKI----V-----------------------EQYPDV-
---------------------------------------------------------
>Mp2g18340.1_MpGSTF5
MAI----------------------------------------------------K----
-I-------------HGR---------------QLSFYVR-TAML-AMS-EMNV------
----E-SEI--------------------------------EDDMHSP--EYLAKVN-PF
---G-KHPAVE-FD-------D---FILYESR--AILRY------------VATNYG---
-GL-----------H-LLGS---TPK-----------E-KA-MVDQWFEVQGC-N-----
FDP------PVRR--------------------------------------R------V-
PD-V-----------------------A--------VVEE-NLSKFEKLLNIYD-A----
Q---LAKT-------K------YLA----G-D--FY---SMADLAHIP-LL-HRFVA---
------SSG--------------------------------------K--ES--------
-------------------------------------------L-VT----------SR-
--KHVNAWYETI------------TS----------------------R-----------
-------------------------------------P-----------------A----
---------------------WKKI----V-----------------------EQYPDV-
---------------------------------------------------------
>Mp2g24970.1_MpGSTF8
MAI----------------------------------------------------K----
-I-------------HGR---------------QLSFYVR-TAML-AMS-EMNV------
----E-SEI--------------------------------EDDMHSP--EYLAKVN-PF
---G-KHPAVE-FD-------D---FILYESR--AILRY------------VVTNYG---
-GL-----------H-LLGS---TPK-----------E-KA-MVDQWFEVQGC-Y-----
FDP------PVRSIVL-----E----LYFF-----PKFE-----------GR------V-
PD-V-----------------------A--------VVEE-NLSKFEKLLNIYD-A----
Q---LAKT-------K------YLA----G-D--FY---SMADLAHIP-ML-HRFVA---
------SSG--------------------------------------K--ES--------
-------------------------------------------L-VT----------SR-
--KHVNAWYETI------------TS----------------------R-----------
-------------------------------------P-----------------A----
---------------------WKKI----V-----------------------EQYPDV-
---------------------------------------------------------
>Mp2g22410.1_MpGSTF7
MAI----------------------------------------------------K----
-I-------------HGR---------------QLSPLVR-VAML-AMS-EMNV------
----E-SEI--------------------------------EDDMRSP--EYLAKVN-PF
---G-KHPAVE-FD-------D---FILYESR--AILRY------------VATNYG---
-GL-----------H-LLGS---TPK-----------E-KA-MVDQWVEVQGC-Y-----
FEP------PVRSLVT-----E----LYFF-----PKFL-----------ER------V-
PD-V-----------------------A--------VVEE-NLSKFEKLLNIYD-A----
Q---LAKT-------K------YLA----G-D--FY---SMADLAHIP-ML-HRFVV---
------SSG--------------------------------------K--ES--------
-------------------------------------------L-VT----------SR-
--KHVNAWYETI------------TS----------------------R-----------
-------------------------------------P-----------------A----
---------------------WKKI----V-----------------------EQYPDVK
F--------------------------------------------------------
>Mp2g22390.1_MpGSTF6
MAI----------------------------------------------------K----
-I-------------HGR---------------QLSPLVR-VAML-AMS-EMNV------
----E-SEI--------------------------------EDDMRSP--EYLAKVN-PF
---G-KHPAVE-FD-------D---FILYESR--AILRY------------VATNYG---
-GL-----------H-LLGS---TPK-----------E-KA-MVDQWVEVQGC-Y-----
FEP------PVRSLVT-----E----LYFF-----PKFL-----------ER------V-
PD-V-----------------------A--------VVEE-NLSKFEKLLNIYD-A----
Q---LAKT-------K------YLA----G-D--FY---SMADLAHIP-ML-HRFVV---
------SSG--------------------------------------K--ES--------
-------------------------------------------L-VT----------SR-
--KHVNAWYETI------------TS----------------------R-----------
-------------------------------------P-----------------A----
---------------------WKKI----V-----------------------EQYPDV-
---------------------------------------------------------
>AT3G03190.1_ATGSTF11
MVV----------------------------------------------------K----
-V-------------YGQ---------------IKAANPQ-RVLL-CFL-EKDI------
----E-FEV--I-HVDLD---------------------K--LEQKKP--QHLLR-Q-PF
---G-QVPAIE-DG-------Y---LKLFESR--AIARY------------YATKYA---
-DQ---G---T---D-LLGK---TLE-----------G-RA-IVDQWVEVENN-Y-----
FYA------VALPLVM-----N----VVFK-----PKS------------GK------P-
CD-V-----------------------A--------LVEE-LKVKFDKVLDVYE-N----
R---LATN-------R------YLG----G-D--EF---TLADLSHMP-GM-RYIMN---
------ETS--------------------------------------L--SG--------
-------------------------------------------L-VT----------SR-
--ENLNRWWNEI------------SA----------------------R-----------
-------------------------------------P-----------------A----
---------------------WKKL----M-----------------------ELAAY--
---------------------------------------------------------
>AT5G17220.1_ATGSTF12
MVV----------------------------------------------------K----
-L-------------YGQ---------------VTAACPQ-RVLL-CFL-EKGI------
----E-FEI--I-HIDLD---------------------T--FEQKKP--EHLLR-Q-PF
---G-QVPAIE-DG-------D---FKLFESR--AIARY------------YATKFA---
-DQ---G---T---N-LLGK---SLE-----------H-RA-IVDQWADVETY-Y-----
FNV------LAQPLVI-----N----LIIK-----PRL------------GE------K-
CD-V-----------------------V--------LVED-LKVKLGVVLDIYN-N----
R---LSSN-------R------FLA----G-E--EF---TMADLTHMP-AM-GYLMS---
------ITD--------------------------------------I--NQ--------
-------------------------------------------M-VK----------AR-
--GSFNRWWEEI------------SD----------------------R-----------
-------------------------------------P-----------------S----
---------------------WKKL----M-----------------------VLAGH--
---------------------------------------------------------
>LOC_Os03g04260_OsGSTF3
APV----------------------------------------------------T----
-V-------------YGP---------------MISPAVA-RVAA-CLL-EKDV------
----P-FQV--E-PVDMS---------------------K--GEHKSP--SFLKL-Q-PF
---G-QVPAFK-DS-------L---TTVFESR--AICRY------------ICDQYA---
-DS---G---N---KTLMGR---KEDGA--------VG-RA-AIEKWIEAEGQ-S-----
FNP------PSLAMAF-----Q----LAFA-----PFM------------GR------A-
TD-M-----------------------A--------VVEQ-NEAKLVKVLDVYE-Q----
W---LGEN-------Q------YFA----G-D--EF---SLADLVHMP-NT-DLLVR---
------KTN--------------------------------------K--AG--------
-------------------------------------------L-FT----------ER-
--KNLARWWDEV------------SA----------------------R-----------
-------------------------------------P-----------------S----
---------------------WKKV----V-----------------------ELQNVPR
P------------------S-------------------------------------
>Mp2g02680.1_MpGSTF3
MVI----------------------------------------------------T----
-I-------------YGR---------------CLSPYVK-LVLF-GLY-ERNV------
---DE-FEI--V-PINPH---------------------D-------P--ELVTNVS-PF
---G-KVPGVV-ID-------G---LALSESR--AILKY------------IVTKFE---
-IE---G---S---N-LMGS---TAE-----------E-KA-KVDMWIDLETM-I-----
LHP------AVMALNG-----H----LYNR-----PNFY-----------SK------E-
TN-Q-----------------------V--------AVAE-NIPKVEKILDVYD-A----
H---LAKN-------K------YLA----G-D--FF---SIADMIHIP-PL-YILVN---
------KSR--------------------------------------C--AS--------
-------------------------------------------M-FT----------SR-
--EHLKAWWEDI------------SS----------------------R-----------
-------------------------------------P-----------------S----
---------------------WKKV----L-----------------------ENNTEDC
E--------------------------------------------------------
>AagrOXF_evm.model.utg000002l.559.1_AaGSTF1
MTI----------------------------------------------------K----
-V-------------HGF---------------PLSTATA-TVLV-TLW-EKEA------
----D-FEF--V-AVDLL---------------------H--GAHKQP--EYLAH-Q-PF
---G-QIPYLE-DG-------D---YEIYESR--AVAKY------------VADRFA---
-GQ---G---T---E-LYPK---DLK-----------L-RG-KVDQWIEVEAH-N-----
YSK------PAIAIAL-----E----KYYA-----PLFH-----------KR------P-
GN-E-----------------------E--------VAQE-NIKKLGEVLDIYE-A----
Q---LAKH-------K------YIA----G-D--DF---SLADVTHIV-PT-NHVLR---
------AAP--------------------------------------E--VA--------
-------------------------------------------EIFK----------SR-
--PHVQAWWDDV------------SS----------------------R-----------
-------------------------------------P-----------------A----
---------------------WKKY----V-----------------------ELASPYF
P------------------KHE-----------------------------------
>AagrOXF_evm.model.utg000061l.110.1_AaGSTF7
MTI----------------------------------------------------K----
-A-------------YGF---------------PLSGATG-TVLL-TLW-EKEA------
----D-FEF--V-LVDLL---------------------K--GAHKQP--EYVAH-Q-PF
---G-QIPYLA-DG-------D---YEIFESR--AVARY------------VADKLA---
-GQ---G---T---E-LYPK---DLK-----------L-RG-KIDQWIEVEAH-N-----
YSK------PANAIVV-----E----RFFA-----PLFH-----------KK------P-
AD-E-----------------------A--------VVQE-NIKKLGELFDIYE-S----
H---LAKQ-------K------YIG----G-D--DF---SLADVAHIV-PT-NHVLR---
------AAP--------------------------------------E--VA--------
-------------------------------------------EILK----------AR-
--PHVQAWWEDV------------TS----------------------R-----------
-------------------------------------P-----------------S----
---------------------WNKY----L-----------------------ELTTPYW
S------------------R-------------------------------------
>AagrOXF_evm.model.utg000118l.53.1_AaGSTF8
MTI----------------------------------------------------K----
-V-------------HGS---------------AGSPFTG-LVLL-ILW-EKDA------
----E-FEL--L-PVDVY---------------------G--GANKQP--AHLAL-Q-PF
---G-QIPVIE-DG-------D---YVLFESR--AIARY------------IADRFA---
-GQ---G---T---D-VYPT---DLK-----------A-RS-LVNQWIDVEAH-N-----
FSK------HVQVLAV-----E----RFTS-----RR-K-----------GL------P-
GD-E-----------------------A--------KALE-SIKKLEETLDVYE-A----
Q---LSKR-------K------YLA----G-D--IV---TIADLGHVI-AF-HWLLL---
------LSP--------------------------------------E--IA--------
-------------------------------------------ESVK----------NR-
--KHLQAWWGDV------------SS----------------------R-----------
-------------------------------------P-----------------S----
---------------------VKKY----L-----------------------ELSPIGI
P------------------ATTTQ---------------------------------
>AagrOXF_evm.model.utg000118l.75.1_AaGSTF9
MVI----------------------------------------------------K----
-V-------------HGV---------------PVSTFTG-TVLI-TLW-EKDA------
----A-FEV--V-PVDMA---------------------A--GAHKQL--PHLAK-Q-PF
---G-KVPCIE-DG-------D---LELFESR--AIVRY------------IADRFA---
-EQ---G---T---D-VYPQ---DPK-----------A-RG-AVNQWMEVESH-S-----
YST------FGFNIAL-----E----KFYA-----PRFW-----------GR------P-
GD-E-----------------------A--------KAQE-NLKKLEEVLDIYE-A----
Q---LSKH-------K------YLA----G-D--FF---SLADIAHIA-ST-FWLKN---
------IAP--------------------------------------E--LD--------
-------------------------------------------LSFS----------SR-
--KHVQAWWEDI------------TS----------------------R-----------
-------------------------------------S-----------------S----
---------------------AQKY----W-----------------------ELAGPSY
P------------------KIKH----------------------------------
>AagrOXF_evm.model.utg000118l.76.1_AaGSTF10
MTI----------------------------------------------------E----
-L-------------FGF---------------GPSPFTG-IVLI-SLW-EKDA------
-------EF--V-SVDLP---------------------S--RAHKQP--VHLQM-Q-PF
---G-QMPYIK-DG-------D---YSLFESR--AIASY------------IADNTC---
-TR---G-----------------------------------------------------
-------------IVS-----E----KFHP-----LGLL-----------GR------Q-
GD-E-----------------------A--------KVQE-NVKKLEAVLDIYE-A----
Q---LSKH-------K------YLA----G-D--GI---SLADLSHFG-PT-LWLLR---
------TYP--------------------------------------E------------
------------------------------------------------------------
----------GV------------EQ----------------------E-----------
-------------------------------------P-----------------E----
---------------------ACER----L-----------------------VGGSQC-
---------------------------------------------------------
>AagrOXF_evm.model.utg000118l.77.1_AaGSTF11
MTI----------------------------------------------------V----
-L-------------SGF---------------SPSPTTG-IVLI-SLW-EKHA------
----E-FEF--V-SVDLP---------------------S--RAHKQP--VHLQM-Q-PF
---G-QLPCIK-DG-------D---YSLFESR--AIASY------------IAD------
------------------------------------------------------------
--------------------------KF--------------------------------
------------------------------------------------------------
------------------------A----G-Q--GT---EL-------------------
-------YP--------------------------------------K------------
------------------------------------------------------------
----------DL------------KA----------------------R-----------
-------------------------------------S-----------------Q----
---------------------ARR------------------------------------
---------------------------------------------------------
>AagrOXF_evm.model.utg000008l.273.1_AaGSTF3
MTI----------------------------------------------------K----
-L-------------YGF---------------PLSTASS-RVYV-VLY-ELGV------
----E-FEL--V-PIRVP---------------------K--GEHKDP--EYLKL-Q-PF
---G-QIPVLE-DG-------D---IRIFESR--AIMRY------------LAEQYA---
-EA---G---K---S-LLGE---TVK-----------E-KA-LVQQWLEVEAQ-N-----
YSE------PVHKVLR-----ETEVRKFNP-----LAV----------------------
PD-A-----------------------A--------RRAQ-YLAKLGQVLDIYD-A----
H---LAEN-------K------YLA----G-D--SV---SLADLAHLP-ST-TFLLF---
------CSE--------------------------------------E--AK--------
-------------------------------------------QLYE----------SR-
--KHVSAWLTDL------------NS----------------------R-----------
-------------------------------------P-----------------S----
---------------------WQRV----F-----------------------ADLAPHM
K------------------SFAD----------------------------------
>AT4G02520.1_ATGSTF2
MAG---------------------------------------------------IK----
-V-------------FGH---------------PASIATR-RVLI-ALH-EKNL------
----D-FEL--V-HVELK---------------------D--GEHKKE--PFLSR-N-PF
---G-QVPAFE-DG-------D---LKLFESR--AITQY------------IAHRYE---
-NQ---G---T---N-LLQT---DSKN----------IQYA-IMAIGMQVEDH-Q-----
FDP------VASKLAF-----E----QIFK-----SIY------------GL------T-
TD-E-----------------------A--------VVAE-EEAKLAKVLDVYE-A----
R---LKEF-------K------YLA----G-E--TF---TLTDLHHIP-AI-QYLLG---
------TPT-----------------------------------------KK--------
-------------------------------------------L-FT----------ER-
--PRVNEWVAEI------------TK----------------------R-----------
-------------------------------------P-----------------A----
---------------------SEKV----Q------------------------------
---------------------------------------------------------
>AT2G02930.1_ATGSTF3
MAG---------------------------------------------------IK----
-V-------------FGH---------------PASTSTR-RVLI-ALH-EKNL------
----D-FEL--V-HVELK---------------------D--GEHKKE--PFLSR-N-PF
---G-QVPAFE-DG-------D---LKLFESR--AITQY------------IAHRYE---
-NQ---G---T---N-LLPA---DSKN----------IQYA-IMSIGIQVEAH-Q-----
FDP------VASKLAW-----E----QVFK-----FNY------------GL------N-
TD-Q-----------------------A--------VVAE-EEAKLAKVLDVYE-A----
R---LKEF-------K------YLA----G-E--TF---TLTDLHHIP-VI-QYLLG---
------TPT-----------------------------------------KK--------
-------------------------------------------L-FT----------ER-
--PRVNEWVAEI------------TK----------------------R-----------
-------------------------------------P-----------------A----
---------------------SEKV----L------------------------------
---------------------------------------------------------
>AT1G02930.1_AtGSTF6
MAG---------------------------------------------------IK----
-V-------------FGH---------------PASTATR-RVLI-ALH-EKNV------
----D-FEF--V-HVELK---------------------D--GEHKKE--PFILR-N-PF
---G-KVPAFE-DG-------D---FKIFESR--AITQY------------IAHEFS---
-DK---G---N---N-LLST---G-KD----------M--A-IIAMGIEIESH-E-----
FDP------VGSKLVW-----E----QVLK-----PLY------------GM------T-
TD-K-----------------------T--------VVEE-EEAKLAKVLDVYE-H----
R---LGES-------K------YLA----S-D--HF---TLVDLHTIP-VI-QYLLG---
------TPT-----------------------------------------KK--------
-------------------------------------------L-FD----------ER-
--PHVSAWVADI------------TS----------------------R-----------
-------------------------------------P-----------------S----
---------------------AQKV----L------------------------------
---------------------------------------------------------
>AT1G02920.1_ATGSTF7
MAG---------------------------------------------------IK----
-V-------------FGH---------------PASTATR-RVLI-ALH-EKNL------
----D-FEF--V-HIELK---------------------D--GEHKKE--PFIFR-N-PF
---G-KVPAFE-DG-------D---FKLFESR--AITQY------------IAHFYS---
-DK---G---N---Q-LVSL---GSKD----------I--A-GIAMGIEIESH-E-----
FDP------VGSKLVW-----E----QVLK-----PLY------------GM------T-
TD-K-----------------------T--------VVEE-EEAKLAKVLDVYE-H----
R---LGES-------K------YLA----S-D--KF---TLVDLHTIP-VI-QYLLG---
------TPT-----------------------------------------KK--------
-------------------------------------------L-FD----------ER-
--PHVSAWVADI------------TS----------------------R-----------
-------------------------------------P-----------------S----
---------------------AKKV----L------------------------------
---------------------------------------------------------
>AT1G02950.1_ATGSTF4
VAG---------------------------------------------------YK----
-V-------------HGD---------------PFSTNTR-RVLA-VLH-EKRL------
----S-YEP--I-TVKLQ---------------------T--GEHKTE--PFLSL-N-PF
---G-QVPVFE-DG-------S---VKLYESR--AITQY------------IAYVHS---
-SR---G---T---Q-LLNL---RSHE----------T-MA-TLTMWMEIEAH-Q-----
FDP------PASKLTW-----E----QVIK-----PIY------------GL------E-
TD-Q-----------------------T--------IVKE-NEAILEKVLNIYE-K----
R---LEES-------R------FLA----C-N--SF---TLVDLHHLP-NI-QYLLG---
------TPT-----------------------------------------KK--------
-------------------------------------------L-FE----------KR-
--SKVRKWVDEI------------TS----------------------R-----------
-------------------------------------E-----------------A----
---------------------WKMA----C-----------------------DQEKSW-
----------------------------------------------FNKPRN-----
>AT2G47730.1_ATGSTF8
MAS---------------------------------------------------IK----
-V-------------HGV---------------PMSTATM-RVLA-TLY-EKDL------
----Q-FEL--I-PVDMR---------------------A--GAHKQE--AHLAL-N-PF
---G-QIPALE-DG-------D---LTLFESR--AITQY------------LAEEYS---
-EK---G---E---K-LISQ---DCKK----------V-KA-TTNVWLQVEGQ-Q-----
FDP------NASKLAF-----E----RVFK-----GMF------------GM------T-
TD-P-----------------------A--------AVQE-LEGKLQKVLDVYE-A----
R---LAKS-------E------FLA----G-D--SF---TLADLHHLP-AI-HYLLG---
------TDS-----------------------------------------KV--------
-------------------------------------------L-FD----------SR-
--PKVSEWIKKI------------SA----------------------R-----------
-------------------------------------P-----------------A----
---------------------WAKV----I-----------------------DLQKQ--
---------------------------------------------------------
>AT1G02940.1_ATGSTF5
KDE---------------------------------------------------YK----
-I-------------YGY---------------PYSTNTR-RVLA-VLH-EKGL------
----S-YDP--I-TVNLI---------------------A--GDQKKP--SFLAI-N-PF
---G-QVPVFL-DG-------G---LKLTESR--AISEY------------IATVHK---
-SR---G---T---Q-LLNY---KSYK----------T-MG-TQRMWMAIESF-E-----
FDP------LTSTLTW-----E----QSIK-----PMY------------GL------K-
TD-Y-----------------------K--------VVNE-TEAKLEKVLDIYE-E----
R---LKNS-------S------FLA----S-N--SF---TMADLYHLP-NI-QYLMD---
------THT-----------------------------------------KR--------
-------------------------------------------M-FV----------NR-
--PSVRRWVAEI------------TA----------------------R-----------
-------------------------------------P-----------------A----
---------------------WKRA----C-----------------------DV-KAW-
----------------------------------------------YHKKKN-----
>AT1G49860.1_ATGSTF14
MAD---------------------------------------------------SK--CG
FI-------------WGN---------------SAA-------LF-CIN-EKGL------
----D-FEL--V-FVDWL---------------------A--GEAKTK--TFLSL-N-PF
---G-EVPVLE-DG-------D---LKLFEPK--AITRY------------LAEQYK---
-DV---G---T---N-LLPD---DPKK----------R--A-IMSMWMEVDSN-Q-----
FLP------IASTLIK-----E----LIIN-----PYQ------------GL------A-
TD-D-----------------------T--------AVQE-NKEKLSEVLNIYE-T----
R---LGES-------P------YLA----G-E--SF---SLADLHHLA-PI-DYLLN---
------TDE--------------------------------------EELKN--------
-------------------------------------------L-IY----------SR-
--PNVAAWVEKM------------KM----------------------R-----------
-------------------------------------P-----------------A----
---------------------WLKT----VV------------------NHIVDLMKQRR
---------------------------------PI----------TVVAQKNAIAIE
>AT3G62760.1_ATGSTF13
MA----------------------------------------------------MK----
-L-------------YGD---------------EMSACVA-RVLL-CLH-EKNT------
----E-FEL--V-PVNLF---------------------A--CHHKLP--SFLSM-N-PF
---G-KVPALQ-DD-------D---LTLFESR--AITAY------------IAEKHR---
-DK---G---T---D-LTRH---EDPK----------E-AA-IVKLWSEVEAH-H-----
FNP------AISAVIH-----Q----LIVV-----PLQ------------GE------S-
PN-A-----------------------A--------IVEE-NLENLGKILDVYE-E----
R---LGKT-------K------YLA----G-D--TY---TLADLHHVP-YT-YYFMK---
------TIH-----------------------------------------AG--------
-------------------------------------------L-IN----------DR-
--PNVKAWWEDL------------CS----------------------R-----------
-------------------------------------P-----------------A----
---------------------FLKV----S-----------------------PGLTVAP
T------------------TN------------------------------------
>LOC_Os01g27360_OsGSTF1
MTP---------------------------------------------------VK----
-V-------------FGP---------------AQSTNVA-RVLL-CLE-EVGA------
----E-YEV--V-NVDFT---------------------V--MEHKSP--EHLKR-N-PF
---G-QIPAFQ-DG-------D---LYLFESR--AIGKY------------ILRKYK---
-TR---E---A---D-LLRE---GNLR----------E-AA-MVDVWTEVETH-Q-----
YNS------AISPIVY-----E----CIIN-----PAMR-----------GI------P-
TN-Q-----------------------K--------VVDE-SAEKLKKVLEVYE-A----
R---LSQS-------T------YLA----G-D--FV---SFADLNHFP-YT-FYFMG---
------TPY-----------------------------------------AS--------
-------------------------------------------L-FD----------SY-
--PHVKAWWERL------------MA----------------------R-----------
-------------------------------------P-----------------S----
---------------------VKKL----A-----------------------AVMA-PQ
G------------------A-------------------------------------
>LOC_Os01g27340_OsGSTF8
MAP---------------------------------------------------VK----
-V-------------FGP---------------AMSTNVA-RVLV-CLE-EVGV------
----E-YEL--V-NIDFK---------------------A--MEHKSP--EHLKR-N-PF
---G-QMPAFQ-DG-------D---LLLFESR--AVGRY------------ILRKYK---
-TS---E---A---N-LLRE---GNLT----------E-AA-MVDIGIEVEIH-Q-----
YYP------VISSIVY-----E----CLFN-----PAMY-----------GV------P-
TN-Q-----------------------K--------VVDN-SLEKLKKVLEVYE-A----
R---LSQN-------T------YLA----G-N--FL---SFVDLSHFP-FT-FYFMA---
------TPY-----------------------------------------AS--------
-------------------------------------------L-LD----------KY-
--PHVKAWWDGL------------AA----------------------R-----------
-------------------------------------P-----------------S----
---------------------IKKV----T-----------------------AAMVLPL
K------------------A-------------------------------------
>LOC_Os01g27260_OsGSTF7
MSP---------------------------------------------------VK----
-V-------------FGR---------------AISTNVS-RVLV-CLE-EVGA------
----D-YEL--V-TVDFL---------------------A--GEQNSP--EHVER-N-PF
---G-KIPALQ-DG-------D---LVLFESR--AIAKY------------ILRKYK---
-SS---K---V---D-LLRE---SDIR----------E-AA-LVDVWTEVEAH-Q-----
YYP------ALSPIVF-----E----CIIF-----PIMR-----------GV------P-
TN-Q-----------------------Q--------VVHE-SLEKLKKVLETYE-A----
R---LSGS-------R------YLA----G-D--FL---SFADLNHFP-FT-FYFMA---
------TPC-----------------------------------------AS--------
-------------------------------------------L-FD----------AY-
--PHVKAWWEGL------------MS----------------------R-----------
-------------------------------------P-----------------S----
---------------------IKKI----S-----------------------ANM--PT
K------------------F-------------------------------------
>LOC_Os01g27380_OsGSTF9
MAP---------------------------------------------------VK----
-V-------------FGP---------------AKSTAVA-RVLV-CLE-EVGA------
----E-YEL--V-GIHIP---------------------A--GEQKSP--AHLAR-N-PF
---G-QVPAFQ-DG-------D---LILF-------------------------------
--------------D-LLKE---SNLS----------Q-SAIMVDVWLEVESQ-T-----
FDT------AMSAITF-----Q----CLTI-----PTFM-----------GG------I-
AD-D-----------------------K--------IVEE-NLGKLKKALEVYE-A----
R---SCRF-------R------YLA----G-D--FI---SLADLSHFP-MT-HYLLA---
------TPH-----------------------------------------AS--------
-------------------------------------------V-LD----------AY-
--PHVKSWINDL------------MK----------------------R-----------
-------------------------------------P-----------------A----
---------------------VKRV----R-----------------------ELMEA--
---------------------------------------------------------
>LOC_Os01g27390_OsGSTF10
MAP---------------------------------------------------AK----
-V-------------YGP---------------AMSTNVM-RILV-CLE-EVGA------
----E-YEV--V-PVDMS---------------------T--GEHKRP--PHISR-N-PF
---G-QVPAFE-DG-------D---LTLFESR--AISKY------------ILRKHG---
-S------------D-LLRE---SNLS----------E-SA-MVDVWLEVESS-H-----
FDG------AMSPIIF-----Q----CFIV-----PMFM-----------GG------A-
TD-I-----------------------G--------VVNE-SLEKLKKALEVYE-A----
Q---LSKS-------K------YLA----G-D--FI---SLADISHFP-TV-YYLLA---
------SAH-----------------------------------------AS--------
-------------------------------------------V-LE----------AY-
--PRVKAWIDDV------------MQ----------------------R-----------
-------------------------------------P-----------------S----
---------------------VKKV----T-----------------------EALKMPS
A--------------------------------------------------------
>LOC_Os01g27630_OsGSTF12
MA----------------------------------------------------MK----
-V-------------YGL---------------PMSTNVA-RVLV-CLE-EAGE------
----Q-YEV--V-PIDFS---------------------I--AEHKSP--EHTSR-N-PF
---G-QVPALQ-DG-------D---LILFESR--AISKY------------VLRKNN---
-S------------E-LLKE---HNLS----------D-AA-KVDVWLEAESH-H-----
FDE------PMSVVIY-----Q----CLIL-----PVYF-----------GG------Q-
TD-A-----------------------K--------VVEE-NLEKLKKTFQVYE-E----
R---LCKF-------R------YLA----G-D--FL---SLADLSHFP-TA-YYLLA---
------TPH-----------------------------------------AA--------
-------------------------------------------M-LD----------EF-
--PLVKAWIDGM------------LA----------------------R-----------
-------------------------------------P-----------------S----
---------------------VKKV----I-----------------------EMMKATA
---------------------------------------------------------
>LOC_Os01g55830_OsGSTF2
MAP---------------------------------------------------MK----
-L-------------YGS---------------TLSWNVT-RCVA-VLE-EAGA------
----E-YEI--V-PLDFS---------------------K--GEHKAP--DHLAR-N-PF
---G-QVPALQ-DG-------D---LFLWESR--AICKY------------VCRKNK---
-P------------E-LLKD---GDLK----------E-SA-MVDVWLEVESN-Q-----
YTP------ALNPILF-----Q----CLIR-----PMMF-----------GA------P-
PD-E-----------------------K--------VVEE-NLEKLKKVLEVYE-A----
R---LTKC-------K------YLA----G-D--YI---SVADLSHVA-GT-VCLGA---
------TPH-----------------------------------------AS--------
-------------------------------------------V-LD----------AY-
--PHVKAWWTDL------------MA----------------------R-----------
-------------------------------------P-----------------S----
---------------------SQKV----A-----------------------SLMKPPA
---------------------------------------------------------
>LOC_Os05g05620_OsGSTF17
MV----------------------------------------------------AK----
-V-------------YGV---------------AASPYVA-TVLV-CLE-EAGA------
----S-YEL--V-AVDMA---------------------A--GENRSR--HHLAR-S-PF
---G-KIPAFE-DG-------E---VTLFESR--AIQRY------------VLRNYN---
-KP-----------D-LLRE---GNLE----------E-SA-MVDMWMEVEAH-H-----
YDP------AIFHIIR-----E----CVIK-----PMIG-----------GG------A-
RD-Q-----------------------A--------IVDE-NVEKLRKVLEVYE-R----
R---LSES-------E------YLA----G-D--FV---SVADLNHFP-YT-YYLMT---
------TEY-----------------------------------------AT--------
-------------------------------------------L-VE----------SC-
--TNVKA-----------------------------------------------------
------------------------------------------------------------
-----------------------------V-----------------------EIMGI--
---------------------------------------------------------
>LOC_Os01g27480_OsGSTF13
MSP---------------------------------------------------VK----
-V-------------FGS---------------APFTNVA-RVLL-CLE-EVGA------
----D-YEI--V-DVDFG---------------------D--REHKGP--DHLAR-N-PF
---G-QVPAFQ-DG-------D---LMLFESR--AICRY------------ILRKHR---
-ATD--E---A---N-LLRE---GDPS----------E-SA-VVDAWLDVEAL-R-----
YEP------SVHAVFV-----Q----RRVV-----PAL------------GG------E-
PD-E-----------------------R--------VIAE-SVARLRETLAVYE-A----
R---LEAT-------RG-----YLA----G-G--EV---SLADLSHFP-YT-RYFME---
------MPY--------------------------------------E--VP--------
-------------------------------------------V-FG----------AY-
--PRVTAWWERL------------LT----------------------R-----------
-------------------------------------P-----------------S----
---------------------VRKV----A-----------------------AMMSGGE
G--------------------------------------------------------
>LOC_Os01g27210_OsGSTF5
MAP---------------------------------------------------MK----
-V-------------YGW---------------VVSPWMA-RVLV-ALE-EAGA------
----E-YEV--V-PMSRS---------------------G--GDHRRP--EHLAR-N-PF
---G-EIPVLE-DG-------D---LTLYQSR--AIARY------------IFRKYK---
-PE---F---L---G-LGEG---GSLE----------E-SA-MVDVWLDVEAH-Q-----
HEA------AVRPILW-----H----CIIN-----KFE------------GR------D-
RD-Q-----------------------G--------VVDE-SVRKLEKVLGVYE-A----
R---LSGS-------R------YLA----G-D--RI---SLADLSHFS-NM-RYFMA---
------TEY-----------------------------------------AG--------
-------------------------------------------V-VD----------AY-
--PHVKAWWEAL------------LA----------------------R-----------
-------------------------------------P-----------------T----
---------------------VQKV----M-----------------------AGMPPDF
G------------------FGSGN---------P-----------------------
>LOC_Os01g25100_OsGSTF11
------------------------------------------------------------
----------------------------------TLCWTS-SLLIDARR-EAGV------
----E-YEV--V-PLSLT---------------------N--GDHRRP--EHLAR-N-PF
---G-QIPVLE-DG-------D---LTLYQSH--AIARY------------VLGKHK---
-PE---L---L---G-LGEG---GSVE----------E-SA-MVDMWLEVETH-Q-----
YEA------AVKPIVW-----H----CLVH-----QHV------------GL------V-
RD-Q-----------------------G--------VVDE-SVEKLRAVLEVYE-A----
R---LSSSSAGR--YS------YLAGGGSG-D--RV---SLADLSHVP-LM-HYFTA---
------TEY-----------------------------------------GG--------
-------------------------------------------V-LG----------EY-
--PRVKAWWEAL------------LA----------------------R-----------
-------------------------------------P-----------------S----
---------------------VKKV----I-----------------------AGMPTDF
G------------------FGSGN---------P-----------------------
>LOC_Os01g70770_OsGSTF4
MAG------------------------------------------------E-GRK----
-V-------------YGM---------------ALSANVV-RVAT-VLN-EKGL------
----D-FDL--V-PVDLR---------------------T--AAHKQP--HFLAL-N-PF
---G-QIPVLQ-DG-------D---EVLYESR--AINRY------------IATKYK---
-AE---G---A---D-LLPA---EAS-------------PA-KLEVWLEVESH-H-----
FYP------AISGLVF-----Q----LLIK-----PLL------------GG------A-
TD-T-----------------------A--------AVDE-HAAALAQVLDVYD-A----
H---LAGS-------R------YLA----G-N--RF---SLADANHMS-YL-LFLSK---
------TPM-----------------------------------------AE--------
-------------------------------------------L-VA----------SR-
--PHVKAWWDDI------------SS----------------------R-----------
-------------------------------------P-----------------A----
---------------------WKKT----A-----------------------AAIPFPP
A------------------A-------------------------------------
>LOC_Os10g39740_OsGSTF6
MPGA--------------------------------------------------VK----
-V-------------FGS---------------PSSAEVA-RVLA-CLF-EKDV------
----E-FQL--I-RVDSF---------------------R--GSKRMP--QYLKL-Q-PH
---G-EALTFE-DG-------N---VTLVESR--KIIRH------------IADKYK---
-NQ---G---N---PDLIGM---GAL-----------E-RS-SIEQWLQTEAQ-S-----
FDV------PSADVVY-----S----LAYL-----PAATTAAAADGGRCEEE------K-
ND-D-----------------------GRQ-EEMKQLFEK-SSKELSKVLDIYE-Q----
R---LEEA-------E------YLA----G-D--KF---TLADLSHLP-NA-DRLAA---
------DPR--------------------------------------T--LR--------
-------------------------------------------M-LQ----------SR-
--RNVSRWWADV------------SG----------------------R-----------
-------------------------------------E-----------------S----
---------------------WKQV----K-----------------------SLNRPPS
A--------------------------------PF----------------------
>LOC_Os03g04220_OsGSTF14
APAS--------------------------------------------------VK----
-V-------------FGS---------------PTSAEVA-RVLM-CLF-EKDV------
----E-FQL--V-RVDAY---------------------R--GTQRMP--QYLKL-Q-PL
---G-EALTFE-DD-------N---LTLSESR--GILRH------------IAHKYA---
-RQ---G---N---PDLIGT---GAL-----------E-RA-SIEQWLQTEAQ-S-----
FDV------PSAEMVY-----S----LAFL-----P--------------PK------Q-
ND-N-----------------------GRVAEEMRKVFEK-SKKDLEKLLDIYE-Q----
R---LEEA-------A------YLA----G-D--KF---TIADLSHLP-NA-DRLAS---
------DPR--------------------------------------S--RR--------
-------------------------------------------M-FE----------AR-
--KNVSRWWNNI------------SS----------------------R-----------
-------------------------------------E-----------------S----
---------------------WEYV----K-----------------------SLQRPPS
A------------------AHAGN-----AQQQPSAGNN-----NEQVENYNN----
>LOC_Os03g04250_OsGSTF16
MAAG--------------------------------------------------LQ----
-V-------------FGQ---------------PASTDVA-RVLT-CLF-EKDL------
----E-FEL--V-CIDTF---------------------K--REHKLP--EFIKL-RDPN
---G-Q-VTFK-HG-------D---KTIVDSR--AICRY------------VCTQFP---
--E---G---N---KTLYGT---GSL-----------E-RA-SIEQWLQAEAQ-N-----
FSP------PSSALVF-----H----LAFA-----P----------------------P-
QD-H-----------------------A--------VIAE-NEKKLQQVLNVYD-E----
I---LSKN-------E------YLA----G-D--EF---TLADLSHLP-NS-HYIVS---
------SER--------------------------------------G--RK--------
-------------------------------------------L-FT----------GR-
--KNVARWYDQI------------SK----------------------R-----------
-------------------------------------E-----------------T----
---------------------WKQV----V-----------------------KMQR---
---------------------------------PGAFE-------------------
>LOC_Os03g04240_OsGSTF15
MAAG--------------------------------------------------LQ----
-V-------------FGQ---------------PASTDVA-RVLT-CLF-EKNL------
----E-FEL--I-RIDTF---------------------K--KEHKLP--EFIKL-RDPT
---G-Q-VTFK-HG-------D---KTLVDSR--AICRY------------LSTQFP---
-DD---G---N---RTIYGT---GSL-----------E-RA-SIEQWLQAEAQ-S-----
FDA------PSSELVF-----H----LAFA-----P----------------------P-
AD-E-----------------------A--------RIAE-NERKLQQMLNVYD-E----
I---LAKN-------K------YLA----G-D--EF---TLADLSHLP-NS-HYIVNA--
-----RSPR--------------------------------------G--KK--------
-------------------------------------------L-FT----------SK-
--KHVARWYEEI------------SN----------------------R-----------
-------------------------------------A-----------------S----
---------------------WKQV----V-----------------------KMQS---
---------------------------------PGAFE-------------------
>AagrOXF_evm.model.utg000008l.276.1_AaGSTF4
MAPSTPTSALDC-------------------------------------SRS-SIK----
-L-------------YGM---------------WLSAPTM-KVAL-ALL-EKKV------
----D-FDF--R-VVQIL---------------------K--GEHKRP--DYQAK-N-PF
---G-QVPCLE-DG-------D---ITLWESG--AIIRY------------IVDRYP---
-AQ---G---P---S-LYGR---NES-----------E-RA-YVEQWVEVCGQ-N-----
YIP------NVVEVNR-----Q----AAFS-----FIY--------------------P-
RN-E-----------------------A--------VLQQ-SLERLGGILDVYE-R----
R---LEVS-------K------YLA----G-D--FF---SLADLSHIP-YT-HHMVA---
-----HSAA--------------------------------------G--AE--------
-------------------------------------------L-IN----------SR-
--RHVKAWWQDI------------TS----------------------R-----------
-------------------------------------P-----------------A----
---------------------WNTV----REK------------CAADFSQL-KLQAHVP
S------------------SSSSQQ----SEQE-----------QEQLVAQN-----
>Pp3c3_31590V3.2_PpGSTF2
MDP-------DTN----------------------------GGDGPRRNLFV-KLR----
-A-------------FGRI------------SSLRWLNRLNSSLA-PQFSENQHTFSTPV
DVEKE-LKL--V-TVSLK---------------------A--GHFLLP--SYKAK-Q-PF
---G-LIPCLE-DG-------D---LIVFESR--AIARY------------LAEKYE---
-GQ---G---T---P-LLGK---TLK-----------E-RA-IINQWAESEAQ-N-----
FQP------AIGPMVR-----E----AFVA-----AFG------------IR------P-
VD-E-----------------------E--------VVAA-GMKKLDQVLDVYE-A----
H---LAKGT------K------YLA----G-D--DF---SLADLFHTV-YM-NWMKSA--
-------------------------------------------------RPE--------
-------------------------------------------L-LE----------KR-
--PHLSAWIHDI------------TT----------------------R-----------
-------------------------------------P-----------------A----
---------------------FLRC----L---------------QLDW----ENASPIQ
---------------------------------------------------------
>Pp3c23_20550V3.1_PpGSTF6
MS----------------------------------------------------------
------------------------------------------------------------
-------KL--V-TVSLK---------------------A--GHFLLP--SYKAK-Q-PF
---G-LIPCLE-DA-------D---LTVFESR--AIARY------------LAEKYE---
-GQ---G---T---P-LLGK---TLK-----------E-RA-IINQWADSEAQ-N-----
FQP------ATGPMVR-----E----AFVA-----AFG------------IR------P-
VD-E-----------------------E--------VVAA-GMKKLDQVLDVCE-A----
H---LAKGT------K------YLA----G-D--DF---SLADLFHTV-YM-NWMKSA--
-------------------------------------------------RPE--------
-------------------------------------------L-LE----------KR-
--PHLSAWIHDI------------TT----------------------R-----------
-------------------------------------P-----------------A----
---------------------FLRC----L---------------QLDW----ENASPIQ
---------------------------------------------------------
>Pp3c17_5790V3.1_PpGSTF4
MV----------------------------------------------------MI----
-L-------------YGD----------------KALNVY-RAIQ-PLF-EAQ------V
DVEEE-LKL--V-TVSLK---------------------A--GQFRLP--SYKAK-Q-PF
---G-LIPFLE-DG-------D---FTVFESR--AIARY------------LAEKYE---
-GQ---N---T---P-LLGK---TLK-----------E-RA-TINQWAESEAQ-N-----
FHP------AIAPMVR-----E----LFLA-----PFE------------KR------P-
VN-E-----------------------E--------VMET-GMNKLDKVLDVYE-V----
H---LAKGT------K------YMA----G-D--NF---SMADLFHTV-YM-NWMKSR--
-------------------------------------------------WPQ--------
-------------------------------------------L-LE----------KR-
--PHLSAWIHDI------------TT----------------------R-----------
-------------------------------------P-----------------A----
---------------------FLRC----L---------------QLDW----ENASPIE
---------------------------------------------------------
>Pp3c17_6090V3.1_PpGSTF3
MA----------------------------------------------------MI----
-L-------------YGG----------------PTPNVI-RSIL-PLF-EAE------V
DTENE-LKL--V-RVALQ---------------------T--AQHRQP--IYTTK-Q-PF
---G-QIPFFE-DG-------D---VKIFESR--AIARY------------IAEKYE---
-GQ---G---T---P-LLGK---SLK-----------E-RA-IIYQWIESEGQ-N-----
FHP------CVGPVVR-----E----MFVA-----PRE------------KR------P-
VN-E-----------------------E--------VIST-CLAKLNNVLNVYE-A----
H---LAKGS------K------FIA----G-E--SF---SLADAFHTP-YM-NWVKNV--
-------------------------------------------------KPE--------
-------------------------------------------L-LE----------NR-
--PHVSAWVEAI------------TS----------------------R-----------
-------------------------------------P-----------------A----
---------------------FQKC----L---------------QLDW----ENAAALE
---------------------------------------------------------
>Pp3c17_6080V3.1_PpGSTF5
MV----------------------------------------------------MK----
-L-------------YGM---------------KNIFNVQ-RAIV-PLF-EAG-------
-TEKE-LEL--V-HVNLF---------------------T--HDNDKP--NFLAK-H-PF
---G-LIPYLE-DG-------D---VKIYESR--AIARY------------IAEKYE---
-GQ---G---A---P-NMGR---TLK-----------E-RA-AINQWVETEAH-V-----
LYP------PLAPMLK-----E----LYVA-----GAL------------NR------P-
LD-E-----------------------E--------LVAS-CTAALVKVLDVYE-A----
H---LVKGS------K------YLT----G-D--EY---NFADACHTP-YL-YQVKIM--
-------------------------------------------------KAE--------
-------------------------------------------V-LR----------HH-
--PYVWAYTDAI------------TE----------------------R-----------
-------------------------------------P-----------------G----
---------------------FQKL----L---------------QLDW----DNAPSLE
---------------------------------------------------------
>Mp5g00690.1_MpGSTF10
MANT--------------------------------------------------------
-I-------------FGS---------------LLSPFVQ-TVAL-TLY-EKGQ------
----E-FES--------------------------------VSDYKSA--EYKAL-N-PF
---G-KVPSFK-DQ-------D---ITLYESK--AIARY------------IANKYE---
-GQ---G---T---P-LFGT---TPH-----------E-TA-LAEQWLEIHSH-H-----
FLA------PLNVIGE-----E--------------------------LRKK------S-
TD-P-----------------------N--------VMDT-ALAAQGKTLDVYE-A----
R---LSES-------K------YLA----G-D--HY---TLADLVHLP-IF-FILTVV--
------LDE--------------------------------------E-RRK--------
-------------------------------------------I-IT----------NR-
--PHLNAWFEDM------------KS----------------------R-----------
-------------------------------------P-----------------A----
---------------------WKKV----E-----------------------QPSSSYT
N------------------NY------------------------------------
>Mp2g04220.1_MpGSTF4
MTM----------------------------------------------------K----
-L-------------YGV---------------MRSPFVQ-SVVF-TCY-ETDT------
----E-FEL--I-PTENV---------------------VV----RTP--EFKAKLN-PF
---G-TMPALE-DG-------D---FTLFESR--AISRY------------IASKAD---
-AQR-AG---N---S-LLGS---TIE-----------E-QA-LVNVWIDVEAQ-T-----
FFP------PMKDAAI-----E-------------------------WTYKL------V-
PD-A-----------------------A--------LVKS-SLEKLGKILDIYE-D----
Q---LTKH-------K------YIA----G-D--FF---SLADIFNAT-LV-YFYMRF--
-----SNPE--------------------------------------Q--QG--------
-------------------------------------------E-FT----------NR-
--PHVHAWLQSI------------YA----------------------R-----------
-------------------------------------P-----------------A----
---------------------WQKI----IAI-----------PETTDW----SFLKKT-
---------------------------------------------------------
>LOC_Os08g43680_OsGSTF19
MAG------LST-----------------------------------GAGAP-VVK----
-L-------------YHEK------------S-MIMPDVS-RVLA-CLY-EKNI------
----E-FET--V-KDSYK---------------------DIQASRSVP------V---PF
----------Y-DG-------P---TFLQESR--AICRY------------IAETYE---
-QR---G---Y---PFLLGK---DVL-----------E-RA-SIEQWLRHEEH-A-----
FDP------PSRALFC-----H----LAF---------------------PV------Q-
DD-D-----------------------D--------DINT-EKRKLEEVLEVYE-Q----
R---LGES-------E------FLA----G-N--KF---TLADLVHLP-NT-HHLVT---
------S-E--------------------------------------F--AY--------
-------------------------------------------L-YD----------SR-
--KNVQRWWDTI------------SN----------------------R-----------
-------------------------------------Q-----------------S----
---------------------WKQV----LKD-----------MNRVEEYQM-ELEQQEE
Q-------------------WQT----------------------------------
>LOC_Os09g37240_OsGSTF18
MAG------L-------------------------------------GTGAP-IVK----
-V-------------YHEK------------S-MILPDVS-RVLT-CLY-EKDV------
----K-FEP--C-TTSYK---------------------SLQASTHAP------V---PF
----------Y-DG-------P---TFLEESR--EICRY------------IAETYE---
-HH---G---Y---PFLLGK---DAL-----------E-RA-SIEQWLHHEEH-A-----
FNP------PSRALFC-----H----LAF---------------------PL--------
-D-Q-----------------------E--------DLEM-QKAKLDEVLEVYE-Q----
R---LSDS-------E------FLA----G-N--KF---TLADLVHLP-NS-HYIKA---
------SGK--------------------------------------F--AY--------
-------------------------------------------L-YD----------SR-
--KNVQRWWNAI------------ST----------------------R-----------
-------------------------------------H-----------------S----
---------------------WDQV----LSY-----------MTKVEQNKLEELEKQKQ
Q------------------EWQR----------------------------------
>Pp3c12_16890V3.1_PpGSTF10
MSLIVLLLQLIEC-----ASQTNTN--FEACAR--------QGEGFKGRGAM-GIK----
-V-------------YGIA------------TY-------QRVTL-ALL-EFGV------
---ED-FEL--V-KVYLK---------------------A--GEHDAP--SWTSM-T-PF
---K-QVPVFE-CG-------D---FHLYESR--AIVRY------------IARKYK---
-GQ---G---P---S-LFGS---TLE-----------E-QA-IVDQWSEAEAY-Q-----
FS------------------------FSFL-----PWSL---EYYVGRREER------P-
LN-E-----------------------G--------VLKP-FYDKLATFFDICE-S----
Q---LSKT-------K------YLA----G-D--FY---SVVDLNIAP-SL-LRVMTL--
-------------------------------------------------KPE--------
-------------------------------------------L-IT----------TR-
--KHVKRWYDSL------------AS----------------------R-----------
-------------------------------------P-----------------A----
---------------------FRKM----L---------------QADE----ALNPSPA
E------------------ILQA----------PA----------------------
>Pp3c26_14940V3.1_PpGSTT1
MAP-----------------------------------------------SG-NLK----
-L-------------YAD---------------LMSQPSR-AVLL-CR--VNNI------
----D-VDQ--Q-LINIQ---------------------K--GDHKTP--EFKAI-N-PL
---G-KVPCIV-DG-------R---FKLAESH--AIMEY------------LAATRP---
-GV---A---D---H-WYPT---DVQ-----------R-RS-KINSVLDWHHL-N-----
LRR------GSMTLVF-----H----KVLA-----PIV------------GV------K-
AD-P-----------------------R--------AAAE-GLSILQQSLQVLE-T----
V---WLQEGY-----P------FLAG---G-R--QP---SIADLSLVC-EI-MQLQV---
------LGE--------------------------------------EEVAA--------
-------------------------------------------L-LS----------SK-
--ERVTAWIAA----------VKKAT----------------------S-----------
-------------------------------------P-----------------H----
---------------------FDEV----H-------------------KIIFRAAANVS
K-----------------GTRQVKA--------PD---------------VSKL---
>AT5G41210.1_ATGSTT1
MK----------------------------------------------------LK----
-V-------------YAD---------------RMSQPSR-AVII-CK--VNGI------
----Q-FDE--V-LISLA---------------------K--RQQLSP--EFKDI-N-PL
---G-KVPAIV-DG-------R---LKLFESH--AILIY------------LSSAFP---
-SV---A---D---H-WYPN---DLS-----------K-RA-KIHSVLDWHHT-N-----
LRR------GAAGYVL-----N----SVLG-----PAL------------GL------P-
LN-P-----------------------K--------AAAE-AEQLLTKSLSTLE-T----
F---WLKGNA-----K------FLLG---S-N--QP---SIADLSLVC-EL-MQLQV---
------LDD--------------------------------------KDRLR--------
-------------------------------------------L-LS----------TH-
--KKVEQWIEN----------TKKAT----------------------M-----------
-------------------------------------P-----------------H----
---------------------FDET----H-------------------EILFKVKEGFQ
K------------------RREMGT--------PGLQSKI-----------------
>AT5G41220.1_ATGSTT3
MK----------------------------------------------------LK----
-V-------------YAD---------------RMSQPSR-AVLI-CK--VNEI------
----Q-FDE--I-LIYLA---------------------N--RQQLSP--EFKDI-N-PM
---G-KVPAIV-DG-------K---LKLSESH--AILIY------------LSSAYP---
-SV---V---D---H-WYPT---DLS-----------K-RA-RIHSVLDWHHT-N-----
LRP------GAAGYVL-----N----SVLG-----PAL------------GL------P-
LN-P-----------------------K--------AAAE-AEQLLTKSLTTLD-T----
F---WLKGNA-----M------FLLG---S-N--QP---SIADLSLVC-EL-TQLQV---
------LDD--------------------------------------KDRLR--------
-------------------------------------------L-LS----------PH-
--KNVEQWIEN----------TRKAT----------------------M-----------
-------------------------------------P-----------------H----
---------------------FDEV----H-------------------EVLFRAKDRCQ
K------------------QREMAT--------PGPQSKIVYLKEKDIEEQKKLTRM
>AT5G41240.1_ATGSTT2
MK----------------------------------------------------LK----
-V-------------YAD---------------RMSQPSR-AVLI-CK--VNEI------
----Q-FDE--I-LISLG---------------------K--RQQLSP--EFKEI-N-PM
---G-KVPAIV-DG-------R---LKLFESH--AILIY------------LSSAYA---
-SV---V---D---H-WYPN---DLS-----------K-RA-KIHSVLDWHHT-N-----
LRP------GASGYVL-----N----SVLA-----PAL------------GL------P-
LN-P-----------------------K--------AAAE-AENILTNSLSTLE-T----
F---WLKGSA-----K------FLLG---G-K--QP---SIADLSLVC-EL-MQLQV---
------LDD--------------------------------------KDRLR--------
-------------------------------------------L-LS----------PH-
--KKVEQWIES----------TRKAT----------------------M-----------
-------------------------------------P-----------------H----
---------------------SDEV----H-------------------EVLFRAKDRFQ
K------------------QREMAT--------PGPQSKIVYLKEKDIEEQKKLTRM
>LOC_Os11g37730_OsGSTT1
MQP--------------------------------------------------LLK----
-V-------------YAD---------------RRSQPSR-AIII-CR--VNRI------
----D-FEE--V-TVDLF---------------------K--REHLSP--EFKKI-N-PM
---G-QVPAIV-DG-------R---FRLFESH--AILRY------------LATVFP---
-GV---A---D---H-WYPA---DLF-----------T-RA-KLEAILDWHHS-N-----
LRR------GAATFIL-----N----TVLA-----PSL------------GL------P-
SS-P-----------------------Q--------AAKE-AEKVLFRSLGLIE-S----
M---WLKGNA-----K------FLLG---N-P--QL---SIADLSLVC-EI-MQLEV---
------LGD--------------------------------------SERDR--------
-------------------------------------------I-LG----------PH-
--EKIRSWVQN----------VKKAT----------------------S-----------
-------------------------------------P-----------------H----
---------------------FDEV----H-------------------ELIFKMKERMA
A------------------KRQ-----------PS----------KDLKTASKL---
>AagrOXF_evm.model.utg000059l.75.1_AaGSTT1
AAPPPWRE-LDRH-PQK-SSRLEKS--EERLARELA--TKLGGRLRFAVMDG-KLH----
-L-------------YVD---------------RMSQPSR-AVLI-CR--MNNI------
----D-AQI--H-LLNIL---------------------K--GENRTE--EFKAI-N-PM
---A-QVPAID-DA-------G---YKLFESH--AILRY------------LACTRP---
-GI---Q---D---H-WYPT---DAS-----------R-RA-RIDSVLDWHHS-N-----
LRR------GSAAVVL-----H----LVIN-----PLL------------GR------P-
SN-E-----------------------A--------VLKD-AEGTLRSSLLKME-T----
V---WLKGET-----R------FLGG---S-S--QP---SIADLSLAC-EL-KQLDL---
------LDS--------------------------------------AMRSD--------
-------------------------------------------L-FG----------HH-
--QKIKRWMSA----------VQTAM----------------------S-----------
-------------------------------------P-----------------H----
---------------------FEEV----H-------------------STLFKAAKNAE
R------------------RRE---------------------QEADYIVRSKL---
>SELMODRAFT_74927_SmGSTT1
MAPPHKR-------------------------------------------DS-KLH----
-L-------------YVD---------------FMSQPSR-AILI-CQ--INNI------
----D-AEI--H-VVNVA---------------------K--GQQRTP--EFKAI-N-PM
---G-QVPAIV-DH-------G---FKLFESH--AILRY------------LAATYP---
-KV---P---D---H-WYPS---DLS-----------R-RA-RIDSILDWHHA-N-----
LRR------GAAGLVM-----A----LVLA-----PVL------------GL------S-
KD-P-----------------------R--------LASD-SEKLLRSSLSKIE-D----
V---WLQGGT-----K------FLGG---S-F--KP---SIADLSLCC-EI-TQLEL---
------LSA--------------------------------------AKLSD--------
-------------------------------------------L-LS----------PF-
--PKLRQWLID----------TEEAT----------------------S-----------
-------------------------------------P-----------------H----
---------------------FGEI----H-------------------KLLRKAASNYE
A------------------QRH---------------------EKLGF--KSKL---
>SELMODRAFT_270213_SmGSTT2
---------------------------------------------------M-ALH----
-L-------------YID---------------LLSQPSR-AIYI-CR--VNNI------
----E-AEI--H-HLDLM---------------------K--REHQTP--EYKAV-N-PM
---G-QVPAIV-DN-------G---FKLFESH--AILRY------------LATTKP---
-GV---S---S---N-WYPS---DPL-----------R-RA-RIDSVLDWHHG-N-----
LRR------GAAGLFF-----N----EVLA-----PYL------------GI------P-
KD-E-----------------------S--------KLAE-FDKTLQASVDTIE-N----
V---WLEEGG-----K------FLCG---E-S--EI---TIADLILAC-EI-IQLEV---
------L-K--------------------------------------DKYAS--------
-------------------------------------------L-VG----------PR-
--DKLKKWMLD----------VEEAA----------------------S-----------
-------------------------------------P-----------------Y----
---------------------FRDA----L-------------------SNLAAATAK--
---------------------------------------------------------
>SELMODRAFT_402877_SmGSTT3
--------------------------------------------------KK-DLH----
-L-------------YVN---------------IISQPSR-AIII-CK--LNNI------
----E-AEV--H-HLDIL---------------------K--GEHKTT--EFKAI-N-PM
---G-QVPAIV-EN-------G---FKLFESH--AILKY------------LAGTCP---
-GV---P---D---N-WYPS---DPQ-----------Q-RA-QIDSILDWHHG-N-----
LRR------GATGLFM-----A----EVIF-----PMN------------GA------P-
KD-T-----------------------K--------AIAD-AEKTLQSALSNIE-D----
I---WLDGNT-----N------FLGG---S-P--QP---SVADLILSC-EI-MELEL---
------LGE--------------------------------------EKYLS--------
-------------------------------------------L-LD----------SK-
--QKIRKWLGN----------VKETL----------------------S-----------
-------------------------------------P-----------------H----
---------------------FTDV----H-------------------DSLIRAFQNKT
---------------------------------------------------------
>kfl00029_0250_v1.1_KnGSTT1
-----------------------------------------------------MLK----
-V-------------YGD---------------IFSQPTR-AILI-CK--ANGL------
----E-HEF--V-SVRID---------------------K--LAHVKP--EFAEI-N-PL
---K-KLPAID-DD-------G---FKLPESH--AIMRY------------LAATRA---
-GV---E---D---H-WYPK---EPH-----------E-RA-QIDAVLDWHHL-N-----
IRK------GSMETVF-----N----AFLA-----ANR------------GL------T-
PD-L-----------------------H--------ILKK-GRQTLKNALRDLE-K----
V---WLRDPG-----P------FVLG---R-S--EP---SIADLSIVC-EL-MQLEV---
------LDA--------------------------------------KEREG--------
-------------------------------------------F-LN----------PC-
--PRVRALMAA----------VEKAT----------------------S-----------
-------------------------------------P-----------------Y----
---------------------FTEV----H-------------------TMIRKLGKVAQ
A------------------KRE----------------------------GSKL---
>Mp1g12720.1_MpGSTT1
---------------------------------------------------M-VLR----
-L-------------YGD---------------LLSQPTR-AIAI-LE--VNLI------
----D-YEL--H-FLSLT---------------------K--REHKSP--EFLAI-N-PR
---G-QIPALV-DD-------G---FNLAESA--TILRY------------LASTR----
-SV---S---D---H-WYPA---DAR-----------K-RA-RVDALLDWYHT-N-----
LRN------TAKYVFS-----G----ALQV-----LVF------------KL------PE
PT-Y-----------------------E--------EVKK-HEKDMTDALNYLE-T----
T---LLTREG-----P------FLLG---E-S--EP---SIADVLIGC-EV-TQLKL---
------LPK--------------------------------------RDCEA--------
-------------------------------------------I-LD----------SR-
--PRIRNWLQE----------LEIAL----------------------G-----------
-------------------------------------P-----------------H----
---------------------FARF----H-------------------VRVDSTAKFLE
S------------------KRS----------------KL-----------------
>Mp4g23710.1_MpGSTT2
---------------------------------------------------M-TLK----
-L-------------YGD---------------LLSQPAR-AVDI-LR--ANNI------
----E-YEF--E-YVSLR---------------------K--GEHLTS--AMKAL-N-PR
---G-QVPFII-DD-------G---FVVCESS--TIMRY------------LCQKY----
-SL---P---D---H-WYPA---DLK-----------S-RT-GVDTLLDWYHS-N-----
LRA------TSGYVFM-----K----GMQV-----SVF------------KM------SP
PR-E-----------------------E--------YIKL-KEDIMLMSLKILE-E----
S---YLTEEG-----S------FLLG---A-S--QP---SIADVLLGC-EV-TQTCM---
------LDE--------------------------------------ADRER--------
-------------------------------------------V-LG----------GK-
--PKIAKWLAA----------LEETT----------------------A-----------
-------------------------------------P-----------------H----
---------------------FAEV----H-------------------TTIRSTAKEME
A------------------S-S----------------KLIY--------KKHLS--
>Pp3c7_26710V3.1_PpGSTT3
------------------------------------------------------------
-----------------------------------------------M--VNKI------
----E-AHE--I-GVDLR---------------------K--LENRTP--EFRKI-N-PM
---G-LVPCID-DH-------G---FKLHESH--AIMRY------------LATTH----
-NV---A---D---H-WYPK---DPQ-----------K-RA-LVDAALDWHHL-N-----
LRK------YGSQLVI-----N----RVLVKVPAHPNL------------GE------E-
TR-K-----------------------S--------LADD-ASKTLPQILDALE------
----LMLEHG-----K------FLHN---A-D--LV---SIADLSLCC-EL-TQLQL---
------LDK--------------------------------------DDHKN--------
-------------------------------------------M-LE----------HR-
--KRITTWMAD----------VKDAT----------------------N-----------
-------------------------------------P-----------------E----
---------------------FTDV----H-------------------QAIFNYSKHVE
E-----------------LRAQ-----------------------------------
>Pp3c7_5320V3.1_PpGSTT2
------------------------------------------------------------
----------------------------------MARYNR-AVCH-CKH-AATY------
----A-HEN--F-RVQLR---------------------RL-GQSLIA--SLRTVAT-PV
HSMA-VFPTIV-DD-------G---FKLHESH--AILRY------------LATTR----
-DV---A---D---H-WYPK---DPK-----------R-RA-LIDSVVDWHHL-H-----
LRR------NAFLLVM-----H----RVISLLPGIPKG------------IY------PE
HD-E-----------------------A--------VAKE-SKTGLDHALDYID-T----
V---LLKGPN-----G------FLEN---A-E--EV---SIADLSLVC-EI-KQLLVPLC
PLSCTSL-----------------------------------------------------
------------------------------------------------------------
-------WLASRHVS--GL-GKRSSS----------------------Q-----------
-------------------------------------PFPGLSYL--NSSSLNDQN----
---------------------FTFM----D-------------------KILLSLH----
-------------------QRE-----------------------------------
>Pp3c1_32920V3.1_PpGSTZ1
MAAAGEPQK--------------------------------------GTDVG-AVT----
-L-------------WG---------------FYASSCTW-RVRL-ALG-LKGI------
----P-YKY----------KA-----------------LN-SNGEHKTE-EFRKI-S-PL
Q----YVPAVE-VD-------G--G-TIADSL--AIIMY------------FEEKYP---
--D---K---K---P-LLPA---DLL-----------K-RA-TVRQVVYLIAS-N-----
IQP---LQ-N-LGTL------K----MIEAQF------------------G---------
AD-A-----------------------R----------PKWAQDHIIIGFTALE-Q----
L---LQN-----VAGK------YTV----G-D--EL---TLADVVLVPQIG---------
------------------------------------------------NA-K--------
-------------------------------------------R-FQ--VD---L-TQF-
--PIIDRIGKAL---------LELPE---------------------------VQASLP-
----------------------------------ANQP---------------DAPK---
------------------------------------------------------------
---------------------------------------------------------
>Mp5g10060.1_MpGSTZ1
MADTGKADKE-------------------------------------KAECG-KVV----
-L-------------HT---------------YCHSSCGW-RVRL-ALG-LKGI------
----P-YEY----------KS-----------------WN-LTREHLSE-EFKKI-S-PL
Q----LVPVLE-ID-------G--D-VLVDSI--AILEY------------LEERYP---
--E-------K---P-LLPS---DLK-----------K-RA-AVRTVVNMIAS-S-----
IQP---IQ-N-ARVL------Q----GIEKLA------------------G---------
PD-A-----------------------R----------LEWAQEYITRGFTALE-S----
M---LEK-----TSGK------YCF----G-D--EI---TLADVLLIPQMN---------
------------------------------------------------NA-N--------
-------------------------------------------R-FK--VD---L-SPF-
--PTLVRLRDTL---------YELEL---------------------------VQESTV-
----------------------------------EKQP---------------DFPKPTE
IVSQSEDDCETQPNEPQSGTSHSSR----T-----------------------EHTKEAK
KHFDRYVVEVENLRRLTPGKLSSIR--------PH--------KYQRVAVDETAQRS
>SELMODRAFT_271365_SmGSTZ2
------------------------------------------------------MK----
-L-------------YT---------------FWGSSCGW-RVRL-ALA-LKGI------
----P-YEY----------QA-----------------VG-FANGRLDD-EFSKI-N-PL
G----MVPALE-TE-------E--DGLLIDSV--AIVEY------------LEEKYP---
--E-------K---P-LLPK---NVK-----------Q-RA-TIRQIVNLVAS-N-----
IQP---LQ-SGGRVM------N----MIKEKL------------------G---------
DE-E-----------------------R----------LKWAQHWVVIGFNALE-E----
I---VKK-----TSGK------YCF----G-D--TL---TLADVFVIPQIG---------
------------------------------------------------NA-E--------
-------------------------------------------R-YK--VD---M-TPY-
--PTLRRLKEEL---------HKLEE---------------------------VRQSVP-
----------------------------------RLQP---------------DFP----
-----------------------------T-----------------------E------
---------------------------------------------------------
>SELMODRAFT_170109_SmGSTZ1
------------------------------------------------------MR----
-L-------------YT---------------FWGSSCAW-RVRL-ALA-LKGI------
----P-YEY----------QA-----------------VG-FANGLLDD-EFSKI-N-PL
S----MVPALE-TE-------E--DGLLIDSV--AIVEY------------LEEKYP---
--E-------K---P-LLPK---NLK-----------Q-RA-TIRQIVNLIAS-N-----
IQP---LQ-NGGRVL------N----MIKEKL------------------G---------
DE-E-----------------------T----------LKWAQHWIVIGFNALE-E----
I---VKK-----TSGK------YCF----G-D--TL---TLADVFVIPQIG---------
------------------------------------------------NA-E--------
-------------------------------------------R-YK--VD---M-TPY-
--PTLRRLKEEL---------HKLEE---------------------------VRQSVP-
----------------------------------RLQP---------------DFP----
-----------------------------T-----------------------E------
---------------------------------------------------------
>AagrOXF_evm.model.utg000116l.28.1_AaGSTZ1
MAEE-------------------------------------------------KIV----
-L-------------HA---------------FWQSSCSW-RARL-ALA-FKGL------
----E-YEY----------RA-----------------VN-VTGEQFRD-DFTKL-N-PL
G----MVPVLE-VE-------G--A-AITDSI--AIVEF------------LEERYP---
--D---A---R---P-LLPR---DPK-----------A-RA-DVRQAVAVVSS-G-----
IQP---LQ-N-LRVG------R----WVEEKL------------------G---------
AE-E-----------------------R----------LRWNQHWISTGFKALE-G----
I---VRL-----SAGK------YCF----G-D--EL---TLADVVLIPQLA---------
------------------------------------------------SA-E--------
-------------------------------------------R-FG--VD---M-TQF-
--PTLTRIAQAL---------YELPE---------------------------VRDSVP-
----------------------------------KNQP---------------DAPKNG-
-----------------------------T-----------------------R------
---------------------------------------------------------
>AagrOXF_evm.model.utg000124l.20.1_AaGSTZ2
MAEAAE------------------------------------------------VV----
-V-------------FS---------------HRYSSCSW-RVRL-ALA-LKGI------
----P-FHI----------EV-----------------VD-RREHQFTP-RFNRL-N-PF
S----KVPVLA-MD-------G--A-AIPDSN--ACLEF------------LEERFP---
--D---R---R---P-LLPR---DLR-----------Q-RA-AVRAAVAVVVS-G-----
IQP---FQ-N-GRLL------L----EVEARE------------------G---------
EE-A-----------------------K----------LAWARRYVQEGFAALE-R----
M---VAE-----SAGR------FCF----G-D--EV---TLADVVLVPQVY---------
------------------------------------------------NA-R--------
-------------------------------------------S-FD--VD---M-GKF-
--PTLRRISDAL---------FQLPE---------------------------VQATAP-
----------------------------------DKHP---------------GDP----
------------------------------------------------------------
---------------------------------------------------------
>AT2G02380.1_ATGSTZ2
VT---------------------------------------------DFYQA-KLK----
-L-------------YS---------------YWRSSCAH-RVRI-ALT-LKGL------
----D-YEY----------IP-----------------VN-LKGDQSDS-DFKKI-N-PM
G----TVPAL--VD-------G--DVVINDSF--AIIMY------------LDDKYP---
--E-------P---P-LLPS---DYH-----------K-RA-VNYQATSIVMS-G-----
IQP---HQ-N-MALF------R----YLEDKI------------------N---------
AE-E-----------------------K----------TAWITNAITKGFTALE-K----
L---LVS-----CAGK------YAT----G-D--EV---YLADLFLAPQIH---------
------------------------------------------------AAFN--------
-------------------------------------------R-FH--IN---M-EPF-
--PTLARFYESY---------NELPA---------------------------FQNAVP-
----------------------------------EKQP---------------DTPSTI-
------------------------------------------------------------
---------------------------------------------------------
>AT2G02390.1_ATGSTZ1
MA---------------------------------------------NSGEE-KLK----
-L-------------YS---------------YWRSSCAH-RVRI-ALA-LKGL------
----D-YEY----------IP-----------------VN-LKGDQFDSVDFKKI-N-PM
G----TVPAL--VD-------G--DVVINDSF--AIIMY------------LDEKYP---
--E-------P---P-LLPR---DLH-----------K-RA-VNYQAMSIVLS-G-----
IQP---HQ-N-LAVI------R----YIEEKI------------------N---------
VE-E-----------------------K----------TAWVNNAITKGFTALE-K----
L---LVN-----CAGK------HAT----G-D--EI---YLADLFLAPQIH---------
------------------------------------------------GAIN--------
-------------------------------------------R-FQ--IN---M-EPY-
--PTLAKCYESY---------NELPA---------------------------FQNALP-
----------------------------------EKQP---------------DAPSST-
------------------------------------------------------------
---------------------------------------------------------
>LOC_Os12g10730_OsGSTZ2
MA---------------------------------------------S---S-KPI----
-L-------------YG---------------AWISSCSH-RIRI-VLN-LKGV------
----D-YEY----------KS-----------------VN----PRTDP-DYEKI-N-PI
K----YIPAL--VD-------G--DLVVSDSL--AIALY------------LEDKYP---
--Q-------H---A-LLPK---DLK-----------K-KA-LNLQIANIVCS-S-----
IQP---LQ-G-YAVI------G----LHEGKL------------------S---------
PD-E-----------------------S----------LQIVQHYIDKGFKAIE-K----
L---LEG-----SNFK------YAT----G-D--EV---QLGDVFLAPQIH---------
------------------------------------------------AGIN--------
-------------------------------------------R-FQ--ID---I-TKY-
--PNLARLHDTY---------MEIPA---------------------------FQAALP-
----------------------------------KNQP---------------DAPSC--
------------------------------------------------------------
---------------------------------------------------------
>LOC_Os12g10720_OsGSTZ1
MA---------------------------------------------AAEKT-KPV----
-L-------------YS---------------EWMSSCSY-RVRI-ALN-LKGI------
----D-YEY----------RA-----------------VT-----RGDP-DYGKI-N-PI
K----YVPAL--VD-------G--DFTISDSL--AIILY------------LEDKYP---
--Q-------H---P-LLPQ---DLK-----------K-KA-LNMQIANIVCS-S-----
IQP---LQ-C-YAVI------G----LADGKM------------------S---------
AN-E-----------------------S----------LQIVQHYTDKGFRAIE-K----
L---LEG-----CRSK------YAT----G-D--EV---QLADVFLAPQIH---------
------------------------------------------------AGIT--------
-------------------------------------------R-FQ--ID---M-SKY-
--PILARFYKAY---------MELPA---------------------------FQAAVP-
----------------------------------ENQP---------------DAPSS--
------------------------------------------------------------
---------------------------------------------------------
>LOC_Os11g14040_OsGSTZ4
MASSGSPEARQTH----------------------------GEIAGAAAPER-RLK----
-L-------------YS---------------FWRSSCSY-RVRI-ALS-LKGL------
----D-YEY----------KP-----------------IN-LANEQSHP-EFEKL-N-PM
K----YVPAL--VD-------G-DDTVVVDSF--AILLY------------LEDTYP---
--Q-------H---P-LLPQ---DPK-----------M-KA-LNIQIASIVGS-S-----
IQP---LQ-N-NSVL------D----FIEEKL------------------D---------
SQ-E-----------------------K----------VNWIQYHLNRGFTALE-K----
M---LKG-----CTTT------YAT----G-D--EI---QLGDLFLEPQIY---------
------------------------------------------------GGIK--------
-------------------------------------------R-FG--ID---M-TNY-
--PTLARLHEAY---------MEHPA---------------------------FQAALP-
----------------------------------ERQP---------------DAPSSP-
------------------------------------------------------------
---------------------------------------------------------
>LOC_Os02g35590.1_OsGSTZ3
MA----------------------------------------EAAGAAVAPA-KLG----
-L-------------YS---------------YWRSSCSH-RVRI-ALN-LKGL------
----E-YEY----------KA-----------------VN-LKGEHSDP-EFMKV-N-PM
K----FVPAL--VD-------G--DAVIGDSY--AIALY------------LEDKYP---
--E-------H---P-LLPQ---DLK-----------M-KA-LNLQIASIVCS-G-----
IQP---LH-N-LTVLVRTYCHR----FIEKKV------------------G---------
TG-E-----------------------S----------IPWTQQQIDRGFAAAE-N----
L---VKG-----CAGK------YAT----G-D--EV---RLADVFLAPQIY---------
------------------------------------------------AAVT--------
-------------------------------------------R-FQ--IN---M-LNY-
--PTLARLHEEY---------MKHPA---------------------------FQAALP-
----------------------------------DRQP---------------DAPSST-
------------------------------------------------------------
---------------------------------------------------------
>CMF123C_CmGSTZ1
ME---------------------------------------------------RAV----
-L-------------YS---------------YWRSSSSY-RVRI-VLN-LKKV------
----D-YEY----------RP-----------------IN-LKLSQGEQ-EFLRL-N-PG
G----QVPTLL-ID-------G--H-VLTQSV--AICEY------------LEEAVT---
--G---G---V---K-LLPE---DPA-----------Q-RA-QVRRVVEIVNS-G-----
IQP---LH-N-SAVL------D----YLSSKF------------------G---------
DA-A-----------------------R----------TEWSKHWIHKGLIQLE-T----
I---LQH-----SVGQG---P-YSF----G-K--QL---TLADAFLVPQIG---------
------------------------------------------------HA-E--------
-------------------------------------------R-FG--VN---M-EEF-
--PTLRKIYHTL---------IELPE---------------------------FAAAHP-
----------------------------------SRQP---------------DAEEHL-
------------------------------------------------------------
---------------------------------------------------------
>kfl00119_0110_v1.1_KnGSTZ1
MAHQ-------------------------------------------KHAPG-EVI----
-L-------------YN---------------TARSSCSW-RVRT-GLH-FKGI------
----R-YTY----------VN-----------------CD-AAGETATP-EFLAI-N-PM
K----QLPALR-ID-------G--H-TLSESV--AILEY------------LEEVYP---
--D-------P---P-LLPK---APE-----------D-RA-IVRKLVETINA-G-----
TQP---LQ-N-TYVL------E----TLVEMY------------------G---------
PG-A-----------------------D----------VMWAEKWIRRGLQAFE-D----
I---ISK-----TAGK------CCF----G-D--SL---TMADVFLIPQLY---------
------------------------------------------------NA-H--------
-------------------------------------------H-LN--ID---L-SAY-
--PTCLRIEKDL---------GAHAA---------------------------IKSGRP-
----------------------------------EKQP---------------LPPHKH-
------------------------------------------------------------
---------------------------------------------------------
>AT2G29490.1_ATGSTU1
MAEK----------------------------------------------EE-SVK----
-L-------------LG---------------FWASPFSR-RVEM-ALK-LKGV------
----P-YEY-----LEE----------------------D-L-PNKTP--LLLEL-N-PL
H--K-KVPVLV-HN-------D---KILLESH--LILEY------------IDQTWK---
--N---S---P-----ILPQ---DPY-----------E-KA-MARFWAKFIDD-Q-----
I-----LTLGFRSLVK-------------A------------------------------
EK-G-----------------------R----------EV-AIEETRELLMFLE------
----------KEVTGKD-----FFG----G-K--TI---GFLDMIAGSMIP-FCLARL--
----WKGIG-----------------------------------------ID--------
-------------------------------------------M-IP--EE------KF-
--PELNRWIKNL---------EEVEA---------------------------VRGCI--
-------------------------------------P---------------PRE----
-----------------------KQ----I-----------------------ERMTKIA
E------------------T---------------------------IKSA------
>AT2G29480.1_ATGSTU2
MAKK----------------------------------------------EE-SVK----
-L-------------LG---------------FWISPFSR-RVEM-ALK-LKGV------
----P-YEY-----LEE----------------------D-L-PKKST--LLLEL-N-PV
H--K-KVPVLV-HN-------D---KLLSESH--VILEY------------IDQTWN---
--N---N---P-----ILPH---DPY-----------E-KA-MVRFWAKFVDE-Q-----
I-----LPVGFMPLVK-------------A------------------------------
EK-G-----------------------I----------DV-AIEEIREMLMFLE------
----------KEVTGKD-----FFG----G-K--TI---GFLDMVAGSMIP-FCLARA--
----WECLG-----------------------------------------ID--------
-------------------------------------------M-TP--ED------TF-
--PELNRWIKNL---------NEVEI---------------------------VRECI--
-------------------------------------P---------------PKE----
-----------------------KH----I-----------------------ERMKKII
E------------------R---------------------------AKSTF-----
>AT2G29460.1_ATGSTU4
MAEK----------------------------------------------EE-DVK----
-L-------------LG---------------FWASPFTR-RVEM-AFK-LKGV------
----P-YEY-----LEQ----------------------D-I-VNKSP--LLLQI-N-PV
Y--K-KVPVLV-YK-------G---KILSESH--VILEY------------IDQIWK---
--N---N---P-----ILPQ---DPY-----------E-KA-MALFWAKFVDE-Q-----
V-----GPVAFMSVAK-------------A------------------------------
EK-G-----------------------V----------EV-AIKEAQELFMFLE------
----------KEVTGKD-----FFG----G-K--TI---GFLDLVAGSMIP-FCLARG--
----WEGMG-----------------------------------------ID--------
-------------------------------------------M-IP--EE------KF-
--PELNRWIKNL---------KEIEI---------------------------VRECI--
-------------------------------------P---------------PRE----
-----------------------EQ----I-----------------------EHMKKVV
E------------------R---------------------------IKSA------
>AT2G29470.1_ATGSTU3
MAEK----------------------------------------------EE-GVK----
-L-------------IG---------------SWASPFSR-RVEM-ALK-LKGV------
----P-YDY-----LDE----------------------D-L-VVKSP--LLLQL-N-PV
Y--K-KVPVLV-HN-------G---KILPESQ--LILEY------------IDQTWT---
--N---N---P-----ILPQ---SPY-----------D-KA-MARFWAKFVDE-Q-----
V-----TMIGLRSLVK-------------S------------------------------
EK-R-----------------------I----------DV-AIEEVQELIMLLE------
----------NQITGKK-----LFG----G-E--TI---GFLDMVVGSMIP-FCLARA--
----WEGMG-----------------------------------------ID--------
-------------------------------------------M-IP--EE------KF-
--PELNRWIKNL---------KEIEI---------------------------VRECI--
-------------------------------------P---------------DRE----
-----------------------KH----I-----------------------EHMMKIV
G------------------R---------------------------IKAV------
>AT2G29450.1_ATGSTU5 
MAEK----------------------------------------------EE--VK----
-L-------------LG---------------IWASPFSR-RVEM-ALK-LKGI------
----P-YEY-----VEE----------------------I-L-ENKSP--LLLAL-N-PI
H--K-KVPVLV-HN-------G---KTILESH--VILEY------------IDETWP---
--Q---N---P-----ILPQ---DPY-----------E-RS-KARFFAKLVDE-Q-----
I-----MNVGFISMAR-------------A-----------------------------D
EK-G-----------------------R----------EV-LAEQVRELIMYLE------
----------KELVGKD-----YFG----G-K--TV---GFLDFVAGSLIP-FCLERG--
----WEGIG-----------------------------------------LE--------
-------------------------------------------V-IT--EE------KF-
--PEFKRWVRNL---------EKVEI---------------------------VKDCV--
-------------------------------------P---------------PRE----
-----------------------EH----V-----------------------EHMNYMA
E------------------R---------------------------VRSS------
>AT2G29440.1_ATGSTU6
MGKN----------------------------------------------EE--VK----
-L-------------LG---------------IWASPFSR-RIEM-ALK-LKGV------
----P-YEY-----LEE----------------------D-L-ENKSS--LLLAL-S-PI
H--K-KIPVLV-HN-------G---KTIIESH--VILEY------------IDETWK---
--H---N---P-----ILPQ---DPF-----------Q-RS-KARVLAKLVDE-K-----
I-----VNVGFASLAK-------------T------------------------------
EK-G-----------------------R----------EV-LIEQTRELIMCLE------
----------KELAGKD-----YFG----G-K--TV---GFLDFVAGSMIP-FCLERA--
----WEGMG-----------------------------------------VE--------
-------------------------------------------M-IT--EK------KF-
--PEYNKWVKKL---------KEVEI---------------------------VVDCI--
-------------------------------------P---------------LRE----
-----------------------KH----I-----------------------EHMNNMA
E------------------K---------------------------IRSA------
>AT2G29420.1_ATGSTU7
MAERSN-------------------------------------------SEE--VK----
-L-------------LG---------------MWASPFSR-RIEI-ALT-LKGV------
----S-YEF-----LEQ----------------------D-I-TNKSS--LLLQL-N-PV
H--K-MIPVLV-HN-------G---KPISESL--VILEY------------IDETWR---
--D---N---P-----ILPQ---DPY-----------E-RT-MARFWSKFVDE-Q-----
I-----YVTAMKVVGK-------------T------------------------------
GK-E-----------------------R----------DA-VVEATRDLLMFLE------
----------KELVGKD-----FLG----G-K--SL---GFVDIVA-TLVA-FWLMRT--
----EEIVG-----------------------------------------VK--------
-------------------------------------------V-VP--VE------KF-
--PEIHRWVKNL---------LGNDV---------------------------IKKCI--
-------------------------------------P---------------PED----
-----------------------EH----L-----------------------KYIRARM
E------------------KLN-------------------------IKSA------
>AT3G09270.1_ATGSTU8
MNQ-----------------------------------------------EE-HVK----
-L-------------LG---------------LWGSPFSK-RVEM-VLK-LKGI------
----P-YEY-----IEE----------------------D-Y-GNRSP--MLLKY-N-PI
H--K-KVPVLI-HN-------G---RSIAESL--VIVEY------------IEDTWK---
-TT---H---T-----ILPQ---DPY-----------E-RA-MARFWAKYVDE-K-----
V---------MLAVKK-------------ACW------------------G--------P
ES-E-----------------------R----------EK-EVKEAYEGLKCLE------
----------KELGDKL-----FFG----G-E--TI---GFVDIAA-DFIG-YWLGIF--
----QEASG-----------------------------------------VT--------
-------------------------------------------I-MT--AE------EF-
--PKLQRWSEDF---------VGNNF---------------------------IKEVL--
-------------------------------------P---------------PKE----
-----------------------KL----V-----------------------AVLKAMF
G------------------S---------------------------VTSN------
>AT5G62480.1_ATGSTU9
MDEEV---------------------------------------------EN-KVI----
-L-------------HG---------------SFASPYSK-RIEL-ALR-LKSI------
----P-YQF-----VQE----------------------D-L-QNKSQ--TLLRY-N-PV
H--K-KIPVLV-HN-------G---KPISESL--FIIEY------------IDETWS---
--N---G---P---H-ILPE---DPY-----------R-RS-KVRFWANYIQL-H-----
L-----YDLVIKVVKS-------------E------------------------------
GE-E-----------------------Q----------KK-ALTEVKEKLSVIE------
----------KEGLKEI-----FSD----T-DGETM---SLVDIVMCTLLS-PYKAH---
----EEVLG-----------------------------------------LK--------
-------------------------------------------I-ID--PE------IV-
--PGVYGWINAI---------NETSV---------------------------VKDLS--
-------------------------------------P---------------PYE----
-----------------------QI----L-----------------------EILRAFR
Q------------------M-S-------------------------LSPVLETYQS
>AT1G74590.1_ATGSTU10
-MEEK---------------------------------------------KS-KVI----
-L-------------HG---------------TWISTYSK-RVEI-ALK-LKGV------
----L-YEY-----LEE----------------------D-L-QNKSE--SLIQL-N-PV
H--K-KIPVLV-HD-------G---KPVAESL--VILEY------------IDETWT---
--N---S---P---R-FFPE---DPY-----------E-RA-QVRFWVSYINQ-Q-----
V-----FEVMGQVMSQ-------------E------------------------------
GE-A-----------------------Q----------AK-SVEEARKRFKVLD------
-----------EGLKKH-----FPN----K-N--DV---GLLEITIIATLG-GYKAH---
----REAIG-----------------------------------------VD--------
-------------------------------------------I-IG--PV------NT-
--PTLYNWIERL---------QDLSV---------------------------IKEVE--
-------------------------------------V---------------PHD----
-----------------------TL----V-----------------------TFIQKYR
Q------------------K-C-------------------------LQQAANA---
>AT1G69930.1_ATGSTU11
MNR------------------------------------------SKN--DE-YVK----
-L-------------LG---------------AWPSPFVL-RTRI-ALN-LKNV------
----A-YEY-----LEEE---------------------D-L-SSES----VLNY-N-PV
H--K-QIPILI-HG-------N---KPIRESL--NIVMY------------VDETWL---
--S---G---P---P-ILPS---DPF-----------D-RA-VARFWDVYIDE-H-----
C-----FT-SINGVAV-------------AK-------------------G---------
EE-N-----------------------I----------NA-AIAKLEQCMALLE-E----
T---FQE-CSK---GR----G-FFG----G-E--NI---GFIDIGFGS-ML-GPLTVL--
----EKFTG-----------------------------------------VK--------
-------------------------------------------F-IH--PE------NT-
--PGLFHWADRF---------YAHEA---------------------------VKPVM--
-------------------------------------P---------------DIE----
-----------------------KL----V-----------------------QFARL--
-------------------KFN-------------------------TSIFK-----
>AT1G69920.1_ATGSTU12
MAQ------------------------------------------NGS--NT-TVK----
-L-------------IG---------------TWASPFAI-RAQV-ALH-LKSV------
----E-HEY-----VEET---------------------D-L-KGKSD--LLIKS-N-PI
H--K-KVPVLI-HG-------D---VSICESL--NIVQY------------VDESWP---
--S---D---L---S-ILPT---LPS-----------E-RA-FARFWAHFVDG-K-----
L-----FE-SIDAVAG-------------AK-------------------D---------
DA-A-----------------------R----------MT-LAGNLMENLAALE-E----
A---FQK-SSK---GG----D-FFG----G-G--NI---GFVDITVGA-IV-GPISVI--
----EAFSG-----------------------------------------VK--------
-------------------------------------------F-LR--PD------TT-
--PGLIQWAEKF---------RAHEA---------------------------VKPYM--
-------------------------------------P---------------TVA----
-----------------------EF----I-----------------------EFAKK--
-------------------KFS-------------------------V---------
>AT1G27130.1_ATGSTU13
MAQ-----------------------------------------------ND-TVK----
-L-------------IG---------------SWSSPYSL-RARV-ALH-LKSV------
----K-YEY-----LDEP---------------------D-L-KEKSE--LLLKS-N-PI
H--K-KVPVLL-HG-------D---LSISESL--NVVQY------------VDEAWP---
--S---V---P---S-ILPS---DAY-----------D-RA-SARFWAQYIDD-K-----
C-----FA-AVDAVVG-------------AK-------------------D---------
DE-G-----------------------K----------MA-AVGKLMECLAILE-E----
T---FQK-SSK---GL----G-FFG----G-E--TI---GYLDIACSA-LL-GPISVI--
----EAFSG-----------------------------------------VK--------
-------------------------------------------F-LR--QE------TT-
--PGLIKWAERF---------RAHEA---------------------------VKPYM--
-------------------------------------P---------------TVE----
-----------------------EV----V-----------------------AFAKQ--
-------------------KFN-------------------------VQ--------
>AT1G27140.1_ATGSTU14
MAQ-----------------------------------------------ND-TVK----
-L-------------IG---------------CSDDPFSI-RPRV-ALH-LKSI------
----K-YEY-----LEEP--------------------DD-L-GEKSQ--LLLKS-N-PI
H--K-KTPVLI-HG-------D---LAICESL--NIVQY------------LDEAWP---
--S---D---P---S-ILPS---NAY-----------D-RA-SARFWAQYIDD-K-----
C-----FE-AANALTG-------------AN-------------------N---------
DE-E-----------------------R----------IA-ATGKLTECLAILE-E----
T---FQK-SSK---GL----G-FFG----G-E--TI---GYLDIACAA-LL-GPISVI--
----EMFSA-----------------------------------------DK--------
-------------------------------------------F-VR--EE------TT-
--PGLIQWAVRF---------RAHEA---------------------------VRPYM--
-------------------------------------P---------------TVE----
-----------------------EV----T-----------------------ELVKQRI
EEGF---------KRN--FKSN-------------------------VSTSEYE---
>AT1G59670.1_ATGSTU15
GE------------------------------------------------RE-EVK----
-L-------------LG---------------TWYSPVVI-RAKI-ALR-LKSV------
----D-YDY-----VEE----------------------D-F-GSKSE--LLLKS-N-PI
F--K-KVPVLI-HN-------T---KPVCVSL--NIVEY------------IDETWN--S
S-----G---S---S-ILPS---HPY-----------D-RA-LARFWSVFVDD-K-----
W-----LP-TLMAAVV-------------AK-------------------S---------
EE-A-----------------------K----------AK-GMEEVEEGLLQLE-A----
A---FIA-LSK---GK----S-FFG----G-E--TI---GFIDICLGS-FL-VLLKAR--
----EKLKN-----------------------------------------EK--------
-------------------------------------------I-LD--EL------KT-
--PSLYRWANQF---------LSNEM---------------------------VKNVV--
-------------------------------------P---------------DID----
-----------------------KV----A-----------------------KFIEEFE
D------------------RAQ----------------------------YIRCF--
>AT1G59700.1_ATGSTU16
GE------------------------------------------------KE-EVK----
-L-------------LG---------------VWYSPYAI-RPKI-ALR-LKSV------
----D-YDY-----VEE----------------------N-F-GSKSE--LLLKS-N-PV
H--K-KVPVLL-HN-------N---KPIVESL--NIVEY------------IDETWN--S
S-----A---P---S-ILPS---HPY-----------D-RA-LARFWSDFVDN-K-----
W-----FP-ALRMAAI-------------TK-------------------S---------
ED-A-----------------------K----------AK-AMEEVEEGLLQLE-D----
A---FVS-ISK---GK----P-FFG----G-E--AI---GFMDICFGS-FV-VLLKAR--
----EKFKA-----------------------------------------EK--------
-------------------------------------------L-LD--ES------KT-
--PSLCKWADRF---------LSDET---------------------------VKNVA--
-------------------------------------P---------------EIE----
-----------------------KV----A-----------------------EFLQELE
V------------------RAQ----------------------------SAASRS-
>AT1G10370.1_ATGSTU17
MA------------------------------------------------SS-DVK----
-L-------------IG---------------AWASPFVM-RPRI-ALN-LKSV------
----P-YEF-----LQE----------------------T-F-GSKSE--LLLKS-N-PV
H--K-KIPVLL-HA-------D---KPVSESN--IIVEY------------IDDTWS--S
S-----G---P---S-ILPS---DPY-----------D-RA-MARFWAAYIDE-K-----
W-----FV-ALRGFLK-------------AG-------------------G---------
EE-E-----------------------K----------KA-VIAQLEEGNAFLE-K----
A---FID-CSK---GK----P-FFN----G-D--NI---GYLDIALGC-FL-AWLRVT--
----ELAVS-----------------------------------------YK--------
-------------------------------------------I-LD--EA------KT-
--PSLSKWAENF---------CNDPA---------------------------VKPVM--
-------------------------------------P---------------ETA----
-----------------------KL----A-----------------------EFAKKIF
P------------------KPQ----------------------------A------
>AT1G10360.1_ATGSTU18
MA------------------------------------------------TE-DVK----
-L-------------IG---------------SWASVYVM-RARI-ALH-LKSI------
----S-YEF-----LQE----------------------T-Y-GSKSE--LLLKS-N-PV
H--K-KMPVLI-HA-------D---KPVCESN--IIVHY------------IDEAWN--S
S-----G---P---S-ILPS---HPY-----------D-RA-IARFWAAYIDD-Q-----
W-----FI-SVRSILT-------------AQ-------------------G---------
DE-E-----------------------K----------KA-AIAQVEERTKLLE-K----
A---FND-CSQ---GK----P-FFN----G-D--HI---GYLDIALGS-FL-GWWRVV--
----ELDAN-----------------------------------------HK--------
-------------------------------------------F-LD--ET------KT-
--PSLVKWAERF---------CDDPA---------------------------VKPIM--
-------------------------------------P---------------EIT----
-----------------------KL----A-----------------------EFARKLF
P------------------KRQ----------------------------A------
>LOC_Os10g38710_OsGSTU13
MA-------------------------------------------GKD---D-DVK----
-V-------------LG---------------VVVSPFAI-RVRI-ALN-IKGV------
----S-YEY-----VEE----------------------D-I-FNKSE--LLLTS-N-PV
H--K-KVPVLI-HG-------G---KPISESL--VIVQY------------VDEVWA---
A-----A---P---S-VLPA---DPY-----------D-RA-VARFWAAYVDN-N-----
M-----FP-GMAGVLF-------------AA-------------------T---------
EE-E-----------------------R----------AA-KAEETLAALAQLE-K----
A---FAE-CAG---GK----A-FFG----G-D--SI---GYVDLALGS-NL-HWFEAL--
----RRLFG-----------------------------------------VA--------
-------------------------------------------L-LD--AG------KT-
--PLLAAWAKRF---------VEAEA---------------------------AKGVV--
-------------------------------------P---------------DAG----
-----------------------VA----V-----------------------ELGKKLQ
A------------------R---------------------------AA-AASTAA-
>LOC_Os10g38700_OsGSTU23
MA-------------------------------------------GKD---D-DVK----
-V-------------LG---------------LVMSPFAI-RVCI-ALK-LKGV------
----S-YEY-----IEE----------------------D-L-ANKSE--LLLSS-N-PV
H--K-KIPVLI-HG-------G---KPVSESL--VIVQY------------VDEAWAPSP
T-----S---P---S-ILPA---DPY-----------D-RA-VARFWAAYVDD-K-----
M-----VP-GMVGVLR-------------AA-------------------T---------
EE-E-----------------------R----------AA-KADETLAAMAQLE-K----
A---FAE-VAAK-NGK----P-FFG----G-D--TV---GYVDLALGC-NL-HFLEAI--
----RRLHG-----------------------------------------VA--------
-------------------------------------------L-VD--AG------KT-
--PLLAAWAERF---------VEVEA---------------------------AKGVV--
-------------------------------------P---------------DAD----
-----------------------DA----V-----------------------EFARKVQ
A------------------RVA-------------------------AA-AASTAAK
>LOC_Os10g38670_OsGSTU26
MA-------------------------------------------GGG---D-ELK----
-L-------------LG---------------TWFSPFVS-RVKF-VFH-LKGL------
----S-YEN-----IEE----------------------D-L-KNKSE--LLLKS-N-PA
I--K-KVPVLF-HN-------G---KPLCESM--IIVEY------------IDETFA--G
V-----G---P---S-VVPT---DAY-----------E-RA-VARFWVSYIDN-K-----
L-----VA-PWFQVFR-------------SK-------------------S---------
ME-E-----------------------K----------AE-GLKQIFVAVMVLE-E----
A---FKE-CSK---GR----P-FFG----G-D--NA---GIVDIALGS-QL-GWVRAS--
----QALSG-----------------------------------------IK--------
-------------------------------------------L-FD--PA------KT-
--PLLAAWAERF---------LALDA---------------------------AKASM--
-------------------------------------P---------------EFG----
-----------------------RL----I-----------------------EYAKMRQ
A------------------ESD-------------------------AANAAAN---
>LOC_Os10g38660_OsGSTU27
MA-------------------------------------------GGG---D-ELK----
-L-------------LA---------------TWFSPFAS-RVKF-VFH-LKGL------
----S-YEN-----IEE----------------------D-L-KNKSE--LLLKS-N-PV
I--K-KVPVLL-HN-------G---KPLCESM--VIVEY------------LDETFA--A
V-----G---P---S-VVPA---DPY-----------E-RA-VARFWVSYIDN-K-----
L-----VA-PWFQVFR-------------GK-------------------T---------
KE-E-----------------------K----------AE-GLKQMFEATAVME-V----
A---FRE-CSK---GR----P-FFG----G-D--AV---GIVDVALGS-QL-GWLRAS--
----ETLSG-----------------------------------------IK--------
-------------------------------------------L-FD--PA------KT-
--PLLLAWAERF---------LALDA---------------------------AKASM--
-------------------------------------P---------------ESG----
-----------------------RL----L-----------------------AYAKMRQ
A------------------ETD-------------------------AANASK----
>LOC_Os10g38160_OsGSTU22
MA-------------------------------------------GGG---D-ELK----
-L-------------LG---------------MWASPFAL-RAKL-ALS-FKGL------
----S-YDY-----VEE----------------------D-F-KNKSE--LLLSS-N-PV
H--K-KVPVLI-HN-------G---KPICESQ--VIVQY------------IDEVFP--D
A-----G---V---T-LLPA---DPH-----------D-RA-VARFWASYIDE-K-----
L-----FG-AWIPVFR-------------GK-------------------T---------
EE-E-----------------------K----------AE-GVKQTFAVAEKLE-G----
A---LSE-CCK---GK----P-FFG----G-D--TV---GYVDVVLGG-FV-AWVHAI--
----EEVFG-----------------------------------------LN--------
-------------------------------------------Q-FD--AA------KT-
--PLLAAWLERF---------DELDA---------------------------AKEAM--
-------------------------------------P---------------DIG----
-----------------------RL----V-----------------------ELEKMRQ
A------------------QAQ----------------------------AAVY---
>LOC_Os10g38340_OsGSTU19
MA-------------------------------------------GGG---E-ELK----
-L-------------LG---------------MWASPFAL-RAKL-ALS-FKGL------
----S-YDY-----VEE----------------------D-F-KNKSD--VLLSS-N-PV
H--K-KVPVLI-HK-------G---KPICESQ--VIVQY------------IDEVFP--D
A-----G---V---T-LLPA---DPH-----------D-RA-VARFWAAYIDE-K-----
L-----FS-AWILVFR-------------SK-------------------T---------
EE-E-----------------------K----------AE-AVKQTFAVVEKLE-G----
A---LSE-CSK---GK----P-FFG----G-D--TV---GYVDVVLGG-FV-AWVHAI--
----EEVFG-----------------------------------------LN--------
-------------------------------------------Q-FD--AA------KT-
--PLLAAWLERF---------DELDA---------------------------VKEVM--
-------------------------------------P---------------DIG----
-----------------------RL----V-----------------------ELAKMRQ
A------------------QAA----------------------------GAAAAAA
>LOC_Os10g38350_OsGSTU20
MA-------------------------------------------GGG---D-DLK----
-M-------------LG---------------VYVSPFPL-RVKL-ALS-FKGL------
----S-FEY-----VEE----------------------D-L-HNKSD--LLVSS-N-PV
H--K-RTPVVI-HN-------G---KPISESM--VIVQY------------LDEAFP--G
A-----G---A---A-LLPS---DPL-----------D-RA-VARFWASYVDD-K-----
L-----FS-AWKMVFK-------------GK-------------------T---------
EE-E-----------------------K----------VE-GRKQTFAVAETLE-G----
A---LRE-CSK---GK----P-FFG----G-D--AV---GYVDVALGG-FV-PWVHAM--
----EELFG-----------------------------------------LK--------
-------------------------------------------Q-FD--AA------KT-
--PLLAAWLERV---------GELEA---------------------------YKAVM--
-------------------------------------P---------------DAG----
-----------------------MM----I-----------------------EFKK-KQ
A------------------QEA----------------------------AAEA---
>LOC_Os10g38580_OsGSTU18
MAA-----------------------------------------GGGG--GD-ELK----
-L-------------LG---------------LWASPYVL-RAKF-ALS-FKGL------
----S-YEN-----VEE----------------------D-L-HNKSE--LLLSS-N-PV
H--K-KVPVLI-HN-------G---KPICESQ--IIVEY------------VDEAFP--D
A-----G---E---S-LLPS---DPY-----------D-RA-VARFWAAYIND-K-----
F-----MP-AWQKASL-------------GL-------------------T---------
EE-E-----------------------K----------AE-AVKQMLAAIENLE-T----
A---FKE-LSK---GK----P-FFG----G-D--TA---GYLDVTLGA-VV-GWARAG--
----EVLFG-----------------------------------------RK--------
-------------------------------------------L-FD--AT------RS-
--PLLAAWMERF---------VALDA---------------------------VKAVL--
-------------------------------------P---------------DNA----
-----------------------EL----I-----------------------EYGKMRM
A------------------HYAK----------------------LAAALAAANKK-
>LOC_Os10g38489_OsGSTU29
MA-------------------------------------------GAG---D-ELK----
-L-------------LG---------------MWTSPFAL-RVKL-ALS-FKGL------
----S-YEY-----AEE----------------------D-L-SNKSE--LLLSS-N-PV
H--K-KVPVLI-HN-------G---KPICESQ--VIVQY------------IDEAFP--G
A-----G---V---P-LLPS---DPY-----------E-RA-VARFWAAYIDD-K-----
L-----LK-SWLQASM-------------CK-------------------T---------
EQ-E-----------------------K----------AA-AMKETFAAVANLE-A----
A---FKE-CSK---GK----P-FFG----G-D--AV---GYVDVTLGA-VI-GFVRVG--
----EAVHG-----------------------------------------MR--------
-------------------------------------------L-FD--AS------RS-
--PLLDAWLDRF---------AALDA---------------------------AKAVL--
-------------------------------------P---------------DTG----
-----------------------RL----A-----------------------EYAKMKQ
A------------------EWA----------------------------AAATN--
>LOC_Os10g38540_OsGSTU14
MA-------------------------------------------GEG--DD-QLK----
-L-------------LG---------------LWVSPYTH-RVKL-ALS-FKGL------
----S-YEY-----VEE----------------------D-L-SNKSE--LLLST-N-PV
H--K-KVPVLI-HN-------G---KPICESQ--VIVQY------------LDEEFP--N
S-----G---V---S-LLPS---DSY-----------D-RA-IARFWAAYIND-K-----
L-----MP-SWLQSSM-------------GK-------------------T---------
EE-E-----------------------R----------AE-ALKQTLEAVANLE-T----
A---FKE-CSK---GK----P-FFG----G-D--TV---GYLDVSLGA-MI-GWMRAG--
----EALHG-----------------------------------------RR--------
-------------------------------------------T-FD--AT------RS-
--PLLNAWMERF---------AALDA---------------------------AKAAM--
-------------------------------------P---------------DNN----
-----------------------KL----V-----------------------EFVRVRR
---------------------A----------------------------AAANN--
>LOC_Os10g38360_OsGSTU12
MA-------------------------------------------GGG---D-ELK----
-L-------------LG---------------MWASPYVL-RVKL-ALS-LKGL------
----D-YEY-----VEE----------------------D-L-KNKSE--LLLSS-N-PV
N--K-KVPVLI-HN-------G---KPVCESQ--IILQY------------LDEAFP--D
A-----G---A---T-LLPA---DPH-----------E-RA-VARFWAAFCDD-T-----
I-----AK-ASQQASS-------------GK-------------------T---------
EE-E-----------------------K----------AE-GEKKVVEALEKME-V----
G---LSE-CSK---GK----P-FFG----G-D--TV---GYVDIVLGS-FL-AWVRAG--
----DAMKG-----------------------------------------VK--------
-------------------------------------------R-FD--PA------TT-
--PLLAAWAERF---------VELDV---------------------------AKAAM--
-------------------------------------P---------------EVD----
-----------------------KL----I-----------------------ELAMARM
A------------------GAA----------------------------AAATN--
>LOC_Os10g38470_OsGSTU24
MA-------------------------------------------GGG---D-ELK----
-L-------------LG---------------MWASPYVL-RVKF-ALS-LKGL------
----S-YEY-----VEE----------------------D-L-MNKSD--LLLSS-N-PV
N--K-KVPVLI-HN-------G---KPVCESQ--VILQY------------LDEAFP--G
A-----G---A---T-LLPA---DPH-----------E-RA-VARFWAAFNDD-T-----
L-----VE-ASQAASW-------------GK-------------------T---------
EE-E-----------------------R----------AE-GEKKVVEALEKME-V----
G---LRE-CSK---GK----P-FFG----G-D--TV---GYLDVVLGG-FL-AWVRAT--
----DVMRG-----------------------------------------VK--------
-------------------------------------------R-FD--PA------TT-
--PLLAAWAERF---------VELDA---------------------------AKAVM--
-------------------------------------P---------------DMD----
-----------------------KM----I-----------------------EFGKVLQ
A-------------------RA----------------------------AAATN--
>LOC_Os10g38630_OsGSTU2
MA---------------------------------------------A--EG-ELK----
-L-------------LG---------------TWASPYVS-RVKL-ALH-LKGL------
----S-YEY----VVEE----------------------D-F-NNKSE--LLLSS-N-PV
H--K-KVPVMI-HN-------G---KPICESL--IIMEY------------LDEAFP--D
T-----A---A---P-LLPA---DLH-----------D-RA-VARFWAAYIDD-K-----
L-----VP-SWKQAFS-------------GK-------------------T---------
GE-E-----------------------K----------AE-GMRHMLAAVDALE-A----
A---MEW-SYK---GK----P-FFG----G-D--AV---GFLDVALGG-LL-SWLHGT--
----EELCG-----------------------------------------AK--------
-------------------------------------------I-LD--AA------KT-
--PLLSAWARRF---------GEMDA---------------------------AKVAL--
-------------------------------------P---------------DVC----
-----------------------KL----V-----------------------EFAKMKR
V------------------QLE-------------------------AAMAATTVSR
>LOC_Os10g38640_OsGSTU25
MA---------------------------------------------A--ED-ELK----
-L-------------LG---------------FWASPYVC-RVKL-ALH-LKGL------
----I-YDY-----VKE----------------------D-F-TNKSE--LLLSC-N-PV
H--A-KVPVLI-HN-------G---KPICESQ--VIVQY------------IDEVFP--D
A-----G---V---T-LLPA---DPH-----------D-RA-AARFWAAYIDD-K-----
L-----LP-PWVHAYR-------------GK-------------------T---------
DE-E-----------------------K----------AE-RMKQTLAVVDALE-T----
A---MEE-CSK---GN----A-FFG----G-D--TV---GYVDVALGG-LL-SWLHGT--
----EELCG-----------------------------------------AK--------
-------------------------------------------I-LD--AA------KT-
--PLLSAWARRF---------GELDA---------------------------ANAAL--
-------------------------------------P---------------DVG----
-----------------------RL----V-----------------------EFCKMRH
V------------------ELE-------------------------AAEAAA--AR
>LOC_Os10g38610_OsGSTU9
MA---------------------------------------------G--HD-ELK----
-L-------------LG---------------HWSSAYVT-RVKL-ALH-LKGV------
----S-YEY-----VEE----------------------D-L-RNKSD--LLLAS-N-PV
H--K-TVPVLI-HN-------G---NPIRESQ--IIVQY------------IDEVFS--G
A-----G---D---S-ILPA---DPY-----------E-RA-VARFWAAYIDD-K-----
L-----LA-PWKKVFR-------------AK-------------------T---------
EE-E-----------------------R----------AA-WMKQMFVAVDVLE-G----
G---LKE-CSK---GK----GCFFG----G-D--SV---GYVDVVLGG-AV-SFVHAN--
----DMITG-----------------------------------------GK--------
-------------------------------------------L-FD--AA------RT-
--PLLAAWLERF---------GELDA---------------------------AKAVL--
-------------------------------------Q---------------DVD----
-----------------------RA----V-----------------------EHTKVRY
A------------------RNA-------------------------A-TAAND---
>LOC_Os10g38600_OsGSTU30
MA------------------------------------------GGGG--AG-ELK----
-L-------------LG---------------HWASAYVT-RVKL-ALH-LKGV------
----S-YEY-----VEE----------------------D-L-RNKSD--LLLAS-N-PV
H--K-TVPVLI-HN-------G---NPIRESQ--IIVQY------------IDEAFS--G
A-----G---D---S-LLPA---DPH-----------E-RA-VARFWTAYIED-K-----
L-----VA-PWEKVFR-------------AK-------------------T---------
EE-E-----------------------R----------AA-WMKQMFVAVEALE-G----
G---LKE-CSK---GK----GCFFG----G-D--SV---GYVDVVLGG-GV-SFVHAN--
----DVITG-----------------------------------------GK--------
-------------------------------------------L-FD--AA------KT-
--PLLAEWLGRF---------GELDA---------------------------AKAVL--
-------------------------------------Q---------------DVD----
-----------------------RA----V-----------------------EYTKVLY
A------------------RNA-------------------------ATTAANN---
>LOC_Os10g38690_OsGSTU28
MA-------------------------------------------GRN--NH-ELK----
-L-------------LG---------------TWPSPFVV-RVRL-ALG-LKGL------
----S-YEY-----VEQ----------------------D-I-RDKSE--LLVVS-N-PV
H--K-KVPVLI-HG-------G---KPVCESQ--IIVQY------------IDEAFP--G
A-----G---A---S-LLPS---DPH-----------E-RA-VARFWATYIDD-E-----
F-----AT-KFRAMGE-------------AK-------------------E---------
EE-E-----------------------K----------DE-AAAQVFAALETLE-E----
A---M-----K---GK----V-FFG----G-D--SA---GYVDVALGG-FL-GWIKAA--
----EALAG-----------------------------------------VA--------
-------------------------------------------F-LD--GA------RT-
--PLLAAWAARF---------SALEA---------------------------AKEAI--
-------------------------------------P---------------SVE----
-----------------------RL----R-----------------------EFHGAMH
A-------------------------------------------------AAATVAG
>LOC_Os01g49720_OsGSTU39
MAGR-----------------------------------------GGG---G-ELR----
-L-------------LG---------------TWSSPWVI-RVRV-ALG-MKGL------
----S-YEY-----TEE----------------------D-L-SSKSD--HLLRS-N-PV
H--E-KVPVLI-HG-------G---RPVCESL--VVLEY------------IDETW---G
A-G---T---P---Q-LLPA---DPY-----------D-RA-TARFWTNYVND-T-----
F-----FP-SWKVLFR-------------ST-------------------A---------
AE-Q-----------------------R----------AE-AFKNVVPRVEALE-R----
A---FGE-CSK---GK----A-FFG----G-D--DA---GLVDVALGS-HL-VWIKVV--
----DEVAG-----------------------------------------AN--------
-------------------------------------------L-LD--EA------KF-
--PGLAAWAERF---------LAVDA---------------------------VRQVM--
-------------------------------------P---------------DAG----
-----------------------DV----L-----------------------KQYKGFL
A------------------KWT-------------------------AG-AGSS---
>LOC_Os01g49710_OsGSTU40
MAGRG--------------------------------------GGGGG---G-ELQ----
-L-------------LG---------------TWYSPYAM-RAKI-ALG-LKGL------
----S-YEY-----IEQ----------------------D-L-FGKSE--LLLKS-N-PV
H--K-KVPVLI-HA-------G---RPVCESR--VVLEY------------VDEAWP--G
A-----A---P---P-LLPA---DPH-----------D-RA-TARFWATYFDS-T-----
F-----FP-PWRALMR-------------AT-------------------T---------
AE-Q-----------------------R----------AE-AFMNAVPQVEVLE-R----
A---FVE-CSK---GK----A-FFG----G-D--AV---GLVDVVVGG-FV-VWFKVV--
----DEVAG-----------------------------------------SS--------
-------------------------------------------L-LD--EA------KF-
--PGLAAWAERF---------LAVDA---------------------------VREAM--
-------------------------------------P---------------DAG----
-----------------------KL----L-----------------------EHYKGFL
A------------------KLA-------------------------SP-AGST---
>LOC_Os10g38780_OsGSTU53
--------------------------------------------MAGD---G-ELK----
-L-------------LG---------------MWTSAFVL-RVRF-VLN-LKSL------
----P-YEF-----VEE----------------------N-L-GDKSD--LLLAS-N-PV
N--K-TVPVLL-HA-------G---RPVNESQ--VILQY------------IDEAWP-DR
P---------P---A-VLPS---DPY-----------E-RA-VARFWAAYVDD-K-----
V-----RL-AWLGILF-------------RS-------------------E--------T
EE-E-----------------------R----------AA-AVAQADAALETLE-G----
A---LRE-CSG---GK----P-FFG----G-D--GV---GLVDVVLGG-YL-GWFTAI--
----KKLIG-----------------------------------------RR--------
-------------------------------------------M-ID--PA------RT-
--PALAAWEDLF---------RATDA---------------------------ARGVL--
-------------------------------------P--------------DDAD----
-----------------------KM----L-----------------------EFRQTAL
A------------------LGA----------------------------SKKITL-
>LOC_Os10g38740_OsGSTU50
--------------------------------------------MAGS---G-ELK----
-L-------------LG---------------VWSSPYAI-RVRV-VLN-LKSL------
----P-YEY-----VEE----------------------N-L-GDKSD--LLLAS-N-PV
H--K-SVPVLL-HA-------G---RPVNESQ--VIVQY------------IDEVWP-GG
A-----R---P---S-VMPS---DPY-----------E-RA-VARFWAAYVDD-K-----
V-----RP-AWLAILF-------------GS-------------------K--------T
EE-E-----------------------R----------AA-AVAQAVAALETLE-G----
A---FGE-CSK---GK----P-FFG----G-D--GV---GFVDVVLGG-YL-GWFTAI--
----DKLIG-----------------------------------------RR--------
-------------------------------------------L-ID--PA------RT-
--PALAAWEERF---------RATDA---------------------------AKGVV--
-------------------------------------P--------------DDAD----
-----------------------KL----L-----------------------EFRQTLL
R------------------WSA----------------------------SKAK---
>LOC_Os10g38730_OsGSTU49
MV--V--------------------------------------GAGGG---D-ELK----
-L-------------LG---------------VWDSPYVN-RVQI-VLN-LKGL------
----S-YEY-----VEE----------------------D-L-MNKSD--LLLGS-N-PV
H--K-KVPVLI-HN-------G---KPIAESR--VIVEY------------LDEAFA-AG
AST---G---A---S-VLPS---DPY-----------E-RA-VARFWAAYVDD-K-----
V-----GS-PWYTILF-------------AR-------------------E---------
RG-E-----------------------K----------VE-AAARAISALETVEAG----
A---FRDRSSE---GKTTNAP-FFG----G-D--SI---GFVDVVLGS-YL-GWFRVI--
----EKMIG-----------------------------------------VR--------
-------------------------------------------I-MD--AA------RT-
--PRLAAWAERF---------EAADA---------------------------VRGVL--
-------------------------------------P--------------DDVD----
-----------------------KV----I-----------------------DFLQAFL
H--------------------------------------------------------
>LOC_Os07g07320_OsGSTU55
MAA-G--------------------------------------AGGDG--GG-ELK----
-L-------------LG---------------TWASPFVQ-RVRL-ALN-LKGL------
----A-YEF-----IEE----------------------E-G-GGKSE--LLLAS-N-PV
H--K-KVPVLL-HR-------S---NPICESQ--VIVQY------------LDDAFP-GG
A-A---G---G---D-LLPS---DPH-----------A-RA-VARFWAAYIDA-E-----
F-----FA-PWNRSFY-------------TA-------------------S---------
EE-E-----------------------K----------TA-EMGRAAAALATIE-R----
A---FAE-LSR---GK----G-FFS----GED--RP---GFVDVVLGG-FV-GSMRAY--
----GTAVG-----------------------------------------VE--------
-------------------------------------------V-LD--AG------RT-
--PLLVAWAERV---------AALDA---------------------------ARGVI--
-------------------------------------P---------------DVE----
-----------------------RV----V-----------------------ELSRYAR
K------------------K-------------------------------------
>LOC_Os01g37750_OsGSTU7
MAAAGD-------------------------------------GAGGG--GE-QLT----
-V-------------LG---------------AWGSPFLV-RVRL-ALN-LKGL------
----S-YEY-----VEV----------------------D-L-AGKSD--LLLAA-N-PV
H--A-KVPVLL-HA-------G---RPVCESM--LIVEY------------LDEAFPSSS
SAA---A---T---T-ILPAA--DPY-----------A-RA-VARFWAAFVDG-E-----
L-----LS-GWMGIYD-------------GG-------------------K--------T
GE-E-----------------------R----------AA-ALARTRAALDALE-G----
A---LRE-RAG---GR------WFG----G-E--RV---GLVDVALGG-FV-PAMLAS--
----EPTTG-----------------------------------------VR--------
-------------------------------------------I-VD--AD------RT-
--PLLAAWVERF---------CALEE---------------------------AKAAM--
-------------------------------------P---------------PLE----
-----------------------RL----I-----------------------AAGKKRY
A------------------DLQ-------------------------AAAAASE---
>LOC_Os10g22070_OsGSTU33
MAAAA--------------------------------------AGGGGSPDH-ELK----
-L-------------LGS--------------TNPSPFVT-RVEL-ALA-LRGL------
----T-YDL-----VAV----------------------D-L-DRKTD--LLLAA-N-PV
H--A-KVPVLI-HR-------G---RPVCESR--VILEY------------IDDAFPFPG
G-G---G---A---P-LLPPA--DPL-----------A-RA-AARFWAAHVDD-E-----
F-----VA-SWRPAYL-------------GS-------------------T---------
EG-E-----------------------R----------AE-GMARMAAAVGALE-G----
A---LA--AAE---GK----P-FFG----G-D--AP---GLVDVTLGS-VI-PRTRAN--
----EALTG-----------------------------------------TR--------
-------------------------------------------V-LD--AA------RT-
--PLLAAWAERF---------GELDA---------------------------ARKVL--
-------------------------------------P---------------AVG----
-----------------------DV----V-----------------------EYLETRL
R------------------RSN-------------------------VVIARKQ---
>LOC_Os10g38720_OsGSTU48
MA-------------------------------------------------E-ELK----
-L-------------LGS-------------LSGVSPYVI-RAQM-ALA-VKGL------
----A-HDY-----LPE----------------------D-L-TRKSK--LLLDS-N-PV
H--K-SVPVLI-HN-------G---KPVCDSL--VIVEY------------VDEAFP--G
G-----A---A---A-LLPA---DPY-----------H-RA-VARFWAAFIDS-K-----
V-----FP-PCLAILK-------------TA-------------------AA------EA
EE-E-----------------------K----------AA-KVKETVEALQLVE-G----
A---FGE-CSK---RK----P-FFG----G-D--AV---GYLDVVLGC-YL-CWFEGV--
----SEIAGGV--------------------------------------SPP--------
-------------------------------------------L-LD--AS------RT-
--PQLAAWAARF--------RSAADA---------------------------VGCSV--
-------------------------------------P---------------RVD----
-----------------------KV----E-----------------------AYLNNVL
KP-----------------KWS-------------------------AAAAASSH--
>LOC_Os10g34020_OsGSTU47
------------------------------------------------------------
---------------------------------------M-RVMV-ALR-LKGV------
----E-YEL-----LQET-----------------------M-GKKSE--LLLAS-N-PV
H--K-KIPVLL-HR-------G---KPISESL--VIVQY------------VDEVWPPPA
--------------S-ILPR---DPY-----------A-AA-IHRFWGQYIDD-M-----
------FP-PRIRILR-------------GT-------------------V---------
PG-D-----------------------K----------DE-ASDEMTTALLYLE-E----
A---FVE-CSK---GKQ-----YFG----D-D--SI---GYLDIALGS-HL-GWIRAV--
----ERIAG-----------------------------------------VE--------
-------------------------------------------L-LG--GA------KV-
--PNLAAWADRF---------CGHPA---------------------------VVDVM--
-------------------------------------P---------------DVD----
-----------------------IL----V-----------------------EFT----
------------------AKLI-----------------------------------
>LOC_Os10g38150_OsGSTU21
MSSS-S-------------------------------------TSGSAEPAA-AVR----
-V-------------LG---------------SWTSPFVM-RVVV-ALK-LKGV------
---EE-YEL-----LQET-----------------------R-GKKSE--LLLRS-N-PV
H--K-KIPVLL-HH-------G---KPLAESL--IIVEY------------IDEVWPASD
--G---A---P---A-ILPR---DPY-----------C-RA-VERFWAQYIDD-K-----
------FP-RGTRVLR-------------GT-------------------V---------
AG---------------------------------------------------E-E----
P---WLK-C---------------------------------------------------
------------------------------------------------------------
------------------------------------------------------------
------------------------------------------------------------
------------------------------------------------------------
------------------------------------------------------------
------------------PPL------------------------------------
>LOC_Os10g38140_OsGSTU15
MSSTNN-------------------------------------SSG--EPPP-AVR----
-V-------------LG---------------GWASPFTN-RVVV-ALK-LKGV------
----E-HEM-----LQET-----------------------V-GKKSE--LLLRS-N-PV
H--K-KFPVLL-HH-------S---KPLPESL--VIVEY------------IDEVWPASN
G-G---A---P---A-ILPR---DPH-----------G-RA-VERFWARYVDD-K-----
------IL-PGLRVLR-------------GS-------------------V---------
AG-D-----------------------K----------DQ-TAGEMSTTLQRLE-E----
A---FVK-CSQ---GKE-----YFG----G-D--SI---GYLDIALGS-FL-GWIKAV--
----EKIAG-----------------------------------------VE--------
-------------------------------------------L-LN--ET------KL-
--PILAVWADRF---------CAHPA---------------------------VVDVV--
-------------------------------------P---------------DAD----
-----------------------KL----V-----------------------EFTVQYG
SVLN---------TVNVLPK-------------------------------------
>LOC_Os10g38189_OsGSTU31
MSST-N-------------------------------------SSG--D-PA-AVR----
-V-------------VG---------------GWASPFMN-RVVV-ALK-LKGV------
----E-HEM-----LQET-----------------------V-GKKSE--LLLRS-N-PV
H--K-KIP------------------------------Y------------IDEVWPASN
--G---A---P---S-ILPR---DPY-----------G-RA-VERFWAKYIDD-K-----
------IP-PGIRVLR-------------GS-------------------V---------
EE-D-----------------------K----------DK-AAGEMSTALQHLE-E----
A---FVK-CSQ---GKQ-----YFG----G-D--NI---GYLDIALGS-FL-GWIRAV--
----EKIAG-----------------------------------------VE--------
-------------------------------------------L-LN--ET------KV-
--PNLAAWADRF---------CAHPA---------------------------VVDVV--
-------------------------------------P---------------DAD----
-----------------------RL----V-----------------------EFTVQHA
ALLR---------AVNV-PK-------------------------------------
>LOC_Os01g72130_OsGSTU35
--M-----------------------------------------------GE-RVK----
-L-------------IG---------------AFASAYGH-RAEV-ALR-LKGV------
----R-YEL-----ILE----------------------D-L-RNKSD--LLLNH-N-PV
H--K-LVPVLL-HG-------D---RSLSESL--VILEY------------IDESFH---
------G---P---P-ILPT---DPY-----------D-RA-VARFWAQFIDQ-K-----
F-----GRFNFWIPFV-------------QM-------------------E---------
GN-M-----------------------Q----------DC-FVREAKENLALLE-G----
Q---LKG--------RR-----FFG----G-D--AI---GFLDIAACL-IA-HWLGAF--
----EEVCG-----------------------------------------VT--------
-------------------------------------------L-AT--DE------EF-
--PALCEWRRRY---------VNDEA---------------------------VKPCL--
-------------------------------------P---------------NRD----
-----------------------EL----V-----------------------AYYRERK
E----------------------------------------------MIKAAGRQHK
>LOC_Os01g72160_OsGSTU41
-----------------------------------------------------MVK----
-L-------------IS---------------AFGSPFGH-RAEA-ALR-LKGV------
----Q-YEL-----LLE----------------------D-L-RSKSD--LLLAH-N-PV
H--K-LVPVLL-HS-------D--GRSVAESL--VVVQY------------VDDAFH---
------G---P---P-LLPA---DPY-----------A-RA-QARFWAQFIDD-K-----
F-----SR-PFWLSFW-------------ME-------------------D---------
GE-K-----------------------K----------EA-FVREAKENLRPLE-A----
Q---LDGG------NKR-----FFG----G-D--AI---GLVDIAASG-LA-HWVGVF--
----EEVTG-----------------------------------------VS--------
-------------------------------------------L-VS--ER------EF-
--PALCRWSQRY---------VNDGA---------------------------VRQCL--
-------------------------------------P---------------SRD----
-----------------------EL----V-----------------------ALFTANK
E--------------------------------------------AYTLLAKAKLQK
>LOC_Os01g72150_OsGSTU37
--M-----------------------------------------------AD-PVK----
-L-------------IG---------------AFGSPFVH-RVEA-ALQ-LKGV------
----A-YEL-----IHE----------------------D-L-ENKSN--LLLAS-N-PV
H--K-KVPVLL-DG-------G---RAICESL--VIVEY------------VDDAFD---
------G---P---P-ILPA---DPY-----------D-RA-TARFWAQFIDH-K-----
C-----TL-PLLLALW-------------L--------------------D---------
GE-E-----------------------Q----------KG-FLKETKENLSLLE-A----
Q---LEG--------KR-----FFA----G-D--AV---GYLDVAAGG-MA-HWIGVL--
----EEVTG-----------------------------------------VS--------
-------------------------------------------V-IGD-DD------EY-
--PSLQRWIKEY---------ANIDA---------------------------VKLSL--
-------------------------------------P---------------DRE----
-----------------------EL----V-----------------------AFYTRNK
D--------------------------------------------KYKMMFRAMVHQ
>LOC_Os01g72140_OsGSTU36
--M-----------------------------------------------AD-PVK----
-L-------------IG---------------AFGSPFVH-RAEV-ALR-LKGV------
----A-YEF-----IHE----------------------D-L-DNKSD--LLLAK-N-PI
H--K-KVPVLL-HG-------D---RAICESL--VIVEY------------ADEVFD---
------G---R---P-ILPT---DPY-----------D-RA-MARFWAHFIEH-K-----
C-----SR-SSWLALW-------------L--------------------D---------
GE-E-----------------------Q----------EG-LLKETKENLALLE-A----
Q---LHG--------KR-----FFA----G-D--SV---GYLDIVASG-LA-HWISVV--
----EEVTG-----------------------------------------VS--------
-------------------------------------------L-MGDEDD------EY-
--PALRRWAKEY---------TTDET---------------------------VMQCL--
-------------------------------------P---------------SRE----
-----------------------HL----A-----------------------AFFAAKK
D--------------------------------------------KLKMVAKAMLHQ
>LOC_Os03g39850_OsGSTU43
--M-----------------------------------------------AN-LVK----
-L-------------IG---------------AFGSPFVH-RAEV-ALR-LKGV------
----A-YEF-----IHE----------------------D-L-NNKSD--LLLAK-N-PI
H--K-KVPVLL-HG-------D---RAVCESL--VIVEY------------IDEAFN---
------G---P---P-LLPA---DPY-----------H-RA-MARFWAHFIDH-K-----
S-----TR-PSWLALW-------------L--------------------E---------
GE-E-----------------------Q----------KG-FLKETKENLALLE-A----
Q---LGG--------KR-----FFA----G-D--SI---GYLDIAAGG-LA-HWVGVL--
----EEVTG-----------------------------------------VS--------
-------------------------------------------L-VADGDD------EY-
--PALRRWTNEY---------TANDA---------------------------VKLCL--
-------------------------------------P---------------NRE----
-----------------------RI----A-----------------------AFFTP-K
D--------------------------------------------KYKIMARAMLRQ
>LOC_Os01g72120_OsGSTU8
MNS-----------------------------------------------SE-PVK----
-L-------------IG---------------AFGSPFVH-RVEV-ALR-LKGV------
----P-YEL-----ILE----------------------D-M-GNKSE--LLLAH-N-PV
H--K-MVPVLL-HG-------D--RSAICESL--VIVEY------------VDEAFD---
------G---P---P-LLPA---DPL-----------R-RA-MARFWVHFLDE-N-----
C-----LK-PLRPALF-------------G--------------------E---------
GE-E-----------------------Q----------KK-SMEETREGLTVAE-A----
E---LRG--------KR-----FSG----G-S--SI---GLADIAGGGVLA-HWVGVL--
----QEVAG-----------------------------------------VS--------
-------------------------------------------V-LSDGDG------EY-
--PALRRWAKDY---------VANES---------------------------VMECL--
-------------------------------------P---------------DRD----
-----------------------RL----L-----------------------SYFTGIK
Q--------------------------------------------KCVSVAKSTLPK
>LOC_Os01g72170_OsGSTU42
SPA-----------------------------------------------PA-PVK----
-V-------------IG---------------TFDSPYSQ-RAEA-ALR-LKGV------
----P-YEL-----ILE----------------------D-L-RNKSD--LLLTH-N-PI
H--K-KVPVLL-HG-------D-HRAAVCESL--VIVEY------------VDEAFP---
------A---PL--L-LLPA---DPG-----------L-RA-AARFWARFIDD-K-----
C-----TK-PFWLALW-------------STD------------------D---------
GE-V-----------------------R----------EG-FAAEIKENLKLLE-A----
Q---LKG--------RR-----FFG----G-D--AI---GYLDLAASG-YA-YWLEVL--
----EEVAG-----------------------------------------VS--------
-------------------------------------------L-VT--GD------EF-
--PDLCRWAKEY---------AADDR---------------------------IKACL--
-------------------------------------P---------------DRA----
-----------------------KL----L-----------------------EHFTAMK
E--------------------------------------------MFMATARSMAAK
>LOC_Os09g29200_OsGSTU17
MAA-----------------------------------------------DK-GVK----
-V-------------FG---------------MWASPMAI-RVEW-ALR-LKGV------
----D-YEY-----VDE----------------------D-L-ANKSE--ALLRH-N-PV
T--K-KVPVLV-HD-------G---KPLAEST--VIVEY------------IDEAWK---
------H---GY--P-IMPS---DPF-----------D-RA-QARFWARFAEE-K-----
C-----NA-ALYPIFM-------------T--------------------T---------
GE-E-----------------------Q----------RK-LVHEAQQCLKTLE-T----
A---LEG--------KK-----FFG----G-D--AF---GYLDIVTGW-FA-YWLPVI--
----EEACG-----------------------------------------VE--------
-------------------------------------------V-VT--DE------AL-
--PLMKAWFDRV---------LAVDA---------------------------VKAVL--
-------------------------------------P---------------PRD----
-----------------------KL----V-----------------------ALNKARR
E--------------------------------------------QILSA-------
>LOC_Os05g34150_OsGSTU16
GGE-----------------------------------------------AP-ELK----
-L-------------FG---------------SWASSYTH-RVQL-ALR-LKAL------
----E-FVY-----AEE----------------------D-L-GNKSE--ALLRL-N-PV
H--K-KVPVLV-HR-------G---RPLAESV--IILQY------------LDDAWP---
------E---SR--P-LLPS---DPF-----------D-RA-LARFWCHFADD-K-----
L-----GP-AVGAVFA-------------L--------------------T---------
GR-E-----------------------Q----------EA-AVQQVHDNLALLE-A----
E---LREGAFK---GRR-----FFG----G-D--QV---GLLDVVLGC-GS-YWLAVF--
----EEVTG-----------------------------------------VR--------
-------------------------------------------L-VD--AD------AF-
--PLFHAWLRDF---------EAQEE---------------------------VKETI--
-------------------------------------P---------------SVD----
-----------------------RL----L-----------------------EYARGLR
Q--------------------------------------------MLLALAAGAGAG
>LOC_Os11g03210_OsGSTU51
MDHQEL-------------------------------------EEG----AE-KMK----
-L-------------LG---------------IWSSPYVV-KVIW-ALR-IKHV------
----E-YD------IEE----------------------D-L-RNKGN--LLLEC-N-PV
H--Q-KVPVLI-YQ-------G---KP---SD--VIIEF------------IDDVWK--D
---------------------------------------SG-QGRIYST-----Q-----
L-----SP-PIWKWFT-------------TQ-----------------------------
GK-E-----------------------Q----------ED-A------------------
------------------------------------------------------------
------------------------------------------------------------
------------------------------------------------------------
------------------------------------------------------------
------------------------------------------------------------
------------------------------------------------------------
---------------------------------------------------------
>LOC_Os12g02960_OsGSTU52
------------------------------------------------------------
-------------------------------------------MW-ALR-IKGV------
----E-YDY-----IEE----------------------D-L-RNKSN--LLLEC-N-PV
H--K-KVPVLI-YQ-------G---KPIAESD--VILEF------------IDDVWK--D
L-------------R-ILPE---DPY-----------E-CA-MARFWSKFGLD-K-----
L-----SP-PIWKWFT-------------TQ-----------------------------
GK-E-----------------------Q----------ED-AYEAAMEQLLVLE-K----
V---LDE-------KK------FFG----G-E--RI---GFVDLSLGS-LS-YVIPIY--
----EDITG-----------------------------------------VR--------
-------------------------------------------L-IT--SD------KF-
--PWLSAWMEGF---------LGLPL---------------------------VKEHL--
-------------------------------------L---------------PLD----
-----------------------KL----R-----------------------PRYQAIR
E----------------------------------------------AFLSK-----
>AT1G78380.1_ATGSTU19
MA-------------------------------------------------N-EVI----
-L-------------LD---------------FWPSMFGM-RTRI-ALR-EKGV------
----E-FEY-----REE----------------------D-L-RNKSP--LLLQM-N-PI
H--K-KIPVLI-HN-------G---KPVNESI--IQVQY------------IDEVWS---
-HK---N---P-----ILPS---DPY-----------L-RA-QARFWADFIDK-K-----
L-----YD-AQRKVWA-------------TK-----------------------------
GE-E-----------------------Q----------EA-GKKDFIEILKTLE-S----
E---LG--------DKP-----YFS----G-D--DF---GYVDIALIG-FY-TWFPAY--
----EKFAN-----------------------------------------FS--------
-------------------------------------------I-----ES------EV-
--PKLIAWVKKC---------LQRES---------------------------VAKSL--
-------------------------------------P---------------DPE----
-----------------------KV----T-----------------------EFVSELR
K------------------KFV-------------------------PE--------
>AT1G17170.1_ATGSTU24
MA-------------------------------------------------D-EVI----
-L-------------LD---------------FWASMFGM-RTRI-ALA-EKRV------
----K-YDH-----REE----------------------D-L-WNKSS--LLLEM-N-PV
H--K-KIPVLI-HN-------G---KPVCESL--IQIEY------------IDETWP---
-DN---N---P-----LLPS---DPY-----------K-RA-HAKFWADFIDK-K-----
V-----NV-TARRIWA-------------VK-----------------------------
GE-E-----------------------Q----------EA-A-KELIEILKTLE-S----
E---LG--------DKK-----YFG----D-E--TF---GYVDIALIG-FH-SWFAVY--
----EKFGN-----------------------------------------VS--------
-------------------------------------------I-----ES------EC-
--SKLVAWAKRC---------LERES---------------------------VAKAL--
-------------------------------------P---------------ESE----
-----------------------KV----I-----------------------TFISERR
K------------------KLG-------------------------LE--------
>AT1G17180.1_ATGSTU25
MA-------------------------------------------------D-EVI----
-L-------------LD---------------FWPSMFGM-RTRI-ALE-EKNV------
----K-FDY-----REQ----------------------D-L-WNKSP--ILLEM-N-PV
H--K-KIPVLI-HN-------G---NPVCESL--IQIEY------------IDEVWP---
-SK---T---P-----LLPS---DPY-----------Q-RA-QAKFWGDFIDK-K-----
V-----YA-SARLIWG-------------AK-----------------------------
GE-E-----------------------H----------EA-GKKEFIEILKTLE-S----
E---LG--------DKT-----YFG----G-E--TF---GYVDIALIG-FY-SWFEAY--
----EKFGS-----------------------------------------FS--------
-------------------------------------------I-----EA------EC-
--PKLIAWGKRC---------VERES---------------------------VAKSL--
-------------------------------------P---------------DSE----
-----------------------KI----I-----------------------KFVPELR
K------------------KLG-------------------------IEIE------
>AT1G78370.1_ATGSTU20
MA-------------------------------------------------N-LPI----
-L-------------LD---------------YWPSMFGM-RARV-ALR-EKGV------
----E-FEY-----REE----------------------D-F-SNKSP--LLLQS-N-PI
H--K-KIPVLV-HN-------G---KPVCESL--NVVQY------------VDEAWP---
-EK---N---P-----FFPS---DPY-----------G-RA-QARFWADFVDK-K-----
F-----TD-AQFKVWG-------------KK-----------------------------
GE-E-----------------------Q----------EA-GKKEFIEAVKILE-S----
E---LG--------DKP-----YFG----G-D--SF---GYVDISLIT-FS-SWFQAY--
----EKFGN-----------------------------------------FS--------
-------------------------------------------I-----ES------ES-
--PKLIAWAKRC---------MEKES---------------------------VSKSL--
-------------------------------------P---------------DSE----
-----------------------KI----V-----------------------AYAAEYR
K------------------NNL-----------------------------------
>AT1G78360.1_ATGSTU21
MA-------------------------------------------------A-EVI----
-L-------------LG---------------FWPSMFGM-RTMI-ALE-EKGV------
----K-YEY-----REE----------------------D-I-NNKSP--LLLEM-N-PI
H--K-TIPVLI-HN-------G---KPVLESL--IQIQY------------IDEVWS---
-DN---N---S-----FLPS---DPY-----------H-RA-QALFWADFIDK-K-----
L-----YV-CGRKTWA-------------TK-----------------------------
GE-E-----------------------L----------EA-ANKEFIEILKTLQ-C----
E---LG--------EKP-----YFG----G-D--KF---GFVDIVLIG-FY-SWFPAY--
----QKFGN-----------------------------------------FS--------
-------------------------------------------I-----EP------EC-
--LKLIAWGKRC---------MQRES---------------------------VAKAL--
-------------------------------------P---------------DSE----
-----------------------KV----V-----------------------GYVLQLK
K------------------LYG-------------------------IE--------
>AT1G78340.1_ATGSTU22
MA-------------------------------------------------D-EVI----
-L-------------LD---------------FWPSPFGV-RARI-ALR-EKGV------
----E-FEY-----REE----------------------N-L-RDKSP--LLLQM-N-PV
H--K-KIPVLI-HN-------G---KPVCESM--NVVQY------------IDEVWS---
-DK---N---P-----ILPS---DPY-----------Q-RA-QARFWVDFVDT-K-----
L-----FE-PADKIWQ-------------TK-----------------------------
GE-E-----------------------Q----------ET-AKKEYIEALKILE-T----
E---LG--------DKP-----YFG----G-D--TF---GFVDIAMTG-YY-SWFEAS--
----EKLAN-----------------------------------------FS--------
-------------------------------------------I-----EP------EC-
--PTLMASAKRC---------LQRES---------------------------VVQSL--
-------------------------------------H---------------DSE----
-----------------------KI----L-----------------------AFAYKIR
K------------------IYC-------------------------V---------
>AT1G78320.1_ATGSTU23
ME-------------------------------------------------E-EII----
-L-------------LD---------------YWASMYGM-RTRI-ALE-EKKV------
----K-YEY-----REE----------------------D-L-SNKSP--LLLQM-N-PI
H--K-KIPVLI-HE-------G---KPICESI--IQVQY------------IDELWP---
-DT---N---P-----ILPS---DPY-----------Q-RA-QARFWADYIDK-K-----
T-----YV-PCKALWS-------------ES-----------------------------
GE-K-----------------------Q----------EA-AKIEFIEVLKTLD-S----
E---LG--------DKY-----YFG----G-N--EF---GLVDIAFIG-FY-SWFRTY--
----EEVAN-----------------------------------------LS--------
-------------------------------------------I-----VL------EF-
--PKLMAWAQRC---------LKRES---------------------------VAKAL--
-------------------------------------P---------------DSD----
-----------------------KV----L-----------------------KSVSDHR
KI-----------------ILG-------------------------ID--------
>AT1G17190.1_ATGSTU26
MA------------------------------------------------ND-QVI----
-L-------------LD---------------YWPSMFGM-RTKM-ALA-EKGV------
----K-YEY-----KET----------------------D-P-WVKTP--LLIEM-N-PI
H--K-KIPVLI-HN-------G---KPICESL--IQLEY------------IDEVWS---
-DA---S---P-----ILPS---DPY-----------Q-KS-RARFWAEFIDK-K-----
F-----YD-PSWKVWA-------------TM-----------------------------
GE-E-----------------------H----------AA-VKKELLEHFKTLE-T----
E---LG--------DKP-----YYG----G-E--VF---GYLDIALMG-YY-SWFKAM--
----EKFGE-----------------------------------------FS--------
-------------------------------------------I-----ET------EF-
--PILTTWTKRC---------LERES---------------------------VVKAL--
-------------------------------------A---------------DSD----
-----------------------RI----I-----------------------EYVYVLR
K------------------KFG-------------------------AA--------
>AT1G53680.1_ATGSTU28
MGKE----------------------------------------------NS-KVV----
-V-------------LD---------------FWASPYAM-RTKV-ALR-EKGV------
----E-FEV-----QEE----------------------D-L-WNKSE--LLLKS-N-PV
H--K-KVPVLI-HN-------N---TPISESL--IQVQY------------IDETWT---
-DA---A---S-----FLPS---DPQ-----------S-RA-TARFWADYADK-T-----
I-----FE-GGRKIWG------------NKK-----------------------------
GE-E-----------------------Q----------EK-GKKEFLESLKVLE-A----
E---LG--------DKS-----YFG----G-E--TF---GYVDITLVP-FY-SWFYAL--
----EKCGD-----------------------------------------FS--------
-------------------------------------------V-----EA------EC-
--PKIVAWGKRC---------VERNS---------------------------VAATL--
-------------------------------------P---------------ESE----
-----------------------KV----Y-----------------------QQVLKLR
Q------------------IFG-------------------------VE--------
>LOC_Os07g28480_OsGSTU46
MA------------------------------------------------GG-ELV----
-L-------------LD---------------FWASPFGQ-RCRI-ALA-EKKL------
----P-YDY-----SEQ----------------------E-L-GAKSD--LLLRS-N-PI
H--A-KVPVLL-HGD----GDG---RAVCESL--AILEY------------LDDAFP---
-DA---T---P---R-LLPSA--DPY-----------A-RA-RARFWADYVDK-K-----
V-----YP-VGTRLWK-------------VK-----------------------------
GE-EG---------------------VR----------AA-AGAELVEALRTLD-G----
E---LG--------EKE-----FF-----G-G--EF---GFVDVALVP-MM-PWVYSF--
----ARYGG-----------------------------------------FS--------
-------------------------------------------V-----EE------EC-
--PRVAAWARRC---------MERDS---------------------------VAGSL--
-------------------------------------R---------------SPE----
-----------------------EI----Y-----------------------DFIGLLR
K------------------HYG-------------------------IDD-------
>LOC_Os03g57200_OsGSTU1
MA-E----------------------------------------------EK-ELV----
-L-------------LD---------------FWVSPFGQ-RCRI-AMA-EKGL------
----E-FEY-----REE----------------------D-L-GNKSD--LLLRS-N-PV
H--R-KIPVLL-HA-------G---RPVSESL--VILQY------------LDDAFP---
--G---T---P---H-LLPPAN-AAY-----------A-RA-TARFWADYVDR-K-----
L-----YD-CGSRLWR-------------LK-----------------------------
GE-P-----------------------Q----------AA-AGREMAEILRTLE-A----
E---LG--------DRE-----FFG----G-G--RL---GFVDVALVP-FT-AWFYSY--
----ERCGG-----------------------------------------FS--------
-------------------------------------------V-----EE------VA-
--PRLAAWARRC---------GRIDS---------------------------VVKHL--
-------------------------------------P---------------SPE----
-----------------------KV----Y-----------------------DFVGVLK
K------------------KYG-------------------------VE--------
>LOC_Os09g20220_OsGSTU6
MA-------------------------------------------------D-EVV----
-L-------------LD---------------LWVSPFGQ-RCRI-ALA-EKGV------
----E-YEY-----SEQ----------------------S-L-ADKSD--LLLRS-N-PV
H--K-KVPVLL-HA-------G---RPVCESL--VILEY------------IDETWPPEP
EKE---S---P---R-LLPS---DPY-----------A-RA-RARFWADYVDK-K-----
L-----FD-CQTRLWK-------------LR-----------------------------
AG-DA---------------------AH----------EQ-AKRDMAEALGTLE-A----
E---LG--------EGD-----YFG----G-E--AF---GYLDVVLVP-FV-AWFHAY--
----ERLAG-----------------------------------------FA--------
-------------------------------------------V-----AE------IC-
--PRLVAWGERC---------KGRDS---------------------------VAKTL--
-------------------------------------T---------------DPE----
-----------------------KV----Y-----------------------EFALYLK
A------------------KFG-------------------------AK--------
>AT3G43800.1_ATGSTU27
MS------------------------------------------------EE-EVV----
-V-------------LN---------------FWPSMFGA-RVIM-ALE-EKEI------
----K-FEY-----KEE----------------------D-F-GQKTD--LLLQS-N-PV
N--K-KIPVLI-HN-------G---KPVCESN--IIVEY------------IDEVWK---
-DK---T---L---R-LLPS---DPY-----------Q-KS-QCRFWADLIDK-K-----
V-----FD-AGRRTWT-------------KR-----------------------------
GK-E-----------------------Q----------EE-AKQEFIEILKVLE-R----
E---LG--------DKV-----YFG----N-D--NV---SMVDLVLIS-YY-PWFHTW--
----ETIGG-----------------------------------------FS--------
-------------------------------------------V-----ED------HT-
--PKLMDWIRKC---------LTRPA---------------------------ISKSL--
-------------------------------------P---------------DPL----
-----------------------KI----F-----------------------DRVTQII
KVH--------------EFFYG-------------------------Y---------
>LOC_Os03g44170_OsGSTU44
MEGE----------------------------------------------KK-SVV----
-L-------------IN---------------CAVSMYGN-RVRI-ALA-RKGV------
----A-YEE-----KPE----------------------N-L-AAKSA--LLLSS-N-PV
H--G-QVPVLL-VG-------G---KPVCESL--VILEF------------IDEEFA---
-VG---E---P-----LLPA---GPY-----------E-RA-QARFWASYIDA-K-----
L-----AP-CAGRVWR------------SPA-----------------------------
GA-AGA-------------------AAV----------EA-ARGELVAAMRTLE-A----
E---LG--------GRR-----YFG----G-E--AL---GYVDVALAP-FT-AWFATY--
----ERFGG-----------------------------------------FS--------
-------------------------------------------V-----AA------EC-
--PELAAWAARC---------VRENAC--------------------------VAASL--
-------------------------------------P---------------DPE----
-----------------------FV----Y-----------------------QFACGMR
K------------------HFG-------------------------LDG-------
>SELMODRAFT_271537_SmGSTU25
MS------------------------------------------------KD-SVK----
-L-------------LN---------------FWPSMFGL-RVRY-ALD-LKGV------
----S-YDY-----QEE----------------------S-L-SNKSK--ELLEA-N-PI
Y--T-KIPVLI-HN-------G---KPICESL--VIIDY------------IDSVWP---
-GS---H---K-----LLPE---DPY-----------E-KA-VARFWADFGDR-K-----
L-----FD-AGSRLRR-------------AM-----------------------------
GE-E-----------------------H----------KK-AGEDFKWALMKID-E----
A---LGT-IAP---GKP-----FFG----G-D--AM---NFADVALAP-FI-CWFKGY--
----QKVGG-----------------------------------------FV--------
-------------------------------------------L-PG--PE------EW-
--PNLYKWVDAV---------NSVDA---------------------------IKKST--
-------------------------------------P---------------SPD----
-----------------------KV----A-----------------------EFAEVLR
K-----------------RVLG-------------------------AA--------
>SELMODRAFT_173486_SmGSTU16
MS------------------------------------------------KD-SVK----
-L-------------LN---------------FWPSMFGL-RVHY-ALD-LKGV------
----S-YDY-----QEE----------------------S-L-LNKSK--ELLEA-N-PI
Y--T-KIPVLI-HN-------G---KPICESL--VIVDY------------IDSVWP---
-GS---H---K-----LLPE---DPY-----------E-KA-VARFWADFGDK-K-----
L-----YD-AGNRLIR-------------AM-----------------------------
GE-E-----------------------H----------KK-AGEDFKWALMKID-E----
A---LGT-IAP---GKP-----FFG----G-D--AM---NFADVGLAP-FI-CWFKGY--
----QKVGG-----------------------------------------FV--------
-------------------------------------------L-PG--PE------EW-
--PNLHKWVDAV---------NSVDA---------------------------IKKST--
-------------------------------------P---------------SPD----
-----------------------KV----A-----------------------EFAEVIR
K-----------------RVLG-------------------------AA--------
>SELMODRAFT_270550_SmGSTU22
MS------------------------------------------------KD-SVK----
-L-------------LN---------------IWPSMFGL-RVHY-ALD-LKGV------
----S-YEY-----QEE----------------------S-L-SNKSK--ELLEA-N-PI
Y--A-KIPVLI-HN-------G---KPICESL--VIVDY------------IDSVWP---
-GS---H---K-----LLPE---DPY-----------E-KA-VARFWADFGDK-K-----
L-----YD-AGNQLIQ-------------AM-----------------------------
GE-E-----------------------H----------KK-AGEDFKWALMKID-E----
A---LGT-IAP---GKP-----FFG----G-D--AM---NFADVGLAP-FI-CRFKGY--
----QKVGG-----------------------------------------FV--------
-------------------------------------------L-PG--PE------EW-
--PNLYKWVDAV---------NSVDA---------------------------IKKST--
-------------------------------------P---------------SPD----
-----------------------EV----A-----------------------EFAEVLR
K-----------------RVLG-------------------------AA--------
>SELMODRAFT_271536_SmGSTU24
MS------------------------------------------------KD-SVK----
-L-------------LN---------------FWPSMFGL-RVHY-ALD-LKGV------
----S-YDY-----QEE----------------------N-L-FNKSK--ELLEA-N-PI
Y--T-KIPVLI-HN-------G---KPICESL--VIVDY------------IDCVWP---
-GS---H---K-----LLPE---DPY-----------E-KA-VARFWADFGDK-K-----
L-----YD-AGSRLIR-------------AM-----------------------------
GE-E-----------------------H----------KK-AGEDLKWALMKID-E----
A---LGT-IAP---GKP-----FFG----G-D--AM---NFADVALAP-FI-CWFKGY--
----QKVGG-----------------------------------------FV--------
-------------------------------------------L-PG--PE------EW-
--PNLYKWVDAV---------NSVDA---------------------------IKIST--
-------------------------------------P---------------SHD----
-----------------------KI----A-----------------------EFAEVIR
K-----------------RVIG-------------------------AA--------
>SELMODRAFT_168022_SmGSTU15
MS------------------------------------------------KD-SVK----
-L-------------LN---------------FWPSMFGL-RVHY-ALD-LKGV------
----S-YDY-----QEE----------------------S-L-SNKSK--ELLEA-N-PI
Y--T-KIPVLI-HN-------G---KPICESL--VIVDY------------IDSVWP---
-GS---H---K-----LLPE---DPY-----------E-KA-VARFWADFGDK-K-----
L-----HD-AGDRLIR-------------AM-----------------------------
GE-E-----------------------H----------KK-AGEDFKWALMKID-E----
A---LGT-IAP---GKP-----FFG----G-D--AM---NFADVGLAP-FI-CWFKGY--
----QKVGG-----------------------------------------FV--------
-------------------------------------------L-PG--PE------EW-
--PNLYKWVDAV---------NSVDA---------------------------IKIST--
-------------------------------------P---------------SDD----
-----------------------KV----T-----------------------ESVEHYR
K-----------------SVTG-------------------------AA--------
>SELMODRAFT_227864_SmGSTU19
MS------------------------------------------------KD-SVK----
-L-------------LN---------------FWPSVFGL-RVHY-ALD-LKGV------
----S-YDY-----QEE----------------------S-L-PNKSK--ELLEA-N-PI
Y--T-KIPVLI-HN-------G---KPICESL--VIVDY------------IDSVWP---
-GS---H---K-----LLPE---DPY-----------E-KA-VARFWADFGDK-K-----
L-----YD-AGSRLIR-------------AM-----------------------------
GE-E-----------------------H----------KK-AGKDFKWALMKID-E----
A---LGT-IAP---GKP-----FFG----G-D--AM---NFADVALAP-FI-CCFKSY--
----QKVGG-----------------------------------------FV--------
-------------------------------------------L-PG--PE------EW-
--PNLYKWVDAV---------NSVDV---------------------------IKIST--
-------------------------------------P---------------SDD----
-----------------------KV----A-----------------------EFLERYR
K-----------------HATR-------------------------AA--------
>SELMODRAFT_407378_SmGSTU27
MS------------------------------------------------KD-SVK----
-L-------------LN---------------FWPSMFGL-RVHY-ALD-LKGV------
----S-YDY-----QEE----------------------R-L-PNKSK--ELLEA-N-PI
Y--A-KIPVLI-HN-------G---KPICESL--IIVDY------------IDSVWP---
-SP---H---K-----LLPE---DPY-----------E-KA-VARFWADFGDK-KIPYQQ
L-----FD-AGSRLIR-------------AM-----------------------------
GE-E-----------------------H----------KK-AGEDLKWALMKID-E----
A---LGT-IAP---GKP-----FFG----G-D--AM---NFADVALAP-FI-CCFKAY--
----QKVGG-----------------------------------------FV--------
-------------------------------------------L-PG--PE------EW-
--PNLYKWVDAV---------NSVDA---------------------------IKIST--
-------------------------------------P---------------SPD----
-----------------------KV----A-----------------------EFAEVIR
Q-----------------RVIG-------------------------TA--------
>SELMODRAFT_227866_SmGSTU20
MS------------------------------------------------KG-SAK----
-V-------------LS---------------FWSSMFGL-RVHY-ALD-LKGV------
----S-YEY-----QEE----------------------N-L-FNKSK--ELLEA-N-PI
Y--A-KIPVLI-HN-------G---KPICESL--IIVDY------------IDSVWP---
-NP---H---K-----LLPE---DPY-----------K-KA-VARFWADFGDR-K-----
V-----YD-AGSRLIR-------------AT-----------------------------
TE-E-----------------------E---------RKK-ASEDLKWALMKLD-E----
A---LDT-IAP---GKP-----FFG----G-D--SM---NFADVALAP-FI-CWFKGY--
----QKVGG-----------------------------------------FV--------
-------------------------------------------L-PG--PE------EL-
--PNLHKWVNAV---------KSVEA---------------------------IRKST--
-------------------------------------P---------------SLD----
-----------------------KV----A-----------------------EFAEVIR
K-----------------RAIG-------------------------SA--------
>SELMODRAFT_111522_SmGSTU7
-SGS----------------------------------------------MD-GVT----
-L-------------LS---------------SRVSHFSL-RVKI-ALL-LKGI------
----E-HDD-----LPQ----------------------D-L-RNKGQ--LLLES-N-PI
H--K-KVPVLI-HN-------G---KPIVESV--IIVQY------------IDEVWS---
-GE-------S---P-LLPT---DAF-----------L-RA-EHRFWTDFIDK-K-----
L-----LD-CLMRFMR--------------------------------------------
GD---------------------------------------ATNEFIENYELLE-E----
A---FTK------LGNEEEGP-FFG----G---ARM---AFLDVMLAP-YA-VWIPGI--
----AGVMG-----------------------------------------LK--------
-------------------------------------------P-AS--QE------QC-
--PRLHNFFQAV---------LAHPA---------------------------AKLAL--
-------------------------------------P---------------TVE----
-----------------------AL----K-----------------------EFLVARS
A-----------------VY-----------------------------RGK-----
>SELMODRAFT_111186_SmGSTU1
MASS----------------------------------------------DQ-DVT----
-L-------------LS---------------FWASPFSM-RAKL-ALL-LKGI------
----E-HED-----LPQ----------------------D-L-GNKSK--ILLES-N-PV
H--K-KVPVLI-HK-------G---KPIAESA--IIVHY------------IDEVWP---
-GT-------S---P-LLPK---DAF-----------L-RA-EHRFWTDFIDK-K-----
L-----LD-CLMRFMR--------------------------------------------
GD---------------------------------------AKNEFIENCELLE-G----
A---FTK------LGNEEEGP-FFG----G---ARM---SFLDVMLAP-YA-VWIPGI--
----VGVMG-----------------------------------------LK--------
-------------------------------------------P-AN--QE------QC-
--PRLHNFFQAV---------LAHPA---------------------------AKLAL--
-------------------------------------P---------------TVE----
-----------------------AL----K-----------------------EFLVARS
A-----------------VY-----------------------------RGKR----
>SELMODRAFT_111506_SmGSTU5
MASS----------------------------------------------DQ-DVT----
-L-------------LS---------------FWASPFSM-RAKL-ALL-LKGI------
----E-HED-----LPE----------------------D-L-GNKSK--ILLES-N-PV
H--K-KVPVLI-HK-------G---KPIAESA--IIVHY------------IDEVWP---
-GT-------S---P-LLPK---DAF-----------L-RA-EHRFWSDFIDK-K-----
V--------CSINLEK--------------------------------------------
ST-R-----------------------S----------HAAAKNEFSENYELLE-G----
A---FTK------LGNEEEGP-FFG----G---ARM---AFLDVMLAP-YV-VWIPGI--
----V---G-----------------------------------------LK--------
-------------------------------------------P-AS--QE------QC-
--PRLHNFFQAV---------LAHPA---------------------------AKLAL--
-------------------------------------P---------------TVE----
-----------------------AL----K-----------------------EFLVARS
A-----------------VY-----------------------------RGK-----
>SELMODRAFT_111351_SmGSTU3
------------------------------------------------------VT----
-L-------------LT---------------FWPSPFSM-RAKL-ALL-LKGT------
----E-HED-----LPE----------------------D-L-GNKSK--ILLES-N-PV
H--K-KVPVLI-HK-------G---KPIAESA--IIVHY------------IDEVWP---
-GT-------S---P-LLPK---DAF-----------L-RA-EHRFWSDFIDK-K-----
L-----LD-CLMRFVR--------------------------------------------
GN-D-----------------------K----------D--AANEFIANCVLLE-G----
A---LTK------LGSEQEGP-FFG----G---ASF---SFLDVMLAP-FA-VWIPGI--
----VGVMG-----------------------------------------LK--------
-------------------------------------------Q-AS--EE------QC-
--PRLHKFFEAV---------SEHPA---------------------------AKGAL--
-------------------------------------P---------------PVE----
-----------------------KL----K-----------------------EFIQVRF
A-----------------GN-----------------------------K-------
>SELMODRAFT_177845_SmGSTU18
MASS----------------------------------------------DQ-DVT----
-L-------------LS---------------FWASPFSM-RAKL-ALL-LKGI------
----E-HED-----LPQ----------------------D-L-GNKSK--ILLES-N-PV
H--K-KVPVLI-HK-------G---KPIAESA--IIVHY------------IDEVWP---
-GT-------S---P-LLPK---DAF-----------L-RA-EHRFWTDFIDK-K-----
L-----LD-CLMRFVR--------------------------------------------
GN-D-----------------------K----------D--AANEFIANCVLLE-G----
A---LTK------LGSEQEGP-FFG----G---ASF---SFLDVMLAP-YA----PGV--
----VGVMG-----------------------------------------LK--------
-------------------------------------------H-AS--EE------QC-
--PRLHKFFEAV---------SEHPA---------------------------AKGAL--
-------------------------------------P---------------PVE----
-----------------------KL----K-----------------------ELIR---
-------------------N-----------------------------K-------
>SELMODRAFT_111299_SmGSTU2
MASS----------------------------------------------DQ-DVT----
-L-------------LS---------------FWASPFSM-RAKL-ALL-LKGI------
----E-HED-----LPQ----------------------D-L-GNKSK--ILLES-N-PV
H--K-KVPVLI-HK-------G---KPIAESA--IIVHY------------IDEVWP---
-GT-------S---P-LLPK---DAF-----------L-RA-EHRFWTDFIDK-K-----
L-----LD-CLMRFVH--------------------------------------------
GN-D-----------------------K----------D--AANEFIANCVLLE-G----
A---LTK------LGSEQEGP-FFG----G---ASF---SFLDVMLAP-YA----PGV--
----VGVMG-----------------------------------------LK--------
-------------------------------------------H-AS--EE------QC-
--PRLHKFFEAV---------SEHPA---------------------------AKGAL--
-------------------------------------P---------------PVE----
-----------------------KL----K-----------------------ELIR---
-------------------N-----------------------------K-------
>SELMODRAFT_78425_SmGSTU32
MASR----------------------------------------------DQ-EVT----
-L-------------LS---------------AWPSVFTM-RVKL-ALV-LKGI------
----E-HED-----IPQ----------------------D-L-GNKSK--ILLES-N-PV
H--K-KVPVLI-HK-------G---KPILESA--IIVHY------------IDEVWP---
-ET-------S---P-LLPQ---DAF-----------L-RA-QHRFWSDFIDK-K-----
L-----FD-SLIRFLR--------------------------------------------
-S-N-----------------------G----------DA-AVNEFNQNCLLIE-G----
A---LAE------LGSEEEGP-FFG----G---ASM---SFLDVLLAP-YA-VWIPGV--
----EQVMG-----------------------------------------LK--------
-------------------------------------------P-A-----------KC-
--PRFHKLLAAA---------SEHPS---------------------------AKAAL--
-------------------------------------P---------------QVE----
-----------------------KL----K-----------------------EFIRVRF
A-----------------SK-------------------------------------
>SELMODRAFT_78368_SmGSTU29
MASR----------------------------------------------DQ-EVT----
-L-------------LS---------------AWPSVFTM-RVKL-ALV-LKGI------
----E-HED-----LPQ----------------------D-L-GNKSK--ILLES-N-PV
H--K-KVPVLI-HK-------G---KPILESA--IIVHY------------IDEVWP---
-ET-------S---P-LLPQ---DAF-----------L-RA-QHRFWSDFIDK-K-----
L-----FD-SLMRFLR--------------------------------------------
-S-N-----------------------G----------DA-AVNEFNQNCLLLE-G----
A---LAE------LGSEEEGP-FFG----G---ASM---SFLDVLLAP-YA-VWIPGV--
----EQVMG-----------------------------------------LK--------
-------------------------------------------P-A-----------KC-
--PRFHKLLAAA---------AEHPS---------------------------AKVAL--
-------------------------------------P---------------QVE----
-----------------------KL----K-----------------------EFIRVRY
A-----------------SK-------------------------------------
>SELMODRAFT_78701_SmGSTU33
MASR----------------------------------------------DQ-EVT----
-L-------------LS---------------AWPSPFSM-RVKL-ALA-LKGI------
----E-HED-----LPQ----------------------D-L-GNKSK--ILLES-N-PV
H--K-KVPVLI-HK-------G---KPILESA--IIVHY------------IDEVWP---
-ET-------S---P-LLPQ---DAF-----------L-RA-QHRFWSDFIDK-K-----
L-----FD-SWIRFLR--------------------------------------------
-S-N-----------------------G----------DA-AVNEFNQNCLLIE-G----
A---LAE------LGSEEEGP-FFG----G---ASM---SFLDVLLAP-YA-VWIPGV--
----EQVMG-----------------------------------------LK--------
-------------------------------------------P-A-----------KC-
--PRFHKLLAAA---------SEHPS---------------------------AKVAL--
-------------------------------------P---------------QVE----
-----------------------RL----K-----------------------KFIRVHF
E-----------------SK-------------------------------------
>SELMODRAFT_78381_SmGSTU30
MASR----------------------------------------------DQ-EVT----
-L-------------LS---------------AWPSPFSM-RVKL-ALA-LKGI------
----E-HED-----LPQ----------------------D-L-GNKSK--ILLES-N-PV
H--K-KVPVLI-HK-------G---KPILESA--IIVHY------------IDEVWP---
-ET-------S---P-LLPQ---DAF-----------L-RA-QHRFWSDFMDK-K-----
L-----FD-SWIRFLR--------------------------------------------
-S-N-----------------------G----------DA-AVNEFNQNCLLIE-G----
A---LAE------LGSEEEGP-FFG----G---ASM---SFLDVLLAP-YA-VWIPGA--
----EQVMG-----------------------------------------LK--------
-------------------------------------------P-A-----------KC-
--PRFHKLLAAA---------SEHPS---------------------------AKVAL--
-------------------------------------P---------------QVE----
-----------------------KL----K-----------------------KFIRVHF
E-----------------SK-------------------------------------
>SELMODRAFT_78973_SmGSTU34
MASR----------------------------------------------DQ-EVT----
-L-------------LS---------------AWPSPYSM-RVKL-ALA-LKGI------
----E-HED-----LPQ----------------------D-L-GNKSK--ILLES-N-PV
H--K-KIPVLI-HK-------G---KPILESA--IIVHY------------IDEVWP---
-ET-------S---P-LLPQ---DAF-----------L-RA-QHRFWSDFIDK-K-----
L-----AD-SWIRFLR--------------------------------------------
-S-N-----------------------D----------DA-AVNEFNQNCLLIE-G----
A---LAE------LGSEEEGP-FFG----G---ASM---SFLDVLLAP-YA-VWIPGV--
----EQVMS-----------------------------------------LK--------
-------------------------------------------P-A-----------KC-
--PRFHKLLAAV---------SEHPS---------------------------AKAAL--
-------------------------------------P---------------QVE----
-----------------------KL----K-----------------------EFIRVRF
A-----------------SK-------------------------------------
>SELMODRAFT_141206_SmGSTU11
MASR----------------------------------------------DQ-EVT----
-L-------------LS---------------AWPSPYSM-RVKL-ALA-LKGI------
----E-HED-----LPQ----------------------D-L-GNKSK--ILLES-N-PV
H--K-KIPVLI-HK-------G---KPILESA--IIVHY------------IDEVWP---
-ET-------S---P-LLPQ---DAF-----------L-RA-QHRFWSDFIDK-K-----
L-----SD-SWIRFLR--------------------------------------------
-S-N-----------------------D----------DA-AVNEFNQNCLLIE-G----
A---LAE------LGSEEVGP-FFG----G---ASM---SFLDVLLAP-YA-VWIPGV--
----EQVMG-----------------------------------------LK--------
-------------------------------------------P-A-----------KC-
--PRFHKLLAAV---------SEHPS---------------------------AKAAL--
-------------------------------------P---------------QVE----
-----------------------KL----K-----------------------EFIRVRF
A-----------------SK-------------------------------------
>SELMODRAFT_165383_SmGSTU14
MASR----------------------------------------------DQ-EVT----
-L-------------LS---------------AWPSPYSM-RVKL-ALA-LKGI------
----E-HED-----LPQ----------------------D-L-GNKSK--ILLES-N-PV
H--K-KIPVLI-HK-------G---KPILESA--IIIHY------------IDEVWP---
-ET-------S---P-LLPQ---DAF-----------L-RA-QHRFWSDFIDK-K-----
L-----SD-SLIRFFL--------------------------------------------
-S-N-----------------------G----------DA-AVNEFNQNCLLVE-G----
A---LAE------LGSEEEGP-FFG----G---ASM---SFLDVLLAP-YA-VWIPGV--
----EQAMG-----------------------------------------LK--------
-------------------------------------------P-A-----------KC-
--PRFHKLLTAA---------SEHPS---------------------------AKVAL--
-------------------------------------P---------------QVE----
-----------------------KL----K-----------------------EYIAGFS
S-----------------K--------------------------------------
>SELMODRAFT_404313_SmGSTU26
MASR----------------------------------------------DQ-EVT----
-L-------------LS---------------AWPSPYSM-RVKL-ALA-LKGI------
----E-HED-----LPQ----------------------D-L-GNKSK--ILLES-N-PV
H--K-KIPVLI-HK-------G---KPILESA--IIIHY------------IDEVWP---
-ET-------S---P-LLPQ---DAF-----------L-RA-QHRFWSDFIDK-K-----
L-----SD-SLIRFLR--------------------------------------------
-S-N-----------------------G----------DA-AVNEFNQNCLLIE-G----
A---LAE------LGSEEEGP-FFG----G---ASM---SFLDVLLAP-YA-VWIPGV--
----EQAMG-----------------------------------------LK--------
-------------------------------------------P-A-----------KC-
--PRFHKLLAAA---------SEHPS---------------------------AKVAL--
-------------------------------------P---------------QVE----
-----------------------KL----K-----------------------EYIALRA
S-----------------ER-------------------------------------
>SELMODRAFT_78408_SmGSTU31
MASR----------------------------------------------NQ-EVT----
-L-------------LS---------------AWASPFSM-RVKL-ALA-LKGI------
----E-HKD-----LPQ----------------------D-L-GNKSK--ILLES-N-PV
H--K-KVPVLI-HK-------G---KSILESA--IIVHY------------IDEVWP---
-ET-------S---P-LLPQ---DAF-----------L-RA-QHRFWSDFIDK-K-----
L-----AD-SWIRFLR--------------------------------------------
-S-N-----------------------D----------DA-AVNEFNQNCLLIE-G----
A---LAE------LGSEEEGP-FFG----G---ASM---SFLDVLLAP-YA-VWIPGA--
----EQVIG-----------------------------------------LK--------
-------------------------------------------P-A-----------KC-
--PRFHKLLAAA---------SEHPS---------------------------AKVAL--
-------------------------------------P---------------QVE----
-----------------------KL----K-----------------------KFIRVHF
E-----------------SAMIV----------------------YKI---------
>SELMODRAFT_153457_SmGSTU12
MACH----------------------------------------------DQ-DVT----
-L-------------LS---------------FWPSPFSM-RVKL-ALL-LKGI------
----E-HED-----LPQ----------------------D-L-GNKSK--LLLES-N-PV
H--K-KVPVLI-HK-------G---KPIAESA--IIVHY------------IDEVWP---
-GT-------S---P-LLPQ---DAF-----------L-RA-QHRFWTDFFEK-K-----
I-----SD-SLDRFIR--------------------------------------------
-S-N-----------------------G-----------A-AVNEFIQDCLLLE-G----
A---LAE------LGDEEEGP-FFG----G---ASM---SFLDVMLAP-SA-VWIPAL--
----EQVMG-----------------------------------------LK--------
-------------------------------------------P-AS--QE------QC-
--PRLHKLFGAV---------TEHPS---------------------------AKVAL--
-------------------------------------P---------------QIE----
-----------------------KL----K-----------------------EFTQARL
V-----------------SK-------------------------------------
>SELMODRAFT_111518_SmGSTU6
MACH----------------------------------------------DQ-DVT----
-L-------------LS---------------FWPSPFSM-RVKL-ALL-LKGI------
----E-HED-----LPQ----------------------D-L-GNKSK--LLLES-N-PV
H--K-KVPVLI-HK-------G---KPIAESA--IIVHY------------IDEVWP---
-GT-------S---P-LLPQ---DAF-----------L-RA-QHRFWTDFFEK-K-----
I-----SD-YLDRFIR--------------------------------------------
-S-N-----------------------G-----------A-AVNEFIQDCLLLE-G----
A---LAE------LGDEEEGP-FFG----G---ASM---SFLDVMLAP-SA-VWIPAL--
----EQVMG-----------------------------------------LK--------
-------------------------------------------P-AS--QE------QC-
--PRLHKLFGAV---------TEHPS---------------------------AKVAL--
-------------------------------------P---------------QIE----
-----------------------KL----K-----------------------EFTQARL
V-----------------SK-------------------------------------
>SELMODRAFT_419375_SmGSTU28
MACH----------------------------------------------DQ-DVT----
-L-------------LS---------------FWPSPFSM-RVKL-ALL-LKGI------
----E-HED-----LPQ----------------------D-L-GNKSK--LLLES-N-PV
H--K-KVPVLI-HK-------G---KPIAESA--IIVHY------------IDEVWP---
-GT-------S---P-LLPQ---DAF-----------L-RA-QHRFWTDFFEK-K-----
I-----SD-SLDRFIR--------------------------------------------
-S-N-----------------------G-----------A-AVNEFIQDCLLLE-G----
A---LAE------LGDEEEGP-FFG----G---ASM---SFLDVMLAP-SA-VWIPAL--
----EQVMG-----------------------------------------LK--------
-------------------------------------------P-TS--QE------QC-
--PRLHKLFGAV---------TEHPS---------------------------AKVAL--
-------------------------------------P---------------QIE----
-----------------------KL----K-----------------------EFTQARL
V-----------------SDHHV----------------------WIAKASP-----
>SELMODRAFT_177840_SmGSTU17
MACH----------------------------------------------DQ-DVT----
-L-------------LS---------------FWPSPFSM-RVKL-ALL-LKGI------
----E-HED-----LPQ----------------------D-L-GNKSK--LLLES-N-PV
H--K-KVPVLI-HK-------G---KPIAESA--IIVHY------------IDEVWP---
-GT-------S---P-LLPQ---DAF-----------L-RA-QHRFWTDFFEK-K-----
I-----SN-SLDRFFR--------------------------------------------
-S-N-----------------------G-----------A-AVNEFIQDCLLLE-G----
A---LAE------LGDEEEGP-FFG----G---ASM---SFLDVMLAP-SA-VWIPAL--
----EQVMG-----------------------------------------LK--------
-------------------------------------------P-AS--QE------QC-
--PRLHKLFGAV---------TEPPS---------------------------AKVAL--
-------------------------------------P---------------QIE----
-----------------------KL----K-----------------------ELIQARL
V-----------------SK-------------------------------------
>SELMODRAFT_111434_SmGSTU4
------------------------------------------------------------
------------------------------------------VKL-ALL-LKGI------
----E-HED-----LPQ----------------------D-L-GNKSK--LLLES-N-PV
H--K-KVPVLI-HK-------G---KPIAESA--IIVHY------------IDEVWP---
-GT-------S---P-LLPQ---DAF-----------L-RA-QHRFWTDFFDK-K-----
AKGAS-SG-SVDE-----------------------------------------------
-----------------------------------------VLNEFIQDCLLLE-G----
A---LAE------LGDEEEGP-FFG----G---ASM---SFLE----P-ST-VWIPAL--
----EQVVG-----------------------------------------LK--------
-------------------------------------------P-AS--QE------QC-
--PRLHKLFGAV---------TEHPS---------------------------AKVAL--
-------------------------------------P---------------QIE----
-----------------------KL----K-----------------------EFTQARL
V-----------------SK-------------------------------------
>SELMODRAFT_271400_SmGSTU23
MAS---------------------------------------------------VT----
-L-------------LT---------------VWASPFSM-RAKL-ALL-LKGI------
----E-HED-----LPQ----------------------D-L-GNKSK--LLLES-N-PV
H--K-KIPVLI-HK-------G---KPVPESV--IIVQY------------IDEVWP---
-ET-------S---P-LLPQ---DAF-----------L-RA-KHRFWTDFIDK-K-----
I-----FD-SLARFMR--------------------------------------------
SS-D-----------------------G----------GA-AVNEFIQNCMLLE-G----
A---LAE------LGSEEDGP-FFG----G---ASM---SFLDVMLAP-YS-VLIPGV--
----EQVMG-----------------------------------------LK--------
-------------------------------------------P-AS--PE------QC-
--PRLHKLFGAV---------AEHPS---------------------------AKAAL--
-------------------------------------P---------------QIE----
-----------------------KL----K-----------------------EFIQARF
A-----------------RK-------------------------------------
>SELMODRAFT_233406_SmGSTU21
MASH----------------------------------------------GQ-DVT----
-L-------------LT---------------VWASPFSM-RAKF-ALL-LKGI------
----E-HED-----LPQ----------------------D-L-DNKSK--LLLES-N-PV
H--K-KTPVLI-HK-------G---KPVSESA--IIVHY------------IDEVWP---
-ET-------S---P-LLPQ---DAF-----------L-RA-KHRFWTDFIDK-K-----
I-----LD-SLGRFVR--------------------------------------------
SS-D-----------------------G----------GA-A-------------G----
A---LAE------LGDEEEGP-FFG----G---GSM---SFLDVMLAP-YA-VLIPGV--
----EQVMG-----------------------------------------LK--------
-------------------------------------------P-AS--RE------QC-
--PRLHKLFGAV---------AEHPS---------------------------AKVAL--
-------------------------------------P---------------PID----
-----------------------KL----K-----------------------EYIQARY
G-----------------SK-------------------------------------
>SELMODRAFT_93858_SmGSTU35
MA------------------------------------------------DE-SVK----
-L-------------LC---------------VWSSPYSM-RAML-ALE-LKSI------
----P-YER-----VEQ----------------------D-V-RSKGE--LLLRS-N-PV
H--K-KVPVLI-HN-------G---RPIAESS--VIIEY------------IDEQWR---
-DH---G---D---E-ILPR---DPY-----------A-RA-QERFWADFVER-K-----
I-----AE-SANVVFR--------------------------------------------
---------------------------------------A-TGQDFLASCGILE------
-----EE------LRKSNRAP-YFG----G---AKL---GLVDIVLVS-TA-LCSKSL--
----VEVGG-----------------------------------------LR--------
-------------------------------------------L-PS--RD------AC-
--PRFLALLDAI---------REHPL---------------------------VRSSL--
-------------------------------------P---------------SPD----
-----------------------KL----R-----------------------DFFATAM
P-----------------WI-----------------------------KSLS----
>SELMODRAFT_113279_SmGSTU8
MG------------------------------------------------EE-GLK----
-L-------------LT---------------FWSSPFAC-RVRL-ALD-LKGL------
----H-YDL-----QEE----------------------D-F-NAKSA--LLLES-N-PV
H--K-KIPVLI-HN-------G---KAICESM--NIVEY------------VDEVWP---
-DR---G---TG--F-LLPR---DAF-----------A-RA-TARFWADFVDK-K--FLS
L-----TAASFKAAIS----------------------------------S---------
GE-E-----------------------K----------ER-ANDEMIQDMVALE-R----
F---LES------QGGV-----FFS----GSN-TSM---GFVDIAASF-LP-WWLPTY--
----TEIGR-----------------------------------------LR--------
-------------------------------------------V-PG--PD------TC-
--PLLHRWIAAV---------KDSPE---------------------------AKAAF--
-------------------------------------P---------------DQQ----
-----------------------EL----L-----------------------DFTKVRF
E--------------EVKKRFA-----------------------Q-----------
>AagrOXF_evm.model.utg000005l.356.1_AaGSTU1
MG------------------------------------------------EN-RVQ----
-L-------------LT---------------GWFSTFGQ-RVEI-ALK-FKGV------
----P-YER-----VEVALG------------------AD-----KPK--LLIDA-N-PV
H--K-KIPVLL-HN-------G---RPIPESM--VILEF------------VEEVWP---
------Q---P---P-LFPT---DPY-----------D-RA-TARFWGDYIYQ-I----S
VT-------SGRKLFF-------------AH-------------------S---------
KQ-E-----------------------R----------EE-AKQEFLERFTVLN-N----
A---FLE-TSR---GR----P-FFM----G-H--SF---GYVDLMFAA-LV-YLIPSI--
----ERVGE-----------------------------------------FK--------
-------------------------------------------F-PN--QD------ER-
--PRFHEWIQAL---------QEHPC---------------------------VKPLR--
-------------------------------------P---------------DED----
-----------------------RL----V-----------------------DFFNNLH
LL---------------------------------------------VAKKNSTQKH
>Mp3g08510.1_MpGSTU2
MSEIRT-------------------------------------V-----AQI-PTR----
-L-------------LT---------------TKVSFFGC-RVEI-ALR-EKGI------
----P-FS------RDEV---------------------D-L-NCKPK--LLLDL-N-PI
Y--K-KVPVVI-HD-------G---KAIAESL--IILEY------------LEEVFP--E
V-------------P-LYPK---EPF-----------E-RA-NVRFWIDYMYK-A-----
------FH-SMHAAMM------------YRK-------------------G---------
SL-E-----------------------R----------IA-AADHSMEGLRKID-E----
T---MTT-LSA-------DGP-FFS----G---MEF---SILDVVLAP-LV-TALTSI--
----DALGG-----------------------------------------IT--------
-------------------------------------------L-PG--FD------EC-
--PRLHKWIGFM---------QTHPS---------------------------FLASL--
-------------------------------------P---------------SSD----
-----------------------VV----F-----------------------KYLKNLA
R----------------------------------------------ITMAAAASER
>LOC_Os10g38590_OsGSTU11
MA-------------------------------------------GAG--RD-ELK----
-L-------------LG---------------MWASPYVS-RAKL-ALQ-LKGV------
----S-YEY-----IEE----------------------D-L-GNKSD--LFLRS-N-PV
H--K-TVPVLI-HN-------G---NPICESS--IIVQY------------IDESFP---
-SS---A---A---S-LLPA---DPY-----------D-RA-VARFWAAYIDD-K-----
VRAR--VNCNLTLVYF--------------------------------------------
--------------------------HR---------CDA-AHRVDCAASGAVENG----
V---QGEDGGGE--GRAHEAA---G----G-R--AG---GRTEGVLQG------------
-------EGMLL----------------------------------RRRQRR--------
-------------------------------------------L-RR--RA------GW-
--PRVVGARQRQ--------ALRRQALRRRQGGALRRAGCRQGRPAGRRQGGRVRQEV--
-------------------------------------P----------------------
------------------------------------------------------------
---------------AKGFRHG-------------------------CRSTSSKLGR
>LOC_Os07g05800_OsGSTU45
------------------------------------------------------------
---------------------------------------M-RARI-ALH-VLQV------
----G-FGF-----VEEDLR---------------------I-RERSD--LVLRM-N-PV
H--R-SVPILI-HR-------G---RPICGSI--NILQY------------IDEVWA---
-RV---G---T---R-LLPP---DPL-----------K-RA-SARFWADFVDH-E-----
V-----FS-TQTRFLK-------------SK-----------------------------
GE-E-----------------------K----------EM-AKAELLDQLRRLE-G----
V---LGD--------RS-----FFS----G-D--EF---GFLDIVLIP-FS-SMFHGY--
------------------------------------------------------------
------------------------------------------------------------
---KQHMWVKRC---------KERES---------------------------VRQVL--
-------------------------------------P---------------DEG----
-----------------------EM----Y-----------------------ELHKKWY
G----------------------------------------------IE--------
>SELMODRAFT_125797_SmGSTU10
MA---------------------------------------------------EVT----
-L-------------LS---------------LPASPFAM-SVKM-ALI-EKGV------
----E-FET-----VEENYR---------------------A-SGKSE--LLVRV-N-PV
T--K-QVPVLL-HR-------A---KPIWESL--VILEY------------VEETW----
-TQ---G---T---H-LLPG---DGY-----------Q-RA-LARFWTNFV---------
I-----TK-TGLLIMK-------------RV-----------------------------
GD-E-----------------------Q----------LK-ARDQVLEMIRLMD-S----
E---WSK-PEY---GKP-----FVF----G-D--KL---SLADLALAP-IA-SWKVTF--
----ETLGK-----------------------------------------FE--------
-------------------------------------------F-PD--AR------TC-
--PRMALWLDAI---------ENHPT---------------------------VQSAIL-
------------------------------------AP---------------DLNLEN-
--------------------VIQKL----I-----------------------KDNKIKF
---------------------------------------------------------
>SELMODRAFT_16302_SmGSTU13
-----------------------------------------------------EVK----
-L-------------LY---------------VFPSPFVL-RVVL-VLE-LKGI------
----T-YEI-----IPD----------------------D-L-FNKSS--LLLQL-N-PL
Y--K-KFPVLI-HK-------G---QPICDSR--NIIEY------------LDEAFP---
--H---T---P---A-VLPR---DPL-----------A-RS-RERFLAEFVEN-K-----
V-----SP----------------------------------------------------
---------------------------R------------I-------------------
------------------------------------------------------------
------------------------------------------------------------
------------------------------------------------------------
-------WI---------------------------------------------------
------------------------------------------------------------
------------------------------------------------------------
---------------------------------------------------------
>Mp2g03760.1_MpGSTU1
MKINGESGTLS-------------------------------PSAHQGDQTS-SVK----
-L-------------VM---------------SWCSPMAH-QVAI-SLR-HKRV------
----K-FTL-----IDE----------------------K-I-LNRNP--RTLNA-N-PL
C--K-KVPILI-HR----------RRLVQDPL--IIMEY------------MDDAMS-KD
L-------------Q-LLPS---DPF-----------E-RC-AARYWSRYIQT-K-----
---------VIATVLK------------------------------------------CV
DQ-D----------------------------------EGGATDCLFNTFIHLD-K----
I---LSI-VAPE--------CCFFM----G-D--EL---GFVDIVFAP-II-PWLQAL--
----EHLDT-----------------------------------------IR--------
-------------------------------------------L-PT--AL------EC-
--PHLHKWLDAL---------KRHPS---------------------------VRPSLQ-
----------------------------------VCSP----------------------
----------------------ERL----E-----------------------VFIAENF
RD-------------------------------------------QPVGQ-------
>kfl00311_0080_v1.1_KnGSTU3
MAELSVNADAYRA----------------------------LH---ADKKED-SLK----
-L-------------YG---------------SWFCPFVQ-RSWI-TLE-EKKV------
----D-YEY-----IEI----------------------D-Y--AKPP--ELMKL-N-P-
R--G-LVPTLD-HN-------G---RALYESL--IVSEY------------VDETWP---
--H---E---PKL----LPD---DTF-----------K-KA-VGRIWIDHINK-K-----
I-----VP-TFYRILQ-------------LR-------------------D---------
AE-H-----------------------E----------EA--KEDYLTALRELS-Q----
A---YEA-SSPE--------P-FFF----G-P--CI---SLVDIALAP-WVPLRDFVL--
----EHYKT-----------------------------------------FS--------
-------------------------------------------I-PW--DDP-QL-KRL-
--AAYKS---AV---------DNSPS---------------------------VRKTL--
-------------------------------------A---------------DPE----
-----------------------KL----L-----------------------GTYERYA
K------------------NTATSE----------------------VAKAVNAKKG
>kfl00048_0430_v1.1_KnGSTU1
MAAQKGERQHTAA----------------------------DHPVAPDSSEQYEIV----
-L-------------YG---------------AQTCPFSQ-RARI-AVD-SKGL------
----K-YEY-----RET----------------------D-Y--AKPE--DLLAH-N-P-
R--G-AVPTLV-HN-------G---KSVYESL--VVVEY------------VDEAWP--G
DVH---G---PTLH--FLPKR--DVH-----------L-RA-LARIWTTFVQD-K-----
L-----VR-GFFDLLA-------------AQ-------------------D---------
ES-E-----------------------Q----------EA-LKTKLLDSLREWT-K----
AAAEIQS-SPAS--------P-FFM----G-E--HF---GIVDIAFLP-FA-VRFPAL--
----EHYRG-----------------------------------------FT--------
-------------------------------------------V-PD--TD------EF-
--AVYHTWLKAA---------SALPS---------------------------VQSAM--
-------------------------------------P---------------SEK----
-----------------------EV----I-----------------------DFYSKYA
K------------------RDATWR----------------------EP--------
>kfl00270_0040_v1.1_KnGSTU2
MAHSQG------------------------------------H------SHD-VVR----
-F-------------FN---------------AWPSPFAQ-RVWI-ALN-RKGI------
----D-YER-----IDI----------------------D-SYERKPP--ELLKA-N-P-
K--G-TVPTII-HK-------G---HSVYESS--IVIEY------------LEDAWP---
--Y---L---PADRA-LFPK---EPH-----------L-KA-QARIRINAINT-E-----
F-----VP-SFFSLFL-------------AK-------------------T---------
QS-E-----------------------V----------EK-GREKFTEQLRNVN-D----
A---LKE-SSPE--------P-FFS----G-P--NL---EAVDANLIP-FA-VRLFIL--
----ERLRG-----------------------------------------YK--------
-------------------------------------------T-PS--EE------EL-
--PRFWQWLKAA---------EKHPA---------------------------VVPTI--
-------------------------------------H---------------DQQ----
-----------------------EM----L-----------------------DFYQKYA
E------------------KKGALP--------P---------ELLLVPSVIVGQKE
>LOC_Os10g25590_OsGSTU34
MAAAAEE-------------------------------------------GE-GVR----
-L-------------LG---------------GRMSPFTM-RARM-ALA-LRGV------
----E-YEL-----VEEA-----------------------LHPRKSG--RLLAA-N-PA
Y--G-RIPVLL-LP-----G-G---RAVCESA--VIAQY------------VDDAWG--G
AGA---G---A---A-ILPV---DPY-----------E-RA-MHRFWTAYIDD-K-----
F-----WP-ALDAISL-------------AP-------------------T---------
PE-A-----------------------R----------AT-ATASTRAALKLLE-E----
A---FAA-RSN---GGA-----FFG----G---ASP---GLLDVALGC-FL-PALWAC--
----ENLNG-----------------------------------------LR--------
-------------------------------------------L-LD--DD------AT-
--PLLRAWSARL---------AATPA---------------------------AMAVM--
-------------------------------------P---------------ETE----
-----------------------EV----V-----------------------AFTRFLQ
T------------------KFG-------------------------VAGSK-----
>LOC_Os06g12290_OsGSTU38 
MAMTTA-------------------------------------AVAAAAQPK-EVK----
-L-------------YG---------------AWGSAHAA-MARN-ALE-LKGV------
----R-YEY-----VEE----------------------D-L-ERKSET-LLLRL-N-PA
H--AGKVPVLV-VVD----DDG-GGCPLAESL--VILEY------------VDEVWP---
--Q---A---P---R-LLPP---SPR-----------A-RA-AARFWARFFHG-E-----
V-----SPLSRAAAVL-------------AP-------------------T---------
PE-E-----------------------R----------AE-AVREMKARMAVME-A----
G---FERDFPSSVVGG----P-FVH----G---ATP---GLLDVILGS-CA-AGTRAI--
----SAMAG-----------------------------------------EE--------
-------------------------------------------V-VE--PD------AL-
--PHVHASMAAF---------DERVA-------------------------G-FGTSV--
-------------------------------------P--------------HELLLA--
-----------------------RL----L-----------------------EREERRR
A----------------------------------------------AASASA----
>Pp3c4_7330V3.1_PpTCHQD1
------------------------------------------------------MQ----
-F-------------YHH---------------PLSMNSQ-KVRL-ALE-EKNI------
----D-YTA--F-RVNPL---------------------KA--RNLDA--EFF-Q-N-PN
---G-TLPMLK-IG-------A---HVLCESL--PILQH------------IDKL-----
-NEPLGE----------------YKD-----------Y-RE-RAEEWIKKID--E-----
WDAKP-VPDR---MIR--FFGKFKRRVLIARMAKNPDLANKYHSKLNSMHAM--------
EE-Q----------------------LK--------AVDS-NRKELVLMLDDAE-H----
Q---LAGT-------E------FMA----G-D--VF---SVADAAFIP-VL-ARIELLK-
-------LS-----------------------------------------EE--------
-------------------------------------------Y-LR----------PR-
--PKLLDYWERM---------KCRPSYKKVIG----------------SQLKQLKLVV--
-------------------------------------P----------------------
---------------SICNVGIRNV----LK----------------------RF-----
---------------------------------------------------------
>Mp1g01780.1_MpTCHQD1
------------------TIVLWTW-------------------VNNFIKES-IMQ----
-L-------------FHH---------------PLSFNSQ-KVRI-ALE-EKQV------
----D-YWP--T-RVNPI---------------------KA--RNLDP--DFF-Q-N-PD
---G-TIPVLI-NG-------Q---TVMNDTL--AILQY------------IDSI-----
-NQPLGG----------------ERV-----------K-RD-LVHSWLLKID--A-----
WDSKP-YPEK---VLQ--FFSRFRRRVVIARMAKFPDLAEKYHAKLNNMHEL--------
EA-R----------------------RL--------AVTA-NKQQLIDILDAAD-V----
E---LTNS-------K------YLC----G-Q--DF---SMADVAFIP-VL-ARIEQLP-
-------QG-----------------------------------------AS--------
-------------------------------------------L-IE----------DR-
--KRVSEYWLRM---------KERPSYKAAIG----------------TKLGRVKLIV--
-------------------------------------P----------------------
---------------AICNVSARRL----FG----------------------RY-----
---------------------------------------------------------
>SELMODRAFT_267328_SmTCHQD1
------------------------------------------------------MQ----
-F-------------YHH---------------PLSLQSQ-QARM-ALE-EKGL------
----D-YWD--Y-SINPL---------------------KA--RNLDA--EFF-E-H-PN
---G-RIPVLI-NG-------N---RVTRGSL--AIVQY------------IDKF-----
-DKALGG----------------DKF-----------D-CE-KSLQWQRKVD--A-----
WDPKL-TPPK---YLQ--YHSRFKRQVLIARMAENPDLANKYHAKLHDMHAL--------
EE-L----------------------LK--------AIQA-NREHLVGLLEDAE-A----
E---LAAT------NN------YLA----G-E--SF---SMADVMFSP-LL-ARIELMK-
-------QE-----------------------------------------KE--------
-------------------------------------------M-IH----------TR-
--PHLMVYWAKV---------KTRESYKVCIG----------------KGLGKINLLL--
-------------------------------------S----------------------
---------------SVLNVVARTM----LK----------------------RY-----
---------------------------------------------------------
>AT1G77290.1_AtTCHQD1
------------------------------------------------------MQ----
-L-------------YHH---------------PYSIDSQ-RVRL-ALE-EKGI------
----D-YTS--Y-HVNPI---------------------TG--KHMDP--SFF-M-N-PN
---A-KLPVFR-NG-------S---HIILDTI--EIIEY------------LERI-----
-AEVSSG---I--------E---DAT-----------F-NR-EVVEWMRKIR--E-----
WESKL-IPDN---RRL--YVSKFLRMVVIARMAESPDLASAYHRKLREAYDT--------
ED-K----------------------LK--------ALRR-SKDHLLRLLDEVE-T----
K---LEGT-------T------YLA----G-N--EF---SMADVMLIP-VL-ARLSLLD-
-------LE-----------------------------------------EE--------
-------------------------------------------Y-IS----------SR-
--KNLAEYWALV---------RRRPSYKKVIG----------------NGWRKYATLV--
-------------------------------------K----------------------
---------------TWMFVRVRSL----LR----------------------KY-----
---------------------------------------------------------
>LOC_Os04g35560_OsTCHQD1
------------------------------------------------------MQ----
-L-------------YHH---------------PYSLDSQ-KVRM-ALE-EKGI------
----D-YTS--Y-HVNPL---------------------TG--KNMNV--AFF-M-N-PS
---A-KLPVFQ-NG-------A---HVIYRAF--DIIQY------------LDRL-----
-SVHLSG------------E---IVP-----------V-NT-EVYQWMQKVD--S-----
WNPKM-TPIK---YRT--FVSKFIRRVLIARMAEAPDLASMYHAKLREAYET--------
ED-K----------------------LK--------IMKQ-SEEELSKLLDDVE-A----
Q---LNNG-------K------YLA----G-D--EF---SPADSVFIP-IL-ARITLLD-
-------LD-----------------------------------------EE--------
-------------------------------------------Y-IN----------CR-
--PRLLEYYTLV---------KQRPSYKVAIG----------------GGWKKYRTLF--
-------------------------------------K----------------------
---------------TSFFLCVRTL----FR----------------------KY-----
---------------------------------------------------------
>Pp3c2_9920V3.1_PpTCHQD2
SSSLQLECVRRS--LS--AAMTDTA--GAQPA-----------AKSSDASQG-LAI----
-F-------------YNY---------------ALAFNPA-KSRL-ALE-EKNI------
----K-YVE--T-KIDLF---------------------NG--QSLEP--WYL-L-N-PS
---A-SAPTLV-VG-------D---EKITESV--EIIRW------------ADRQ-----
-GAPLGG----------------DSV-----------D-RA-FVDEWLNKVD--A-----
WDGNL-SPAG--AALK--YSTEYKFKVAEANAKRNPDMAELYKEKISTLKKN------Y-
ID-E----------------------PN--------VCDA-NRQQLRVLLDEAE-T----
R---LATN-------K------FLA----G-P--AY---SAADAIFTP-VI-YRIYLLK-
-------KD-----------------------------------------GE--------
-------------------------------------------Y-LS----------SR-
--PNIKRYYEEI---------KKRPSYKKVFS----------------SALASAGEVL--
-------------------------------------P----------------------
---------------AVGQVLFATL----TG----------------------KY-----
---------------------------------------------------------
>Pp3c14_19170V3.1_PpTCHQD3
PSASRKEIPRRT--CA--TVMAET----AQPS-----------ATGVGLARD-SII----
-F-------------YNY---------------PLAFNPA-KAKL-ALE-EKGI------
----K-YTE--K-KIDLF---------------------NG--QSLEP--WYL-L-N-PA
---A-SSPTLV-VG-------D---EKIVESA--DIIRW------------ADSQ-----
-GAPLGG----------------DSV-----------D-RA-FVKEWLEKVD--A-----
WDGNL-SSSS--GAIK--FGTKHKIKVAEANMKRNPDMAELYKKKIATMEAQ--------
LA-E----------------------PD--------AVEQ-NLRQLAGLLDEAE-A----
R---LSTN-------K------FLA----G-D--SY---SAADCIFTP-VI-YRLFMVK-
-------KD-----------------------------------------KE--------
-------------------------------------------F-LE----------PR-
--PNIQRYYDEL---------KKRPSYKKVFG----------------SGFCTAQTIL--
-------------------------------------P----------------------
---------------AFGKILLQKV----TG----------------------KY-----
---------------------------------------------------------
>Pp3c17_19050V3.1_PpTCHQD5
PVAKSAE-PRKS--GSGRAAKTET----AQAS-----------GTDSDLTQG-SVI----
-L-------------YNY---------------SLAFNPA-KAKL-ALE-EKGI------
----K-YTE--E-KIDLF---------------------NG--QSLEP--WYL-L-N-PA
---G-SSPTLV-VG-------S---EKIVESA--DIIRW------------ADKQ-----
-GIPLGG----------------DSV-----------D-RA-FVNEWLQKVD--A-----
WDGNL-SSSG--AAVK--LSTEYKIKVAEANATRYPDLAELYKKKLVSLKKS--------
IE-R----------------------PS--------AREK-NLKQLSDLLDEAE-A----
R---LSST-------K------FLA----G-D--AY---SAADIIFTP-VL-FRVYQVK-
-------KD-----------------------------------------AE--------
-------------------------------------------L-LD----------SR-
--PNIKLYYEEL---------KKRPSFKPVFA----------------SGLLTALIVL--
-------------------------------------P----------------------
---------------AFAKIFFVNA----TG----------------------KY-----
---------------------------------------------------------
>Mp3g16100.1_MpTCHQD2
------------------------------------------------MAGA-LPV----
-F-------------YTY---------------PLAFNPA-KAKI-ALD-ECNI------
----K-YVE--K-KIDIL---------------------SG--QSLEP--WFL-L-N-PG
---A-WAPTLV-VG-------E---NVICESA--EIVKW------------ADAQ-----
-GTPLGG----------------DKV-----------D-RQ-FIDQWVQKVD--N-----
WDGNL-GPAG--GVLK--ITTEHKIKICEAQAKRNPDLAELYQKKAAAMKAQ--------
IE-E----------------------PN--------KCEA-NKAQLISLLDEAE-S----
R---LATT-------S------YLA----G-E--EY---SIADVIFTP-CL-YRIPQVK-
-------LD-----------------------------------------KE--------
-------------------------------------------L-IE----------SR-
--NNVQKYWASL---------KKRPSYKKAFG----------------SPLSTASTVI--
-------------------------------------P----------------------
---------------AFGKILLSKI----TK----------------------KY-----
---------------------------------------------------------
>Pp3c7_4180V3.1_PpTCHQD4
MTTAIAECCIRT--IK--MAM--------------------------NIVVE-IPE----
-F-------------YNY---------------PLAFNPA-KVKL-ALE-EKSL------
----T-YTE--K-HIDIF---------------------NG--QSLTP--GYM-L-N-PH
---G-WSPTLV-TK-------E---EILTESL--DIVKW------------ADRQ-----
-GSSLGG----------------DAV-----------D-RT-FVSEWLTKVN--A-----
WDGNL-SPAR--GMFR--YVTKFKIKTAESYAQRFPDLADVYRKKVVSMKQV--------
LR-E----------------------VD--------TVNA-NMAQLVALLDEAE-M----
R---LRNF-------K------FLA----G-N--QY---SVADVIFTP-VV-YRLFSTK-
-------KD-----------------------------------------QE--------
-------------------------------------------Y-LN----------SR-
--PHIRTYYQDL---------KTRSSYKKVFG----------------TSLGTMWVVL--
-------------------------------------P----------------------
---------------ALLKVFWTNF----TR----------------------RY-----
---------------------------------------------------------
>kfl00007_0340_v1.1_KnTCHQD1
MAAS--------------------------------------------MALT-KPL----
-L-------------YFF---------------PPSYATM-KARV-LME-EKGI------
----E-YDL--E-LVHTF---------------------LC--ENLQR--SYVQV-N-PK
---G-TVPALA-LP-------N--GTILTESL--EIMKW------------ADNHD----
-NAPLGG----------------SSV-----------D-RT-KVDFWLDAMD--K-----
FDGNY-CPPPLGPILH--DQLIFKKAFVEQHAKFVAELAQFYTEKANWTAQE--------
IE-K----------------------LK--------AKNS-IKDEVRRLVQTAE-K----
Q---LAST-------E------FVA----G-E--AV---SAADAMFAT-LL-NRVEMAQ-
-------LG-----------------------------------------PE--------
-------------------------------------------L-LA----------DA-
--PKVQEYWEKF---------KARKSY---------------------------LASV--
-------------------------------------P----------------------
---------------A--SL----------------------------------------
---------------------------------------------------------
>kfl00382_0050_v1.1_KnTCHQD2
MSSSLL------------SRHLRIVPVQAQPAI--------VIQATIAMAAA-KPT----
-L-------------VYF---------------PPSYAVT-KVRF-LME-EKDI------
----H-YDL--R-AVNLL---------------------LC--QNLKP--DYVKV-N-PN
---G-TVPALV-LP-------D--GKVLTESL--DIMKW------------ADNVD----
-GKPLGG----------------SEV-----------D-KE-KVDFWLEKMN--D-----
FDGNY-APSPVGPLLK--DQLEYKKGFVEHYAKKDPELADFYKSKSEWTTKE--------
LA-K----------------------IA--------EKKK-IKDEAASLLGTAE-K----
Q---LAET-------E------FVA----G-P--VI---SIADAMFAT-LL-SRTEVAS-
--------------------------------------------------KE--------
-------------------------------------------L-IN----------DY-
--PKVKEYWKKF---------KARKSYATVVA----------------QGAGAQLGLL--
-------------------------------------P----------------------
---------------SLVSLKFKKA----FG----------------------FY-----
---------------------------------------------------------
>kfl00849_0040_v1.1_KnTCHQD3
------------------------------------------------------------
-------------------------------------------ML-VLE-EKGL------
----D-YWG--H-VMNPF---------------------DG--SCLEE--EYM-M-N-NK
---G-TVPTLI-DH-------R---ISLIETK--TIVRY------------LDSM-----
-FEPLGK----------------DLV-----------N-RP-LVNNWVQQLT--D-----
WDDTF-MPGSNGRYLR--KLSEFKRRCIIARMERHPSLVPSYRAKLDALHKL--------
LE-D----------------------IR--------MVNE-NMRQLYVLLDAAE-R----
Q---LAVT-------S------FLC----G-D--AL---STADCMLLP-IL-ARIELAD-
-------LT-----------------------------------------KE--------
-------------------------------------------I-LE----------PR-
--PNLLEYLQEM---------KRRPSFEKVVL----------------RSFSKMKRML--
-------------------------------------P----------------------
---------------TLVGIHWRSL----VK----------------------SY-----
---------------------------------------------------------
>Pp3c10_15380V3.1_PpGSTL1
LVTSYLHACN-----A--REVLDSK--SASPA----------------IFDG-TTR----
-L-------------YFS---------------SRCPYAQ-RVWV-AVK-YKGL------
------DEI--E-CV-EI---------------------SL--SDKPT--WYKEV-Y-PV
---G-KVPALE-HN-------G---TVTGESM--DLLTY------------LDDH-----
----FGG---P---K-LAPT---EES-----------K-KQ-AAAELLQYAD--T-----
FNKLG-MKSST-------------------------------------------------
PD-E----------------------IA-----------------VAPAFDFLE-N----
A---LAKF--S-SEGP------LFL----G-N---F---GLVDIVYAP-FI-ERFEIAF-
----GGIRN-----------------------------------------YD--------
-------------------------------------------I-RA----------GR-
--PRLAKWIEAM---------DNVEAYSSTKV----------------TLLELYKKML--
-------------------------------------E----------------------
---------------NDY-----------FI----------------------RVGV---
---------------------AANQ--------------------NNSSGSSVAVN-
>AT5G02780.1_ATGSTL1
LSPPKIFVE------------LDAT--SDPPA----------------LFDG-TTR----
-L-------------YIS---------------YTCPFAQ-RVWI-TRN-LKGL------
----Q-DEI--K-LV-PI---------------------DL--PNRPA--WLKEV-N-PA
---N-KVPALE-HN-------G---KITGESL--DLIKY------------VDSN-----
----FDG---P---S-LYPE---DSA-----------K-RE-FGEELLKYVDE-T-----
FVKTV--KGDP-------------------------------------------------
VK-E----------------------TA---------------------FDHVE-N----
A---LKKF----DDGP------FFL----G-E---L---SLVDIAYIP-FI-ERFQVFL-
----DEVFK-----------------------------------------YE--------
-------------------------------------------I-II----------GR-
--PNLAAWIEQM---------NKMVAYTQTKT----------------YVVNYF-KRF--
-------------------------------------M----------------------
------------------------------------------------------------
---------------------------------------------------------
>AT5G02790.1_ATGSTL3
MAPSFIFVE------------LDAT--SDPPS----------------LFDG-TTR----
-L-------------YTS---------------YVCPFAQ-RVWI-TRN-FKGL------
----Q-EKI--K-LV-PL---------------------DL--GNRPA--WYKEV-Y-PE
---N-KVPALE-HN-------G---KIIGESL--DLIKY------------LDNT-----
----FEG---P---S-LYPE---DHA-----------K-RE-FGDELLKYTD--T-----
FVKTM--KGDP-------------------------------------------------
SK-E----------------------TA--------------------VLDYLE-N----
A---LYKF----DDGP------FFL----G-Q---L---SLVDIAYIP-FI-ERFQTVL-
----NELFK-----------------------------------------CD--------
-------------------------------------------I-TA----------ER-
--PKLSAWIEEI---------NKSDGYAQTKM----------------EIVEVFKKKF--
-------------------------------------M----------------------
------------------------------------------------------------
---------------------------------------------------------
>AT3G55040.1_ATGSTL2
LHPTLALSSRDVS-LS--VPELDSS--SEPVQ----------------VFDG-STR----
-L-------------YIS---------------YTCPFAQ-RAWI-ARN-YKGL------
----Q-NKI--E-LV-PI---------------------DL--KNRPA--WYKEV-Y-SA
---N-KVPALE-HN-------N---RVLGESL--DLIKY------------IDTN-----
----FEG---P---S-LTPD---GLE-----------K-QV-VADELLSYTD--S-----
FSKAV--NGTD-------------------------------------------------
TN-A----------------------AD--------------------AFDYIE-Q----
A---LSKF----NEGP------FFL----G-Q---F---SLVDVAYAP-FI-ERFRLIL-
----SDVMN-----------------------------------------VD--------
-------------------------------------------I-TS----------GR-
--PNLALWIQEM---------NKIEAYTETRQ----------------ELVERYKRRV--
-------------------------------------Q----------------------
---------------AEARL----------------------------------------
---------------------------------------------------------
>LOC_Os03g17480_OsGSTL1
AAPR-----------S---AALGSA--SEPPR----------------LFDG-TTR----
-L-------------YIC---------------YFCPFAQ-RAWI-IRN-FKGL------
----Q-DKI--E-LV-GI---------------------DL--QDKPA--WYKEV-Y-EQ
---G-TVPSLE-HN-------G---KIMGESL--DLIKY------------IDSH-----
----FEG---P---A-LLPE---DPE-----------K-RQ-FADELIAYAN--A-----
FTKAL-SKADL-------------------------------------------------
SA-E----------------------TV--------------------ALDKIE-A----
A---LSKF----GDGP------FFL----G-Q---F---SLVDIAYVT-II-ERIQIYY-
----SHIRK-----------------------------------------YE--------
-------------------------------------------I-TN----------GR-
--PNLEKFIEEI---------NRIEAYTQTKN----------------YLLDLAKTHL--
-------------------------------------K----------------------
---------------VA-------------------------------------------
---------------------------------------------------------
>LOC_Os03g17470_OsGSTL2
AAPA-----------S---PSLTSS--SEPPP----------------LFDG-TTR----
-L-------------YVA---------------YHCPYAQ-RAWI-ARN-YKGL------
----Q-DKI--K-IV-AI---------------------DL--ADRPA--WYKEV-Y-PE
---N-KVPSLE-HN-------N---QVKGESL--DLVKY------------IDTN-----
----FEG---P---A-LLPD---DSE-----------K-QQ-FAEELLAYTD--A-----
FNKAS-AKGDV-------------------------------------------------
CD-E----------------------AV--------------------ALDKIE-A----
A---LSKF----NDGP------FFL----G-Q---F---SLVDIAYVP-FI-ERFQIFF-
----SGIKN-----------------------------------------YD--------
-------------------------------------------I-TK----------GR-
--PNLQKFIEEV---------NKIHAYTETKQ----------------FLLEHTKKRL--
-------------------------------------G----------------------
---------------LLM------------------------------------------
---------------------------------------------------------
>LOC_Os03g17460_OsGSTL3
STITLICICQII-------------------------------------------Q----
-I-------------VHV---------------NICPYAQ-RAWI-ARN-YKGL------
----Q-EKI--K-LV-PM---------------------DT--NDRPA--WYKEV-Y-PK
---N-TLPSLE-HN-------N---KIIGESL--DLIKY------------IDIN-----
----FAG---P---R-LTPD---DSE-----------K-QR-LAEELLAYSD--I-----
FNQAV-SKDAM-------------------------------------------------
TA-E----------------------AA--------------------ALDNIE-F----
S---LSKF----DDGP------FFL----G-Q---F---SLVDIAYAP-FI-DGFQTLF-
----AGIKN-----------------------------------------YD--------
-------------------------------------------I-TE----------GR-
--ANIQIFIKEL---------NKIDAYMHTKQ----------------EVIALTKKKL--
-------------------------------------G----------------------
---------------GRIHRWGLSLS---FG----------------------REAAYCI
S------------ADQPGRKEGANE--------------------DNISRSMGD---
>kfl00040_0200_v1.1_KnGSTL1
KTSTRGCALR----CS--RAELKTY--EEAPP----------------K-DG-QSR----
-F-------------YMN---------------PMCPYAQ-RSWV-GVK-YKGL------
----D-NEL--E-SV-EV---------------------DL--RKMPQ--WYKDL-Y-PV
---G-KVPSIE-HN-------G---KVTGESL--DVLKY------------LDTH-----
----FDG---P---K-LEPA---SKE-----------D-RV-TVQKLVEFCDR-E-----
LVPLG-MKDAA-------------------------------------------------
PH-E----------------------YK-----------------IKPVLDVLE-R----
Q---LEAAEAA-GKGP------YLV----G-G---F---STADAAILP-FL-WRFQFIF-
----ENFRG-----------------------------------------LD--------
-------------------------------------------L-FE----------DH-
--PRLAKYFQIV---------SEQPFFAETKP----------------RMHATYKTFL--
-------------------------------------D----------------------
---------------MDY-----------FG----------------------KIGL---
----------------------ARK--------------------PTAAAAS-----
>Pp3c4_13060V3.1_PpURE2p1
-MAK--------------------------------------------------IQ----
-L-------------Y-S---------------MATPNGQ-KVSI-ALE-EMEL------
----E-YEP--H-TINIF-----------------------KNDQFTP--EFIAI-N-PN
---S-KIPAIV-DP------NG-KPMNVFESG--AILLY------------LAEK--S--
------G---K-----FLSQ---DPR-----------L-KW-ETIQWVFFQMG-G-----
IGP------MFGQ------------------------F------------GH-FFKYAPY
PV-E-----------------------R-------------YTNEAKRLLGVLE-K----
R---LEGRE-------------FL----ID-G--GY---SIADIAIFP-WV-GCLDTG-Y
G-------------------------------------------------GRE-------
------------------------------------------KVGLD----------NF-
--PNVMAWKTRC---------LERP--------------------------KTAKGM---
----------------------------------TVCKIS--------------------
------------------------------------------------------------
---------------------------------------------------------
>Mp8g10560.1_MpGSTURE2p1
MASK--------------------------------------------------IE----
-L-------------Y-S---------------LATPNGM-KVSV-ALE-EMGL------
----E-YNA--H-TIDIM-----------------------KGDQFTP--EFIAV-N-PN
---S-KIPAIT-DP------NG-KPINVFESG--AILLY------------LGEK--T--
------G---K-----FLPA---DPR-----------L-KY-ETIQWVFFQMG-G-----
VGP------MFGQ------------------------F------------GH-FYKYAPY
PL-Q-----------------------R-------------YSTEVKRILGVLE-K----
R---LEGTD-------------FL----VG-N--EY---TIADMASFP-WV-HCLDFG-Y
H-------------------------------------------------AAE-------
------------------------------------------YLGVS----------NF-
--PNVVAWKERC---------MARP--------------------------ATAKGL---
----------------------------------TVCPFQ--------------------
------------------------------------------------------------
---------------------------------------------------------
>AagrOXF_evm.model.utg000024l.84.1_AaURE2P1
MAAK--------------------------------------------------IQ----
-L-------------Y-S---------------LATPNGQ-KIGV-ALE-ELGL------
----E-YEA--H-TINIM-----------------------KGDQFTP--EFIAV-N-PN
---S-KIPAIV-DP------NG-KPFSLFESG--AILLY------------LAEK--T--
------G---K-----LISQ---DPR-----------L-KW-ETIQWVFFQMA-G-----
VGP------MFGQ------------------------F------------GH-FFKYATY
AV-E-----------------------R-------------YATETKRLLGVLE-T----
R---LEGRE-------------YI----ID-D--GY---SIADIAIWP-WV-LCLEKF-Y
Q-------------------------------------------------ASE-------
------------------------------------------KLELD----------SF-
--KNVQAWKARC---------EARP--------------------------ASVRGV---
----------------------------------KVCSTSA-------------------
------------------------------------------------------------
---------------------------------------------------------
>AagrOXF_evm.model.utg000084l.105.1_AaURE2P2
MASK--------------------------------------------------IQ----
-L-------------Y-S---------------LATPNGE-KISI-ALE-EAGL------
----E-YDA--H-TVNIW-----------------------KNEQFSP--EFVAV-N-PN
---S-KIPAIT-DP------NG-KPISVWESG--AILQY------------IAEK--S--
------G---K-----LLPK---DEA-----------L-KW-EAIEWVYFQVA-G-----
IGP------MLGQ------------------------F------------GH-FNRLPPY
PV-E-----------------------R-------------YRTEVLRLFQVLE-T----
R---LQGRE-------------YL----VG-E--EY---TIADIASFP-WL-WLYYSH-P
Q-------------------------------------------------LKD-------
------------------------------------------PLNIA----------SL-
--PNVVAWLERI---------AARP--------------------------ATKRGL---
----------------------------------GVCPF---------------------
------------------------------------------------------------
---------------------------------------------------------
>kfl00742_0080_v1.1_KnURE2P1
MASADK-----------------------------------------------PIQ----
-L-------------Y-S---------------LATPNGQ-KIGI-FLE-ESGI------
----P-YEP--H-LIDIG-----------------------KGDQFSP--EFVKI-N-PN
---S-KIPAIV-DP------NG-EEVRVFESG--AIMIY------------LAEKY-N--
------S---P-----LYPK---DPA-----------K-KA-ETLGWLFWQVG-G-----
LGP------MLGQ------------------------V------------GH-FFRFTPY
AK-E-----------------------R-------------YLTEAKRLLTVLD-K----
A---LEGKE-------------YL----VG-D---Y---SIADICCVT-WV-KGLSFY-D
K-------------------------------------------------AV--------
-------------------------------------------LDID----------DY-
--PNSKAWVERI---------FARP--------------------------QVQKGV---
----------------------------------KVCAKQ--------------------
------------------------------------------------------------
---------------------------------------------------------
>Cre13.g584850.t1.1_CrGSTAlC3
RATAVSVQA--------------------------------------------AIK----
-L-------------Y-T---------------NPGSRGK-IAEW-YLA-ELAV------
----P-HEL--V-LLDMR-----------------------KGEHKSP--QFLAI-N-PF
---G-KVPAMT-DG------D----LPIFESG--AILLH------------LANK--Y--
------G---K-----L------SAD-----------E-LG-TAAQWTLFANS-T-----
LSD------A------------------------------------------------FF
NA-S-----------------------Q-------------RGTQMPVMLSSLN-A----
I---LSQKA-------------YL----AG-D--KF---TVGDIAVGS-YL-LYLPLF-F
P--------------------------------------------------D--------
-------------------------------------------LDLT----------KY-
--EHVWDYMQRL---------AARPT------CPAPY-------------KEAMEGA---
----------------------------------LEAAAQRQ------------------
-----------------------------------------------------------G
GGGVMS-------KL-------FGKR-------------------------------
>Cre15.g636750.t1.2_CrGSTAlC2
------------------------------------------------------MK----
-L-------------Y-S---------------NPASRGR-IIEW-YVR-EIGK------
----D-SEV--I-NMDMK-----------------------KREHKSD--WFKKV-N-PF
---G-KLPALE-DG------D----LKLFESG--AIMLY------------IAEK--Y--
------G---Q-----F--N---SPA-----------E-RA-RAQQWALFANS-T-----
MAN------S------------------------------------------------VF
VE-Q-----------------------F-------------RERSMPDVFGTLD-A----
L---LAATP-------------YI----DG-P--AF---TVSDVLVGA-YL-LYIPAF-L
P--------------------------------------------------Q--------
-------------------------------------------VDLS----------PY-
--PHVQAYMKRL---------AERPH------CAATV-------------AARAAEK---
----------------------------------KTETTAAQ------------------
-----------------------------------------------------------K
A--------------------------------------------------------
>Cre15.g636800.t1.1_CrGSTAlC1
------------------------------------------------------MK----
-L-------------Y-T---------------NPASRGC-FVEW-YVS-EIGK------
----E-SEV--V-NLDMG-----------------------KREHKSD--WYKKI-N-PF
---G-KLPALE-DG------D----LKLFESG--AIILY------------IAEK--Y--
------G---Q-----F--K---SPA-----------E-RA-RAQQWALFANS-T-----
LTQ------A------------------------------------------------VF
VE-E-----------------------W-------------RDRFMPDMMTALD-A----
L---LGASPGA-----------HI----DG-P--EF---GISDVLVGG-YL-LYIPAY-L
P--------------------------------------------------Q--------
-------------------------------------------VDLS----------PY-
--PHVQAYMKRL---------AERPH------CAATV-------------VASASGK---
----------------------------------RTAAAAAA------------------
-----------------------------------------------------------A
TAAAAT-------Q-------------------------------------------
>CMR110C_CmGSTAlC1
MSTGKTV-----------------------------------------------------
-L-------------Y-S---------------APNSRGA-MVEW-YIR-SIKA------
----P-VEV--V-NLDMG-----------------------KGEHKSP--EFLRV-N-PF
---G-KVPALE-ET------GP-EPWSLNESG--AILYY------------LAEK--Y--
------D---R-----NFPK---DAH-----------Q-RA-QILQWILFANA-T-----
LAQ------T------------------------------------------------AF
ME-S-----------------------L-------------REKQLPGLLAALD-Q----
H---FSKHT-------------FA----VG-E--TF---TVADVALGS-YL-GYIPMF-F
P-------------------------------------------------GK--------
-------------------------------------------VDMT----------PY-
--SHLNAYMERV---------KER------------------------------------
-----------------------------------QAAASA-------------------
------------------------------------------------------------
---------------------------------------------------------
>Pp3c21_14550V3.1_PpEF1B1
AG----------------------------------------------------LV----
-I-------------HSQ---------------KVNKNSY-KSLI-AAE-YVGV------
----K-VEI--V--PDFQ-----------------------GVTNKSP--EFLKM-N-PI
---G-KVPVLQ-TP------EG-----IFESN--AMARY------------VANKK-D--
------V---G-----LVGS---SAY-----------E-KA-LVEQWIDFATM-E-----
IDV------NAGGWVY-------------------PRL------------GF--GLYNEE
VE-A-----------------------S-------------KISNLKRALTFLN-A----
H---LASRT-------------YL----VG-E--SI---TLADIVLTC-NM-IVLVKL-A
A-------------------------------------------------TK--------
-------------------------------------------EFTS----------EF-
--PHVERYFWTL---------VNQPNFKKIIG-AKPA-AAVTAAP-KESAKQKKEKA-AP
APK------------------------------PASAPAPAP------E-SVDDEEAAP-
---------DLLPPSPMVLDNWKRLY---ISGFWEMFDAEGYSLWFCDYENQVTFVTMNK
VGGFLQ-------RMDLMRKYAFGKMCILGEEAPYKIKGVLY-DWTKVDINNEEQKA
>Pp3c18_20060V3.1_PpEF1B2
AG----------------------------------------------------LV----
-L-------------HSP---------------KVNKNAY-KTLI-AAE-YVGV------
----K-VET--T--PDFQ-----------------------GVTNKTP--EFLKL-N-PI
---G-KVPVLQ-TP------DG-----IFESN--AMARY------------VANKK-D--
------V---G-----LTGS---SAY-----------E-KA-LVEQWIDFSSL-E-----
VDA------NIGRWVY-------------------PRL------------GY--FAFIEE
VE-A-----------------------F-------------AISNLKRALTCLN-G----
H---LASRT-------------YL----VG-E--SV---TLADIVLTC-NL-ATLFKV-A
A-------------------------------------------------TK--------
-------------------------------------------EFTS----------EY-
--PHVERYFWTL---------VNQPNFKKIVG-AKPS-VAEREAPKKDSAKPKKEKA-AP
APK----------------------------------PTPAP------E-VVDEEEAAP-
---------DLLPPSPMVLDNWKRLY---ISGFWEMFDAEGYSLWFCDYENQVTFVTMNK
VGGFLQ-------RMDLVRKYAFGKMCILGEEAPFKIRGVLY-DWTKVDISNEEQKT
>Pp3c19_17550V3.1_PpEF1B4
AG----------------------------------------------------LK----
-L-------------YAN---------------PVNKNAY-KALI-AAE-YVGV------
----K-IEF--TEITDWS-------------------------TTKSP--QYLAM-N-PM
---G-KVPVLE-TP------EG-----IFESN--AIARY------------VAGLK-D--
------V---G-----LLGV---PGY-----------N-KA-QIDQWIDFAAL-E-----
IDI------NARAWVL-------------------PHL------------GL--GFFNEE
VE-A-----------------------F-------------IINNLKRALTTLN-S----
Y---LASRT-------------YL----VG-E--SV---TLADIVLIC-NL-SFIWRR-A
A-------------------------------------------------TK--------
-------------------------------------------EFTA----------EY-
--PHVERYFWTL---------INQPNFKKVFGVAPPA-AEKKSTPEKE--KVKKEKP-AP
APK----------------------------------PVPEP------EAALDDEEAAP-
---------DLLPPTPMVLDNWKRLY---ISGFWEMFDAEGWSLWFCDYENQVTFVTMNK
VGGFLQ-------RMDLARKYSFGKMCILGENPPYKIKGVLY-EWTKVDITNEEQKA
>Pp3c22_15010V3.1_PpEF1B3
VG----------------------------------------------------LK----
-L-------------HAN---------------KLNKNAC-KSLI-AAE-YVGF------
----K-LET--T--PGFE-----------------------T-DTISP--EYLKM-N-PM
---G-KAPVLE-TP------EG-----ISESN--AIAHYL------LVSNTIAGLK-N--
------V---G-----LFGS---TAY-----------E-KA-LVDQWIDFGSL-E-----
IDT------NALRWAY-------------------P------------------------
---P-----------------------S-------------SINNLKRALTALN-A----
H---LASRT-------------YL----VG-E--SV---TLADIVLSC-NL-SLPFYV-A
M-------------------------------------------------TK--------
-------------------------------------------EFTA----------DY-
--PHVERYFWTL---------INQPNFKKVFG---------KNTPKKE--KVKKEKP-AP
APK----------------------------------PAPEP------ETAFDDDEVAP-
---------DLLPPSPMVLDNWKRF----ATGFWEMFDAEGWSLWFCDYENQVTFVTMNK
VGGFLQ-------RMDLARKYSFGKM-------------FLY-DWTKVDITNEEQKT
>AT1G09640.1_AtEF1B1
MA----------------------------------------------------LV----
-L-------------HTY---------------KGNKSAE-KALI-AAE-YVGV------
----Q-IDV--P--SDFQ-----------------------GVTNKTP--AFLKM-N-PI
---G-KVPVLE-TP------EG-----VFESN--AIARY------------VSRLNGD--
------N---S-----LNGS---SLI-----------E-YA-QIEQWIDFSSL-E-----
IYA------SILRWFG-------------------PRM------------GF--MPYSAP
AE-E-----------------------G-------------AISTLKRALDALN-T----
H---LTSNT-------------YL----VG-H--SI---TLADIITVC-NL-NLGFAT-V
M-------------------------------------------------TK--------
-------------------------------------------KFTS----------EF-
--PHVERYFWTV---------VNQPNFTKVLG-VPPIASKKAAQPAKPKEPKKKEAPVAE
APK----------------------------------L--------------AEEEEAP-
---------DLLPPSPMVLDDWKRLY---IKGFWDMYDPEGYSLWFCDYENMVSFVTLNK
VGGFLQ-------RMDLARKYSFGKMLICGSEGPFKVKGLLY-EWTKVDISDEAQKE
>AT1G57720.1_AtEF1B2
MA----------------------------------------------------LV----
-M-------------HTY---------------KGNKGAN-KALI-AAE-YAGV------
----K-IEE--S--ADFQ-----------------------GVTNKSP--EFLKM-N-PI
---G-KVPVLE-TP------EG-----IFESN--AIARY------------VSRKNGD--
------N---S-----LNGS---SLI-----------E-YA-HIEQWIDFSSL-E-----
IDA------NMLKWFA-------------------PRM------------GY--APFSAP
AE-E-----------------------A-------------AISALKRGLEALN-T----
H---LASNT-------------FL----VG-H--SV---TLADIVTIC-NL-NLGFAT-V
M-------------------------------------------------TK--------
-------------------------------------------KFTS----------AF-
--PHVERYFWTM---------VNQPEFKKVLG-VPPVPTKKAPQPAKPKEPKKA-APVAE
APK----------------------------------P--------------AEEEEAP-
---------DLLPPSPMVLDDWKRLY---IKGFWDMYDPEGYSLWFCDYENMVSFVTLNK
VGGFLQ-------RMDLARKYSFGKMLICGSEGPFKVKGLLY-EWTKVDISDEAQKE
>LOC_Os02g12800_OsEF1B1
MA----------------------------------------------------LV----
-L-------------HTF---------------DGNKNAF-KALI-AAE-YSGV------
----K-VEL--A--KNFQ-----------------------GVSNKTP--EYLKM-N-PI
---G-KVPILE-TP------DG-----VFESN--AIARY------------VTRSKSD--
------N---P-----LYGS---SLI-----------E-YA-HIEQWIDFSAT-E-----
VDA------NTGKWLF-------------------PRL------------GF--APYVAV
SE-E-----------------------A-------------AIAALKRSLGALN-T----
H---LASNT-------------YL----VG-H--SV---TLADIVMTC-NL-YMGFAR-I
M-------------------------------------------------TK--------
-------------------------------------------NFTS----------EF-
--PHVERYFWTM---------VNQPNFKKVMG-VPQV-QKKAAAPKEQKPEAKKEAP-KE
APK----------------------------------PKAAE------K--PEEEEEAP-
---------DLLPPSKMILDEWKRLY---IKGFWDMYDPEGYSLWFCDYENTVSFVTMNK
VGGFLQ-------RMDLCRKYAFGKMLVIGSEPPFKVKGLLY-EWTKVDISDEAQKE
>LOC_Os06g37440_OsEF1B2
MA----------------------------------------------------LV----
-L-------------HCG---------------SGNKNAF-KALI-AAE-YTGV------
----K-VEL--T--KNFE-----------------------GVSNKTP--EFLKM-N-PL
---G-KIPVLE-TP------EG-----VFESN--AIARY------------VARLKDN--
------S---S-----LCGS---SLI-----------D-YS-HIEQWMDFSAT-E-----
VDA------NIGRWLY-------------------PRL------------GF--GPYVPV
LE-E-----------------------F-------------AITSLKRSLGALN-T----
H---LASNT-------------YL----VG-H--SV---TLADIVMTC-NL-YYGFVR-I
L-------------------------------------------------IK--------
-------------------------------------------SFTS----------EF-
--PHVERYFWTM---------VNQPNFKKVIG-VPPV-QKKAAPPKESKAEAKKEAP-KE
APK----------------------------------PKV--------E--ASEEEEAP-
---------DLLPPSKMILDEWKRLY---IKGFWDMYDPEGYSLWFCDYENTVSFVTMNK
VGGFLQ-------RMDLCRKYAFGKMLVIGSTPPFKVKGLLY-EWTKVDLSDEAQKE
>Mp7g04100.1_MpEF1B1
MA----------------------------------------------------LK----
-I-------------YGD---------------GSNKNAA-KALI-VGE-FIGV------
----K-IET--L--P-VE-----------------------GVTQKTP--EFQKM-N-PI
---Q-KIPVLV-TP------EG-----IFESN--AIARY------------VARTK----
------D---Q-----MLGS---TLY-----------E-KG-LVDQWCDFAVS-E-----
LDH------NLLRWIY-------------------PKM------------GYTFMPTAPN
VE-E-----------------------G-------------AVEASKRALGSLN-T----
W---LTTRT-------------YL----VG-N--SI---TVADVVIFC-NI-LVAVRT-V
I-------------------------------------------------DK--------
-------------------------------------------QFLG----------AF-
--PHVERYFWTM---------ANQPQVKKVVG--APA-AAKEASPAK-----KTKAP--P
APK-------------------------------EAAPAPAP-------AAADDDEEVA-
---------DLLPPSPMVLDNWKRLY---IKGFWEMYDPEGYSLWFCDYENQISYVTLNK
VGGFLQ-------RMDFIRKYAFGKMCILGDG-PFAIKGVLY-EWTKVDISDAAQKE
>SELMODRAFT_98733_SmEF1B1
------------------------------------------------------------
-----------------------------------NKNAH-KVLI-VAE-IVGV------
----K-VDL--V--PDFE-----------------------GVSNKTP--EFLKL-N-PL
---G-KVPVLE-TP------DG-----ISESN--AIARY------------VANLK----
------G---K-----LTGS---TVY-----------Q-TA-LVDQWIDFATT-E-----
VDT------SLGRWLY-------------------PRF------------GY--LPYAPE
VE-E-----------------------H-------------AIEAIKRAFGALN-S----
Y---LASRT-------------YL----VG-H--FV---TLADVITIC-NL-TWGFRSGV
F-------------------------------------------------SE--------
-------------------------------------------EFMA----------PF-
--PHVERYFWTV---------SAQPAFKKILG-QAPR-GSQTPRPSKA----KAEAP-KP
KPK-------------------------------EEAP-PKPK----EEAPAADEEEAP-
---------DLLPPSPMVLDDWKRLY---LKGFWDMYDPEGYSLWFCDYENTVPFVTMNK
VSGFLQ-------RMDFIRKYAFAKICILGDQPPYKIKGVLY-EWTKADPTDHVHKE
>AagrOXF_evm.model.utg000091l.278.1_AaEF1B1
MA----------------------------------------------------LK----
-F-------------HGY---------------PGNRNAH-KVLI-AAE-YVGV------
----E-IVT--P--EGFQ-----------------------GVTNTTP--EFLKL-N-PL
---G-KIPLLE-TP------EG-----VFESS--AIARY------------VARLKPE--
------A---G-----LYGK---SNI-----------D-AA-HVDQWIDFATN-E-----
IDI------NQVKILG-------------------GRL------------GFAQVVYTAK
GE-E-----------------------V-------------ALAQLKRAYGALD-K----
F---LASTT-------------YL----VG-D--AV---TLADIVLVP-AL-ALGFKY-A
L-------------------------------------------------AK--------
-------------------------------------------DLTA----------GL-
--PHLLRYVNTL---------VNQPAFKKVLGQGPPAAAKPVPPPAAAKEAPPPQAS-AA
GPS-------------------------------TPAPAAAP--------LGDEEEDAP-
---------DLLPPSPMVLDNWKRLY---IKGFWDMYDPEGYSLWFSDYENTVSYVTMNK
VGGFLQ-------RMDPFRKYSFAKIGILGKEPPFKIKGVLY-EWTKVDINDPAQKA
>kfl00169_0110_v1.1_KnEF1B1
MA----------------------------------------------------LK----
-L-------------YGS---------------VPNANVF-KALI-AAE-YVGE------
----S-IES--V--P-VE-----------------------GTQNKTP--EFLKL-N-PA
---G-KVPVLV-TP------QG-----IFESN--AIAKY------------VSKLRPA--
------V---E-----LYPA---KLQ-----------D-QA-LVDQWVDFSQN-E-----
IRG------YVQEWVS-------------------MRA------------GR--MPYDKT
RE-G-----------------------A-------------VKGKAMEGLKTLN-N----
Y---LASRT-------------YL----VG-N--KV---TVADIIVAC-NL-LGGIQN-V
L-------------------------------------------------TS--------
-------------------------------------------GFLK----------PF-
--PHVTRYFWTQ---------VNQPEFKKVIG-EMPVSEKPAAAPKAEK---KKEEP---
KPK------------------------------KEAAPAPAAD---------EDDEPKP-
---------DLLPPSPMVMDDWKRLY---IKGFWASYDPAGYSLWFCEYENTASFMTMNK
VSGFLQ-------RMDFVRKHAFAKMAILEEKAPFHISGVLY-DWAKVDVNDSEQKE
>Pp3c22_5470V3.1_PpDHAR1
LQSRSIG------------------------I---------VAMAAAAAEAA-PTE----
-VFVK-----AA---VGHPDKF-----------GDCPFSH-RVVL-TLA-EKKV------
----P-YDM--K-LIDVS---------------------N-----KPQ--WFLDI-N-PE
---G-KVPVIK-DE-------G---KFVADSD--VITQL------------LEEKYP---
------E---P---C-L--K---TPE-----------DKAS---------------AGAR
I-----FP-NFAAFLKS-------------------------------------------
KD-P-----------------------N-----------D-GTEALLAELKSLD-E----
H---LKSN------KP------FIA----G-E--AV---TAADLALAP-KL-HHLTVA--
---LGHYKK-----------------------------------------WS--------
-------------------------------------------I-----PE------DL-
--TNVLSYVEAV---------HSLESFKKT------------------KP----------
-------------------------------------A---------------DEF----
IIAG-----------------WAKF----FV-----------------------------
---------------------------------------------------------
>AT1G75270.1_AtDHAR3
---------------------------------------------------M-ALD----
-ICVK-----VA---VGAPDVL-----------GDCPFSQ-RVLL-TLE-EKKL------
----P-YKT--H-LINVS---------------------D-----KPQ--WFLDI-S-PE
---G-KVPVVK-LD-------G---KWVADSD--VIVGL------------LEEKYP---
------E---P---S-L--K---TPP-----------EFAS---------------VGSK
I-----FG-AFVTFLKS-------------------------------------------
KD-A-----------------------N-----------D-GSEALVDELEALE-N----
H---LKTHS-----GP------FVA----G-E--KI---TAVDLSLAP-KL-YHLEVA--
---LGHYKN-----------------------------------------WS--------
-------------------------------------------V-----PE------SL-
--TSVRNYAKAL---------FSRESFENT------------------KA----------
-------------------------------------K---------------KEI----
VVAG-----------------WESK----VNA----------------------------
---------------------------------------------------------
>AT1G19570.1_AtDHAR2
---------------------------------------------------M-ALE----
-ICVK-----AA---VGAPDHL-----------GDCPFSQ-RALL-TLE-EKSL------
----T-YKI--H-LINLS---------------------D-----KPQ--WFLDI-S-PQ
---G-KVPVLK-ID-------D---KWVTDSD--VIVGI------------LEEKYP---
------D---P---P-L--K---TPA-----------EFAS---------------VGSN
I-----FG-TFGTFLKS-------------------------------------------
KD-S-----------------------N-----------D-GSEALLVELEALE-N----
H---LKSHD-----GP------FIA----G-E--RV---SAVDLSLAP-KL-YHLQVA--
---LGHFKS-----------------------------------------WS--------
-------------------------------------------V-----PE------SF-
--PHVHNYMKTL---------FSLDSFEKT------------------KT----------
-------------------------------------E---------------EKY----
VISG-----------------WAPK----VNP----------------------------
---------------------------------------------------------
>AT1G19550.1_AtDHAR1
--------------------------------------------------ML-VVQ----
-IC-------------SSPSH---------------------------------------
-----------------------------------------------E--MFWDI-S-PQ
---G-KVPVLK-ID-------D---KWVTDSD--ATVGI------------LEEKYP---
------D---P---P-L--K---TPA-----------EFAS---------------VGSN
I-----F-----------------------------------------------------
--------------------------------------------------EALE-N----
H---LKSHD-----GP------FIA----G-E--RV---SAVDLSLAP-KL-YHLQVA--
---LGHFKS-----------------------------------------WS--------
-------------------------------------------V-----PE------SF-
--PHVHNYMKTL---------FSLDSFEKT------------------KT----------
-------------------------------------E---------------EKC----
VISG-----------------WAPK----VNP----------------------------
---------------------------------------------------------
>LOC_Os05g02530_OsDHAR1
LPVREKR--------------------------------------QVVVAAM-GVE----
-VCVK-----AA---VGHPDTL-----------GDCPFSQ-RVLL-TLE-EKKV------
----P-YEM--K-LIDVQ---------------------N-----KPD--WFLKI-S-PE
---G-KVPVFN-GD-------G---KWIPDSD--VITQV------------IEEKYP---
------T---P---S-L--V---TPP-----------EYAS---------------VGSK
I-----FS-CFTTFLKS-------------------------------------------
KD-P-----------------------N-----------D-GSEALLTELQALE-E----
H---LKAH------GP------FIN----G-Q--NI---SAADLSLAP-KL-YHLQVA--
---LEHFKG-----------------------------------------WK--------
-------------------------------------------I-----PE------DL-
--TNVHAYTEAL---------FSRESFIKT------------------KA----------
-------------------------------------A---------------KEH----
LIAG-----------------WAPK----VNA----------------------------
---------------------------------------------------------
>LOC_Os06g12630_OsDHAR2
LTAR--------------------------------------------ASAE-PLE----
-VCAK-----AS---LTVPDRL-----------GDCPFTQ-RVLL-TIE-EKHL------
----P-YDI--K-LVDLA---------------------N-----KPD--WFLKI-S-PE
---G-KVPIVK-LE-------E---QWVADSD--VITQA------------IEEKYP---
------E---P---S-L--A---TPP-----------EKAS---------------VGSK
I-----FS-TFIGFLKS-------------------------------------------
KD-P-----------------------N-----------D-GTEALLSELTSFD-S----
Y---LKDN------GP------FIN----G-E--TI---SAADLSLAP-KL-YHMEIA--
---LGHYKN-----------------------------------------WS--------
-------------------------------------------V-----PD------SL-
--SHVKKYMKTI---------FSMDSFVKT------------------IA----------
-------------------------------------L---------------QED----
VIAG-----------------WRPK----VMG----------------------------
---------------------------------------------------------
>AagrOXF_evm.model.utg000063l.199.1_AaDHAR2
LTSRAAV-----------------------------------GLVVMAAVAE-PLE----
-VLVK-----AA---SGQPDQL-----------GDCPFSQ-RVLL-TLE-EKGI------
----P-YNA--R-YVDTE---------------------N-----KPE--WFLEA-N-PE
---G-KVPVIK-HE-------G---SWVADSD--VITAL------------LEEKYP---
------E---P---S-L--A---VSE-----------DKAA---------------VGSK
L-----FG-AFVRFLKS-------------------------------------------
KD-P-----------------------A-----------D-GTEALVDELKALN-D----
F---LKEN------GP------YVG----G-D--KI---SAVDLSLAP-KL-YHLKIT--
---LDHFKK-----------------------------------------WA--------
-------------------------------------------I-----PG------DL-
--TYLLDYIKDL---------HSRESFEKT------------------AA----------
-------------------------------------P---------------APV----
VVKG-----------------WSKH----LGA----------------------------
---------------------------------------------------------
>SELMODRAFT_271409_SmDHAR4
---------------------------------------------MAVATTE-AVE----
-VLVK-----AA---NGDPSRL-----------GDCPFSQ-RVLL-TLE-EKGI------
----P-YNS--K-FVDME---------------------N-----KPA--WFLEA-N-PE
---G-KVPVIK-DD-------G---KWVADSD--VITQL------------IDTKFP---
------S---P---S-L--V---TPP-----------EKSS---------------VGSK
I-----FS-SFVKFLKS-------------------------------------------
KD-P-----------------------S-----------D-GSEALLEELKALD-E----
Y---LAKN------GP------FVN----G-S--NI---SAVDLSLAP-KL-YHLKIA--
---LGHYKQ-----------------------------------------WS--------
-------------------------------------------V-----PE------NL-
--TNLNSYMEAL---------FKRESFQKT------------------MA----------
-------------------------------------P---------------AEV----
VVKG-----------------WAKH----LSA----------------------------
---------------------------------------------------------
>Mp2g15490.1_MpDHAR1
RQTRFSV--------------------SASPV---------SEQASVKSGVD-SME----
-LLAK-----AA---VGKPGQL-----------GDCPFSQ-RVML-TLE-EKHI------
----K-YDA--T-YIDVS---------------------N-----KPQ--WFLEA-N-PE
---G-KVPVIK-HE-------G---KWIADSD--VITAL------------LEDLYP---
------E---P---S-L--K---VPD-----------EKKS---------------VGSS
I-----FG-AFIGHLKS-------------------------------------------
KD-S-----------------------S-----------D-GTEALLKVLVEFN-E----
Y---LQQS------GP------FVN----G-E--KI---CSVDLALAP-KL-FHMQVA--
---LGHYKQ-----------------------------------------WT--------
-------------------------------------------V-----PK------EV-
--PEVSSYMNAL---------FSRESFLKT------------------KA----------
-------------------------------------K---------------EED----
VIKG-----------------WEAK----VLGA---------------------------
---------------------------------------------------------
>kfl00080_0080_v1.1_KnDHAR2
---------------------------------------------------M-AVE----
-VAVK-----AA---VGNPDIL-----------GDCPFSQ-RVLI-TLE-EKHI------
----P-YTK--K-LIDLS---------------------N-----KPQ--WYLEA-N-PA
---G-KVPALK-TA-------D---GWLADSD--EITKK------------LEQDYP---
------E---P---S-L--V---TPP-----------EKAS---------------VGSK
I-----FP-SFVGFLKS-------------------------------------------
DD-P-----------------------Q-----------D-GKQALLTELEALD-K----
A---LSEGE-----GP------FIA----G-S--KI---TQVDVALIP-KL-YHTKVA--
---LKALKG-----------------------------------------WE--------
-------------------------------------------I-----PA------KL-
--ENVHKYVKAA---------TETESFQKT------------------TA----------
-------------------------------------S---------------DDL----
IVKG-----------------WLAH----DGVK--------------------KQI----
---------------------------------------------------------
>Pp3c20_23200V3.1_PpDHAR3
----------------------------------------------MASRCQ-RLK----
-VYVK-----AA---TGNPCKL-----------GDCPFSQ-RVLI-TCE-LKNI------
----A-YDV--K-FVDLD---------------------R-----KPE--WFLRI-N-PE
---G-RVPVIK-IN-------G---DYIPDSD--IIVDV------------LEKSYP---
------Y---P---P-L--S---TCR-----------NITC---------------RGQN
I-----FP-AGMAFFKS-------------------------------------------
KN-P-----------------------R-----------D-GTEQFVCELDHMN-H----
H---LCNE------GP------YIA----G-Q--YV---TSADIALAP-QL-YVLQTA--
---LAYYKN-----------------------------------------WT--------
-------------------------------------------N-----FE------QF-
-YPALNLFMKNM---------YALPAFMQT------------------AP----------
-------------------------------------A---------------PEV----
VIQG-----------------WAKH----WSC----------------------------
---------------------------------------------------------
>Pp3c15_21480V3.1_PpDHAR2
MAANAGL----------------------------------------------DLE----
-AFGK-----AKS-GSGSPSKE-------R---GDCPFSQ-RIYI-ELE-EKKL------
----P-YTA--T-YIEEG---------------------EN----KPD--WFMEK-N-PK
---G-LMPVLR-DG-------D---EWIQDSD--KIAEH------------LEKKYP---
------E---V---S-L--A---TPK-----------EYKQ---------------IGLN
I-----FQ-AFTTYLKS-------------------------------------------
KN-A-----------------------D-----------D-QSKELLKELAALD-Q----
H---LQTK------GP------YIA----G-E--NP---TDSDYALIP-KL-HHMRVS--
---LAHYMG-----------------------------------------FK--------
-------------------------------------------I-----PS------EH-
--KALHKYIKLL---------ESRPSFQKT------------------NS----------
-------------------------------------P---------------DDM----
IIEG-----------------WQKK----FGLP--------------------DRVVEPA
SA-------------------------------------------------------
>Mp3g09320.1_MpDHAR2
MAA----------------------------------------RNMSGEPTE-DIE----
-VFGK-----AAT-GTGNPSQV-------R---GDCPFSQ-RIYL-ELE-EKSI------
----P-YKA--T-YIQEG---------------------DD----KPD--WFMEK-N-PS
---G-LMPALR-DG-------E---KWIQDSD--KIAQH------------LEERFP---
------D---P---S-L--K---TPA-----------EFKN---------------VGEN
I-----FQ-CFTQYLQS-------------------------------------------
KK-P-----------------------D-----------D-SSKELLKELKALD-E----
H---LKQH------GP------FIA----G-D--KP---TDSDFALIP-KL-KHLRVS--
---LAHYMD-----------------------------------------FH--------
-------------------------------------------I-----PA------EF-
--SATHKYIEML---------ENRPSFKRT------------------DV----------
-------------------------------------P---------------DKM----
IIEG-----------------WQKK----FSLP--------------------DRIAQPQ
TA-------------------------------------------------------
>AagrOXF_evm.model.utg000005l.242.1_AaDHAR1
IASGARFG-----------------------------------RAMAQKP---DLE----
-AFGK-----AKS-GTGSPSKE-------R---GDCPFSQ-SVYL-ELE-EKGL------
----P-YTA--T-YIQEG---------------------PD----KPG--WFTEK-N-PS
---G-LMPVLR-DG-------D---FWLQDSQ--KIAQY------------LEEKYP---
------E---P---S-L--K---TPE-----------EYTK---------------VGEG
L-----FP-AFTAWLKT-------------------------------------------
KN-P-----------------------E-----------D-PSKEYVKQLQSLD-E----
E---LKKH------GP------YIA----G-D--KP---TISDFALAP-KL-RHARVA--
---LEHFYG-----------------------------------------FR--------
-------------------------------------------I-----PE------EF-
--KAVHNFVQKM---------ESRPSFQKT------------------DS----------
-------------------------------------P---------------DAL----
IIQG-----------------WQKK----FELP--------------------DRMLKAQ
AA-------------------------------------------------------
>SELMODRAFT_139875_SmDHAR2
MAS--------------------------------------------QDV---DLE----
-VFGK-----AAT-GTGSPSNQ-------R---GDCPFSQ-RVYM-VLE-EKHL------
----P-YKA--T-YVEEG---------------------PN----KPD--WFMQH-N-PS
---G-LMPVLR-DA-------A---DWIQDSD--KIFEH------------VENKFK---
------E---P---S-L--K---TPD-----------EFKS---------------VGAG
I-----FP-AFTNWLKS-------------------------------------------
KD-R-----------------------N-----------A-PAKEFINELTALE-E----
H---LKKH------GP------YIA----G-K--NP---TDSDFALAP-KL-RHARVA--
---LKHFID-----------------------------------------FV--------
-------------------------------------------F-----PS------NL-
--QHVAKYIELM---------ETRPSFKKT------------------DS----------
-------------------------------------P---------------DEM----
IIAG-----------------WQTK----FDLP--------------------DKIDKNS
GQEKKTA--------------------------PL------------V---------
>SELMODRAFT_233824_SmDHAR3
------------------------------------------------------------
--------------------------------------------M-ELE-EKRL------
----P-YKA--T-YIQEG---------------------PD----KPA--WFMEK-N-PS
---G-LMPVLR-DG-------S---EWIQDSE--RIFEH------------LEAKFP---
------N---P---A-L--K---TPD-----------EFKD---------------VGSG
I-----FP-RFVEWLKS-------------------------------------------
KD-Q-----------------------A-----------H-PAKDLIKELLSFN-Q----
H---LQKH------GP------YIA----G-E--KP---TDSDFTVAP-KL-RHARVA--
---LGQIMG-----------------------------------------FA--------
-------------------------------------------F-----PE------KL-
--EALHKYIELM---------EARPSFIHT------------------DS----------
-------------------------------------P---------------DEM----
IICG-----------------WRKK----FSLP--------------------EKLDYE-
---------------------------------------------------------
>SELMODRAFT_130267_SmDHAR1
------------------------------------------------------------
------------------------------------------------------------
---------------------------------------------------FMQH-N-PS
---G-LMPVLR-DG-------P---DWIQDSD--KIIVH------------VEKKFK---
------E---P---S-L--K---TPH-----------EFKI---------------GFSS
V-----FP-VFTNWLKS-------------------------------------------
KD-R-----------------------S-----------A-PAKGVIEETLLCN-VLL-I
Y---LVSQ------GP------YIA----G-K--TP---TDSNFALAP-KL-RHAGMA--
---LEHFMD-----------------------------------------FV--------
-------------------------------------------F-----PS------NL-
--R---------------------------------------------------------
------------------------------------------------------------
------------------------------------------------------------
---------------------------------------------------------
>kfl00025_0120_v1.1_KnDHAR1
SASQSSF--------------------TAA-A---------QPRAMA--PTA-DLE----
-VFGK-----AVP-FTGQPSAR-------R---GDCPFSQ-RTYL-DLE-EKKL------
----Q-YKG--T-FVQEG---------------------EN--DSKPD--WFMKN-N-PS
---G-LMPVLR-DG-------D---QWIQDSD--KIFEH------------LESKFP---
------E---P---S-L--K---PSD-----------SAKE---------------VGKD
I-----FP-KFMGWLQE-------------------------------------------
KD-P-----------------------K-----------A-AEKDFEAELKSFD-Q----
H---IKQN------GP------YID----G-D--KM---TDADLSVSP-KL-LHARVA--
---LKYWYD-----------------------------------------YE--------
-------------------------------------------F-----PA------EL-
--TAVRDYMHRM---------EERPSFQKT------------------RP----------
-------------------------------------T---------------DDL----
IIQG-----------------WGMK----CELK--------------------STPAAAG
A--------------------------------------------------------
>Cre10.g456750.t1.2_CrDHAR1
----------------------------------------------MATPVT-TIY----
-V-------------KGDPAKN-------K---LDCPFCH-RVLL-AYE-AKKL------
----P-YKM--E-YIDFD---------------------N-----KPA--WLLEA-S--G
---G-KVPVIKEPD-------A---PYMPDSD--VIVVH------------LEKQHP---
------E---P---S-L--Q---SSV-----------P-AE---------------IGAK
L-----FP-NFRAILIG-------------------------------------------
PA-A-----------------------E-----------V-ADKALEEQLAGMD-D----
Y---LRQHEA---QGP------LFG----G-Q--HL---NGTDCSLAP-KL-YHAVVA--
---LKHFKG-----------------------------------------WE--------
-------------------------------------------L-----PA------RF-
--TALHKYLAAL---------KALPEWQHV------------------DY----------
-------------------------------------G---------------TEA----
IIAG-----------------WERH----IKH------------------------AAAG
TGHH-----------------------------------------------------
>kfl00304_0120_v1.1_KnGSTKn1
----------------------------------------------VKTSKR-STA----
-VMVKH----AAT-GQGMQDNV-------KFYTTLCPYAH-RVAL-TLI-EKGV------
----Q-AET--I-HIDLS---------------------N-----KPA--WYRKV-N-PR
---G-LVPALV-HG-------G---KTLTESL--DLCQY------------VEEQFP---
------G---P---A-LVPA---TTE-----------ERRE---------------AERL
IGR---VS-AGLQFLSD-------------------------------------------
PS-S-----------------------G--------VKKT-GSEAFERELVWLE-E----
T---LQRHG-----GP------FFM----G-V--KI---TLVDLVYFP-FV-DRFALA--
---GPAFVD-----------------------------------------SS--------
-------------------------------------------V-----CA------LFG
-RGALQMFLKGI---------RERDSYRLT------------------SA----------
-------------------------------------A---------------PSD----
HLAG-----------------LKKY----RSL---------------------DYFDYVS
ASMERPC--------------------------P-----------------------
>kfl00075_0100_v1.1_KnGSTAlB1
MADG-------------------------------------------------DIL----
-V-------------Y-----------------HCPPTRS-RVVF-LLE-ELGL------
----P-YKV--K-RVPNP---------------------EERGVLRNDP-EFSRI-N-PE
---G-RLPTIK-DG-------D---IVMEESI--AIMEY------------LLEQYD---
-RE-----------HKLAPPVN-VP--------------RA-DFLKWLTWSET-S-----
LSVPL------GGWLR-----H-------------VALLP--------------------
EE-E-----------------------R------AEMYQN----ATIDALRALEQG----
----LEESP----------G--GVV----G-G--DF---TAVDISLLFAVY---------
------LAE--------------------------------------NPRVK--------
-------------------------------------------V-LN--QE------NY-
--PRTYEWYQRV---------KERPA---------------------------AKKAY--
-----------------------------------------------------D------
------------------------------------------------------------
---------------------------------------------------------
>CMO318C_CmGSTAlB1
-----------------------------------------------------MIT----
-L-------------H-----------------YLNQSRA-RVWW-LLE-ELEV------
----P-YDV--K-RYQRD---------------------ET--TMLAPA-ELKRV-H-PL
---G-KSPVIE-DD-------G---QVIAESG--AIIEY------------LTGKYD---
-KK------------GLVPPAG-TPE-------------RL-RYTFWLHYAEG-S-----
LMPPLLLATGPSPWIV-----R-------------PLLRV--------------------
IS-R-----------------------R---------VQE----SFVDPQVQLHLG----
----YVEQELT----R--YR--WFA----G-D--QF---TAADIQMGFPLL---------
------AKS--------------------------------------Q---K--------
-------------------------------------------A-LD---D------RY-
--PHIMDFLKRM---------RERPA---------------------------YQRAL--
-----------------------------------------------------EKS----
---G-----------------GDEI-----------------------------------
---------------------------------------------------------
>CMM003C_CmEF1By
------------------------------------------------------MK----
-L-------------Y---------------TYPNNPRAY-KALI-AA------------
----Q-YEVQ-V--------P-----------------PD-LEDNRKP--EFLRL-N-PF
---G-QVPLLDLDG-----------KAVFESN--AIARY------------ILESSN---
-RQ-----------D-MLGG---DAV-----------Q-RA-QVAAFGDVALG-R-----
IDP------LGRPLVYPT-----------------PAFFK--------------------
PD-K----------------------TR----------EE-ALEQFRAVIGGFE-R----
H---LTDHT-------------FL----VG-E--RI---TLADITVSM-SL-FWFFEY--
------------------------------------------------------------
-------------------------------------------L-LD--PE--LL-MEY-
--RALKRWFYTC---------IGQPEFVKVIG----------------SD---FKPCLKR
-------------------------------------P-----HLDHAAEVTEDDQTAR-
---------DLLPKSSFNLEAAKRLY---MNQIWDMFDPSGYSVWVVRY----ELSKTFM
SANLLNG------RMDHLRKYLFGSMIVFGT--PGSIGGALFYDGKPVATGKNFK--
>Cre12.g508850.t1.1_CrGSTCr1
MLTARSFASART-----------------------------SRRTVCHVSAS-KAK----
-L-------------F---------------DVPVSNNGA-RNRF-IIR-KKGL------
-------EG----QIDIV-TP------------------Q-IGGLKSP--EYLAL-N-PQ
---G-KMPLLV-ES-------G---WPLPESE--VISQY------------LLDKYA---
-SH---S---P---S-LVAN---TPEG------------RA-RANLATRIHDV-Y-----
IVP---IQGCMYRTMDS-------------------------------------------
VE-T-----------------------R-------------AKQQIAFQLNVLE-G----
----IVQ-------GP------FVA----G-S--EI---TAADAALFPTFV---------
--FLPTYFG-----------------------------------------WKD-------
-------------------------------------------V-FA----------GK-
--PKLKSWWENM------K-KDAEGA----------------------KIYEEIRGGLQG
W------------------------------------A---------------NNN----
---------------------WRDQ----IT----------------------DHVANSA
Y------------------KWAY----------------------------------
>Pp3c4_26900V3.1_PpGSTI1
LSVSSI--SAAASRHQQL---------SRAAFEGRV--SGEERVVRLTAMEA-SVEASWD
ALAGIVRLPNMKRRVFE-DGQ-KLLLTFYRDNSSWCPYCQ-RVWL-QLE-EKKI------
----P-YQV--E-KINMRCY-----------------------GDKPA--WFTKV---PS
---G-LLPVIELD--------G---RIITESM--DIMIL------------IEKRFP---
-EF---N---P-----LLPA-G-GPELAA-VNSLLGLE-RR-LAGAWMNRLRS-SW----
------------------------------------------------------------
PD-MG---------------------------------------AFENTMDKVN-S----
A---LQTF------GG----PYFL-----G-S--KF---SLVDAVYAP-FL-ERTAAS--
---MPYWPG---------------------------------------------------
-------------------------------------------VKVR--GN------DR-
-WNAVNLWFDAM---------DSRPSYQAM------------------KSDFTHTHDLE-
-------------------------------------P-------QIGPCYSAPAGKAY-
---------------------RDKID---LPLKPE------ETAWGFDDEAARTLISNHE
KVVGFALRGKHRDAMGHGLHLVANALVQGVENLPP-----------QVAVAAAYLRD
>AagrOXF_evm.model.utg000024l.23.1_AaGSTI1
PTGAYE--TGRNARNRNL---------SRRGPSCGV--SGG----ALGASMA-AVEPSWE
TLQE--RLAHATERLFG-SDT-APGLLLYRDNSAWCPYCE-RVWL-QLE-EKQV------
----S-YAV--E-KINMRCY-----------------------GPKPD--WFTRV---PS
---G-LLPVVKLD--------G---NVVTESL--DIMLL------------LEKRFP---
-DR---N---P-----LLPAKG-TPENDA-LPGLLRLE-RV-LMGGWLSCIKS-FW----
------------------------------------------------------------
DT-SS---------------------------------------EFSNSLDKVD-A----
A---LRTF------GG----PYFL-----G-S--KF---SLVDAVYAP-FL-ERIAAS--
---VPYWAG---------------------------------------------------
-------------------------------------------LTVR--GS------SR-
-WPALNAWYDAM---------DTRPIYQAM------------------KSDFTITHTLE-
-------------------------------------P-------QIGPTNSKSKGAAY-
---------------------REKVD---LPLNSE------ETAWGKDDEAALALAGNHH
AAVGFALRGRFRNDVDLAFRHAAYALLVGVENAPQ-----------QVAVAAAYLRD
>SELMODRAFT_90536_SmGSTI1
--------------------------------------------------MA-ST-SSWE
ELSEKVRLPNVQQRDFG-DTS-IAQVVFYRDNSSWCPYCQ-RVWL-QLE-EKRI------
----P-YKV--E-KINMNCY-----------------------GPKPA--WYLEV---PS
---G-LLPALELK--------G---RLLTESL--DIMLI------------LEEAFP---
-ER---H---P-----LLPPKG-SPKANA-VDGLLRLE-RL-LAGAWLSRLRS-FW----
------------------------------------------------------------
TK-PG---------------------------------------QFERAMDDVD-G----
A---LAKF------GG----PFFL-----G-D--TF---SLVDAVYAP-FL-ERIAAS--
---MPYWQG---------------------------------------------------
-------------------------------------------VMIR--GE------TR-
-WPHLQAWFDAM---------DAKPSYQAV------------------KSDYTITHTLE-
-------------------------------------P-------QIGACRALPAGEAY-
---------------------RAKVD---LPLKAE------VTAWGREEEAAQTLVDNNA
AVVGFALRAKYRESVDLGFRCVAQALVDGVESAPQH-------FSREVAKAAAYLRD
>Mp1g12540.1_MpGSTI1
LTCRAW--QRAGA--------------NRAPRSSRS--AGG----GGGAAAA-GLRASWE
ELESLLRVAHATERIFG-PGN-ASKLVVYRDNSAWCPYCE-RLWL-LLE-EKQL------
----N-YTV--E-KINMWCY-----------------------GQKPE--WYTRV---PS
---G-LLPAVVLD--------G---KLLTESL--DIMLL------------LESKFS---
-DK---N---P-----MLPRPG-SPQWSS-LDGLLQLE-RR-LFGAWLSRLKG-------
------------------------------------------------------------
-K-SG---------------------------------------AFDSTMDTVN-A----
A---LNKF------GG----PYFL-----G-P--EF---SLIDAVYAP-FL-ERIAAS--
---MPYWPG---------------------------------------------------
-------------------------------------------LVVR--GN------DR-
-WPAVNRWYDAM---------DSRPAYQAI------------------KSDFYIVHNLE-
-------------------------------------P-------QIGACRSEPQGAAW-
---------------------RAHID---LPLKPE------VTAWGADDEAAQCFIKNHE
AVVGFALRGRNAEAVDLGFRYVAKALLLGTDRVPR---------KDAVAGAAQFLMN
>kfl00468_0110_v1.1_KnGSTI1
LSSLSLCHTSNGARFALL---------SPMPPTPRALFSGL----KNAVSGA-LNQPPWE
DLAAALRVPWAKERRFGLAGG-EPRVVFYRDNSSWCPYCE-RVWL-QLE-EKQV------
----P-YKV--E-KINMRCY-----------------------GPKPE--WYTRV---PS
---G-LLPAVKID--------G---ELITESM--DIMLR------------LEQEFP---
-ER---S---------LLPPPG-SQESKA-LQGLLRLE-RQ-LFGSWLRFITS-GW----
------------------------------------------------------------
GD-AG----------------------N----------GQ----RFEETMADVD-G----
A---LRRF------GG----PYFL-----G-K--EF---SMIDAVYAP-FL-ERIAAS--
---VPYYKG---------------------------------------------------
-------------------------------------------LTVR---N------NK-
-WSAVNGWYDAM---------DSRPAYHAM------------------KSDFTHVHDLP-
-------------------------------------P-------QIGECYHNDASKDY-
---------------------WALVD---LPLKPE------TTGWGFDEEAAYSLVTNHA
AVVRFALRPAYAEAVDVVFRYVAKALLEGTEKAPK-----------QVKKAVEHLRD
>Cre01.g044700.t1.2_CrGSTI1
--------------MSIL-------------------MQGF----GGSAAPA-APQPSWQ
QLEEMVRNPNATRRTFG-SSA-PVRVKLYRDHASWCPYCH-KVWM-QLE-EKRI------
----P-YEI--E-KINMRCY-----------------------GDKPA--SFMAV---PN
---G-LLPVIELD--------G---RVVTESA--VIMNL------------LEQAFP---
-DN---K---P-----LMPPQG-TPERAR-ADQLMRLE-RR-FFSDWLGWLTS-DW----
------------------------------------------------------------
NH-AR----------------------G----------KA----QFEATVDAVA-A----
E---LERA------GG----PYFL-----G-S--DI---SLVDITFAP-ML-ERAAAS--
---LTYYKG---------------------------------------------------
-------------------------------------------FHLR--GQ------GR-
-WPAVDRWFAAM---------ESRPTYLGT------------------RSYYTHAHDLP-
-------------------------------------P-------QLGGCAMHEEGEPL-
---------------------AAALD---LPL-PP------LSASSLPEEAAAKLVRNHD
AVVRFALRGNYTAEADAALRHVAHALLAGVE--SQH----LQLSGAAVVLAADYLRD
>CMQ168C_CmGSTI1
LSCEGL---GNGA-LSKL--------------------FGVPREVAQCNRSA-AVK--AE
RLLKLAKVPQAKRRVFD-SGLGEVPVVLYRDPALWCPYCQ-RVQF-YLE-ERKI------
----P-YRT--V-HIPMRCYE-----------------TE--ENPKPR--WYLDV---PS
---G-LLPAVKLQP------SG---ALLTESM--DIMEF------------FEEQYP---
-AA---Y---A-----RSPA-----ETRR-KTELLRLE-RR-LFSDWLRYLTG-ST----
------------------------------------------------------------
FL-SD----------------------R---------LRE----QFLQTMDAVE-Y----
A---LRES------PR----FPFLA---EG-N--EHG-PGLVDCAIAP-FL-ERIEYS--
---IPFWKG---------------------------------------------------
-------------------------------------------IEIR--GN------AR-
-WPRLEAWFQAI---------EERPSY--L------------------KAAYSTVLNLP-
-------------------------------------P-------QIGRCTTARSESAE-
---------------------ATRV----VLHEAE------RTPWVEYSEAAAAIIRNFS
RIVNDMRKHPDADSIEVALCSVAQVLIHGT---PP-------VSDPVARGALEHIRQ
>Pp3c14_3240V3.1_PpGHR3
MSRTSL-------------HETHD-GEFKRKESEFRHFISREPGAEFPPEAD-RYH----
-L-------------Y---------------ISYACPWAS-RCLA-FLK-LKGLDHAIGV
TVTKPKWGE--T-KPS--VDDHHGWMFLEDGEDVPGAMKD-LNNAKSIRDLYEIA-S-TG
YTGKYTVPVLW-DIKTMRIVNN-------ESS--EITKM------------FNDEFNDI-
-AK---H---PEV-D-LFPE-----------------HLKA-SIDSVNSW----------
----T-YN-AINNGVYRC--------------------------------GFA-------
TK-QKPYE-------------------------------E-AFNQLFEALDRCE-E----
I---LS--------KQR-----YIA----G-N--EL---TEADIRLFM-TL-IRFDEVYV
VHF--------------------------------------------KTNKK--------
-------------------------------------------F-IR----------EY-
--PNLFNYTKDLF---------QVPG---------------------------IGATVNM
YHIKHHYYGSHPSI-----------------NPFGIVPV------KIDYSAPHDRD----
-----------------------RF-------------------------------SKES
A--------------------------------------------------------
>Mp6g11410.1_MpGHR2
MAKSAI-------------AEVEN-GEFKRSPSSYRSFISRSADAEFPPEAG-RYH----
-L-------------Y---------------ISYACPWAS-RCYM-FLK-LKGLDHAIGL
TATKSMWVK--T-KEDP-TDEHYGWGFPADDEEEPGAKPD-LNGAKFVRDLYDIA-D-PT
FSGKYTVPILW-DKKKKTIVNN-------ESS--EITKM------------LNDEFNDI-
-AK---H---PEV-T-LFPE-----------------HLKS-KIDEVNSW----------
----T-YN-SINNGVYRC--------------------------------GFA-------
TQ-QGPYD-------------------------------K-AANELFEALDKCE-D----
I---LS--------KQR-----YIA----G-N--EF---TEADVRLFV-TL-IRFDEVYV
VHF--------------------------------------------KTNRK--------
-------------------------------------------C-IR----------EY-
--PNLFNYTKDVY---------QIPG---------------------------VAETVVM
PHIKGHYYRSHPTI-----------------NKYKIISV------NIDYSAPHDRD----
-----------------------RF-------------------------------HISS
L--------------------------------------------------------
>AT4G19880.2_ATGHR1
MARSAV-------------DETSDSGAFQRTASTFRNFVSKDSNSQFPAESG-RYH----
-L-------------Y---------------ISYACPWAS-RCLS-YLK-IKGLDDAISF
SSVKPIWGR--T-KET---DEHMGWVFPGSDTEVPGADPD-LNGAKSVRELYEIA-S-PN
YTGKYTVPVLW-DKKLKTVVNN-------ESA--EIIRM------------FNTEFNHI-
-AG---N---PDL-D-LYPS-----------------HLQA-KIDETNEW----------
----I-YN-GINNGVYRC--------------------------------GFA-------
KK-QGPYE-------------------------------E-AVEQVYEALDRCE-E----
I---LG--------KHR-----YIC----G-N--TL---TETDIRLFV-TL-IRFDEVYA
VHF--------------------------------------------KCNKK--------
-------------------------------------------L-IR----------EY-
--PNLFNYTKDIF---------QIPG---------------------------MSSTVNM
NHIKQHYYGSHPSI-----------------NPFGIIPH------NIDYTSPHDRH----
-----------------------RF-------------------------------SK--
---------------------------------------------------------
>AT5G45020.1_AtGHR4
MARSGV-------------DETSESGAFVRTASTFRNFVSQDPDSQFPAESG-RYH----
-L-------------Y---------------ISYACPWAC-RCLS-YLK-IKGLDEAITF
SSVHAIWGR--T-KET---DDHRGWVFPDSDTELPGAEPD-LNGAKSVRELYEIA-S-PN
YEGKYTVPVLW-DKKLKTVVNN-------ESS--EIIRM------------FNTEFNGI-
-AK---T---PSL-D-LYPS-----------------HLRD-VINETNGW----------
----V-FN-GINNGVYKC--------------------------------GFA-------
RK-QEPYN-------------------------------E-AVNQLYEAVDRCE-E----
V---LG--------KQR-----YIC----G-N--TF---TEADIRLFV-TL-IRFDEVYA
VHF--------------------------------------------KCNKR--------
-------------------------------------------L-LR----------EY-
--PNIFNYIKDIY---------QIHG---------------------------MSSTVNM
EHIKQHYYGSHPTI-----------------NPFGIIPH------NIDYSSPHDRD----
-----------------------RF-------------------------------SS--
---------------------------------------------------------
>LOC_Os02g21460_OsGHR1
MARSAL-------------DEVTDAGAFDRSPSTFRSSISRDSSARFPAVPG-RYH----
-L-------------Y---------------VSYACPWAS-RCLA-YLK-LKGLDHAIGF
TSVKPIFER--T-RET---DDHLGWVFPATGDEEPGADPD-FNGAKTIRELYEIA-S-PN
YIGKPTVPVLW-DKQLKTVVNN-------ESS--EIIRM------------LNTEFNEI-
-AK---N---PDL-D-LYPA-----------------HLQT-SVNEINEL----------
----V-YD-AINNGVYKC--------------------------------GFA-------
KK-QGPYD-------------------------------E-AVTRLYEALDKCE-E----
I---LS--------RQR-----YIC----G-N--QL---TEADVRLFV-TL-IRFDEVYA
VHF--------------------------------------------KCNKR--------
-------------------------------------------L-LR----------EY-
--PNLFNYTKDIY---------QIPG---------------------------ISSTVNM
EHIRKHYYGSHPSI-----------------NPYGIIPA------NIDYNAPHDRE----
-----------------------RF-------------------------------SA--
---------------------------------------------------------
>SELMODRAFT_79804_SmGHR4
MGKTAI-------------DETSTDGEFKRTESSFRSWISSKEGCDIPAVAD-RYH----
-L-------------Y---------------ISYACPWAS-RCFA-TLK-LKGLDHAIGV
TSTKPKWER--T-KEG---ESHFGWTFPSSDNEEPGAQPD-INDAKTVRELYDIA-N-PN
YTGKYTVPVLW-DKAKKTIVNN-------ESS--DIIRM------------LNSEFNHL-
-AK---R---PDF-D-LYPR-----------------DLQA-KIDEVNAW----------
----V-YD-SINNGVYRC--------------------------------GFA-------
TK-QKPYE-------------------------------E-AFEALFNALDRCE-D----
I---LS--------KQR-----YLC----G-N--VF---TEADLRLFK-TL-IRFDEVYV
VHF--------------------------------------------KCNKK--------
-------------------------------------------L-IR----------EY-
--PNLFNFVKDVY---------QMDG---------------------------ISDTVRM
DHIKKHYYGSHPSI-----------------NPYGVIPV------VIDYSTPHDRH----
-----------------------KF-------------------------------NT--
---------------------------------------------------------
>SELMODRAFT_230204_SmGHR2
MGKTAI-------------DETSTDGEFKRTESSFRSWISSKEGCDIPAVAD-RYH----
-L-------------Y---------------ISYACPWAS-RCFA-TLK-LKGLDHAIGV
TSTKPKWER--T-KEG---ESHFGWTFPSSDNEEPGAQPD-INNAKTVRELYDIA-N-PN
YTGKYTVPVLW-DKAKKTIVNN-------ESS--DIIRM------------LNSKFNHL-
-AK---R---PDF-D-LYPR-----------------DLQA-KIDEVNAW----------
----V-YD-SINNGVYRC--------------------------------GFA-------
TK-QKPYE-------------------------------E-AFEALFNALDRCE-D----
I---LS--------KQR-----YLC----G-N--VF---TEADLRLFK-TL-IRFDEVYV
VHF--------------------------------------------KCNKK--------
-------------------------------------------L-IR----------EY-
--PNLFNFVKDVY---------QMDG---------------------------ISDTVRM
DHIKKHYYGSHPSI-----------------NPYGVIPV------VIDYSTPHDRH----
-----------------------KF-------------------------------NT--
---------------------------------------------------------
>SELMODRAFT_266696_SmGHR3
MGKTAI-------------DETSTDGEFKRTESSFRSWISSKEGCDIPAVAD-RYH----
-L-------------Y---------------ISYACPWAS-RCFA-TLK-LKGLDHAIGV
TSTKPKWER--T-KEG---ESHFGWTFPSSDNEEPGAQPD-INDAKTVRELYDIA-N-PN
YTGKYTVPVLW-DKAKKTIVNN-------ESS--DIIRM------------LNSEFNHL-
-AK---R---PDF-D-LYPR-----------------DLQA-KIDEVNAW----------
----V-YD-SINNGVYRC--------------------------------GFA-------
TK-QKPYE-------------------------------E-AFEALFNALDRCE-D----
I---LS--------KQR-----YLC----G-N--VF---TEADLRLFK-TL-IRFDEVYV
VHF--------------------------------------------KCNKK--------
-------------------------------------------L-IR----------EY-
--PNLFNFVKDVY---------QMDR---------------------------ISDTVRM
DHIKKHYYGSHPSI-----------------NPYGVIPV------VIDYSTPHDRH----
-----------------------KF-------------------------------NT--
---------------------------------------------------------
>SELMODRAFT_80092_SmGHR5
----------------------------------------------IPAMAD-RYH----
-L-------------Y---------------ISYACPWAS-RCFA-TLK-LKGLDHAIGV
TSTKPKWER--T-KEG---ESHFGWTFPSSDNEEPGAQPD-INNAKTVRELYDIA-N-PN
YTGKYTVPVLW-DKAKKTIVNN-------ESS--DIIRM------------LNSEFNHL-
-AK---R---PDF-D-LYPR-----------------DLQA-KIDEVNAW----------
----V-YD-SINNGVYRC--------------------------------GFA-------
TK-QKPYE-------------------------------E-AFEALFNALDRCE-D----
I---LS--------KQR-----YLC----G-N--VF---TEADLRLFK-TL-IRFDEVYV
VHF--------------------------------------------KCNKK--------
-------------------------------------------L-IR----------EY-
--PNLFNFVKDVY---------QMDG---------------------------ISDTVRM
DHIKKHYYGSHPSI-----------------NPYGVIPV------VIDYSTPHDRH----
-----------------------KF-------------------------------NT--
---------------------------------------------------------
>AT5G44990.1_AtGHR3
MATPME-------------NENPN---FARTATSFRNFVSKDPDSQFPAESG-RYH----
-L-------------Y---------------ISYACPWAS-RCLA-ILK-LKGLDKAISF
SSVQPLWRN--T-KEN---DEHMGWVFPDSDTEVLGAERD-INGAKSVRELYDIA-S-SN
YTGKYTVPVLW-DKKLKTIVNN-------ESS--EILRM------------FNTEFNHV-
-AE---N---PSL-D-LYPP-----------------NLRA-IIDETNEW----------
----I-HD-GINNGVYKC--------------------------------GFA-------
TN-QETYD-------------------------------V-EVKRLYEALDRCE-D----
I---LR--------KQR-----FLC----G-N--TL---TESDIRLFV-TV-IRFDEAYA
VIF--------------------------------------------KCDKR--------
-------------------------------------------L-VR----------EY-
--YHLFNYTKDIY---------QIAG---------------------------MSSTVKM
DHIKQNYYGSFPSI-----------------NPLEIIAH------NIDYSLPHDRH----
-----------------------RF-------------------------------SLES
DYTRL-----------------------------------------ELFESASFVCE
>AagrOXF_evm.model.utg000017l.163.1_AaGHR2
PGKTTL-------------SDLKD-GEFKRPASVFRNWISSKEGAEFPPVAG-RYH----
-L-------------Y---------------ISYACPWAS-RCYA-AIK-LKGLEHAIGL
TATNAKWER--T-KEN---DEHFGWVFPHPGAEEPDAHLD-LFGSKSIRDLYDRA-D-PK
YNGRYTVPVLW-DKEENTIVNN-------ESS--EIVRM------------FNSEFNHI-
-AK---N---PAL-D-LYPE-----------------PLRK-EIDEVNEW----------
----V-YP-SINNGVYRA--------------------------------GFA-------
TK-QKPYE-------------------------------E-AFHDVFNALERVE-G----
I---LG--------RQR-----YLV----G-N--TL---TEADIRLFV-TL-IRFDEVYV
VHF--------------------------------------------KCNKH--------
-------------------------------------------F-IR----------EY-
--PNLINYTKDIY---------QTNG---------------------------VADTVKM
DHIKRHYYGSHPTI-----------------NPHGIIPV------PFDYSAPHDRD----
-----------------------RF-------------------------------K---
---------------------------------------------------------
>AagrOXF_evm.model.utg000024l.203.1_AaGHR1
MAQLAPGG----------GDQSASAGEYRRPSSQFRNTPQ--APVQ-EAERG-RYH----
-L-------------Y---------------VALTCPWAH-RTAM-VHT-LKGLAEAVPL
SVAVP--------------GPTGLWEFQ------LSATED-ANGLPRLADVYRSR-K-GG
YDGRCTVPMLW-DSREREVVNN-------ESA--DIIQI------------LNSDFNQV-
-AT---N---PDL-D-LAPS-----------------SLRE-DIERWNQD----------
----I-YL-NINNGVYRC--------------------------------GFA-------
QG-QRAYE-------------------------------G-AVESLFATLDKLE-Q----
H---LS--------TSR-----YLC----G-H--TF---TLADVRLFT-TL-YRFDPVYH
ILF--------------------------------------------KCSKQ--------
-------------------------------------------K-LS----------EY-
--PNLFAYMRDIY---------QVP-----------------------------------
-------Y----------------------------------------------------
------------------------------------------------------------
---------------------------------------------------------
>kfl00233_0060_v1.1_KnGHR3
KGRSAL-------------DEMDTSGAFKRTDSSFRNWITADGSSGFPAVAG-RYH----
-L-------------Y---------------ISYACPWAS-RCLA-FLK-LKGLEHAISV
TTTKPRWER--S-RPDNPDDSHMGWAFAKFDNEEPDATPD-LEGAKFIRDLYEIA-D-PS
-TGKFTVPVLW-DKEKHTIVNN-------ESA--EITRM------------FNKEFNAI-
-AE---H---PEL-D-LYPA-----------------ELQK-EIDSVNEW----------
----V-YD-TINNGVYKS--------------------------------GFA-------
TK-QKPYE-------------------------------E-AVTALFNSLDRVE-E----
I---LS--------KQR-----YLA----G-N--VL---TEADVRLFM-TL-IRFDEVYV
VHF--------------------------------------------KCNKK--------
-------------------------------------------L-IR----------EY-
--PNIFNYTKELF---------QMKP---------------------------IGDTVNM
HHIKEHYYGSHPSI-----------------NKFGIVPI------NTDFSAPHDRE----
----------------------KKF-------------------------------PSKK
---------------------------------------------------------
>Cre03.g154950.t1.2_CrGHR1
KP------------------------------VAFRDFVT--ADGRFKPEAG-RYH----
-L-------------Y---------------VCLGCPFAC-RCLA-VLY-MKGLEHVIGV
SVTHPTFQR--T-RPDDHEDTHCGWVFAKPTDPPTGCVPD-VNGVRFVRDLYEMA-G-AK
-KVTFSVPVLW-DKKEKTIVNN-------ESP--EIMRM------------LNSAFNAL-
-AK---H---PEV-D-LYPE-----------------ALQS-TIDDTAAW----------
----V-GP-HINMAVYRC--------------------------------GFA-------
PD-QAAYD-------------------------------A-GFKDLFAGLDRAE-S----
V---LG--------GRR-----YLT----G-D--TL---TEVDIKLFM-TL-IRFDEAYF
VCY--------------------------------------------KTNKK--------
-------------------------------------------L-IR----------DY-
--PNLCNYVRDLY---------HVPG---------------------------IGRTVDL
YHIKAAYFTCKPDM-----------------NPNVIIPG------DAWWAQPHDRA----
----------------------DKFG---LAGWLQVWAPH-------------AAASAAA
A----------------------------------------------LVAGAALGSS
>Cre12.g538100.t1.2_CrGHR2
KARTAL-------------DETSKTGEFKRTDAGFRNQIA--PGTRFEPEAG-RYH----
-L-------------Y---------------VSLACPWAC-RCLA-VLH-MKGLTDAIGV
SVTHPTWQR--T-RPEDPADEHTGWVFRAPGDAPTGCVPD-INGATTVRQLYDMA-N-DT
-TGKYSVPVLW-DKKEKTIVNN-------ESS--EIIRM------------FNTAFNDV-
-AK---N---PGL-D-LYPE-----------------ALRA-AIDDLNAW----------
----T-YP-AINNGVYRC--------------------------------GFA-------
TS-QAAYE-------------------------------A-AFEELFSALDRVE-G----
I---LS--------RQR-----YLA----G-E--VL---TEADVRLFQ-TL-IRFDEVYV
VYF--------------------------------------------KTNKR--------
-------------------------------------------F-LR----------EY-
--PNIAGYVRELY---------QESG---------------------------MKPAVDM
YHIKTHYFTSHPKL-----------------NYYAVVPR------EAWWEQPHDRA----
----------------------AKF-------------------------------PAAG
K----------------------------------------------L---------
>Pp3c10_14096V3.1_PpGHR2
MAQLAP---------------PTDKKDYSRPTSQFRGRLP--SPSS-AK-PG-QYH----
-L-------------Y---------------VALACPWAH-RTAI-VHS-LKRLGDAVPI
SVAVP--------------GSTGLWEFAPKVGVNLRPTLD-ANGQKLVMDVYKSQ-Q-GG
YNGRSTVPMLW-DSLQKRVMNN-------ESS--DIIEI------------LNSDFNHL-
-AE---N---PDL-D-LAPA-----------------DLKS-QIEEWNEF----------
----I-YP-NINNGVYRC--------------------------------GFA-------
QS-QEAYD-------------------------------S-AVESLFNALDKLE-A----
H---LA--------GSR-----YLC----Q-D--TF---TLADVRLFT-TL-FRFDAVYQ
ILF--------------------------------------------KCSKQ--------
-------------------------------------------K-LK----------EY-
--PNLEGYMRDIY---------QIPG---------------------------VASTCDM
DAIMHGYYKVLFPL-----------------NPGGISPAMPR---SASLLEPHNRQ----
-----------------------KV------------------------------ADLVV
GQ-------------------------------------------------------
>Pp3c10_14090V3.1_PpGHR1
MAQLAP---------------PTDKKDYSRPTSQFRGRLP--SPSS-AK-PG-QYH----
-L-------------Y---------------VALACPWAH-RTAI-VHS-LKRLGDAVPI
SVAVP--------------GSTGLWEFAPKVGVNLRPTLD-ANGQKLVMDVYKSQ-Q-GG
YNGRSTVPMLW-DSLQKRVMNN-------ESS--DIIEI------------LNSDFNHL-
-AE---N---PDL-D-LAPA-----------------DLKS-QIEEWNEF----------
----I-YP-NINNGVYRC--------------------------------GFA-------
QS-QEAYD-------------------------------S-AVESLFNALDKLE-A----
H---LA--------GSR-----YLC----Q-D--TF---TLADVRLFT-TL-FRFDAVYQ
ILF--------------------------------------------KCSKQ--------
-------------------------------------------K-LK----------EY-
--PNLEGYMRDIY---------QIPG---------------------------VASTCDM
DAIMHGYYKVLFPL-----------------NPGGISPAMPR---SASLLEPHNRQ----
-----------------------KV------------------------------ADLVV
GQ-------------------------------------------------------
>Mp5g16210.1_MpGHR1
MGQLAP---------------SGEKGAYDRPQSQFRGR-P--VPGA-PVIPG-NFH----
-L-------------Y---------------VATTCPWAH-RALI-VHT-LKGLDEAVPL
SVVVP--------------GLNGLWEF--SSGRAFVGTKD-ANGQSRLMDAYKMR-K-EG
YSGRATVPMLW-DQGSMEVLNN-------ESA--DIIEI------------LNSDFNEL-
-AK---N---PGL-D-LAPS-----------------LLKA-EIDRWNSL----------
----I-YH-DVNNGVYRC--------------------------------GFA-------
QG-QEAYE-------------------------------A-AVEGLFKTLNMLE-E----
H---LA--------ASR-----YLC----G-D--SL---TLADIRLFT-TL-YRFDSVYS
ILF--------------------------------------------KCSKQ--------
-------------------------------------------K-LF----------EF-
--PNLYGYLRDIY---------QIPG---------------------------VESTCDM
PAIMDGYYRILFPL-----------------NPGSICPVIPK---SPALTQPHGRE----
-----------------------KL------------------------------SKVAV
GAIL-----------------------------------------------------
>SELMODRAFT_231328_SmGHR1
MQQLAPR-------------DSGD-GTYRRPESQFRGRFE--EPVS-VEHAG-RYH----
-L-------------Y---------------ASPVCPWAH-RALI-VHS-LKGLGSAVPI
SLALP--------------GKSGLWEF--EAGR----YPD-AHNCSRLIDVYRMN-S-GG
FQGRATVPMLW-DRVRKAVVNN-------ESA--DIIAM------------LNSDFNAL-
-AE---N---QHL-D-LAPA-----------------SLGQ-EMDRWNQL----------
----V-YA-NINNGVYRC--------------------------------GFA-------
QS-QNAYD-------------------------------H-AVHNLFSALETVE-K----
H---LQ--------CSR-----FLC----G-D--SL---TLADIRLFT-TL-YRFDAVYH
ILF--------------------------------------------KCSKR--------
-------------------------------------------K-LS----------EF-
--SNLYGYMRQIY---------QIPG---------------------------VSSTCNL
PSIMDGYYGALFPL-----------------NPGGIQPAIPS---PKVLYNQ--------
------------------------------------------------------------
---------------------------------------------------------
>kfl00012_0200_v1.1_KnGHR1
MSQLAP---------------SNDDGSYKRPESAFRNRIE--KGGRFPPEKG-RYH----
-L-------------Y---------------AALTCPWAH-RTLI-VHA-IKGLDAVVPF
SIAVP--------------GSSGLWEFASDS---LQTTID-GAGKKTLKEVYKSQ-T-GG
YDGRSTVPMLW-DTKTKTVVNN-------ESA--DIIEI------------LNEAFNDW-
-AA---H---PDV-D-LAPK-----------------HVAA-DISRWNDL----------
----I-YD-TVNNGVYKC--------------------------------GFA-------
TS-QGAYD-------------------------------I-AVAALFDTLDAID-A----
H---LQ--------RSR-----YLC----G-D--QL---TLADVRLFT-TI-LRFDPVYY
VHF--------------------------------------------KCSRQ--------
-------------------------------------------R-IS----------EY-
--KYLYPYLRDMY---------QHPG---------------------------VAATCDL
DSICRQYYYSLFPL-----------------NPGGLVPVVPR---PVGLLQPHSRG----
-----------------------KL------------------------------LSSPV
LQSA-----------------------------------------------------
>AT5G44000.1_AtGHR2
MTQLAP---------------SDSSGSYTRPTSKFR---L--DPTQFSAASS-ELH----
-L-------------Y---------------VGLPCPWAH-RTLI-VRA-LKGLNDAVPV
SIASP--------------GQDGSWEFK----NNLIPSLD-ANRCRNLKEVYKSR-S-GG
YDGRCTVPMLW-DLRKKDVVCN-------ESY--DIIEF------------FNSGLNKL-
-AR---N---DNL-D-LSPP-----------------ELKE-MIQGWNQI----------
----V-YP-KVNNGVYRC--------------------------------GFA-------
QS-QEAYD-------------------------------G-AVNELFSTLDEIE-D----
H---LG--------SNR-----YLC----G-E--RL---TLADVCLFT-TL-IRFDSVYN
ILF--------------------------------------------KCTKK--------
-------------------------------------------K-LV----------EY-
--PNLYGYLREIY---------QIPG---------------------------VAATCDI
SAIMDGYYKTLFPL-----------------NASGIQPAISS---QDSLWRPHNRD----
-----------------------LV------------------------------GKAIE
AQLSV----------------------------------------------------
>LOC_Os02g56970_OsGHR2
MRQLAP--------------SDPATGAFTRTPSRFPAVVG--TPSA-------RLH----
-L-------------Y---------------VGLPCPWAH-RALL-VRA-LLGLERRLPL
SVAVP--------------GDDGAWSFTPD-------SPD-LYGKRKLREVYASR-R-GG
FEGRASVPLLW-DAERREVVCN-------ESI--EITKF------------LCDLAAAD-
-GS---A---GGL-D-LWPP-----------------ELRQ-DIDRWYSF----------
----I-YP-SVNNGVYRC--------------------------------GFA-------
QS-QEAYD-------------------------------A-AAGELFAALDRLE-D----
H---LS--------GSR-----YLC----G-D--TL---TLADVCLFT-TL-VRFDLVYH
SLF--------------------------------------------RCTRR--------
-------------------------------------------K-LV----------EY-
--ASLHAYTRDIY---------QMPG---------------------------VAGTCDM
AAIADGYFGALFPL-----------------NPGGILPLVPA---PEALLEPHGRE----
-----------------------AL------------------------------SSSAA
ADAGGGGNG------------------------------------RQLEATSASN--
>Cre14.g611517.t1.1_CrGHR3
MRELAP---------------QSKDGAYTRPTYAFGGRLG---EAEFPAEAG-RYH----
-L-------------Y---------------LGNACPWCH-RVAL-AAV-LRGLGPAAAA
AAAVAAYTR--L-EDDPTRARRGGWVF-------GAADPD-VFGAADLWQVYDTV-S-PG
FRGRCTAPLLV-DRSKRAAVCN-------ESA--DIVRG------------LDAA-NLP-
-GA---T---TAV-Q-LRPP-----------------ALAA-QIDVLNAR----------
----I-YS-AINNGVYRS--------------------------------GFA-------
TT-QAAYD-------------------------------A-VQAELWGALDEME-G----
R---LS--------ASR-----FLL----G-D--KL---TECDVWLFP-TI-VRLDAMYG
PLF--------------------------------------------KCSRR--------
-------------------------------------------R-IFSSPAAACG-GDY-
--PHLAGWARDIWQ-------LQVPG------------------------LVQISDTLDL
DAARRSYFSSLFPL-----------------NPGGIVPA------TAADLQLGSRA----
--------------------------------------PG-------------RGGSSVL
EEVC------------------------------------------HLRRAAE----
>kfl00086_0280_v1.1_KnGHR2
------------M-----VYIERGQVFPEKPKV----------PAGDGGSDSSEIKPS--
-LPAEAR---VS---------------------LACPFSH-RAII-SLKGL--V------
----PMHKG--WHFVGPEG------------------------DERYPECVYLAS-D-KD
YTGRVSVPVLW-DTKT-----G---RVVSNSG--DISEM--------LNSEFEEA-----
------GVPVP---D-YYPP-----------------HLRS-EIDAISDWLGP-E-----
LNMGV-YR------------------------------------------GFA-------
TQ-E--------------------------------DYEA-ACRRVFAALDRCE-S----
I---LAKQR-------------YLSYYPPG-A--SVPSPTLADVRLFA-TL-IRFDIVYY
GLF--------------------------------------------KCMLRR-------
---------------------------------------------IA----------DY-
--PNLQTYMEDLYS-------N--PS---------------------------VATTVSF
PHIKDSYYFTFVAQ-----------------NPAQLVPRGGAPEVSNGSPAAAEASASGL
YIAN---NCCVLTRALLGLHDVISMDVLFVPHDLIRIDE--VNGWIYDAKAFDEYFEALD
RVECLL-----------KHRYLLGETLTEAD--PNT----VY-SLPGVKEASNFDHC
>CMK074C_CmGHR1
MTLKSSKTSHALF-----VLSTCGSQSRRRPPVSPIRSHSARTPNRRNSRRTRQLPPF--
-LLVRMRLFWMSQLFYG----------------IECPWCH-RCLL-AFHRLTDV------
----PVYEG--KWVLRPVGSRS-----------------NADANERLPATIYRNA-D-PS
FRGRATAPLLV-DARS-----G---LIVSNSA--DIVRF--------MRHIATEQTP---
------GI------D-PFPA-----------------EYQS-QIEADKTWIHD-N-----
LNNGV-YK------------------------------------------GFA-------
TQ-A--------------------------------AYED-AERSVFQTLAELE-Q----
R---LAGQR-------------YV-------S--GTPYPSESDIFLFP-TL-IRFDSVYH
TLF--------------------------------------------RCCQRK-------
---------------------------------------------IT----------EF-
--PNLHAWMRDMIQ-------TYAAE---------------------------VSHTFDV
KETANSYFKSLFPL-----------------NPSGIVPK---------------------
-------------------YDLGRLD---VPH----------------------------
------------------QREQLG---------PDS---------------------
>AT5G42150.1_AtPGES1
FSAAAV------------SSLGQEVHAKEM---------------AQKFNPK-EVV----
-L-------------Y---------------QYEACPFCN-KVKA-FLD-YNK-------
---IP-YKV--V-EVNPISKKEIKWSD------------------------YKK------
------VPIL---TVDGEQMVD-------SSV---IIDS------------LFQKMH---
----------PEI-S-KSED--------------------D-EETKWRKWVDN-H-LVHL
LSPNI-YR-NTSEALESF--------------------------------EYI-------
TT-HGNFSFTERLVAKYAGATAMYFVSKKL-KKKYNIT-D-ERAALYDAAETWV-D----
A---LK--------ERP-----YLG----G-S--KP---NLGDLAVFG-VL-RPIRY---
--L--------------------------------------------RSGKD--------
-------------------------------------------M-VD----------NT-
---RIGEWYSRME---------NTVG------------------------PSRIKE----
------------------------------------------------------------
------------------------------------------------------------
---------------------------------------------------------
>LOC_Os04g17050_OsmPGES1
FSLTFA------------TMAAAE--AKERP--------------PMDLLPQ-NVV----
-L-------------Y---------------QYQACPFCN-KVRA-FLD-YHD-------
---IP-YKV--V-EVNPLSKKEIKWSE------------------------YKK------
------VPIL---MVDGEQLVD-------SSD---IINI------------LQQRVR---
----------PD--D-KATN--------------------E-EEEKWRRWVDE-H-LVHV
LSPNI-YR-TTSEALESF--------------------------------DYI-------
SK-HGNFSFTERFAVKYAGAAAMYMVSKKL-KKKYNIT-D-ARASLYDAANTWM-E----
A---LD--------GRD-----FLG----G-S--KP---NLADLAVFG-VL-RPIRY---
--L--------------------------------------------TAGKD--------
-------------------------------------------M-VE----------HT-
---QIGDWYQRME---------DAIG------------------------PSRIQE----
------------------------------------------------------------
------------------------------------------------------------
---------------------------------------------------------
>Mp4g19640.1_MpPGES1
ASFAFS------------SMSAALA--KERV--------------VPERMPE-EVI----
-L-------------Y---------------QYEACPFCN-KVKA-FLD-YHD-------
---VP-YRV--V-EVNPVGKKELKWSE------------------------YKK------
------LPVL---VVDGEQLND-------STA---IITS------------LNSRLG---
------A---PPM-S-EEQR--------------------K-EEDQWRRWVDD-H-LVHL
LSPNI-YR-STSEALEAF--------------------------------DYI-------
AE-NGNFSTTERFTAKYVGAAAMYFISKRL-KKKHNIT-D-ERAALYEAAETWM-T----
A---LG--------GRR-----FLG----G-E--KP---NLADLAVFG-VL-RPIRH---
--L--------------------------------------------RAGED--------
-------------------------------------------M-VK----------NT-
---NIGVWYKNME---------EAVG------------------------SSRLPSNFQM
AEMGK--------------------------------PV---------------------
-------------------------------------------------------QSTVT
S--------------------------------------------------------
>SELMODRAFT_103322_SmPGES1
-------------------------------------------------MPK-EVI----
-L-------------Y---------------QYEACPFCN-KVKA-FLD-YYD-------
---VP-YRI--V-EVNPLGKKEIAWSE------------------------YKK------
------VPIL---MVDGEQMND-------STGDLEIIST------------LDGKLNP--
-KR---S---PAL-T-AAAK--------------------E-EEEKWRKWVDG-H-LVHL
LSPNI-YR-STKEALQAF--------------------------------DYI-------
TR-EGNFTAWERATAKYAGAAAMYFISKRL-KKRHNIT-D-ERAALYEAANTWV-E----
A---LD--------NRNV----FSG----G-S--KP---NLADLAVFG-VL-RPIRN---
--L--------------------------------------------DSGND--------
-------------------------------------------M-IA----------NS-
---KIGAWYSRME---------QAVG------------------------SARVLA--QE
AFKTQ--------------------------------PV---------------------
-------------------------------------------------------EMST-
---------------------------------------------------------
>AagrOXF_evm.model.utg000008l.169.1_AaPGES1
AARREL------------TRCSTVAWTKDRP--------------PSELLPK-EVI----
-L-------------Y---------------QYEACPFCN-KVKA-FLD-YHD-------
---VP-YQV--V-EVNPLGKKELSWSE------------------------YKK------
------VPVL---VVDGEQLND-------STA---IISS------------LHQRFG---
-SR---S---EDA-D-SSAR--------------------E-EEEKWRTWVDE-H-LVHM
LSPNI-YR-TPSEALEAF--------------------------------DYI-------
AT-NGNFTSLERATGKYIGAAAMYMISKRL-KKRHKII-D-ARASLYEALDVWI-E----
A---LD--------GRK-----FMG----G-S--KP---NLADLAVFG-VL-RPIRH---
--L--------------------------------------------QAGKD--------
-------------------------------------------M-IS----------NT-
---GIGAWYEQME---------AAVG------------------------PSRLNGG---
--MTE--------------------------------SV---------------------
-------------------------------------------------------PQAVA
ETLK-----------------------------------------------------
>kfl00166_0100_v1.1_KnPGES1
VA---V------------AAYSGVALAKEKA--------------PLA-LPG-EVV----
-L-------------Y---------------QYEACPFCN-KVKA-FLD-YHD-------
---IS-YKV--V-EVNPIGKKELKWSE------------------------YKK------
------VPVL---VVDGEPLND-------STN---IISL------------LDERIYG--
-KD---K---KPV----ASN--------------------T-EEEKWRSWVDD-Y-FVHL
LSPNI-YR-TPSEALEAF--------------------------------DYI-------
TT-NGNFTAWERAYAKYSGAIAMYFVGKRL-KKKHNIE-D-ERRDLFQAADKWV-D----
A---VG--------GRQ-----FMG----G-E--KP---NLADLAVFG-VL-RPIRN---
--M--------------------------------------------QTGRD--------
-------------------------------------------L-MA----------NS-
---KIGPWYARME---------AEVG------------------------SNRLSDAPHV
------------------------------------------------------------
------------------------------------------------------------
---------------------------------------------------------
>CMH214C_CmPGES1
VAPLSD------------AAEPATILWKQLPD------------SLAELRKA-DIV----
-L-------------Y---------------QYETCPFCN-KLRA-YLD-YWR-------
---IP-YKV--V-EVNPVGKKELKFSS------------------------YRK------
------VPIL---VVNGTQLND-------SAA---IIKA------------L--------
----------ARI-T-DPDR--------------------A-LNTQWFDWIDS-W-FVHT
LPPNI-YR-TRHEALETF--------------------------------DYI-------
TE-KEKFSPWQRFTIRYVGAAAMYFVSRRL-KKKYHIV-D-ERQALYDACRDWL-Q----
A---VGW------PERR-----FLG----G-A--RP---CAADLAMFG-VL-RSIEG---
--F--------------------------------------------TAFHE--------
-------------------------------------------L-AA----------NV-
--PEIVQWYRIMK---------DQVG------------------------SARIDS----
--M---------------------------------------------------------
------------------------------------------------------------
---------------------------------------------------------
>CMM110C_CmPGES2
VAPLSD------------AAEPATILWKQLPD------------SLAELRKA-DIV----
-L-------------Y---------------QYETCPFCN-KLRA-YLD-YWR-------
---IP-YKV--V-EVNPVGKKELKFSS------------------------YRK------
------VPIL---VVNGTQLND-------SAA---IIKA------------L--------
----------ARI-T-DPDR--------------------P-LNTQWFDWIDS-W-FVHT
LPPNI-YR-TRHEALETF--------------------------------DYI-------
TE-KEKFSPWQRFTIRYVGAAAMYFVSRRL-KKKYHIV-D-ERQALYDACRDWL-Q----
A---VGW------PERR-----FLG----G-A--RP---CAADLAMFG-VL-RSIEG---
--F--------------------------------------------TAFHE--------
-------------------------------------------L-AA----------NV-
--PEIVQWYRIMK---------DQVG------------------------SARIDS----
--M---------------------------------------------------------
------------------------------------------------------------
---------------------------------------------------------
>Cre07.g319100.t1.1_CrPGES1
VGATVA------------ADASTPVAAASDPYA---------RPAAARPLPD-HVT----
-L-------------Y---------------QYEVCPYCC-KVRA-MLD-YYK-------
---LP-YTV--I-EVNPLTKGELAWST------------------------YKK------
------VPVV---KLGEEVVVD-------SSA---IMSR------------LAVDVAAAG
RAA---A---PAA-A-KAAGGGGDQAAASSSSGGGGADAVS-EEVRWRKWVDE-K-LVKI
LTANI-YR-NWDESVDTF--------------------------------KYI-------
TD-QTGWSWGTREVARWAGAVMMWQIGKRM-PAKYGIEGD-LRVALYDTANDFV-D---G
A---LA-------GGKKR----FAG----G-E--RP---NLADLAAFG-VI-RAVRQ---
--T--------------------------------------------GAFRD--------
-------------------------------------------L-MA----------NS-
---RIAPWFAAME---------EAVG------------------------SARVATTGAK
SG----------------------------------------------------------
------------------------------------------------------------
---------------------------------------------------------
>Cre05.g247550.t1.2_CrGSTT1
-----------------------------------------------SGRAA-EVR----
-L-------------Y---------------VDFMSQPSR-CVVI-FSR-VNG-------
---LP------V-EVRPI-----------------------IHKGETRSPAYLAL-N-P-
-LGK--VPLLE-DTAAAASSSSSCVLRLPESA--AIMSY------------LADRFPGR-
-AE---HW-FPRS-D-LAHR--------------------A-RVEAALHW----------
----Y-QG-NIRAGAAKL--------------------------------SFH-------
K-----------------------VIAKRL-PSDERVALD-ALKTLQLALSALQ-D---V
W---LGG------GVRR-----FMT----G-E--LP---CAADLLACC-EL-EQLRMLRA
VEH--------------------------------------------GTDME--------
-------------------------------------------A-LM---------APY-
--PQVLAWQQRVR---------DATS------------------------HYAQVHRVLM
AAVAQ-----------------------------KAAPA---------------------
-------------------------------------------------------GSGAV
AGAGAGGAG---------------------------------AAQSKL---------
>Pp3c12_12510V3.1_PpGSTM1
MMDMVSSTSSAAE----------------------------------SSSGSADLV----
-LVTRP---------FGLP--------------TACPACL-PAYL-YLR-LAGA------
----R-FHV-------------------------------------TA------V-E-PD
---SEDLPSVEY---------GENVGFASEN--GGVVEFLREEKIVD----LDAGLNERE
RAE-LET--CK---A-MMQS---------------WVA-DASAYEVWMRDNS--RQCKTV
YFS--ELPWGLVQALD--WKQR---LAVMQRL------------------EI--------
TP-E-----------------------N--------TMTR-TEELYKKASNAYS-A----
----LSILLS----DQK-----YF----FN-D-----RPTSLDALVLGHLL-FHLRV---
-----------------------------------------------PLEVS--------
-------------------------------------------T-LK--EA---I-LKY-
--QNLVDYAEHWSKYLLGEENSIDSS----------------------KT----------
-------------------------------------PHSSHA-----EKERREKD----
-----IF--------------FKKRAKYFVIA---------------------QVTAVLM
YVVFAG-----------------------------------------YGVDDDG-ED
>Pp3c4_10660V3.1_PpGSTM2
-----------ME----------------------------------SSGDSVDLV----
-LVTRP---------FGMP--------------TVCPACL-PVYL-YLR-LAAV------
----S-FQV-------------------------------------SA------V-E-PD
---SVDLPCVEY---------GENVGFSSEN--GGVIEFLRKEKIAD----LDADLSDSE
KAE-LET--CK---A-MMES---------------WVA-DASAFEVWTRDND--RQCKVV
YFS--ELPWGLVQALD--WKQR---LAVMQRL------------------GI--------
TP-E-----------------------N--------TVAR-SEELFRKASNAYS-A----
----LSVLLS----DRK-----FF----FN-N-----RPTSLDALVLGHLI-FHLRV---
-----------------------------------------------PFEIS--------
-------------------------------------------T-LK--GE---I-LKY-
--QNLVDYAESWGKQLLDKQILANPA----------------------KA----------
-------------------------------------PPSPPL-----KKARSESD----
-----IL--------------LKKRAKYFLIA---------------------QFLAVLM
YIFIAG-----------------------------------------YEVDD---ED
>Mp1g19620.1_MpGSTM1
MTD--------LA----------------------------------ATMADRGLV----
-LLLRG---------WGLP--------------TACPACL-PVYM-YLK-LARV------
----A-FQY-------------------------------------AT------F-Q-PD
---SDNLPVLEY---------GDVVGYGSDT--GGIIGVLKRERICD----LDEGLPDSA
KAD-VNA--YT---S-IVNS---------------WLA-DALLYELWLKENG--ATVAEV
YLS--SLPWPINKAID--WKQR---RSVQVHL------------------GI--------
NT-E-----------------------N--------ASER-AAELYRKAAAAYE-A----
----LSVRLQ----DQT-----YF----IA-G-----KPTSLDAVVLGHIL-FIQHA---
-----------------------------------------------PLELS--------
-------------------------------------------I-LK--EE---L-NKH-
--RALIVYAENLKKKILGD---LPPT----------------------KA----------
---------------------------------YSPPPTTGPS-----PKKRTEKD----
-----KL--------------FRKRAKYFVIA---------------------QVAAVLL
YVVFAG-----------------------------------------IEVEDDGMED
>AagrOXF_evm.model.utg000050l.565.1_AaGSTM1
MAEGDGRQEDGQQ----------------------------------EQQRELPVV----
-LVSRP---------WGLA--------------SGCPECL-EALL-HLK-LGDV------
----A-FRY-------------------------------------TA------V-Q-PD
---AEEVPYVEY---------KDDVGFANET--GGVEEFLRATDLCD----LDSGLADAE
RSD-LLA--FK---E-MVHS---------------SLA-DAAAYELWLKENE--RAAGEV
YFA--ALPWPVNKALY--WKQQ---RAVLGRL------------------GC--------
KSGE-----------------------A--------SSEA-VGDLYRKAGAAYE-S----
----LAVRLR----SQR-----FF----FN-D-----RPTSLDAALLAHLL-FVLKA---
-----------------------------------------------PFESS--------
-------------------------------------------R-LK--EE---I-QKH-
--SNLVQYAENLEQYGVADSTAAAPS----------------------KT----------
---------------------------------ASR-PSDSQG--DQVPKKRNEKD----
-----KV--------------FRKRAKYFIVA---------------------QFLSVAF
YVALVG-----------------------------------------IDFGE-GMDD
>SELMODRAFT_405344_SmGSTM3
-----------MA----------------------------------EKKNNGGMA----
-LRVRP---------FGLP--------------TACPKCL-ASLL-YLR-LANI------
----T-FEY-------------------------------------SA------A-M-PD
---SDDLPMVEL---------GLLVGFASEP--GGVEEFLRTEKLGD----LDADLAEVD
RSE-LKA--FK---S-LLVP----------------LS-DALQLELWSRENE--SIAHKI
YVS--HLPWPINRAIE--WNMR---RKLMNRL------------------GV--------
NK-E-----------------------N--------AKDR-EAEIYKCAFDAYE-A----
----FSAKKQ---MDSL-----YL----VS-D-----KPTSLDAMLLAHIL-FVLSV---
-----------------------------------------------PLVGS--------
-------------------------------------------I-LK--DE---LVSKH-
--PLLVQYAESMKDTLLKS-NEPSPS----------------------KS----------
-------------------------------------PPTSPR--PEPKRKQTPKE----
-----KE--------------FRKRGKMFVMA---------------------QLAALMA
YIVYSG-----------------------------------------LPFEEDDGDD
>AT2G19080.1_AtGSTM1
MEGD---------------------------------------------QETNVYT----
-LVARK---------FDLP--------------TACPNCL-PAYI-YLK-LAQL------
----P-FAF-------------------------------------NS------T-F-PD
---SDELPYFES---------DTYVAYNNED--GGVIEKLKKDGIVN----LDSQLQSL-
-SD-YLS--LK---A-LIVS---------------WLE-EALTYEIWVGTEG--ISTSKI
YYS--DLPWVISKVLF--YKQT---YLAKNRL------------------GI--------
TK-E-----------------------N--------AEQR-EKQIYKRASEAYE-A----
----LSTRLG----EQK-----FL----FE-D-----RPSSLDAFLLSHIL-FIIQA---
-----------------------------------------------LPVTS--------
-------------------------------------------V-LR--CK---L-LEH-
--SNLVRYAEKLKSEFLEA-SSSSPS----------------------HS----------
---------------------------------F---PSSFPR-----KVEKTEEE----
-----KK--------------FKKRARFFLAA---------------------QFLAVVI
YVSVMG-----------------------------------------GGSSD-ELEY
>LOC_Os06g07160_OsGSTM1
MASAAAAA---AA----------------------------------EWEEAERKV----
-LVARK---------FGLP--------------TACPTCL-PVLL-YLR-MCNV------
----P-FHV-------------------------------------DS------S-F-PD
---ADHIPYVEF---------GECVAFNNEK--GGVIEYLKEEKIVD----LNSKHPSVS
YSD-VLS--TK---A-MVMT---------------WLS-DALQYELWLASDG--SIPHDI
YFS--DLSWPIGKILY--WKKT---REVKQQL------------------GI--------
TK-L-----------------------N--------AAEK-EEEIYQKANAAYD-A----
----LSTRLG----DQI-----FL----FD-N-----SPTDVDALFLGHAL-FVLNV---
-----------------------------------------------LPDTS--------
-------------------------------------------V-LR--SC---L-QKY-
--DNLVNFTKHLKVQLLEA-DSDSSA----------------------GS----------
---------------------------------TDPSSSSTPR-----KKERTEEE----
-----KK--------------FRRKAKYFLAT---------------------QLVAVLL
FLSLMG-----------------------------------------GADSS-ELDD
>Cre03.g177900.t1.2_CrGSTM1
-------------------------------------------------MSGNVCI----
-LYKWP---------WGLP--------------SLSPACI-QAEA-YLR-LAGA------
----Q-FEAC-----------------------------------PTS------S-S-SP
---TGQLPALER---------DAFISPAEPDE-GAVLAYAKKH-IKD----LDAPLSLAQ
RAD-LLA--FT---S-LVEN---------------RLN-VATLMTCWCEPRGFAEMKKAA
YGN--KLPFPLSQLIP--WSKQ---REVRRRL------------------PA--------
HV-------------------------------------E-PDQAFADAAAVLD-A----
----LADRLRS--SGAA-----FF----FG-S-----APSSLDALLAGHLL-FYRVS---
-----------------------------------------------PAAAP--------
-------------------------------------------V-LQ--DK---V-LSQ-
--PVLCEYLDRL----LGR-HFALPA----------------------AA----------
---------------------------------LEQGAGGSGG--PPPKVEPSAAE----
-----LT--------------FRRHSTYWLLG---------------------AGAAVAA
YVLLSGQYV----------QFAT-------------------MLEHAAESLDDDGDD
>kfl00358_0110_v1.1_KnGSTM1
----------------------------------------------------MVFT----
-LLQHP---------WNLP--------------SIDVACI-EAQV-YLR-LAGA------
----A-FED-------------------------------------VP------T-R-VG
---AEQIPALED---------GDEVVMASES--GGIPAYLRETKGID----LDSALTAAE
RAD-AEA--LS---A-LAHL---------------RLR-AALHYSLWLEEANY-KLCQHA
YAP--ALPFPLNRVLA--YLAH---KQADAQF------------------QT--------
GE-V-----------------------D--------AAHV-RAEVYRQAERAYA-A----
----LATRLG----EQR-----YF----FG-N-----RPSRVDAAVFAHLL-FLEKA---
-----------------------------------------------PLVET--------
-------------------------------------------S-LK--TS---A-FSH-
--PNLVKYVKRLELEVLSA-RPDMPR----------------------PF----------
---------------------------------TRT-PGQSSR-----EDTRSEEE----
-----KR--------------LTSRAWYFVGA---------------------QVAAVIA
YVVFSS-----------------------------------------LEVEEVELEE
>Pp3c3_21020V3.1_PpGSTH1
MGGCC-----QKQVREHVSKQSAVVPSWASSP------------AYEEGTR--KVK----
-L-------------VGD---------------VTCPYTQ-RVRI-ALL-EKGV------
----P-VEASLV-------------------------PDD-LRGCKGE--DLGT-IS-PD
---G-KFPVFQ-HG--DRKITG--------SVD-SILAY------------VEENFE---
------N-------S-LLPN--G---------------LEK-EVAQWVSYIRD-H-----
FSN------VIEDALH-----N--------------------------------------
GD----------------------------P-----YAQD-SLERLNESLAHLD-SG---
----LELHHKE---GKH-----FL-----G-S--KF---TLVDVYLIP-FL-SLMDL---
---ITYIRGFAINPSYSRLCAYKSAMCTFKCYKPVQVGTELSKTILVKSSIEKPSQPMVC
MTLLQHKSILRHLDAFVKLVKELSVQRTIFGTRLKEVPKLYGRL-LELLQEHAQM-EERI
IFPALETADQALTESAIKDHARDLPVMNGI------------------RE--DIKGIMSL
RQGNFDHREALSALARRVEAFEVHAKEHFQGEEKEQLP-----LLEAAGFATNKQQ---A
MLGQ---SF------LVMEVSHSRLLPYLLEALKP--------------HEVHQYLGIMK
SSTSDTENCCTLPKIAQALNN--DEF-------PSL------GPLQHTKLQYRPSMA
>Pp3c13_16840V3.1_PpGSTH2
MGGCC-----QKQVRQVVSKHSVVMPSRVSPPVC--------VQVNKADEV--KVK----
-L-------------VGD---------------ITCPYTQ-RVRI-ALL-EKSV------
----P-AETSLV-------------------------PED-LMGGKGD--NLAA-ES-PD
---G-KFPVFQ-HG--PHKITG--------SVD-SILTY------------IEENFE---
------N-------P-LLPS--G---------------LEK-DVAQWVSYIRD-I-----
FSN------VIEDALH-----N--------------------------------------
GD----------------------------P-----YAQD-SLERLNESLACLD-DG---
----LELHHKE---GKH-----FL-----G-S--NF---TLVDVYLIP-FL-SLMDL---
---VTYIRGFEINSSFTRLSAYKSAMCTFKCYKPVQMGTDLTKTILVQSSIDKPSQPMVG
LALLQHKSIIWHLKAFVKLVKEFSMQRTVFVTRLKKLPKVYGRL-VELLLEHAQM-EERV
IFPALETADQALTESALKDHARDLPVMNGI------------------RE--DIKGIMSL
RQGNFDHREALTALAGRVEAFEVHVKEHFQEEEKEQLP-----LLEAAGFGTSKQQ---P
MVAQ---AF------LVMEASHSRLLPYLLEGLKP--------------HEVHQYLGIMK
LSTADAEKNSMLRRIAHVLNN--EEF-------PSL------GGLPLTSVQGRPGMA
>Pp3c12_15440V3.1_PpGSTH3
MGACL-----QKHVREKVSKSAAIVPSWASSP------------GYIDDEG--RVK----
-L-------------VGD---------------VTCPYTQ-RVRI-ALL-HKNI------
----P-VNASLV-------------------------PDD-LRSYRAE--NLSA-TS-PD
---G-KYPVFQ-HG--DQKFTG--------SVD-AMLAY------------IEETFE---
------N---P---P-LLPN--G---------------LEK-EVARWVSYIRD-T-----
FTV------NVLDILH-----N--------------------------------------
GD----------------------------P-----YAQD-SLERLNESLARLD-SG---
----IK---PQ---GKH-----FL-----G-S--KF---TLVDVYLIP-FL-SLVDL---
---VTYVRGFTIDSSYSRLLSYKFSMCKFKCYKPVQVGVDLSKDILVKSSIERPPLPLVS
FALLQHKSITWHLEAFVKLVKEFTMQRTVFGTRLKELPIAYGRL-LEILQEHAQM-EERI
IFPALEMADQALTESALRDHSRDLPVMNGI------------------RE--DIKGVMSL
RLGNSDHREALSALVGRVEAFEVHVKEHFKEEEKEQLP-----LLQAAGFGTKKQQ---P
MVGQ---AL------AIMESSHSRLLPYILEGLRP--------------HEVHQYLGIMK
STSSDAEKEYLIPKIAHALNN--DEY-------PAL------GGPQYTKGQSRPSMD
>Pp3c16_23080V3.1_PpGSTH4
MGICFPKAAQPKYKDEPLPKPSAVVPTSSSPIYCEETPEP-HEHSYSAESNLPRVQ----
-L-------------IGD---------------MLCPFTL-RVQI-ALQ-FKGV------
----I-VDPTWL-------------------------PVD-LTNP-----KLVN-AS-PN
---G-KYPVLH-YG--LHKLSG--------STD-AMLDY------------IEETFE---
------D---P---T-LIPK--P---------------VET-EVMQWVAFIRD-E-----
LTP------IVGQLLY-----D--------------------------------------
GS----------------------------P-----LVQQ-ELEKLESCFMKLD-SG---
----IWEHGKQ---GRF-----FF-----G-N--QF---TLVDVYLIP-IL-LLVDV---
---AKFFRGIEISTLHSHLLAYSRAMHSFPNYAPVRVNTELLKGAVAKTLVERAPSPLIV
MTVLQHRSILWHLERLVVLADGLSGRRGVAGKQMQLLWKMYGRS-LDLMQEHAQM-EERV
IFPAIESTEEGMSECALADHARDLPVMNGI------------------RE--DIKGVMAL
EQGCSDHLEGLQAVVKRLHILQENSVEHYHEEERDLLP-----QLNAAGLGNKKQE---E
LVTQ---SI------AVMEETHGRLLPFFLQGLEP--------------HEISQYFGLLH
SLFD-GGKSRVFTRMSFCLKNADEEF-------TEL------ANPSNEKTVGL----
>Pp3c25_11830V3.1_PpGSTH7
MGICFPKAAHSKYKDEPLPKPSAVVPTSSSPIYCESTPEPSDEQSYSAESNLPRVQ----
-L-------------IGD---------------MLCPFTL-RVQI-ALQ-FKGV------
----V-VDPTWL-------------------------PAD-LTNP-----KLVN-AS-PT
---G-KYPVLH-YE--LHKLSG--------STD-AMLDY------------IEETFE---
------V---P---T-LIPK--P---------------VEA-EVMQWVAFIRD-E-----
LTP------IVGQLLY-----D--------------------------------------
GS----------------------------P-----LVQQ-ELEKLESCFMKLD-SA---
----IWEHGKQ---GRF-----FF-----G-N--QF---TFVDVYLIP-IL-LLVDV---
---AKFFRGIEISTLHSHLLAYSRAMHSFPNYSPVRMNTELLKGAVAKTLVERAPSPLIV
MTVLQHKSILSHLERLVALADGLSGRRGVAGKQMQLLWKMYGRL-LDLMQEHAQM-EERV
IFPAIESTEEGMSECALADHARDLPVMNGI------------------RE--DIKGVMAL
EQGCSDHLEGLQAVVKRLHALQENSVEHYHEEERDLLP-----QLNAAGLGNKKQE---E
LVSQ---SI------AVMEETHGRLLPFFLQGLEP--------------HEISQYIGLLH
SSCD-GGKSRVFTRISFCLKNADDEF-------SEL------ATPSIDKAAGSYCLL
>Pp3c6_4750V3.1_PpGSTH6
MGVCCPKMAPAKHKDEQLSNPSAVVPASSSPTYCESSPSE--EMTYAAESNLPRVQ----
-L-------------IGD---------------VLCLFTL-RVLI-ALQ-FKGV------
----V-VDATWL-------------------------PAD-LTNP-----KVVN-TS-PD
---G-KYPVLK-YG--HHKIVH--------STD-VMLEY------------IEETFQ---
------D---P---T-LIPS--P---------------IRS-EVMNWVAFIRD-E-----
FTP------IVGQLVY-----D--------------------------------------
GS----------------------------P-----LVQQ-ELRNLESAFAKLD-SG---
----KLVHGKQ---GRF-----FF-----G-N--HF---TLVDVYLIP-AL-LLVDV---
---AKFFRGIEIGAAHPHLLSYSLGLHSFPNYAPVRVDLELLKGAIAKVLDERAPSPLIV
MTVLQHRSISWHLEKLLALADELFGRRG-AGKRMQLLWKMYGRL-VDLMQEHAQI-EERV
IFPAIDCTEEGMSESALMDHARDLPVMNGI------------------RE--DIKGVMAL
EQGGSDHLEGLQALAARLRVYQKNVVEHYHEEERDLLP-----QLNIADIGRDKQE---E
LVIQ---CF------GVMEESHGRLLPFLLQGLER--------------HEVNQYLGLFQ
KSFE-GGNSRLFMRMSSCLENADEEF-------GEV------MAPAKDNA-------
>Pp3c16_23090V3.1_PpGSTH8
MGICCPKLAPSRHGDDTLSKPSTVVPTSSCPTLRETTHNM---TTYAAK-RIPRVQ----
-L-------------IGD---------------KFCPFTL-RVLI-ALQ-FKGI------
----H-VDAAWL-------------------------PED-LRNP--N--RIIT-AS-PN
---G-KYPVLQ-NG--LHRLIS--------STS-AMLDY------------IEETFQ---
------Y---P---T-LIPS--H---------------IKG-EVIKWASFIRD-E-----
FTP------TLAQLIH-----D--------------------------------------
GN----------------------------P-----VVQQ-RMTDLKSAFAELN-NG---
----KRQHGKQ---GRF-----FS-----G-S--QF---TLVDVYLIP-TL-LQVDV---
---AKFFRGVSIDTVNSHLLSYSRAMHSFPNYAPVRVDMDLLKEAVAKLLFERDSLPFVV
MTMLQHRSILRHMKKLVVLADELFGTLGVPGKHVHLLWKMDGRL-VDLMQEHAQM-EERV
LFPAIDSRGQGMTGTALTDHARDLPVMNGI------------------RE--DIKGVMAL
ERDCADYLEGLQALSTRLRAFQENTVDHYHEEERDLLP-----KLNVIDLATKKQD---E
LMVQ---CF------GIMEDSHGRLLPFLLQGMEP--------------HEVIQYLELLK
KSFE-GGKSRLFTGILFCLENADEEF-------IEM------MALENAKTAGS----
>Pp3c25_11860V3.1_PpGSTH5
MGICWPKLAPSKHKDELVSKSSTVVPTSSSTTDYESSTHE--EANRAAKRNIPGVE----
-L-------------IGD---------------LLCPFTL-RVLI-ALQ-FKGI------
----L-VNPTWL-------------------------PAD-LKNP--N--RIII-GS-PN
---G-KYPVLQ-YG--LHRLIG--------STG-TMLDY------------IEETFQ---
------D---P---P-LIPR--F---------------IRD-EVMKWVAFIRD-E-----
FTP------ILVQLIY-----D--------------------------------------
GS----------------------------H-----LEQH-KMTNLESAFAELN-NG---
----KCEHGKH---GRY-----FL-----G-N--QF---TLVDVYLIP-SL-LLVDV---
---AKFFRGITIGTVHSHLLSYSQAMHSFSNYAP--------------------------
---------------------------------------MYGRL-VVLMQEHAQM-EEMV
LFPAIDSTDEGMSGTALTDHARDLPVMNGI------------------RE--DIKGVMAL
EQGYSDYL-GVQALATRLRVYQHNTVVHYREEERDLLP-----QLNLVDLGCKKQE---D
LVTQ---CF------QIMEESHERLLPFLLQGMEP--------------YEVNQYLGLLQ
KSFV-GGTSRLFTRNSHYLKNLDEEF-------SEL------VAP------------
>Mp6g11150.1_MpGSTH1
MGSCWSRDADAEEHEWKTPKASAVAPASDSPSTQSPTKSAPQKKIQIEEQEIKEVR----
-L-------------YGD---------------PMCPLTM-QILL-ALR-YKDV------
----H-YECSWL-------------------------DKE-WTQKQ-E--WAAR-NG-SE
---L-KLAVLQ-HG--RDKISG--------SPD-AILQY------------IESSFP---
------D---K---P-LVPQ--G--------------EVAK-KVEEWTAYLRD-T-----
LGP------LVSQLLY-----D--------------------------------------
GE----------------------------P-----SIQE-ELAELDLALAKVN-GG---
----LQKFYGD---GPC-----FF-----G-E--QF---TMADVLLIP-TL-ALLDP---
---LKEFRGIGICSAYISLLAYKRNMHSLPVYAAAKVTPEALNKYVATKLEQRAPPPLLI
LMLMQHRSILWHFNKLVLLVDELKGVQSIGIPQLKRLWKGYGRL-VEVLQEHAQM-EERV
IFPAIEHYNPGVTQEANADHGRDLPITNGI------------------RE--EIKSLVSL
DQGTADYSESLVNLATRLRTLQMNTEEHFQEEEKEFLP-----LLDSAAFGKEQVE---P
MVTH---CL------GVMESSHGHLLPFFLSGLNA--------------QDMYQYMMVLH
KSLA-ESKPSLFTRMLHVVRNADDEF-------STF------SPFKMTTAGA-----
>AagrOXF_evm.model.utg000117l.114.1_AaGSTH1
MGACFAKQGKPDSG--KLQKKSPIVPAS--------AKAQQQN------------R----
-L-------------FGF---------------RLCPFTA-RIRL-AIQ-AKGV------
----K-FEQAWE------------------------GTED-WFNF--D--WVGA-ER-TS
---Q-KVLALQ-HG--ERMVTG--------SPD-AIIEY------------IDETFK---
------E---P---P-LIPS--G--------------DVEE-PVREWTSYVRD-K-----
FSP------LVSQLLC-----D--------------------------------------
GS----------------------------V-----ATQQ-ELVKLDAVFGRLD-HA---
----MWLHGKG---GPF-----FF-----G-S--QF---TMTDVYLIP-FL-DLVQL---
---LTYFRGIEISSSHSRLLSYSKKMQSFSVHIPVKLDIAVLKSSIAKKLLDGSPPPMLI
ITTLQHKSILAHLDRVVQLADELGGKQGQGISQMRLLSKKYGQL-VEIMQEHAQM-EERI
VFPALENVDTGVTQMADDEHARQLPIMNGI------------------RE--DIKSITAL
EMRSPVRDEALHALAIRLQEFTEQTTEHFKEEESKLLP-----VLQQAGLGVKHQE---V
LVTK---SL------CVMESSHSHLLPYLLSTLSP--------------NEIHQYMTVAQ
KCLG-DSKPVLLRRMIQVLKAADEEL-------PAL------ATRWDCAAGS-----
>SELMODRAFT_420348_SmGSTH1
MGACFSRTECPCEA----RRNSSVAPAAEISGSTH------------------FVR----
-L-------------SGL---------------AISPFTA-RVRI-ALQ-FKGI------
-------------------------------------QPD-LVEPQLQ--DPSA-WL-DF
---E-RFPVLE-HG--SDTISG--------SSD-AILDY------------IDRKFK---
------Q---P---P-LIPS--W--------------KLKK-KIRQWIAFVRD-V-----
FTP------LVLEAWK-----N--------------------------------------
KD----------------------------L-----RLDN-DFHKFSAAFGKLN-AG---
----IAENSSG---GKF-----FM-----G-A--AM---TMVDVYLVP-FL-ELVEP---
---LKFLHGINVGDENTKLADYIREMGSFPSYSPVSADKATLHGFACKELEDRSQAPAVA
YTVLQHLSIVRHLERLVDVSDGVVAQRGGIATKLKNAARDYDRL-LALMQEHAQM-EEKV
IFPALEKAERGVTKFANEDHARDFPMMNGV------------------RE--DIKTVMVL
EQGSFSHIEALSALADKLRTLKGSTVKHFLDEERELLP-----SLEVAGVDARKQE---L
LMAD---GL------SLMGASHSHLLPYLLSALLP--------------HEIHQYMVLLQ
RSFREQGK---VERVVTILRS-DDEF-------PLV------AADSVVASP------
>Cre16.g670973.t1.1_CrGSTAlA2
MSL----------------------------------------------------K----
-I-------------Y-----------------PVPGRA-EVARL-CLS--IGI------
----P-YED--V-------------------------IYTGFGEAKPK------F---PF
---G-QVPVLEFPD-------G---KMLAQSG--AIDRY------------TAK------
----LAG---------LYPE---DPI-----------Q-AA-FADQAVFLLND---FTDL
FSSSYSLP----------------------------------------------------
LE-E---------------------KIK--------ARQD-MLAKGGEKLKLLE-K----
----LVASI-----GDK-----YLA----G-A--KL---SYADLALFV-SF-STMIC---
----GQLDGIP---------------------------------------KD--------
-------------------------------------------L-FK----------NY-
--PALKAFRSRI---------ATEPGVKAFYD----------------KNSEGFRAAFK-
-------------------------------------P---------------DA-----
------------------------------------------------------------
---------------------------------------------------------
>Cre16.g688550.t1.2_CrGSTAlA4
MAP----------------------------------------------------K----
-L-------------Y-----------------AIPGRG-EVARL-LFH--IGV------
----Q-FED--V-------------------------RIDGWPEQKSK------F---PF
---G-QVPVLELDD-------G---RMLAQSG--AIGRY------------VAK------
----LAG---------LYPE---DPI-----------Q-AA-FADQAVFLVQD---VWDT
LMPSFSLP----------------------------------------------------
AE-E---------------------RAK--------ARQD-ALAKGGDKLKQME-K----
----LLEPVEK--SGGW-----VAG----G-D--KM---SFADLEIYV-SL-SNLVC---
----GMFDGIP---------------------------------------KN--------
-------------------------------------------L-LD----------SY-
--PVLKAYRNRV---------AQVPAIKAFYD----------------KDGEGVRAAFR-
-------------------------------------P---------------DA-----
------------------------------------------------------------
---------------------------------------------------------
>Cre16.g682725.t1.1_CrGSTAlA3
MPL----------------------------------------------------K----
-L-------------Y-----------------AGAGRA-EVSRL-LFT--IGV------
----P-FED--V-------------------------TYTYFAEFKAK------T---PF
---G-QVPVLEFED-------G---SMLAQSG--AIDRY------------VAK------
----LTG---------LYPE---DPK-----------D-AA-FADMVVFHVTD---FMDL
FMPTWTMP----------------------------------------------------
AE-E---------------------KVK--------ARQD-ILAKGGDKLKQLE-K----
----IIEKANA--EGGG-----WLA----G-G--KL---SFADVVVFT-YL-SGITS---
----PIMEGIP---------------------------------------KD--------
-------------------------------------------L-LN----------SY-
--PAIKAFRNKI---------ANLPAVKAYYQ----------------DKTEESRASYK-
-------------------------------------P---------------DP-----
------------------------------------------------------------
---------------------------------------------------------
>Cre17.g742450.t1.1_CrGSTAlA7
------------------------------------------------------------
------------------------------------------MKL-ALA-AVK-------
----Q-FEF--E-QVEYS-------------------------TMKAHPD------QYPF
---G-QCPRLV-D--------G---IDLVQSN--AILRY------------LARHYK---
----------------LYGK---DEK-----------EGL---VDMIMEGVES-------
LRV------KYLALVY--------------------------------------------
QE-K--------------------------------LADA-AMD--GAHLVFFS------
RL--LQRNAAG--AGKV-----FV-----G---AGL---TMADLCVFD-IV---------
------------------------------------------------------------
-------------------------------------------LHNRIFPD--KMKEVY-
--PELLAFHDHV---------AALPG---------------------------IKEYLAS
-------------------------------------P---------------KR-----
------------------------------------------------------------
-----------------------------------------------VAAVNGNNLG
>Cre17.g742300.t1.1_CrGSTAlA6
--------------------------------------------------MSRPV-----
-I-------------Y----------------FPIRGRA-EVLRL-AIV-AGG-------
----D-FDV--V-DVNYQ-------------------------EQKSDRE------KYPF
---G-QCPRLV-D--------G---LNIVQSN--TIARY------------LARKYK---
----------------LQGK---DET-----------EVA---VDEIMEGVES-------
LRV------KYVNLIY--------------------------------------------
ND-K--------------------------------LEEA-AKD--GAHMVYLA------
NF--LAKN-----GGKH-----TV-----G---AGL---TIADLCLWE-IL---------
------------------------------------------------------------
-------------------------------------------LHLRIFED--AIKKEY-
--PELVVFHDHI---------ASQPG---------------------------IKEYLAS
-------------------------------------P---------------KR-----
------------------------------------------------------------
-----------------------------------------------LAAPNANTLG
>Cre17.g721350.t1.2_CrGSTAlA5
MTIHKTNKPRV------------------------------AEDGEYTATSTLPV-----
-L-------------Y----------------YPARGRA-EPIRL-VLA-FAG-------
----Q-WSI--R-QIQ-A-------------------------IQRREWD------GYPF
---R-QLPRFI-DE-----VHG---VDLVQGG--AILRH------------LARKYD---
----------------LYGG---ERG-----------DVAAARVDMMLDGVAD-------
LRV------KLRDLVV--------------------------------------------
SK-Q--------------------------------LAQA-AVAMMGPGLACLE------
YV--LANSRFS--EAGW-----FV-----G---PRP---SVVDFAAFD-LV---------
------------------------------------------------------------
-------------------------------------------LHLAQLED--AVRGRF-
--PLLVEHHDRV---------AGLAG---------------------------VREYLAS
-------------------------------------D---------------SRH----
--------------EVVWPVDWIRS-----------------------------------
------------------------------------------TPGAGSGAAGGNA--
>Cre02.g142200.t1.2_CrGSTAlA1
MSAQSPAE-----------------------------------------------Q--WE
-L-------------Y----------------WPGMKGR-EYVRL-VFE-EAGV------
----P-YDMGLAGIVEWV------WKGG-----------N--------------T-GFPV
---R-APPAVR-RG-------D---FTLSGTP--VLMAY------------LGRQFG---
----------------LMPT---DPE-----------E-AA-HVEQLLAVVTD-GVEGRA
FHP----------------------KDFYASHK---------------------------
TQVE-----------------------E--------YIEQYGKQRLPKYMSYWE-E----
---VLTKNPHQ-------SG--FL----VGKD-------SVADLAVYQ-YM------A--
--------------------------------------------------AQ--------
------------------------------------------------------------
--QHYRRWYDDV----------EAPAAKAHQA----------------RP--RLAAYLAS
-------------------------------------PRCPPW----------DSD----
-----------------------------------------------------SMM----
---------------------------------------------------------
>CMT103C_CmGSTAlA1
MPTVRVD----------------------------------------------RVK----
-V--------------G-------------ERSPPAG---SIVVG-----IRGL------
----PVYDF--V---------------------------DR---------RYVQ--DVPF
HRL--NLPYLI-DAR------GTRPIAITETL--AILRH------------LARTYG---
-HQ------VS---EYALGA---DPY----------VDMIA-------------NIVME-
LNG------ATARACY----------------------------------GS------QS
AD-Q---------------------AIQ--------VYTE----MMVPKLVALE-SYCRR
H--KVAACAK----GSD---PRFLG----GSE------PSYADLFLAE-LL-DHIET---
------LPG---------------------------------------------------
---------------------------------------------LK----------AF-
--PHLSQLRQNVHGLERLQE-LNSPS----------------------RAACNNKIAL--
-----------------------------IGSGSKMPP----------------------
---------------------PGKL----LKL------PE-------------EAIAAAR
DAVIL--------SKDRTER-------------------------------------
