# Supplementary material for: Genes encoding cytochrome P450 monooxygenases and glutathione S-transferases associated with herbicide resistance evolved before the origin of land plants
Source: PLoS One. 2023 Feb 17;18(2):e0273594. doi: 10.1371/journal.pone.0273594 (PMC9937507; doi:10.1371/journal.pone.0273594)
Supplement: S8 Text — (TXT) [file pone.0273594.s017.txt]

>Pp3c15_23900V3.1_PpGSTF1 318 bp
MAI----------------------IVHGA-GFSTCTQRTLTTLAELNVDYKLEFVDMM-
-K--GVHKSPEFLKKQPF-GQIPVLEDG-DIQIFESRAIIRYLAEKFE-GQGTPLLGKTV
KD-KALVSQWLEVESQNYNP---PTAQIVYQRVFS-SMFGSSCNEDVVTEQVAKLEKVLD
VYEAHLSNN-----K--YLAGDFFSLADLSHLPYTYLLVN---AAGK--SDLIT--SRPH
VSAWWNDI----SS----R--------------P--------TFQKVL--GMNEFNKK--
--E---------------
>Mp7g11560.1_MpGSTF17 318 bp
MTF----------------------QVHGT-APSTCTGRVLIALYEKNVDFQIVEVDLM-
-K--GEHKSPEFLKNQPF-GQIPFIVDG-DVQLFESRAICRYVAHKYA-DQGTPLYGATA
AD-AALTEQWLEVEAQNYNG---PIAALVFNLVFA-PMFGAPRDDAVVAAQTAKLEAVLD
VYEQRLSES-----K--FLAGDFFSLADLAHMTYTHYLIN---MAHQ--GAMFD--SRPH
VKAWVAEL----FA----R--------------P--------SYQKWL--ALPGHLH---
------------------
>Mp7g13390.1_MpGSTF18 318 bp
MGI----------------------EIHGT-AASTCTGRVLLTLFEKNVDYKIVQVDMA-
-K--GEHKSPEFLKSQPF-GQIPYIIDG-DVKLFESRAIARYVTKKFA-DQGTPLYGSSP
KD-AALTEQWLEVESQSYNG---PISTIVFNLVFA-PMFGMTTDEAVVAAQTAKLEAVLD
VYEKRLSES-----K--YLAGDFFSLADLSHITYTHYLMN---VAQK--GAIYD--SRPH
VKAWIADL----FS----R--------------P--------STQKWL--KEAGFAK---
------------------
>Mp7g00790.1_MpGSTF15 318 bp
MAI----------------------QIYGY-AGSTCCGRVLLTLFEKNVDYKISHVDLY-
-K--REHKSPEFLKHQPF-GETPYVIDG-DLTLFESRAIARTYARKYA-DRGTALYGSSP
QE-EALVEQWLEVEAQHYDS---AISKIVYNLLFY-PKFGLPCDHGVVAEQMAKFEAVLD
VYEKRLSES-----K--YLAGDFFSLADLSHITYTYYFIE---IAHR--GAVFD--SRPH
VKAWIADL----FA----R--------------P--------TTQKWL--KLGGHIP---
------------------
>Mp5g16180.1_MpGSTF13 318 bp
MTI----------------------QVHGP-VGLTSTGRVLITLFEKEVHFEVVNVDMM-
-N--LEHKTPEYLKSQPF-GQIPFIVDG-DLTLYETRAIARYIEHKFG-DQGTPLYGQTP
ED-HALTEQWLEVESHHYMG---PVHDVVYNVCFA-HLWGKKCDDVVVAAGMAKLEAVLD
VYEDRLSAT-----E--YLAGSFFGLADMSHIPFTYFMIH---LAHK--GHIFF--CRPH
VNAWVAKI----HS----R--------------S--------STLKWL--NMAGLAK---
------------------
>AagrOXF_evm.model.utg000024l.258.1_AaGSTF6 318 bp
MAP----------------------KVYGM-AGSTCTGRVLATLYEKGVDVELVPINLG-
-A--GEHKQPDFLKLQPF-GVIPVYEDE-DVTLYESRAIARHVAHKHA-LEGTLLYGETI
VD-TALTEQWLEVESQNYNP---LVSSIVFQLVFI-KWRGGQTDEKVVEEKLAQLEKVLD
IYEERLSKS-----K--YLAGDFFSLADLSHLPYTHYLIN---ICGK--PDPIR--SRKH
VNAWWEDI----SS----R--------------P--------AWKKVL--ELSKH-----
------------------
>AagrOXF_evm.model.utg000008l.270.1_AaGSTF2 318 bp
MAP----------------------KVYGM-AGSTCTGRVLATLYEKGVNVELVPINLG-
-A--GEHKKPEFLKKQPF-GVIPVYEDE-AVTLFESRAIARYVAHKHA-SEGTKLYGESV
KD-KALTEQWLEVESQNYNP---LVSSIVFQLVFI-KWRGGQTDEKVVEEKLAQLEKVLD
IYDEHLSKS-----K--YLAGDFFSLADLSHLPYTHYLIN---IAGK--PDPIR--SRKH
VNAWWEDI----SS----R--------------P--------AWKKVL--ELSKH-----
------------------
>AagrOXF_evm.model.utg000014l.42.1_AaGSTF5 318 bp
TAPA-------------------PIKVYGL-GPSTCTARVLAAIFEKEVDWELVTVNIM-
-T--GEHKQPEFLTKQPF-GQIPVLEDG-DLVLFESRAINRYIANKYE-GQGTDLLGKTA
KD-KALVENWLEVESQNFDP---PIKSIVFQLVFT-KWFGRETDPEVVAAQLPKLEAVLD
IYEARLSKS-----K--YLAGDFFSLAEVAHLPYLHYLVN---VGQL--SDPVT--SRKH
VNAWFQDI----TS----R--------------P--------AWKKYL--ALASAQ----
------------------
>SELMODRAFT_142654_SmGSTF1 318 bp
MAI----------------------KIYGI-PMSTCTGRVLYTLKEKSLDYELVPVNLA-
-T--GEHKHPQFLAKQPF-GQIPVLENE-GLTLFESRAISRYICD-LS-PKGEPLYGKTP
ED-RALVEQWLEVESQNFNP---PISTIVFQLVFS-KFRGLTPDQEVVESNLKKLDSVLA
IYESHLASQ-----D--YLAGSFFSLADLSHVPYLHYLIN---VAKK--GDVVT--SKKN
VSAWWEKI----SS----R--------------P--------AWQEVV--AAAAAAP---
------------------
>kfl00043_0220_v1.1_KnGSTF1 318 bp
MAP---------------------LKIHGL-SLSTCTRRVMTTCLEKNVDFELVEVDLM-
-K--GAHKAPEFLALQPF-GQVPVLVDG-DLTMFESRAMARYIATKWA-GQGTDLFGKTE
KQ-RALVDTWLEVEGQNYNP---PVATIVGQVVFA-PMFGGQTDMKVVEEQIQKLEKVLD
VYEDHLAKN-----Q--YLAGDEFTLADLSHLPYTALLLK---TDAG--AGFLR--R-AH
LKAWWERI----ST----R--------------P--------SWLKIT--GTESARNV--
--EEYTGWVDPAEKHDPE
>kfl00151_0140_v1.1_KnGSTF2 318 bp
MAP---------------------VTVYGI-YLSTCTRTVMTALEEKNVPYKFVIVDVT-
-K--GEGKQPAHLARQPF-GQVPALEDG-DVKMFETRAIVRYIANKWA-SQGTDLLGKTA
AE-KALTDTWTEVESQNYDP---PISVIVAQRVFR-AMHGKQADEAIVAQETTKLEKVLA
VYDAHLADK-----E--YLNGSSFSAADLSHLPNTDYYVN---KGGG--EVVLK--KYPN
VWAWWQRI----SS----R--------------P--------SWQKVA--AMN-------
------------------
>kfl00151_0280_v1.1_KnGSTF3 318 bp
MAP---------------------VTIYGM-NMSTCTRRVITTLEEKSVPYEVVTVDLS-
-K--GAHKQPDHLARQPF-GQIPAFEDG-DVKVFESRAIARYISNKWA-SQGTDLLGKTA
AE-KALTDTWVEVEAQNYNP---PLSTIVAQKVFL-PMYGQQTDEKVVAQETEKLEKVLA
VYDAHLADK-----E--YLNGSSFSAADLSHLAYTDYYVN---KGGG--EAVLK--KYPN
VWAWWQRI----SS----R--------------P--------SWQKVS--AMY-------
------------------
>Mp7g02980.1_MpGSTF16 318 bp
MKL------------------------YGV-PGSICTTRVLVTAAEKGLKTQLIPVDIS-
-A--GDQKKPQYLAIQPF-GQVPALQDG-DLTLFESRAVIRYLADKYE-GQGTPLYGSSN
RD-RALVEQWLEVESHNFNP---HISIVLNELVFT-MSRGEDPDTKLVTTHYERLDRVLD
VYEAHLSRQ-----K--YLAGDFFSLADLSHLPTIFYLIR---VAKK--PNVIF--RRPH
VLTWWQLI----SN----R--------------P--------AWKAIA--PSIMTVTK--
--QPKT------------
>Mp5g04090.1_MpGSTF11 318 bp
MGV----------------------KVYGI-PMSTATRNVLMVLMEKEVDFELVPVDMK-
-N--LGHKSPEHLAMNPF-GKVPVYQDD-DITLFESRAINRYVASKYE-GQGTPLLGSTP
KE-QALVQQWMEVEGQSYYP---PCGALVSQLFFN-KIFGQGPDPAIVEVNEAKFNAVLD
IYEARLSES-----K--YLAGDFFSLADIGHLAHTEYFMA---HTGK--ADLIN--SRKH
VAAWWKDI----ST----R--------------P--------TWKKVI--SYGQ------
------------------
>Mp5g04090.2_MpGSTF12 318 bp
MGV----------------------KVYGI-PMSTATRNVLMVLMEKEVDFELVPVDMK-
-N--LGHKSPEHLAMNPF-GKVPVYQDD-DITLFESRAINRYVASKYE-GQGTPLLGSTP
KE-QALVQQWMEVEGQSYYP---PCGALVSQLFFN-KIFGQGPDPAIVEVNEAKFNAVLD
IYEARLSES-----K--YLAGDFFSLADIGHLAHTEYFMA---HTGK--ADLIN--SRKH
VAAWWKDI----ST----R--------------P--------TWKKIK--RHV-------
------------------
>AT2G30860.1_ATGSTF9 318 bp
MVL----------------------KVYGP-HFAS-PKRALVTLIEKGVAFETIPVDLM-
-K--GEHKQPAYLALQPF-GTVPAVVDG-DYKIFESRAVMRYVAEKYR-SQGPDLLGKTV
ED-RGQVEQWLDVEATTYHP---PLLNLTLHIMFA-SVMGFPSDEKLIKESEEKLAGVLD
VYEAHLSKS-----K--YLAGDFVSLADLAHLPFTDYLVG---PIGK--AYMIK--DRKH
VSAWWDDI----SS----R--------------P--------AWKETV--AKYSFPA---
------------------
>AT2G30870.1_ATGSTF10 318 bp
MVL----------------------TIYAP-LFAS-SKRAVVTLVEKGVSFETVNVDLM-
-K--GEQRQPEYLAIQPF-GKIPVLVDG-DYKIFESRAIMRYIAEKYR-SQGPDLLGKTI
EE-RGQVEQWLDVEATSYHP---PLLALTLNIVFA-PLMGFPADEKVIKESEEKLAEVLD
VYEAQLSKN-----E--YLAGDFVSLADLAHLPFTEYLVG---PIGK--AHLIK--DRKH
VSAWWDKI----SS----R--------------A--------AWKEVS--AKYSLPV---
------------------
>Mp1g26760.1_MpGSTF1 318 bp
MATASS----------------PKVKLFGA-PYSTCTSRVIMCLMEKQVDYDLQVVDIA-
-K-TQDHKKPEFLAMQPF-GMIPVLQDK-DIQVFESRAIVRYIARKHE-GHGTPLYGTSE
KD-RAMVEQWLEVEAQNYNP---AIAPAVWHLVHA-PLFGQQGDPAIAATSLQKLEKV--
------------------------------------------------------------
------------------------------------------------------------
------------------
>Mp5g00330.1_MpGSTF9 318 bp
MPLCGK---------------PPKCRVYGA-PYSICTSRVIMTLMEKEVDYELRLLDTA-
-GLTKEYKEPRYLALQPF-GKTPLFQDS-EVKMFESRAIIRYIARKHD-DHGPHLYGTNE
KE-RTMVDQWLEVEAQNYNP---AIAPAVFHLVFA-AWFGKIGDIRVINPSLERLEKVLD
IYEAQLMKT-----R--YLAGDFFSLADLSHLPFTHLLIN---HAGK--GDLYS--KRPF
LKAWWEDI----FS----R--------------P--------TWLKHL--AKA-------
---------DPNE-----
>Pp3c15_5310V3.1_PpGSTF9 318 bp
MAEG---------------------KLHGV-ASSTCTGRVLVALLEKGVDFELKVVNVR-
-K--GEGKTPEHKALQPF-GLIPVLQDG-SLTLFESRAIIRYIANKFE-GQGTPIYGSTP
VE-KALVEQWLEVEGQNFNA---ACKECLKYAA------ASPVDQEKLAQAMEKFSKVLD
IYEARLSDT-----Q--FLAGDFFSLADLSHLTTGWKLFD---KYKQ--GVVFE--GRPH
VKAWWAAI----SS----R--------------P--------AWKRVL--EMI-------
------------------
>Pp3c7_13080V3.1_PpGSTF7 318 bp
MAP----------------------KLYGT-YYSLATAKAIAVMLEKEVDFELVRVSVK-
-D--GEHRKPEYLAKQPF-GLVPLLEDE-DLKLFESGAIMRYIADKYE-AQGTPLYGSTK
AE-RALVEQWMEVEVGTWGA---HMQVLVRELIFT-PMLKKPTNQQTVEDTKVKLQKVMD
TYEAHLTKH-----Q--YLAGDFVSIADLVHLPVSYLILN---EYGM--PGLLS--SRPR
VAAWWEAI----TS----R--------------P--------SWKEIV--KNSGADWE--
--S----WVKAAKSFKPQ
>Pp3c7_13090V3.1_PpGSTF8 318 bp
MAT----------------------KLYGT-YYSSATARAIVVMLEKEVDFELISTSIL-
-L--GEHKKPEYMTLQPF-GLVPLLEDE-DLKLFESGAIMRYIADKYE-AQGTPLYGSTK
AE-RALVEQWMEVESGTFSA---LMRTLVKELIYG-PGLKIATDQKAVEDATEKLNKVLD
VYEAQLTKH-----Q--YLAGDFVSIADLGHLPLSNLYFN---VLGK--RELLS--SRPR
VAAWWGAI----LS----R--------------A--------SWKKIV--SFAGADYE--
--S----WVKAAKSFQPQ
>Mp2g02670.1_MpGSTF2 318 bp
MAI----------------------KVHGR-QISPYVRVVLLVLYEKGVDFEL-------
--VSSDQHSDEYMAMNPF-GKHPAVEDD-GFLLYESRAIVRYFATKYE-SREPNLLGSTP
HE-RALVDQWTEVQGQIFHH---PILKINSELYLG-PTFKKNTDLAVVKQNCAKLELILD
IYDARLAKN-----Q--YLAGNFYSMADLIHIPMLYILLT---HTDQ--GSLIT--RRKH
VYAWYRDI----SC----R--------------P--------AWRKIL--ETQI------
------------------
>Mp5g16930.1_MpGSTF14 318 bp
MAI----------------------KIHGR-QLSFYVRTAMLAMSEMNVESEI-------
--IEDDMHSPEYLAKNPF-GKHPAVEFD-DFILYESRAILRYVATNYG-GL--HLLGSTP
KE-KAMVDQWFEVQGCNFDP---PVRR-------------RVPDVAVVEENLSKFEKLLN
IYDAQLAKT-----K--YLAGDFYSMADLAHIPLLHRFVA---SSGK--ESLVT--SRKH
VNAWYETI----TS----R--------------P--------AWKKIV--EQYPDV----
------------------
>Mp2g18340.1_MpGSTF5 318 bp
MAI----------------------KIHGR-QLSFYVRTAMLAMSEMNVESEI-------
--IEDDMHSPEYLAKNPF-GKHPAVEFD-DFILYESRAILRYVATNYG-GL--HLLGSTP
KE-KAMVDQWFEVQGCNFDP---PVRR-------------RVPDVAVVEENLSKFEKLLN
IYDAQLAKT-----K--YLAGDFYSMADLAHIPLLHRFVA---SSGK--ESLVT--SRKH
VNAWYETI----TS----R--------------P--------AWKKIV--EQYPDV----
------------------
>Mp2g24970.1_MpGSTF8 318 bp
MAI----------------------KIHGR-QLSFYVRTAMLAMSEMNVESEI-------
--IEDDMHSPEYLAKNPF-GKHPAVEFD-DFILYESRAILRYVVTNYG-GL--HLLGSTP
KE-KAMVDQWFEVQGCYFDP---PVRSIVLELYFF-PKFGRVPDVAVVEENLSKFEKLLN
IYDAQLAKT-----K--YLAGDFYSMADLAHIPMLHRFVA---SSGK--ESLVT--SRKH
VNAWYETI----TS----R--------------P--------AWKKIV--EQYPDV----
------------------
>Mp2g22410.1_MpGSTF7 318 bp
MAI----------------------KIHGR-QLSPLVRVAMLAMSEMNVESEI-------
--IEDDMRSPEYLAKNPF-GKHPAVEFD-DFILYESRAILRYVATNYG-GL--HLLGSTP
KE-KAMVDQWVEVQGCYFEP---PVRSLVTELYFF-PKFERVPDVAVVEENLSKFEKLLN
IYDAQLAKT-----K--YLAGDFYSMADLAHIPMLHRFVV---SSGK--ESLVT--SRKH
VNAWYETI----TS----R--------------P--------AWKKIV--EQYPDVKF--
------------------
>Mp2g22390.1_MpGSTF6 318 bp
MAI----------------------KIHGR-QLSPLVRVAMLAMSEMNVESEI-------
--IEDDMRSPEYLAKNPF-GKHPAVEFD-DFILYESRAILRYVATNYG-GL--HLLGSTP
KE-KAMVDQWVEVQGCYFEP---PVRSLVTELYFF-PKFERVPDVAVVEENLSKFEKLLN
IYDAQLAKT-----K--YLAGDFYSMADLAHIPMLHRFVV---SSGK--ESLVT--SRKH
VNAWYETI----TS----R--------------P--------AWKKIV--EQYPDV----
------------------
>AT3G03190.1_ATGSTF11 318 bp
MVV----------------------KVYGQ-IKAANPQRVLLCFLEKDIEFEVIHVDLD-
-K--LEQKKPQHLLRQPF-GQVPAIEDG-YLKLFESRAIARYYATKYA-DQGTDLLGKTL
EG-RAIVDQWVEVENNYFYA---VALPLVMNVVFK-PKSGKPCDVALVEELKVKFDKVLD
VYENRLATN-----R--YLGGDEFTLADLSHMPGMRYIMN---ETSL--SGLVT--SREN
LNRWWNEI----SA----R--------------P--------AWKKLM--ELAAY-----
------------------
>AT5G17220.1_ATGSTF12 318 bp
MVV----------------------KLYGQ-VTAACPQRVLLCFLEKGIEFEIIHIDLD-
-T--FEQKKPEHLLRQPF-GQVPAIEDG-DFKLFESRAIARYYATKFA-DQGTNLLGKSL
EH-RAIVDQWADVETYYFNV---LAQPLVINLIIK-PRLGEKCDVVLVEDLKVKLGVVLD
IYNNRLSSN-----R--FLAGEEFTMADLTHMPAMGYLMS---ITDI--NQMVK--ARGS
FNRWWEEI----SD----R--------------P--------SWKKLM--VLAGH-----
------------------
>LOC_Os03g04260_OsGSTF3 318 bp
APV----------------------TVYGP-MISPAVARVAACLLEKDVPFQVEPVDMS-
-K--GEHKSPSFLKLQPF-GQVPAFKDS-LTTVFESRAICRYICDQYA-DSGNKLMGRKE
DG-RAAIEKWIEAEGQSFNP---PSLAMAFQLAFA-PFMGRATDMAVVEQNEAKLVKVLD
VYEQWLGEN-----Q--YFAGDEFSLADLVHMPNTDLLVR---KTNK--AGLFT--ERKN
LARWWDEV----SA----R--------------P--------SWKKVV--ELQNVPRP--
--S---------------
>Mp2g02680.1_MpGSTF3 318 bp
MVI----------------------TIYGR-CLSPYVKLVLFGLYERNVEFEIVPINPH-
-D-------PELVTNSPF-GKVPGVVID-GLALSESRAILKYIVTKFE-IEGSNLMGSTA
EE-KAKVDMWIDLETMILHP---AVMALNGHLYNR-PNFSKETNQVAVAENIPKVEKILD
VYDAHLAKN-----K--YLAGDFFSIADMIHIPPLYILVN---KSRC--ASMFT--SREH
LKAWWEDI----SS----R--------------P--------SWKKVL--ENNTEDCE--
------------------
>AagrOXF_evm.model.utg000002l.559.1_AaGSTF1 318 bp
MTI----------------------KVHGF-PLSTATATVLVTLWEKEADFEFVAVDLL-
-H--GAHKQPEYLAHQPF-GQIPYLEDG-DYEIYESRAVAKYVADRFA-GQGTELYPKDL
KL-RGKVDQWIEVEAHNYSK---PAIAIALEKYYA-PLFKRPGNEEVAQENIKKLGEVLD
IYEAQLAKH-----K--YIAGDDFSLADVTHIVPTNHVLR---AAPE--VAEFK--SRPH
VQAWWDDV----SS----R--------------P--------AWKKYV--ELASPYFP--
--KHE-------------
>AagrOXF_evm.model.utg000061l.110.1_AaGSTF7 318 bp
MTI----------------------KAYGF-PLSGATGTVLLTLWEKEADFEFVLVDLL-
-K--GAHKQPEYVAHQPF-GQIPYLADG-DYEIFESRAVARYVADKLA-GQGTELYPKDL
KL-RGKIDQWIEVEAHNYSK---PANAIVVERFFA-PLFKKPADEAVVQENIKKLGELFD
IYESHLAKQ-----K--YIGGDDFSLADVAHIVPTNHVLR---AAPE--VAELK--ARPH
VQAWWEDV----TS----R--------------P--------SWNKYL--ELTTPYWS--
--R---------------
>AagrOXF_evm.model.utg000118l.53.1_AaGSTF8 318 bp
MTI----------------------KVHGS-AGSPFTGLVLLILWEKDAEFELLPVDVY-
-G--GANKQPAHLALQPF-GQIPVIEDG-DYVLFESRAIARYIADRFA-GQGTDVYPTDL
KA-RSLVNQWIDVEAHNFSK---HVQVLAVERFTS-RR-GLPGDEAKALESIKKLEETLD
VYEAQLSKR-----K--YLAGDIVTIADLGHVIAFHWLLL---LSPE--IAEVK--NRKH
LQAWWGDV----SS----R--------------P--------SVKKYL--ELSPIGIP--
--ATTT------------
>AagrOXF_evm.model.utg000118l.75.1_AaGSTF9 318 bp
MVI----------------------KVHGV-PVSTFTGTVLITLWEKDAAFEVVPVDMA-
-A--GAHKQLPHLAKQPF-GKVPCIEDG-DLELFESRAIVRYIADRFA-EQGTDVYPQDP
KA-RGAVNQWMEVESHSYST---FGFNIALEKFYA-PRFGRPGDEAKAQENLKKLEEVLD
IYEAQLSKH-----K--YLAGDFFSLADIAHIASTFWLKN---IAPE--LDLFS--SRKH
VQAWWEDI----TS----R--------------S--------SAQKYW--ELAGPSYP--
--KIKH------------
>AagrOXF_evm.model.utg000118l.76.1_AaGSTF10 318 bp
MTI----------------------ELFGF-GPSPFTGIVLISLWEKDA--EFVSVDLP-
-S--RAHKQPVHLQMQPF-GQMPYIKDG-DYSLFESRAIASYIADNTC-TRG--------
---------------------------IVSEKFHP-LGLGRQGDEAKVQENVKKLEAVLD
IYEAQLSKH-----K--YLAGDGISLADLSHFGPTLWLLR---TYPE-------------
------GV----EQ----E--------------P--------EACERL--VGGSQC----
------------------
>AagrOXF_evm.model.utg000118l.77.1_AaGSTF11 318 bp
MTI----------------------VLSGF-SPSPTTGIVLISLWEKHAEFEFVSVDLP-
-S--RAHKQPVHLQMQPF-GQLPCIKDG-DYSLFESRAIASYIAD---------------
-------------------------------KF---------------------------
-------------------AGQGTEL------------------YPK-------------
------DL----KA----R--------------S--------QARR--------------
------------------
>AagrOXF_evm.model.utg000008l.273.1_AaGSTF3 318 bp
MTI----------------------KLYGF-PLSTASSRVYVVLYELGVEFELVPIRVP-
-K--GEHKDPEYLKLQPF-GQIPVLEDG-DIRIFESRAIMRYLAEQYA-EAGKSLLGETV
KE-KALVQQWLEVEAQNYSE---PVHKVLREKFNP-LAV---PDAARRAQYLAKLGQVLD
IYDAHLAEN-----K--YLAGDSVSLADLAHLPSTTFLLF---CSEE--AKQYE--SRKH
VSAWLTDL----NS----R--------------P--------SWQRVF--ADLAPHMK--
--SFAD------------
>AT4G02520.1_ATGSTF2 318 bp
MAG---------------------IKVFGH-PASIATRRVLIALHEKNLDFELVHVELK-
-D--GEHKKEPFLSRNPF-GQVPAFEDG-DLKLFESRAITQYIAHRYE-NQGTNLLQTDS
KIQYAIMAIGMQVEDHQFDP---VASKLAFEQIFK-SIYGLTTDEAVVAEEEAKLAKVLD
VYEARLKEF-----K--YLAGETFTLTDLHHIPAIQYLLG---TPT---KKLFT--ERPR
VNEWVAEI----TK----R--------------P--------ASEKVQ------------
------------------
>AT2G02930.1_ATGSTF3 318 bp
MAG---------------------IKVFGH-PASTSTRRVLIALHEKNLDFELVHVELK-
-D--GEHKKEPFLSRNPF-GQVPAFEDG-DLKLFESRAITQYIAHRYE-NQGTNLLPADS
KIQYAIMSIGIQVEAHQFDP---VASKLAWEQVFK-FNYGLNTDQAVVAEEEAKLAKVLD
VYEARLKEF-----K--YLAGETFTLTDLHHIPVIQYLLG---TPT---KKLFT--ERPR
VNEWVAEI----TK----R--------------P--------ASEKVL------------
------------------
>AT1G02930.1_AtGSTF6 318 bp
MAG---------------------IKVFGH-PASTATRRVLIALHEKNVDFEFVHVELK-
-D--GEHKKEPFILRNPF-GKVPAFEDG-DFKIFESRAITQYIAHEFS-DKGNNLLSTG-
KM--AIIAMGIEIESHEFDP---VGSKLVWEQVLK-PLYGMTTDKTVVEEEEAKLAKVLD
VYEHRLGES-----K--YLASDHFTLVDLHTIPVIQYLLG---TPT---KKLFD--ERPH
VSAWVADI----TS----R--------------P--------SAQKVL------------
------------------
>AT1G02920.1_ATGSTF7 318 bp
MAG---------------------IKVFGH-PASTATRRVLIALHEKNLDFEFVHIELK-
-D--GEHKKEPFIFRNPF-GKVPAFEDG-DFKLFESRAITQYIAHFYS-DKGNQLVSLGS
KI--AGIAMGIEIESHEFDP---VGSKLVWEQVLK-PLYGMTTDKTVVEEEEAKLAKVLD
VYEHRLGES-----K--YLASDKFTLVDLHTIPVIQYLLG---TPT---KKLFD--ERPH
VSAWVADI----TS----R--------------P--------SAKKVL------------
------------------
>AT1G02950.1_ATGSTF4 318 bp
VAG---------------------YKVHGD-PFSTNTRRVLAVLHEKRLSYEPITVKLQ-
-T--GEHKTEPFLSLNPF-GQVPVFEDG-SVKLYESRAITQYIAYVHS-SRGTQLLNLRS
HT-MATLTMWMEIEAHQFDP---PASKLTWEQVIK-PIYGLETDQTIVKENEAILEKVLN
IYEKRLEES-----R--FLACNSFTLVDLHHLPNIQYLLG---TPT---KKLFE--KRSK
VRKWVDEI----TS----R--------------E--------AWKMAC--DQEKSW----
-------FNKPRN-----
>AT2G47730.1_ATGSTF8 318 bp
MAS---------------------IKVHGV-PMSTATMRVLATLYEKDLQFELIPVDMR-
-A--GAHKQEAHLALNPF-GQIPALEDG-DLTLFESRAITQYLAEEYS-EKGEKLISQDC
KV-KATTNVWLQVEGQQFDP---NASKLAFERVFK-GMFGMTTDPAAVQELEGKLQKVLD
VYEARLAKS-----E--FLAGDSFTLADLHHLPAIHYLLG---TDS---KVLFD--SRPK
VSEWIKKI----SA----R--------------P--------AWAKVI--DLQKQ-----
------------------
>AT1G02940.1_ATGSTF5 318 bp
KDE---------------------YKIYGY-PYSTNTRRVLAVLHEKGLSYDPITVNLI-
-A--GDQKKPSFLAINPF-GQVPVFLDG-GLKLTESRAISEYIATVHK-SRGTQLLNYKS
YT-MGTQRMWMAIESFEFDP---LTSTLTWEQSIK-PMYGLKTDYKVVNETEAKLEKVLD
IYEERLKNS-----S--FLASNSFTMADLYHLPNIQYLMD---THT---KRMFV--NRPS
VRRWVAEI----TA----R--------------P--------AWKRAC--DV-KAW----
-------YHKKKN-----
>AT1G49860.1_ATGSTF14 318 bp
MAD---------------------SKIWGN-SAA------LFCINEKGLDFELVFVDWL-
-A--GEAKTKTFLSLNPF-GEVPVLEDG-DLKLFEPKAITRYLAEQYK-DVGTNLLPDDP
KR--AIMSMWMEVDSNQFLP---IASTLIKELIIN-PYQGLATDDTAVQENKEKLSEVLN
IYETRLGES-----P--YLAGESFSLADLHHLAPIDYLLN---TDEEELKNLIY--SRPN
VAAWVEKM----KM----R--------------P--------AWLKTVV-DLMKQRR---
------TVVAQKNAIAIE
>AT3G62760.1_ATGSTF13 318 bp
MA----------------------MKLYGD-EMSACVARVLLCLHEKNTEFELVPVNLF-
-A--CHHKLPSFLSMNPF-GKVPALQDD-DLTLFESRAITAYIAEKHR-DKGTDLTRHED
PE-AAIVKLWSEVEAHHFNP---AISAVIHQLIVV-PLQGESPNAAIVEENLENLGKILD
VYEERLGKT-----K--YLAGDTYTLADLHHVPYTYYFMK---TIH---AGLIN--DRPN
VKAWWEDL----CS----R--------------P--------AFLKVS--PGLTVAPT--
--TN--------------
>LOC_Os01g27360_OsGSTF1 318 bp
MTP---------------------VKVFGP-AQSTNVARVLLCLEEVGAEYEVVNVDFT-
-V--MEHKSPEHLKRNPF-GQIPAFQDG-DLYLFESRAIGKYILRKYK-TREADLLREGN
LE-AAMVDVWTEVETHQYNS---AISPIVYECIIN-PAMGIPTNQKVVDESAEKLKKVLE
VYEARLSQS-----T--YLAGDFVSFADLNHFPYTFYFMG---TPY---ASLFD--SYPH
VKAWWERL----MA----R--------------P--------SVKKLA--AVMA-PQG--
--A---------------
>LOC_Os01g27340_OsGSTF8 318 bp
MAP---------------------VKVFGP-AMSTNVARVLVCLEEVGVEYELVNIDFK-
-A--MEHKSPEHLKRNPF-GQMPAFQDG-DLLLFESRAVGRYILRKYK-TSEANLLREGN
LE-AAMVDIGIEVEIHQYYP---VISSIVYECLFN-PAMGVPTNQKVVDNSLEKLKKVLE
VYEARLSQN-----T--YLAGNFLSFVDLSHFPFTFYFMA---TPY---ASLLD--KYPH
VKAWWDGL----AA----R--------------P--------SIKKVT--AAMVLPLK--
--A---------------
>LOC_Os01g27260_OsGSTF7 318 bp
MSP---------------------VKVFGR-AISTNVSRVLVCLEEVGADYELVTVDFL-
-A--GEQNSPEHVERNPF-GKIPALQDG-DLVLFESRAIAKYILRKYK-SSKVDLLRESD
IE-AALVDVWTEVEAHQYYP---ALSPIVFECIIF-PIMGVPTNQQVVHESLEKLKKVLE
TYEARLSGS-----R--YLAGDFLSFADLNHFPFTFYFMA---TPC---ASLFD--AYPH
VKAWWEGL----MS----R--------------P--------SIKKIS--ANM--PTK--
--F---------------
>LOC_Os01g27380_OsGSTF9 318 bp
MAP---------------------VKVFGP-AKSTAVARVLVCLEEVGAEYELVGIHIP-
-A--GEQKSPAHLARNPF-GQVPAFQDG-DLILF-------------------DLLKESN
LQ-SAMVDVWLEVESQTFDT---AMSAITFQCLTI-PTFGGIADDKIVEENLGKLKKALE
VYEARSCRF-----R--YLAGDFISLADLSHFPMTHYLLA---TPH---ASVLD--AYPH
VKSWINDL----MK----R--------------P--------AVKRVR--ELMEA-----
------------------
>LOC_Os01g27390_OsGSTF10 318 bp
MAP---------------------AKVYGP-AMSTNVMRILVCLEEVGAEYEVVPVDMS-
-T--GEHKRPPHISRNPF-GQVPAFEDG-DLTLFESRAISKYILRKHG-S---DLLRESN
LE-SAMVDVWLEVESSHFDG---AMSPIIFQCFIV-PMFGGATDIGVVNESLEKLKKALE
VYEAQLSKS-----K--YLAGDFISLADISHFPTVYYLLA---SAH---ASVLE--AYPR
VKAWIDDV----MQ----R--------------P--------SVKKVT--EALKMPSA--
------------------
>LOC_Os01g27630_OsGSTF12 318 bp
MA----------------------MKVYGL-PMSTNVARVLVCLEEAGEQYEVVPIDFS-
-I--AEHKSPEHTSRNPF-GQVPALQDG-DLILFESRAISKYVLRKNN-S---ELLKEHN
LD-AAKVDVWLEAESHHFDE---PMSVVIYQCLIL-PVYGGQTDAKVVEENLEKLKKTFQ
VYEERLCKF-----R--YLAGDFLSLADLSHFPTAYYLLA---TPH---AAMLD--EFPL
VKAWIDGM----LA----R--------------P--------SVKKVI--EMMKATA---
------------------
>LOC_Os01g55830_OsGSTF2 318 bp
MAP---------------------MKLYGS-TLSWNVTRCVAVLEEAGAEYEIVPLDFS-
-K--GEHKAPDHLARNPF-GQVPALQDG-DLFLWESRAICKYVCRKNK-P---ELLKDGD
LE-SAMVDVWLEVESNQYTP---ALNPILFQCLIR-PMMGAPPDEKVVEENLEKLKKVLE
VYEARLTKC-----K--YLAGDYISVADLSHVAGTVCLGA---TPH---ASVLD--AYPH
VKAWWTDL----MA----R--------------P--------SSQKVA--SLMKPPA---
------------------
>LOC_Os05g05620_OsGSTF17 318 bp
MV----------------------AKVYGV-AASPYVATVLVCLEEAGASYELVAVDMA-
-A--GENRSRHHLARSPF-GKIPAFEDG-EVTLFESRAIQRYVLRNYN-KP--DLLREGN
LE-SAMVDMWMEVEAHHYDP---AIFHIIRECVIK-PMIGGARDQAIVDENVEKLRKVLE
VYERRLSES-----E--YLAGDFVSVADLNHFPYTYYLMT---TEY---ATLVE--SCTN
VKA--------------------------------------------V--EIMGI-----
------------------
>LOC_Os01g27480_OsGSTF13 318 bp
MSP---------------------VKVFGS-APFTNVARVLLCLEEVGADYEIVDVDFG-
-D--REHKGPDHLARNPF-GQVPAFQDG-DLMLFESRAICRYILRKHR-ATEANLLREGD
PE-SAVVDAWLDVEALRYEP---SVHAVFVQRRVV-PALGGEPDERVIAESVARLRETLA
VYEARLEAT-----RG-YLAGGEVSLADLSHFPYTRYFME---MPYE--VPVFG--AYPR
VTAWWERL----LT----R--------------P--------SVRKVA--AMMSGGEG--
------------------
>LOC_Os01g27210_OsGSTF5 318 bp
MAP---------------------MKVYGW-VVSPWMARVLVALEEAGAEYEVVPMSRS-
-G--GDHRRPEHLARNPF-GEIPVLEDG-DLTLYQSRAIARYIFRKYK-PEFLGLGEGGS
LE-SAMVDVWLDVEAHQHEA---AVRPILWHCIIN-KFEGRDRDQGVVDESVRKLEKVLG
VYEARLSGS-----R--YLAGDRISLADLSHFSNMRYFMA---TEY---AGVVD--AYPH
VKAWWEAL----LA----R--------------P--------TVQKVM--AGMPPDFG--
--FGSG------------
>LOC_Os01g25100_OsGSTF11 318 bp
--------------------------------TLCWTSSLLIARREAGVEYEVVPLSLT-
-N--GDHRRPEHLARNPF-GQIPVLEDG-DLTLYQSHAIARYVLGKHK-PELLGLGEGGS
VE-SAMVDMWLEVETHQYEA---AVKPIVWHCLVH-QHVGLVRDQGVVDESVEKLRAVLE
VYEARLSSSSAG-YS--YLAGDRVSLADLSHVPLMHYFTA---TEY---GGVLG--EYPR
VKAWWEAL----LA----R--------------P--------SVKKVI--AGMPTDFG--
--FGSG------------
>LOC_Os01g70770_OsGSTF4 318 bp
MAG-------------------EGRKVYGM-ALSANVVRVATVLNEKGLDFDLVPVDLR-
-T--AAHKQPHFLALNPF-GQIPVLQDG-DEVLYESRAINRYIATKYK-AEGADLLPAEA
S--PAKLEVWLEVESHHFYP---AISGLVFQLLIK-PLLGGATDTAAVDEHAAALAQVLD
VYDAHLAGS-----R--YLAGNRFSLADANHMSYLLFLSK---TPM---AELVA--SRPH
VKAWWDDI----SS----R--------------P--------AWKKTA--AAIPFPPA--
--A---------------
>LOC_Os10g39740_OsGSTF6 318 bp
MPGA--------------------VKVFGS-PSSAEVARVLACLFEKDVEFQLIRVDSF-
-R--GSKRMPQYLKLQPH-GEALTFEDG-NVTLVESRKIIRHIADKYK-NQGNPLIGMGA
LE-RSSIEQWLQTEAQSFDV---PSADVVYSLAYL-PAAEEKNDDGLFEKSSKELSKVLD
IYEQRLEEA-----E--YLAGDKFTLADLSHLPNADRLAA---DPRT--LRMLQ--SRRN
VSRWWADV----SG----R--------------E--------SWKQVK--SLNRPPSA--
------------------
>LOC_Os03g04220_OsGSTF14 318 bp
APAS--------------------VKVFGS-PTSAEVARVLMCLFEKDVEFQLVRVDAY-
-R--GTQRMPQYLKLQPL-GEALTFEDD-NLTLSESRGILRHIAHKYA-RQGNPLIGTGA
LE-RASIEQWLQTEAQSFDV---PSAEMVYSLAFL-P--PKQNDNGVFEKSKKDLEKLLD
IYEQRLEEA-----A--YLAGDKFTIADLSHLPNADRLAS---DPRS--RRMFE--ARKN
VSRWWNNI----SS----R--------------E--------SWEYVK--SLQRPPSA--
--AHAGEQVENYNN----
>LOC_Os03g04250_OsGSTF16 318 bp
MAAG--------------------LQVFGQ-PASTDVARVLTCLFEKDLEFELVCIDTF-
-K--REHKLPEFIKLRPN-GQ-VTFKHG-DKTIVDSRAICRYVCTQFP--EGNKLYGTGS
LE-RASIEQWLQAEAQNFSP---PSSALVFHLAFA-P----PQDHAVIAENEKKLQQVLN
VYDEILSKN-----E--YLAGDEFTLADLSHLPNSHYIVS---SERG--RKLFT--GRKN
VARWYDQI----SK----R--------------E--------TWKQVV--KMQR------
------------------
>LOC_Os03g04240_OsGSTF15 318 bp
MAAG--------------------LQVFGQ-PASTDVARVLTCLFEKNLEFELIRIDTF-
-K--KEHKLPEFIKLRPT-GQ-VTFKHG-DKTLVDSRAICRYLSTQFP-DDGNRIYGTGS
LE-RASIEQWLQAEAQSFDA---PSSELVFHLAFA-P----PADEARIAENERKLQQMLN
VYDEILAKN-----K--YLAGDEFTLADLSHLPNSHYIVNA-RSPRG--KKLFT--SKKH
VARWYEEI----SN----R--------------A--------SWKQVV--KMQS------
------------------
>AagrOXF_evm.model.utg000008l.276.1_AaGSTF4 318 bp
MAPSTP--------------SRSSIKLYGM-WLSAPTMKVALALLEKKVDFDFRVVQIL-
-K--GEHKRPDYQAKNPF-GQVPCLEDG-DITLWESGAIIRYIVDRYP-AQGPSLYGRNE
SE-RAYVEQWVEVCGQNYIP---NVVEVNRQAAFS-FIY--PRNEAVLQQSLERLGGILD
VYERRLEVS-----K--YLAGDFFSLADLSHIPYTHHMVA--HSAAG--AELIN--SRRH
VKAWWQDI----TS----R--------------P--------AWNTVREKKLQAHVPS--
--SSSSEQLVAQN-----
>Pp3c3_31590V3.2_PpGSTF2 318 bp
MDP-----------DGPRRNLFVKLRAFGRSLRWLNRLSSLAPQFENQHELKLVTVSLK-
-A--GHFLLPSYKAKQPF-GLIPCLEDG-DLIVFESRAIARYLAEKYE-GQGTPLLGKTL
KE-RAIINQWAESEAQNFQP---AIGPMVREAFVA-AFGIRPVDEEVVAAGMKKLDQVLD
VYEAHLAKGT----K--YLAGDDFSLADLFHTVYMNWMKSA-------RPELLE--KRPH
LSAWIHDI----TT----R--------------P--------AFLRCL--ENASPIQ---
------------------
>Pp3c23_20550V3.1_PpGSTF6 318 bp
MS-------------------------------------------------KLVTVSLK-
-A--GHFLLPSYKAKQPF-GLIPCLEDA-DLTVFESRAIARYLAEKYE-GQGTPLLGKTL
KE-RAIINQWADSEAQNFQP---ATGPMVREAFVA-AFGIRPVDEEVVAAGMKKLDQVLD
VCEAHLAKGT----K--YLAGDDFSLADLFHTVYMNWMKSA-------RPELLE--KRPH
LSAWIHDI----TT----R--------------P--------AFLRCL--ENASPIQ---
------------------
>Pp3c17_5790V3.1_PpGSTF4 318 bp
MV----------------------MILYGD--KALNVYRAIQPLFEAQ-ELKLVTVSLK-
-A--GQFRLPSYKAKQPF-GLIPFLEDG-DFTVFESRAIARYLAEKYE-GQNTPLLGKTL
KE-RATINQWAESEAQNFHP---AIAPMVRELFLA-PFEKRPVNEEVMETGMNKLDKVLD
VYEVHLAKGT----K--YMAGDNFSMADLFHTVYMNWMKSR-------WPQLLE--KRPH
LSAWIHDI----TT----R--------------P--------AFLRCL--ENASPIE---
------------------
>Pp3c17_6090V3.1_PpGSTF3 318 bp
MA----------------------MILYGG--PTPNVIRSILPLFEAE-ELKLVRVALQ-
-T--AQHRQPIYTTKQPF-GQIPFFEDG-DVKIFESRAIARYIAEKYE-GQGTPLLGKSL
KE-RAIIYQWIESEGQNFHP---CVGPVVREMFVA-PREKRPVNEEVISTCLAKLNNVLN
VYEAHLAKGS----K--FIAGESFSLADAFHTPYMNWVKNV-------KPELLE--NRPH
VSAWVEAI----TS----R--------------P--------AFQKCL--ENAAALE---
------------------
>Pp3c17_6080V3.1_PpGSTF5 318 bp
MV----------------------MKLYGM-KNIFNVQRAIVPLFEAG-ELELVHVNLF-
-T--HDNDKPNFLAKHPF-GLIPYLEDG-DVKIYESRAIARYIAEKYE-GQGAPNMGRTL
KE-RAAINQWVETEAHVLYP---PLAPMLKELYVA-GALNRPLDEELVASCTAALVKVLD
VYEAHLVKGS----K--YLTGDEYNFADACHTPYLYQVKIM-------KAEVLR--HHPY
VWAYTDAI----TE----R--------------P--------GFQKLL--DNAPSLE---
------------------
>Mp5g00690.1_MpGSTF10 318 bp
MANT----------------------IFGS-LLSPFVQTVALTLYEKGQEFES-------
--VVSDYKSAEYKALNPF-GKVPSFKDQ-DITLYESKAIARYIANKYE-GQGTPLFGTTP
HE-TALAEQWLEIHSHHFLA---PLNVIGEE--------KKSTDPNVMDTALAAQGKTLD
VYEARLSES-----K--YLAGDHYTLADLVHLPIFFILTVV--LDEE-RRKIIT--NRPH
LNAWFEDM----KS----R--------------P--------AWKKVE--QPSSSYTN--
--NY--------------
>Mp2g04220.1_MpGSTF4 318 bp
MTM----------------------KLYGV-MRSPFVQSVVFTCYETDTEFELIPTENV-
-V-----RTPEFKAKNPF-GTMPALEDG-DFTLFESRAISRYIASKAD-AQGNSLLGSTI
EE-QALVNVWIDVEAQTFFP---PMKDAAIE--------KLVPDAALVKSSLEKLGKILD
IYEDQLTKH-----K--YIAGDFFSLADIFNATLVYFYMRF-SNPEQ--QGEFT--NRPH
VHAWLQSI----YA----R--------------P--------AWQKIIAISFLKKT----
------------------
>LOC_Os08g43680_OsGSTF19 318 bp
MAG---------------GAGAPVVKLYHE-MIMPDVSRVLACLYEKNIEFETVKDSYK-
-DLQASRSVP----V-PF-------YDG-PTFLQESRAICRYIAETYE-QRGYPLLGKDV
LE-RASIEQWLRHEEHAFDP---PSRALFCHLAF-----PVQDDDDDINTEKRKLEEVLE
VYEQRLGES-----E--FLAGNKFTLADLVHLPNTHHLVT---S-EF--AYLYD--SRKN
VQRWWDTI----SN----R--------------Q--------SWKQVLKDELEQQEEQ--
---WQT------------
>LOC_Os09g37240_OsGSTF18 318 bp
MAG---------------GTGAPIVKVYHE-MILPDVSRVLTCLYEKDVKFEPCTTSYK-
-SLQASTHAP----V-PF-------YDG-PTFLEESREICRYIAETYE-HHGYPLLGKDA
LE-RASIEQWLHHEEHAFNP---PSRALFCHLAF-----PL--DQEDLEMQKAKLDEVLE
VYEQRLSDS-----E--FLAGNKFTLADLVHLPNSHYIKA---SGKF--AYLYD--SRKN
VQRWWNAI----ST----R--------------H--------SWDQVLSYELEKQKQQ--
--EWQR------------
>Pp3c12_16890V3.1_PpGSTF10 318 bp
MSLIVLTNTFEACAEGFKGRGAMGIKVYGIY-------RVTLALLEFGVDFELVKVYLK-
-A--GEHDAPSWTSMTPF-KQVPVFECG-DFHLYESRAIVRYIARKYK-GQGPSLFGSTL
EE-QAIVDQWSEAEAYQFS------------FSFL-PWSERPLNEGVLKPFYDKLATFFD
ICESQLSKT-----K--YLAGDFYSVVDLNIAPSLLRVMTL-------KPELIT--TRKH
VKRWYDSL----AS----R--------------P--------AFRKML--ALNPSPAE--
--ILQA------------
>Pp3c26_14940V3.1_PpGSTT1 318 bp
MAP------------------SGNLKLYAD-LMSQPSRAVLLCR-VNNIDVDQQLINIQ-
-K--GDHKTPEFKAINPL-GKVPCIVDG-RFKLAESHAIMEYLAATRP-GVADHWYPTDV
QR-RSKINSVLDWHHLNLRR---GSMTLVFHKVLA-PIVGVKADPRAAAEGLSILQQSLQ
VLETVWLQEGY---P--FLAGRQPSIADLSLVCEIMQLQV---LGEEEVAALLS--SKER
VTAWIAA--VKKAT----S--------------P--------HFDEVH--RAAANVSK--
-GTRQV-----VSKL---
>AT5G41210.1_ATGSTT1 318 bp
MK----------------------LKVYAD-RMSQPSRAVIICK-VNGIQFDEVLISLA-
-K--RQQLSPEFKDINPL-GKVPAIVDG-RLKLFESHAILIYLSSAFP-SVADHWYPNDL
SK-RAKIHSVLDWHHTNLRR---GAAGYVLNSVLG-PALGLPLNPKAAAEAEQLLTKSLS
TLETFWLKGNA---K--FLLSNQPSIADLSLVCELMQLQV---LDDKDRLRLLS--THKK
VEQWIEN--TKKAT----M--------------P--------HFDETH--KVKEGFQK--
--RREM------------
>AT5G41220.1_ATGSTT3 318 bp
MK----------------------LKVYAD-RMSQPSRAVLICK-VNEIQFDEILIYLA-
-N--RQQLSPEFKDINPM-GKVPAIVDG-KLKLSESHAILIYLSSAYP-SVVDHWYPTDL
SK-RARIHSVLDWHHTNLRP---GAAGYVLNSVLG-PALGLPLNPKAAAEAEQLLTKSLT
TLDTFWLKGNA---M--FLLSNQPSIADLSLVCELTQLQV---LDDKDRLRLLS--PHKN
VEQWIEN--TRKAT----M--------------P--------HFDEVH--RAKDRCQK--
--QREMKDIEEQKKLTRM
>AT5G41240.1_ATGSTT2 318 bp
MK----------------------LKVYAD-RMSQPSRAVLICK-VNEIQFDEILISLG-
-K--RQQLSPEFKEINPM-GKVPAIVDG-RLKLFESHAILIYLSSAYA-SVVDHWYPNDL
SK-RAKIHSVLDWHHTNLRP---GASGYVLNSVLA-PALGLPLNPKAAAEAENILTNSLS
TLETFWLKGSA---K--FLLGKQPSIADLSLVCELMQLQV---LDDKDRLRLLS--PHKK
VEQWIES--TRKAT----M--------------P--------HSDEVH--RAKDRFQK--
--QREMKDIEEQKKLTRM
>LOC_Os11g37730_OsGSTT1 318 bp
MQP--------------------LLKVYAD-RRSQPSRAIIICR-VNRIDFEEVTVDLF-
-K--REHLSPEFKKINPM-GQVPAIVDG-RFRLFESHAILRYLATVFP-GVADHWYPADL
FT-RAKLEAILDWHHSNLRR---GAATFILNTVLA-PSLGLPSSPQAAKEAEKVLFRSLG
LIESMWLKGNA---K--FLLNPQLSIADLSLVCEIMQLEV---LGDSERDRILG--PHEK
IRSWVQN--VKKAT----S--------------P--------HFDEVH--KMKERMAA--
--KRQ-KDLKTASKL---
>AagrOXF_evm.model.utg000059l.75.1_AaGSTT1 318 bp
AAPPPWLEKEERLARLRFAVMDGKLHLYVD-RMSQPSRAVLICR-MNNIDAQIHLLNIL-
-K--GENRTEEFKAINPM-AQVPAIDDA-GYKLFESHAILRYLACTRP-GIQDHWYPTDA
SR-RARIDSVLDWHHSNLRR---GSAAVVLHLVIN-PLLGRPSNEAVLKDAEGTLRSSLL
KMETVWLKGET---R--FLGSSQPSIADLSLACELKQLDL---LDSAMRSDLFG--HHQK
IKRWMSA--VQTAM----S--------------P--------HFEEVH--KAAKNAER--
--RRE-ADYIVRSKL---
>SELMODRAFT_74927_SmGSTT1 318 bp
MAPPHK---------------DSKLHLYVD-FMSQPSRAILICQ-INNIDAEIHVVNVA-
-K--GQQRTPEFKAINPM-GQVPAIVDH-GFKLFESHAILRYLAATYP-KVPDHWYPSDL
SR-RARIDSILDWHHANLRR---GAAGLVMALVLA-PVLGLSKDPRLASDSEKLLRSSLS
KIEDVWLQGGT---K--FLGSFKPSIADLSLCCEITQLEL---LSAAKLSDLLS--PFPK
LRQWLID--TEEAT----S--------------P--------HFGEIH--KAASNYEA--
--QRH-LGF--KSKL---
>SELMODRAFT_270213_SmGSTT2 318 bp
----------------------MALHLYID-LLSQPSRAIYICR-VNNIEAEIHHLDLM-
-K--REHQTPEYKAVNPM-GQVPAIVDN-GFKLFESHAILRYLATTKP-GVSSNWYPSDP
LR-RARIDSVLDWHHGNLRR---GAAGLFFNEVLA-PYLGIPKDESKLAEFDKTLQASVD
TIENVWLEEGG---K--FLCESEITIADLILACEIIQLEV---L-KDKYASLVG--PRDK
LKKWMLD--VEEAA----S--------------P--------YFRDAL--AATAK-----
------------------
>SELMODRAFT_402877_SmGSTT3 318 bp
---------------------KKDLHLYVN-IISQPSRAIIICK-LNNIEAEVHHLDIL-
-K--GEHKTTEFKAINPM-GQVPAIVEN-GFKLFESHAILKYLAGTCP-GVPDNWYPSDP
QQ-RAQIDSILDWHHGNLRR---GATGLFMAEVIF-PMNGAPKDTKAIADAEKTLQSALS
NIEDIWLDGNT---N--FLGSPQPSVADLILSCEIMELEL---LGEEKYLSLLD--SKQK
IRKWLGN--VKETL----S--------------P--------HFTDVH--RAFQNKT---
------------------
>kfl00029_0250_v1.1_KnGSTT1 318 bp
-----------------------MLKVYGD-IFSQPTRAILICK-ANGLEHEFVSVRID-
-K--LAHVKPEFAEINPL-KKLPAIDDD-GFKLPESHAIMRYLAATRA-GVEDHWYPKEP
HE-RAQIDAVLDWHHLNIRK---GSMETVFNAFLA-ANRGLTPDLHILKKGRQTLKNALR
DLEKVWLRDPG---P--FVLRSEPSIADLSIVCELMQLEV---LDAKEREGFLN--PCPR
VRALMAA--VEKAT----S--------------P--------YFTEVH--KLGKVAQA--
--KRE------GSKL---
>Mp1g12720.1_MpGSTT1 318 bp
----------------------MVLRLYGD-LLSQPTRAIAILE-VNLIDYELHFLSLT-
-K--REHKSPEFLAINPR-GQIPALVDD-GFNLAESATILRYLASTR--SVSDHWYPADA
RK-RARVDALLDWYHTNLRN---TAKYVFSGALQV-LVFKLPPTYEEVKKHEKDMTDALN
YLETTLLTREG---P--FLLESEPSIADVLIGCEVTQLKL---LPKRDCEAILD--SRPR
IRNWLQE--LEIAL----G--------------P--------HFARFH--STAKFLES--
--KRS-------------
>Mp4g23710.1_MpGSTT2 318 bp
----------------------MTLKLYGD-LLSQPARAVDILR-ANNIEYEFEYVSLR-
-K--GEHLTSAMKALNPR-GQVPFIIDD-GFVVCESSTIMRYLCQKY--SLPDHWYPADL
KS-RTGVDTLLDWYHSNLRA---TSGYVFMKGMQV-SVFKMSPREEYIKLKEDIMLMSLK
ILEESYLTEEG---S--FLLASQPSIADVLLGCEVTQTCM---LDEADRERVLG--GKPK
IAKWLAA--LEETT----A--------------P--------HFAEVH--STAKEMEA--
--S-S------KKHLS--
>Pp3c7_26710V3.1_PpGSTT3 318 bp
-------------------------------------------M-VNKIEAHEIGVDLR-
-K--LENRTPEFRKINPM-GLVPCIDDH-GFKLHESHAIMRYLATTH--NVADHWYPKDP
QK-RALVDAALDWHHLNLRK---YGSQLVINRVLVKPNLGEETRKSLADDASKTLPQILD
ALE--LMLEHG---K--FLHADLVSIADLSLCCELTQLQL---LDKDDHKNMLE--HRKR
ITTWMAD--VKDAT----N--------------P--------EFTDVH--NYSKHVEE--
-LRAQ-------------
>Pp3c7_5320V3.1_PpGSTT2 318 bp
--------------------------------MARYNRAVCHCKHAATYAHENFRVQLR-
-R--GQSLIASLRTVTPVHAVFPTIVDD-GFKLHESHAILRYLATTR--DVADHWYPKDP
KR-RALIDSVVDWHHLHLRR---NAFLLVMHRVISLPKGIYPHDEAVAKESKTGLDHALD
YIDTVLLKGPN---G--FLEAEEVSIADLSLVCEIKQLLVPTSL----------------
---WLASRHKRSSS----Q--------------PFSSSLNDQNFTFMD--SLH-------
--QRE-------------
>Pp3c1_32920V3.1_PpGSTZ1 318 bp
MAAAGE------------GTDVGAVTLWG-FYASSCTWRVRLALGLKGIPYKY------K
LNISNGEHKTEFRKISPLQ-YVPAVEVD-G-TIADSLAIIMYFEEKYP--DKKPLLPADL
LK-RATVRQVVYLIASNIQP-LQN-LGTL-KMIEAQ---G--ADAR--PKAQDHIIIGFT
ALEQLLQN----AGK--YTVGDELTLADVVLVPIG------------NA-KRFQVDQFPI
IDRIGKAL-LELPE---------VQASLP-ANQP------DAP-----------------
------------------
>Mp5g10060.1_MpGSTZ1 318 bp
MADTGK------------KAECGKVVLHT-YCHSSCGWRVRLALGLKGIPYEY------K
WNLLTREHLSEFKKISPLQ-LVPVLEID-G-VLVDSIAILEYLEERYP--E-KPLLPSDL
KK-RAAVRTVVNMIASSIQP-IQN-ARVL-QGIEKL---G--PDAR--LEAQEYITRGFT
ALESMLEK----SGK--YCFGDEITLADVLLIPMN------------NA-NRFKVDPFPT
LVRLRDTL-YELEL---------VQESTV-EKQP------DFPHSSRT--EHTKEAKKHF
DGKLSSQRVAVDETAQRS
>SELMODRAFT_271365_SmGSTZ2 318 bp
------------------------MKLYT-FWGSSCGWRVRLALALKGIPYEY------Q
VG-FANGRLDEFSKINPLG-MVPALETE-EGLLIDSVAIVEYLEEKYP--E-KPLLPKNV
KQ-RATIRQIVNLVASNIQP-LQSGGRVM-NMIKEK---G--DEER--LKAQHWVVIGFN
ALEEIVKK----SGK--YCFGDTLTLADVFVIPIG------------NA-ERYKVDPYPT
LRRLKEEL-HKLEE---------VRQSVP-RLQP------DFP----T--E---------
------------------
>SELMODRAFT_170109_SmGSTZ1 318 bp
------------------------MRLYT-FWGSSCAWRVRLALALKGIPYEY------Q
VG-FANGLLDEFSKINPLS-MVPALETE-EGLLIDSVAIVEYLEEKYP--E-KPLLPKNL
KQ-RATIRQIVNLIASNIQP-LQNGGRVL-NMIKEK---G--DEET--LKAQHWIVIGFN
ALEEIVKK----SGK--YCFGDTLTLADVFVIPIG------------NA-ERYKVDPYPT
LRRLKEEL-HKLEE---------VRQSVP-RLQP------DFP----T--E---------
------------------
>AagrOXF_evm.model.utg000116l.28.1_AaGSTZ1 318 bp
MAEE-------------------KIVLHA-FWQSSCSWRARLALAFKGLEYEY------R
VNIVTGEQFRDFTKLNPLG-MVPVLEVE-G-AITDSIAIVEFLEERYP--DARPLLPRDP
KA-RADVRQAVAVVSSGIQP-LQN-LRVG-RWVEEK---G--AEER--LRNQHWISTGFK
ALEGIVRL----AGK--YCFGDELTLADVVLIPLA------------SA-ERFGVDQFPT
LTRIAQAL-YELPE---------VRDSVP-KNQP------DAP----T--R---------
------------------
>AagrOXF_evm.model.utg000124l.20.1_AaGSTZ2 318 bp
MAEAAE------------------VVVFS-HRYSSCSWRVRLALALKGIPFHI------E
VDLRREHQFTRFNRLNPFS-KVPVLAMD-G-AIPDSNACLEFLEERFP--DRRPLLPRDL
RQ-RAAVRAAVAVVVSGIQP-FQN-GRLL-LEVEAR---G--EEAK--LAARRYVQEGFA
ALERMVAE----AGR--FCFGDEVTLADVVLVPVY------------NA-RSFDVDKFPT
LRRISDAL-FQLPE---------VQATAP-DKHP------GDP-----------------
------------------
>AT2G02380.1_ATGSTZ2 318 bp
VT----------------DFYQAKLKLYS-YWRSSCAHRVRIALTLKGLDYEY------I
VNLLKGDQSDDFKKINPMG-TVPAL-VD-GVVINDSFAIIMYLDDKYP--E-PPLLPSDY
HK-RAVNYQATSIVMSGIQP-HQN-MALF-RYLEDK---N--AEEK--TAITNAITKGFT
ALEKLLVS----AGK--YATGDEVYLADLFLAPIH------------AAFNRFHINPFPT
LARFYESY-NELPA---------FQNAVP-EKQP------DTP-----------------
------------------
>AT2G02390.1_ATGSTZ1 318 bp
MA----------------NSGEEKLKLYS-YWRSSCAHRVRIALALKGLDYEY------I
VNLLKGDQFDDFKKINPMG-TVPAL-VD-GVVINDSFAIIMYLDEKYP--E-PPLLPRDL
HK-RAVNYQAMSIVLSGIQP-HQN-LAVI-RYIEEK---N--VEEK--TAVNNAITKGFT
ALEKLLVN----AGK--HATGDEIYLADLFLAPIH------------GAINRFQINPYPT
LAKCYESY-NELPA---------FQNALP-EKQP------DAP-----------------
------------------
>LOC_Os12g10730_OsGSTZ2 318 bp
MA----------------S---SKPILYG-AWISSCSHRIRIVLNLKGVDYEY------K
VN----PRTDDYEKINPIK-YIPAL-VD-GLVVSDSLAIALYLEDKYP--Q-HALLPKDL
KK-KALNLQIANIVCSSIQP-LQG-YAVI-GLHEGK---S--PDES--LQVQHYIDKGFK
AIEKLLEG----NFK--YATGDEVQLGDVFLAPIH------------AGINRFQIDKYPN
LARLHDTY-MEIPA---------FQAALP-KNQP------DAP-----------------
------------------
>LOC_Os12g10720_OsGSTZ1 318 bp
MA----------------AAEKTKPVLYS-EWMSSCSYRVRIALNLKGIDYEY------R
VT-----RGDDYGKINPIK-YVPAL-VD-GFTISDSLAIILYLEDKYP--Q-HPLLPQDL
KK-KALNMQIANIVCSSIQP-LQC-YAVI-GLADGK---S--ANES--LQVQHYTDKGFR
AIEKLLEG----RSK--YATGDEVQLADVFLAPIH------------AGITRFQIDKYPI
LARFYKAY-MELPA---------FQAAVP-ENQP------DAP-----------------
------------------
>LOC_Os11g14040_OsGSTZ4 318 bp
MASSGS--------IAGAAAPERRLKLYS-FWRSSCSYRVRIALSLKGLDYEY------K
INLLANEQSHEFEKLNPMK-YVPAL-VD-GTVVVDSFAILLYLEDTYP--Q-HPLLPQDP
KM-KALNIQIASIVGSSIQP-LQN-NSVL-DFIEEK---D--SQEK--VNIQYHLNRGFT
ALEKMLKG----TTT--YATGDEIQLGDLFLEPIY------------GGIKRFGIDNYPT
LARLHEAY-MEHPA---------FQAALP-ERQP------DAP-----------------
------------------
>LOC_Os02g35590.1_OsGSTZ3 318 bp
MA------------AAGAAVAPAKLGLYS-YWRSSCSHRVRIALNLKGLEYEY------K
VNLLKGEHSDEFMKVNPMK-FVPAL-VD-GAVIGDSYAIALYLEDKYP--E-HPLLPQDL
KM-KALNLQIASIVCSGIQP-LHN-LTVLVRFIEKK---G--TGES--IPTQQQIDRGFA
AAENLVKG----AGK--YATGDEVRLADVFLAPIY------------AAVTRFQINNYPT
LARLHEEY-MKHPA---------FQAALP-DRQP------DAP-----------------
------------------
>CMF123C_CmGSTZ1 318 bp
ME---------------------RAVLYS-YWRSSSSYRVRIVLNLKKVDYEY------R
INLLKLSQGEEFLRLNPGG-QVPTLLID-G-VLTQSVAICEYLEEAVT--GGVKLLPEDP
AQ-RAQVRRVVEIVNSGIQP-LHN-SAVL-DYLSSK---G--DAAR--TESKHWIHKGLI
QLETILQH----VGQGPYSFGKQLTLADAFLVPIG------------HA-ERFGVNEFPT
LRKIYHTL-IELPE---------FAAAHP-SRQP------DAE-----------------
------------------
>kfl00119_0110_v1.1_KnGSTZ1 318 bp
MAHQ--------------KHAPGEVILYN-TARSSCSWRVRTGLHFKGIRYTY------V
CDRAAGETATEFLAINPMK-QLPALRID-G-TLSESVAILEYLEEVYP--D-PPLLPKAP
ED-RAIVRKLVETINAGTQP-LQN-TYVL-ETLVEM---G--PGAD--VMAEKWIRRGLQ
AFEDIISK----AGK--CCFGDSLTMADVFLIPLY------------NA-HHLNIDAYPT
CLRIEKDL-GAHAA---------IKSGRP-EKQP------LPP-----------------
------------------
>AT2G29490.1_ATGSTU1 318 bp
MAEK-----------------EESVKLLG-FWASPFSRRVEMALKLKGVPYEY--LEE--
-D-L-PNKTPLLLELNPLHKKVPVLVHN-DKILLESHLILEYIDQTWK--NSP-ILPQDP
YE-KAMARFWAKFIDDQI---LTGFRSLVK----A-------EKGR--EVAIEETRELLM
FLE--------KTGKD-FFGGKTIGFLDMIAGSIPFCLARLWKGIG---IDMIPEEKFPE
LNRWIKNL-EEVEA---------VRGCI-----P------PRE--KQI--ERMTKIAE--
--T-----IKSA------
>AT2G29480.1_ATGSTU2 318 bp
MAKK-----------------EESVKLLG-FWISPFSRRVEMALKLKGVPYEY--LEE--
-D-L-PKKSTLLLELNPVHKKVPVLVHN-DKLLSESHVILEYIDQTWN--NNP-ILPHDP
YE-KAMVRFWAKFVDEQI---LPGFMPLVK----A-------EKGI--DVAIEEIREMLM
FLE--------KTGKD-FFGGKTIGFLDMVAGSIPFCLARAWECLG---IDMTPEDTFPE
LNRWIKNL-NEVEI---------VRECI-----P------PKE--KHI--ERMKKIIE--
--R-----AKSTF-----
>AT2G29460.1_ATGSTU4 318 bp
MAEK-----------------EEDVKLLG-FWASPFTRRVEMAFKLKGVPYEY--LEQ--
-D-I-VNKSPLLLQINPVYKKVPVLVYK-GKILSESHVILEYIDQIWK--NNP-ILPQDP
YE-KAMALFWAKFVDEQV---GPAFMSVAK----A-------EKGV--EVAIKEAQELFM
FLE--------KTGKD-FFGGKTIGFLDLVAGSIPFCLARGWEGMG---IDMIPEEKFPE
LNRWIKNL-KEIEI---------VRECI-----P------PRE--EQI--EHMKKVVE--
--R-----IKSA------
>AT2G29470.1_ATGSTU3 318 bp
MAEK-----------------EEGVKLIG-SWASPFSRRVEMALKLKGVPYDY--LDE--
-DYL-VVKSPLLLQLNPVYKKVPVLVHN-GKILPESQLILEYIDQTWT--NNP-ILPQSP
YD-KAMARFWAKFVDEQV---TMGLRSLVK----S-------EKRI--DVAIEEVQELIM
LLE--------NTGKK-LFGGETIGFLDMVVGSIPFCLARAWEGMG---IDMIPEEKFPE
LNRWIKNL-KEIEI---------VRECI-----P------DRE--KHI--EHMMKIVG--
--R-----IKAV------
>AT2G29450.1_ATGSTU5 318 bp
MAEK-----------------EE-VKLLG-IWASPFSRRVEMALKLKGIPYEY--VEE--
-I-L-ENKSPLLLALNPIHKKVPVLVHN-GKTILESHVILEYIDETWP--QNP-ILPQDP
YE-RSKARFFAKLVDEQI---MNGFISMAR----A-------EKGR--EVLAEQVRELIM
YLE--------KVGKD-YFGGKTVGFLDFVAGSIPFCLERGWEGIG---LEVITEEKFPE
FKRWVRNL-EKVEI---------VKDCV-----P------PRE--EHV--EHMNYMAE--
--R-----VRSS------
>AT2G29440.1_ATGSTU6 318 bp
MGKN-----------------EE-VKLLG-IWASPFSRRIEMALKLKGVPYEY--LEE--
-D-L-ENKSSLLLALSPIHKKIPVLVHN-GKTIIESHVILEYIDETWK--HNP-ILPQDP
FQ-RSKARVLAKLVDEKI---VNGFASLAK----T-------EKGR--EVLIEQTRELIM
CLE--------KAGKD-YFGGKTVGFLDFVAGSIPFCLERAWEGMG---VEMITEKKFPE
YNKWVKKL-KEVEI---------VVDCI-----P------LRE--KHI--EHMNNMAE--
--K-----IRSA------
>AT2G29420.1_ATGSTU7 318 bp
MAERSN--------------SEE-VKLLG-MWASPFSRRIEIALTLKGVSYEF--LEQ--
-D-I-TNKSSLLLQLNPVHKMIPVLVHN-GKPISESLVILEYIDETWR--DNP-ILPQDP
YE-RTMARFWSKFVDEQI---YVAMKVVGK----T-------GKER--DAVVEATRDLLM
FLE--------KVGKD-FLGGKSLGFVDIVA-TVAFWLMRTEEIVG---VKVVPVEKFPE
IHRWVKNL-LGNDV---------IKKCI-----P------PED--EHL--KYIRARME--
--KLN---IKSA------
>AT3G09270.1_ATGSTU8 318 bp
MNQ------------------EEHVKLLG-LWGSPFSKRVEMVLKLKGIPYEY--IEE--
-DVY-GNRSPMLLKYNPIHKKVPVLIHN-GRSIAESLVIVEYIEDTWK-TTHT-ILPQDP
YE-RAMARFWAKYVDEKV------MLAVKK----AC---G--ESER--EKEVKEAYEGLK
CLE--------KGDKL-FFGGETIGFVDIAA-DIGYWLGIFQEASG---VTIMTAEEFPK
LQRWSEDF-VGNNF---------IKEVL-----P------PKE--KLV--AVLKAMFG--
--S-----VTSN------
>AT5G62480.1_ATGSTU9 318 bp
MDEEV----------------ENKVILHG-SFASPYSKRIELALRLKSIPYQF--VQE--
-D-L-QNKSQTLLRYNPVHKKIPVLVHN-GKPISESLFIIEYIDETWS--NGPHILPEDP
YR-RSKVRFWANYIQLHL---YDVIKVVKS----E-------GEEQ--KKALTEVKEKLS
VIE--------KLKEI-FSDTDTMSLVDIVMCTLSPYKAH-EEVLG---LKIIDPEIVPG
VYGWINAI-NETSV---------VKDLS-----P------PYE--QIL--EILRAFRQ--
--M-S---LSPVLETYQS
>AT1G74590.1_ATGSTU10 318 bp
-MEEK----------------KSKVILHG-TWISTYSKRVEIALKLKGVLYEY--LEE--
-D-L-QNKSESLIQLNPVHKKIPVLVHD-GKPVAESLVILEYIDETWT--NSPRFFPEDP
YE-RAQVRFWVSYINQQV---FEMGQVMSQ----E-------GEAQ--AKSVEEARKRFK
VLD---------LKKH-FPNKNDVGLLEITIIALGGYKAH-REAIG---VDIIGPVNTPT
LYNWIERL-QDLSV---------IKEVE-----V------PHD--TLV--TFIQKYRQ--
--K-C---LQQAANA---
>AT1G69930.1_ATGSTU11 318 bp
MNR-------------SKN--DEYVKLLG-AWPSPFVLRTRIALNLKNVAYEY--LEEE-
-DTL-SSES--VLNYNPVHKQIPILIHG-NKPIRESLNIVMYVDETWL--SGPPILPSDP
FD-RAVARFWDVYIDEHC---FTSINGVAV----AK---G--EENI--NAAIAKLEQCMA
LLEETFQE-CSK-GR-GFFGGENIGFIDIGFGSMLGPLTVLEKFTG---VKFIHPENTPG
LFHWADRF-YAHEA---------VKPVM-----P------DIE--KLV--QFARL-----
--KFN---TSIFK-----
>AT1G69920.1_ATGSTU12 318 bp
MAQ-------------NGS--NTTVKLIG-TWASPFAIRAQVALHLKSVEHEY--VEET-
-DVL-KGKSDLLIKSNPIHKKVPVLIHG-DVSICESLNIVQYVDESWP--SDLSILPTLP
SE-RAFARFWAHFVDGKL---FESIDAVAG----AK---D--DAAR--MTLAGNLMENLA
ALEEAFQK-SSK-GG-DFFGGGNIGFVDITVGAIVGPISVIEAFSG---VKFLRPDTTPG
LIQWAEKF-RAHEA---------VKPYM-----P------TVA--EFI--EFAKK-----
--KFS---V---------
>AT1G27130.1_ATGSTU13 318 bp
MAQ------------------NDTVKLIG-SWSSPYSLRARVALHLKSVKYEY--LDEP-
-DVL-KEKSELLLKSNPIHKKVPVLLHG-DLSISESLNVVQYVDEAWP--SVPSILPSDA
YD-RASARFWAQYIDDKC---FAAVDAVVG----AK---D--DEGK--MAAVGKLMECLA
ILEETFQK-SSK-GL-GFFGGETIGYLDIACSALLGPISVIEAFSG---VKFLRQETTPG
LIKWAERF-RAHEA---------VKPYM-----P------TVE--EVV--AFAKQ-----
--KFN---VQ--------
>AT1G27140.1_ATGSTU14 318 bp
MAQ------------------NDTVKLIG-CSDDPFSIRPRVALHLKSIKYEY--LEEP-
DDDL-GEKSQLLLKSNPIHKKTPVLIHG-DLAICESLNIVQYLDEAWP--SDPSILPSNA
YD-RASARFWAQYIDDKC---FEAANALTG----AN---N--DEER--IAATGKLTECLA
ILEETFQK-SSK-GL-GFFGGETIGYLDIACAALLGPISVIEMFSA---DKFVREETTPG
LIQWAVRF-RAHEA---------VRPYM-----P------TVE--EVT--ELVKQRIEEG
FFKSN---VSTSEYE---
>AT1G59670.1_ATGSTU15 318 bp
GE-------------------REEVKLLG-TWYSPVVIRAKIALRLKSVDYDY--VEE--
-DLF-GSKSELLLKSNPIFKKVPVLIHN-TKPVCVSLNIVEYIDETWN---GSSILPSHP
YD-RALARFWSVFVDDKW---LPTLMAAVV----AK---S--EEAK--AKGMEEVEEGLL
QLEAAFIA-LSK-GK-SFFGGETIGFIDICLGSFLVLLKAREKLKN---EKILDELKTPS
LYRWANQF-LSNEM---------VKNVV-----P------DID--KVA--KFIEEFED--
--RAQ------YIRCF--
>AT1G59700.1_ATGSTU16 318 bp
GE-------------------KEEVKLLG-VWYSPYAIRPKIALRLKSVDYDY--VEE--
-NLF-GSKSELLLKSNPVHKKVPVLLHN-NKPIVESLNIVEYIDETWN---APSILPSHP
YD-RALARFWSDFVDNKW---FPALRMAAI----TK---S--EDAK--AKAMEEVEEGLL
QLEDAFVS-ISK-GK-PFFGGEAIGFMDICFGSFVVLLKAREKFKA---EKLLDESKTPS
LCKWADRF-LSDET---------VKNVA-----P------EIE--KVA--EFLQELEV--
--RAQ------SAASRS-
>AT1G10370.1_ATGSTU17 318 bp
MA-------------------SSDVKLIG-AWASPFVMRPRIALNLKSVPYEF--LQE--
-T-F-GSKSELLLKSNPVHKKIPVLLHA-DKPVSESNIIVEYIDDTWS---GPSILPSDP
YD-RAMARFWAAYIDEKW---FVALRGFLK----AG---G--EEEK--KAVIAQLEEGNA
FLEKAFID-CSK-GK-PFFNGDNIGYLDIALGCFLAWLRVTELAVS---YKILDEAKTPS
LSKWAENF-CNDPA---------VKPVM-----P------ETA--KLA--EFAKKIFP--
--KPQ------A------
>AT1G10360.1_ATGSTU18 318 bp
MA-------------------TEDVKLIG-SWASVYVMRARIALHLKSISYEF--LQE--
-T-Y-GSKSELLLKSNPVHKKMPVLIHA-DKPVCESNIIVHYIDEAWN---GPSILPSHP
YD-RAIARFWAAYIDDQW---FISVRSILT----AQ---G--DEEK--KAAIAQVEERTK
LLEKAFND-CSQ-GK-PFFNGDHIGYLDIALGSFLGWWRVVELDAN---HKFLDETKTPS
LVKWAERF-CDDPA---------VKPIM-----P------EIT--KLA--EFARKLFP--
--KRQ------A------
>LOC_Os10g38710_OsGSTU13 318 bp
MA--------------GKD---DDVKVLG-VVVSPFAIRVRIALNIKGVSYEY--VEE--
-D-I-FNKSELLLTSNPVHKKVPVLIHG-GKPISESLVIVQYVDEVWA---APSVLPADP
YD-RAVARFWAAYVDNNM---FPGMAGVLF----AA---T--EEER--AAKAEETLAALA
QLEKAFAE-CAG-GK-AFFGGDSIGYVDLALGSNLHWFEALRRLFG---VALLDAGKTPL
LAAWAKRF-VEAEA---------AKGVV-----P------DAG--VAV--ELGKKLQA--
--R-----AA-AASTAA-
>LOC_Os10g38700_OsGSTU23 318 bp
MA--------------GKD---DDVKVLG-LVMSPFAIRVCIALKLKGVSYEY--IEE--
-D-L-ANKSELLLSSNPVHKKIPVLIHG-GKPVSESLVIVQYVDEAWAP--SPSILPADP
YD-RAVARFWAAYVDDKM---VPGMVGVLR----AA---T--EEER--AAKADETLAAMA
QLEKAFAE-VAANGK-PFFGGDTVGYVDLALGCNLHFLEAIRRLHG---VALVDAGKTPL
LAAWAERF-VEVEA---------AKGVV-----P------DAD--DAV--EFARKVQA--
--RVA---AA-AASTAAK
>LOC_Os10g38670_OsGSTU26 318 bp
MA--------------GGG---DELKLLG-TWFSPFVSRVKFVFHLKGLSYEN--IEE--
-D-L-KNKSELLLKSNPAIKKVPVLFHN-GKPLCESMIIVEYIDETFA---GPSVVPTDA
YE-RAVARFWVSYIDNKL---VAPWFQVFR----SK---S--MEEK--AEGLKQIFVAVM
VLEEAFKE-CSK-GR-PFFGGDNAGIVDIALGSQLGWVRASQALSG---IKLFDPAKTPL
LAAWAERF-LALDA---------AKASM-----P------EFG--RLI--EYAKMRQA--
--ESD---AANAAAN---
>LOC_Os10g38660_OsGSTU27 318 bp
MA--------------GGG---DELKLLA-TWFSPFASRVKFVFHLKGLSYEN--IEE--
-D-L-KNKSELLLKSNPVIKKVPVLLHN-GKPLCESMVIVEYLDETFA---GPSVVPADP
YE-RAVARFWVSYIDNKL---VAPWFQVFR----GK---T--KEEK--AEGLKQMFEATA
VMEVAFRE-CSK-GR-PFFGGDAVGIVDVALGSQLGWLRASETLSG---IKLFDPAKTPL
LLAWAERF-LALDA---------AKASM-----P------ESG--RLL--AYAKMRQA--
--ETD---AANASK----
>LOC_Os10g38160_OsGSTU22 318 bp
MA--------------GGG---DELKLLG-MWASPFALRAKLALSFKGLSYDY--VEE--
-D-F-KNKSELLLSSNPVHKKVPVLIHN-GKPICESQVIVQYIDEVFP---GVTLLPADP
HD-RAVARFWASYIDEKL---FGAWIPVFR----GK---T--EEEK--AEGVKQTFAVAE
KLEGALSE-CCK-GK-PFFGGDTVGYVDVVLGGFVAWVHAIEEVFG---LNQFDAAKTPL
LAAWLERF-DELDA---------AKEAM-----P------DIG--RLV--ELEKMRQA--
--QAQ------AAVY---
>LOC_Os10g38340_OsGSTU19 318 bp
MA--------------GGG---EELKLLG-MWASPFALRAKLALSFKGLSYDY--VEE--
-D-F-KNKSDVLLSSNPVHKKVPVLIHK-GKPICESQVIVQYIDEVFP---GVTLLPADP
HD-RAVARFWAAYIDEKL---FSAWILVFR----SK---T--EEEK--AEAVKQTFAVVE
KLEGALSE-CSK-GK-PFFGGDTVGYVDVVLGGFVAWVHAIEEVFG---LNQFDAAKTPL
LAAWLERF-DELDA---------VKEVM-----P------DIG--RLV--ELAKMRQA--
--QAA------GAAAAAA
>LOC_Os10g38350_OsGSTU20 318 bp
MA--------------GGG---DDLKMLG-VYVSPFPLRVKLALSFKGLSFEY--VEE--
-D-L-HNKSDLLVSSNPVHKRTPVVIHN-GKPISESMVIVQYLDEAFP---GAALLPSDP
LD-RAVARFWASYVDDKL---FSAWKMVFK----GK---T--EEEK--VEGRKQTFAVAE
TLEGALRE-CSK-GK-PFFGGDAVGYVDVALGGFVPWVHAMEELFG---LKQFDAAKTPL
LAAWLERV-GELEA---------YKAVM-----P------DAG--MMI--EFKK-KQA--
--QEA------AAEA---
>LOC_Os10g38580_OsGSTU18 318 bp
MAA------------GGGG--GDELKLLG-LWASPYVLRAKFALSFKGLSYEN--VEE--
-D-L-HNKSELLLSSNPVHKKVPVLIHN-GKPICESQIIVEYVDEAFP---GESLLPSDP
YD-RAVARFWAAYINDKF---MPAWQKASL----GL---T--EEEK--AEAVKQMLAAIE
NLETAFKE-LSK-GK-PFFGGDTAGYLDVTLGAVVGWARAGEVLFG---RKLFDATRSPL
LAAWMERF-VALDA---------VKAVL-----P------DNA--ELI--EYGKMRMA--
--HYAKLAAALAAANKK-
>LOC_Os10g38489_OsGSTU29 318 bp
MA--------------GAG---DELKLLG-MWTSPFALRVKLALSFKGLSYEY--AEE--
-D-L-SNKSELLLSSNPVHKKVPVLIHN-GKPICESQVIVQYIDEAFP---GVPLLPSDP
YE-RAVARFWAAYIDDKL---LKSWLQASM----CK---T--EQEK--AAAMKETFAAVA
NLEAAFKE-CSK-GK-PFFGGDAVGYVDVTLGAVIGFVRVGEAVHG---MRLFDASRSPL
LDAWLDRF-AALDA---------AKAVL-----P------DTG--RLA--EYAKMKQA--
--EWA------AAATN--
>LOC_Os10g38540_OsGSTU14 318 bp
MA--------------GEG--DDQLKLLG-LWVSPYTHRVKLALSFKGLSYEY--VEE--
-D-L-SNKSELLLSTNPVHKKVPVLIHN-GKPICESQVIVQYLDEEFP---GVSLLPSDS
YD-RAIARFWAAYINDKL---MPSWLQSSM----GK---T--EEER--AEALKQTLEAVA
NLETAFKE-CSK-GK-PFFGGDTVGYLDVSLGAMIGWMRAGEALHG---RRTFDATRSPL
LNAWMERF-AALDA---------AKAAM-----P------DNN--KLV--EFVRVRR---
----A------AAANN--
>LOC_Os10g38360_OsGSTU12 318 bp
MA--------------GGG---DELKLLG-MWASPYVLRVKLALSLKGLDYEY--VEE--
-D-L-KNKSELLLSSNPVNKKVPVLIHN-GKPVCESQIILQYLDEAFP---GATLLPADP
HE-RAVARFWAAFCDDTI---AKASQQASS----GK---T--EEEK--AEGEKKVVEALE
KMEVGLSE-CSK-GK-PFFGGDTVGYVDIVLGSFLAWVRAGDAMKG---VKRFDPATTPL
LAAWAERF-VELDV---------AKAAM-----P------EVD--KLI--ELAMARMA--
--GAA------AAATN--
>LOC_Os10g38470_OsGSTU24 318 bp
MA--------------GGG---DELKLLG-MWASPYVLRVKFALSLKGLSYEY--VEE--
-D-L-MNKSDLLLSSNPVNKKVPVLIHN-GKPVCESQVILQYLDEAFP---GATLLPADP
HE-RAVARFWAAFNDDTL---VEASQAASW----GK---T--EEER--AEGEKKVVEALE
KMEVGLRE-CSK-GK-PFFGGDTVGYLDVVLGGFLAWVRATDVMRG---VKRFDPATTPL
LAAWAERF-VELDA---------AKAVM-----P------DMD--KMI--EFGKVLQA--
---RA------AAATN--
>LOC_Os10g38630_OsGSTU2 318 bp
MA----------------A--EGELKLLG-TWASPYVSRVKLALHLKGLSYEY-VVEE--
-DHF-NNKSELLLSSNPVHKKVPVMIHN-GKPICESLIIMEYLDEAFP---AAPLLPADL
HD-RAVARFWAAYIDDKL---VPSWKQAFS----GK---T--GEEK--AEGMRHMLAAVD
ALEAAMEW-SYK-GK-PFFGGDAVGFLDVALGGLLSWLHGTEELCG---AKILDAAKTPL
LSAWARRF-GEMDA---------AKVAL-----P------DVC--KLV--EFAKMKRV--
--QLE---AAMAATTVSR
>LOC_Os10g38640_OsGSTU25 318 bp
MA----------------A--EDELKLLG-FWASPYVCRVKLALHLKGLIYDY--VKE--
-DVF-TNKSELLLSCNPVHAKVPVLIHN-GKPICESQVIVQYIDEVFP---GVTLLPADP
HD-RAAARFWAAYIDDKL---LPPWVHAYR----GK---T--DEEK--AERMKQTLAVVD
ALETAMEE-CSK-GN-AFFGGDTVGYVDVALGGLLSWLHGTEELCG---AKILDAAKTPL
LSAWARRF-GELDA---------ANAAL-----P------DVG--RLV--EFCKMRHV--
--ELE---AAEAAA--AR
>LOC_Os10g38610_OsGSTU9 318 bp
MA----------------G--HDELKLLG-HWSSAYVTRVKLALHLKGVSYEY--VEE--
-D-L-RNKSDLLLASNPVHKTVPVLIHN-GNPIRESQIIVQYIDEVFS---GDSILPADP
YE-RAVARFWAAYIDDKL---LAPWKKVFR----AK---T--EEER--AAWMKQMFVAVD
VLEGGLKE-CSK-GK-GFFGGDSVGYVDVVLGGAVSFVHANDMITG---GKLFDAARTPL
LAAWLERF-GELDA---------AKAVL-----Q------DVD--RAV--EHTKVRYA--
--RNA---A-TAAND---
>LOC_Os10g38600_OsGSTU30 318 bp
MA-------------GGGG--AGELKLLG-HWASAYVTRVKLALHLKGVSYEY--VEE--
-D-L-RNKSDLLLASNPVHKTVPVLIHN-GNPIRESQIIVQYIDEAFS---GDSLLPADP
HE-RAVARFWTAYIEDKL---VAPWEKVFR----AK---T--EEER--AAWMKQMFVAVE
ALEGGLKE-CSK-GK-GFFGGDSVGYVDVVLGGGVSFVHANDVITG---GKLFDAAKTPL
LAEWLGRF-GELDA---------AKAVL-----Q------DVD--RAV--EYTKVLYA--
--RNA---ATTAANN---
>LOC_Os10g38690_OsGSTU28 318 bp
MA--------------GRN--NHELKLLG-TWPSPFVVRVRLALGLKGLSYEY--VEQ--
-D-I-RDKSELLVVSNPVHKKVPVLIHG-GKPVCESQIIVQYIDEAFP---GASLLPSDP
HE-RAVARFWATYIDDEF---ATKFRAMGE----AK---E--EEEK--DEAAAQVFAALE
TLEEAM-----K-GK-VFFGGDSAGYVDVALGGFLGWIKAAEALAG---VAFLDGARTPL
LAAWAARF-SALEA---------AKEAI-----P------SVE--RLR--EFHGAMHA--
-----------AAATVAG
>LOC_Os01g49720_OsGSTU39 318 bp
MAGR------------GGG---GELRLLG-TWSSPWVIRVRVALGMKGLSYEY--TEE--
-D-L-SSKSDHLLRSNPVHEKVPVLIHG-GRPVCESLVVLEYIDETW---GTPQLLPADP
YD-RATARFWTNYVNDTF---FPSWKVLFR----ST---A--AEQR--AEAFKNVVPRVE
ALERAFGE-CSK-GK-AFFGGDDAGLVDVALGSHLVWIKVVDEVAG---ANLLDEAKFPG
LAAWAERF-LAVDA---------VRQVM-----P------DAG--DVL--KQYKGFLA--
--KWT---AG-AGSS---
>LOC_Os01g49710_OsGSTU40 318 bp
MAGRG---------GGGGG---GELQLLG-TWYSPYAMRAKIALGLKGLSYEY--IEQ--
-D-L-FGKSELLLKSNPVHKKVPVLIHA-GRPVCESRVVLEYVDEAWP---APPLLPADP
HD-RATARFWATYFDSTF---FPPWRALMR----AT---T--AEQR--AEAFMNAVPQVE
VLERAFVE-CSK-GK-AFFGGDAVGLVDVVVGGFVVWFKVVDEVAG---SSLLDEAKFPG
LAAWAERF-LAVDA---------VREAM-----P------DAG--KLL--EHYKGFLA--
--KLA---SP-AGST---
>LOC_Os10g38780_OsGSTU53 318 bp
---------------MAGD---GELKLLG-MWTSAFVLRVRFVLNLKSLPYEF--VEE--
-N-L-GDKSDLLLASNPVNKTVPVLLHA-GRPVNESQVILQYIDEAWP----PAVLPSDP
YE-RAVARFWAAYVDDKV---RLAWLGILF----RS---E--EEER--AAAVAQADAALE
TLEGALRE-CSG-GK-PFFGGDGVGLVDVVLGGYLGWFTAIKKLIG---RRMIDPARTPA
LAAWEDLF-RATDA---------ARGVL-----P-----DDAD--KML--EFRQTALA--
--LGA------SKKITL-
>LOC_Os10g38740_OsGSTU50 318 bp
---------------MAGS---GELKLLG-VWSSPYAIRVRVVLNLKSLPYEY--VEE--
-N-L-GDKSDLLLASNPVHKSVPVLLHA-GRPVNESQVIVQYIDEVWP---RPSVMPSDP
YE-RAVARFWAAYVDDKV---RPAWLAILF----GS---K--EEER--AAAVAQAVAALE
TLEGAFGE-CSK-GK-PFFGGDGVGFVDVVLGGYLGWFTAIDKLIG---RRLIDPARTPA
LAAWEERF-RATDA---------AKGVV-----P-----DDAD--KLL--EFRQTLLR--
--WSA------SKAK---
>LOC_Os10g38730_OsGSTU49 318 bp
MV--V---------GAGGG---DELKLLG-VWDSPYVNRVQIVLNLKGLSYEY--VEE--
-D-L-MNKSDLLLGSNPVHKKVPVLIHN-GKPIAESRVIVEYLDEAFA-STGASVLPSDP
YE-RAVARFWAAYVDDKV---GSPWYTILF----AR---E--RGEK--VEAAARAISALE
TVEGAFRDRSSE-GKTPFFGGDSIGFVDVVLGSYLGWFRVIEKMIG---VRIMDAARTPR
LAAWAERF-EAADA---------VRGVL-----P-----DDVD--KVI--DFLQAFLH--
------------------
>LOC_Os07g07320_OsGSTU55 318 bp
MAA-G---------AGGDG--GGELKLLG-TWASPFVQRVRLALNLKGLAYEF--IEE--
-EIG-GGKSELLLASNPVHKKVPVLLHR-SNPICESQVIVQYLDDAFP--AGGDLLPSDP
HA-RAVARFWAAYIDAEF---FAPWNRSFY----TA---S--EEEK--TAEMGRAAAALA
TIERAFAE-LSR-GK-GFFSGDRPGFVDVVLGGFVGSMRAYGTAVG---VEVLDAGRTPL
LVAWAERV-AALDA---------ARGVI-----P------DVE--RVV--ELSRYARK--
--K---------------
>LOC_Os01g37750_OsGSTU7 318 bp
MAAAGD--------GAGGG--GEQLTVLG-AWGSPFLVRVRLALNLKGLSYEY--VEV--
-D-L-AGKSDLLLAANPVHAKVPVLLHA-GRPVCESMLIVEYLDEAFPSAAATTILPADP
YA-RAVARFWAAFVDGEL---LSGWMGIYD----GG---K--GEER--AAALARTRAALD
ALEGALRE-RAG-GR--WFGGERVGLVDVALGGFVPAMLASEPTTG---VRIVDADRTPL
LAAWVERF-CALEE---------AKAAM-----P------PLE--RLI--AAGKKRYA--
--DLQ---AAAAASE---
>LOC_Os10g22070_OsGSTU33 318 bp
MAAAA---------AGGGGSPDHELKLLGSTNPSPFVTRVELALALRGLTYDL--VAV--
-D-L-DRKTDLLLAANPVHAKVPVLIHR-GRPVCESRVILEYIDDAFPF-GGAPLLPPDP
LA-RAAARFWAAHVDDEF---VASWRPAYL----GS---T--EGER--AEGMARMAAAVG
ALEGALA--AAE-GK-PFFGGDAPGLVDVTLGSVIPRTRANEALTG---TRVLDAARTPL
LAAWAERF-GELDA---------ARKVL-----P------AVG--DVV--EYLETRLR--
--RSN---VVIARKQ---
>LOC_Os10g38720_OsGSTU48 318 bp
MA--------------------EELKLLGSSGVSPYVIRAQMALAVKGLAHDY--LPE--
-D-L-TRKSKLLLDSNPVHKSVPVLIHN-GKPVCDSLVIVEYVDEAFP---AAALLPADP
YH-RAVARFWAAFIDSKV---FPPCLAILK----TA---AAEEEEK--AAKVKETVEALQ
LVEGAFGE-CSK-RK-PFFGGDAVGYLDVVLGCYLCWFEGVSEIAG--SPPLLDASRTPQ
LAAWAARF-SAADA---------VGCSV-----P------RVD--KVE--AYLNNVLKP-
--KWS---AAAAASSH--
>LOC_Os10g34020_OsGSTU47 318 bp
-------------------------------------MRVMVALRLKGVEYEL--LQET-
---M-GKKSELLLASNPVHKKIPVLLHR-GKPISESLVIVQYVDEVWPP----SILPRDP
YA-AAIHRFWGQYIDDM----FPPRIRILR----GT---V--PGDK--DEASDEMTTALL
YLEEAFVE-CSK-GKQ-YFGDDSIGYLDIALGSHLGWIRAVERIAG---VELLGGAKVPN
LAAWADRF-CGHPA---------VVDVM-----P------DVD--ILV--EFT-------
-AKLI-------------
>LOC_Os10g38150_OsGSTU21 318 bp
MSSS-S--------TSGSAEPAAAVRVLG-SWTSPFVMRVVVALKLKGVEYEL--LQET-
---R-GKKSELLLRSNPVHKKIPVLLHH-GKPLAESLIIVEYIDEVWPA-GAPAILPRDP
YC-RAVERFWAQYIDDK----FPRGTRVLR----GT---V--AG----------------
--EEPWLK-C--------------------------------------------------
------------------------------------------------------------
-PPL--------------
>LOC_Os10g38140_OsGSTU15 318 bp
MSSTNN--------SSG--EPPPAVRVLG-GWASPFTNRVVVALKLKGVEHEM--LQET-
---V-GKKSELLLRSNPVHKKFPVLLHH-SKPLPESLVIVEYIDEVWPA-GAPAILPRDP
HG-RAVERFWARYVDDK----ILPGLRVLR----GS---V--AGDK--DQTAGEMSTTLQ
RLEEAFVK-CSQ-GKE-YFGGDSIGYLDIALGSFLGWIKAVEKIAG---VELLNETKLPI
LAVWADRF-CAHPA---------VVDVV-----P------DAD--KLV--EFTVQYGSVL
NPK---------------
>LOC_Os10g38189_OsGSTU31 318 bp
MSST-N--------SSG--D-PAAVRVVG-GWASPFMNRVVVALKLKGVEHEM--LQET-
---V-GKKSELLLRSNPVHKKIP------------------YIDEVWPA-GAPSILPRDP
YG-RAVERFWAKYIDDK----IPPGIRVLR----GS---V--EEDK--DKAAGEMSTALQ
HLEEAFVK-CSQ-GKQ-YFGGDNIGYLDIALGSFLGWIRAVEKIAG---VELLNETKVPN
LAAWADRF-CAHPA---------VVDVV-----P------DAD--RLV--EFTVQHAALL
RPK---------------
>LOC_Os01g72130_OsGSTU35 318 bp
--M------------------GERVKLIG-AFASAYGHRAEVALRLKGVRYEL--ILE--
-D-L-RNKSDLLLNHNPVHKLVPVLLHG-DRSLSESLVILEYIDESFH---GPPILPTDP
YD-RAVARFWAQFIDQKF---GRNFWIPFV----QM---E--GNMQ--DCFVREAKENLA
LLEGQLKG------RR-FFGGDAIGFLDIAACLIAHWLGAFEEVCG---VTLATDEEFPA
LCEWRRRY-VNDEA---------VKPCL-----P------NRD--ELV--AYYRERKE--
--------MIKAAGRQHK
>LOC_Os01g72160_OsGSTU41 318 bp
-----------------------MVKLIS-AFGSPFGHRAEAALRLKGVQYEL--LLE--
-D-L-RSKSDLLLAHNPVHKLVPVLLHS-DRSVAESLVVVQYVDDAFH---GPPLLPADP
YA-RAQARFWAQFIDDKF---SRPFWLSFW----ME---D--GEKK--EAFVREAKENLR
PLEAQLDGG----NKR-FFGGDAIGLVDIAASGLAHWVGVFEEVTG---VSLVSEREFPA
LCRWSQRY-VNDGA---------VRQCL-----P------SRD--ELV--ALFTANKE--
------AYTLLAKAKLQK
>LOC_Os01g72150_OsGSTU37 318 bp
--M------------------ADPVKLIG-AFGSPFVHRVEAALQLKGVAYEL--IHE--
-D-L-ENKSNLLLASNPVHKKVPVLLDG-GRAICESLVIVEYVDDAFD---GPPILPADP
YD-RATARFWAQFIDHKC---TLPLLLALW----L----D--GEEQ--KGFLKETKENLS
LLEAQLEG------KR-FFAGDAVGYLDVAAGGMAHWIGVLEEVTG---VSVIGDDEYPS
LQRWIKEY-ANIDA---------VKLSL-----P------DRE--ELV--AFYTRNKD--
------KYKMMFRAMVHQ
>LOC_Os01g72140_OsGSTU36 318 bp
--M------------------ADPVKLIG-AFGSPFVHRAEVALRLKGVAYEF--IHE--
-D-L-DNKSDLLLAKNPIHKKVPVLLHG-DRAICESLVIVEYADEVFD---GRPILPTDP
YD-RAMARFWAHFIEHKC---SRSSWLALW----L----D--GEEQ--EGLLKETKENLA
LLEAQLHG------KR-FFAGDSVGYLDIVASGLAHWISVVEEVTG---VSLMGDDEYPA
LRRWAKEY-TTDET---------VMQCL-----P------SRE--HLA--AFFAAKKD--
------KLKMVAKAMLHQ
>LOC_Os03g39850_OsGSTU43 318 bp
--M------------------ANLVKLIG-AFGSPFVHRAEVALRLKGVAYEF--IHE--
-D-L-NNKSDLLLAKNPIHKKVPVLLHG-DRAVCESLVIVEYIDEAFN---GPPLLPADP
YH-RAMARFWAHFIDHKS---TRPSWLALW----L----E--GEEQ--KGFLKETKENLA
LLEAQLGG------KR-FFAGDSIGYLDIAAGGLAHWVGVLEEVTG---VSLVADDEYPA
LRRWTNEY-TANDA---------VKLCL-----P------NRE--RIA--AFFTP-KD--
------KYKIMARAMLRQ
>LOC_Os01g72120_OsGSTU8 318 bp
MNS------------------SEPVKLIG-AFGSPFVHRVEVALRLKGVPYEL--ILE--
-D-M-GNKSELLLAHNPVHKMVPVLLHG-DSAICESLVIVEYVDEAFD---GPPLLPADP
LR-RAMARFWVHFLDENC---LKPLRPALF----G----E--GEEQ--KKSMEETREGLT
VAEAELRG------KR-FSGGSSIGLADIAGGGLAHWVGVLQEVAG---VSVLSDGEYPA
LRRWAKDY-VANES---------VMECL-----P------DRD--RLL--SYFTGIKQ--
------KCVSVAKSTLPK
>LOC_Os01g72170_OsGSTU42 318 bp
SPA------------------PAPVKVIG-TFDSPYSQRAEAALRLKGVPYEL--ILE--
-D-L-RNKSDLLLTHNPIHKKVPVLLHG-DAAVCESLVIVEYVDEAFP---APLLLPADP
GL-RAAARFWARFIDDKC---TKPFWLALW----ST---D--GEVR--EGFAAEIKENLK
LLEAQLKG------RR-FFGGDAIGYLDLAASGYAYWLEVLEEVAG---VSLVTGDEFPD
LCRWAKEY-AADDR---------IKACL-----P------DRA--KLL--EHFTAMKE--
------MFMATARSMAAK
>LOC_Os09g29200_OsGSTU17 318 bp
MAA------------------DKGVKVFG-MWASPMAIRVEWALRLKGVDYEY--VDE--
-D-L-ANKSEALLRHNPVTKKVPVLVHD-GKPLAESTVIVEYIDEAWK---HGPIMPSDP
FD-RAQARFWARFAEEKC---NAALYPIFM----T----T--GEEQ--RKLVHEAQQCLK
TLETALEG------KK-FFGGDAFGYLDIVTGWFAYWLPVIEEACG---VEVVTDEALPL
MKAWFDRV-LAVDA---------VKAVL-----P------PRD--KLV--ALNKARRE--
------QILSA-------
>LOC_Os05g34150_OsGSTU16 318 bp
GGE------------------APELKLFG-SWASSYTHRVQLALRLKALEFVY--AEE--
-D-L-GNKSEALLRLNPVHKKVPVLVHR-GRPLAESVIILQYLDDAWP---ESPLLPSDP
FD-RALARFWCHFADDKL---GPAVGAVFA----L----T--GREQ--EAAVQQVHDNLA
LLEAELREGAFK-GRR-FFGGDQVGLLDVVLGCGSYWLAVFEEVTG---VRLVDADAFPL
FHAWLRDF-EAQEE---------VKETI-----P------SVD--RLL--EYARGLRQ--
------MLLALAAGAGAG
>LOC_Os11g03210_OsGSTU51 318 bp
MDHQEL--------EEG----AEKMKLLG-IWSSPYVVKVIWALRIKHVEYD---IEE--
-D-L-RNKGNLLLECNPVHQKVPVLIYQ-GKP---SDVIIEFIDDVWK------------
---SGQGRIYST----QL---SPPIWKWFT----TQ------GKEQ--EDA---------
------------------------------------------------------------
------------------------------------------------------------
------------------
>LOC_Os12g02960_OsGSTU52 318 bp
----------------------------------------MWALRIKGVEYDY--IEE--
-D-L-RNKSNLLLECNPVHKKVPVLIYQ-GKPIAESDVILEFIDDVWK-----RILPEDP
YE-CAMARFWSKFGLDKL---SPPIWKWFT----TQ------GKEQ--EDAYEAAMEQLL
VLEKVLDE-----KK--FFGGERIGFVDLSLGSLSYVIPIYEDITG---VRLITSDKFPW
LSAWMEGF-LGLPL---------VKEHL-----L------PLD--KLR--PRYQAIRE--
--------AFLSK-----
>AT1G78380.1_ATGSTU19 318 bp
MA--------------------NEVILLD-FWPSMFGMRTRIALREKGVEFEY--REE--
-D-L-RNKSPLLLQMNPIHKKIPVLIHN-GKPVNESIIQVQYIDEVWS-HKNP-ILPSDP
YL-RAQARFWADFIDKKL---YDAQRKVWA----TK------GEEQ--EAGKKDFIEILK
TLESELG------DKP-YFSGDDFGYVDIALIGFYTWFPAYEKFAN---FSI--ESEVPK
LIAWVKKC-LQRES---------VAKSL-----P------DPE--KVT--EFVSELRK--
--KFV---PE--------
>AT1G17170.1_ATGSTU24 318 bp
MA--------------------DEVILLD-FWASMFGMRTRIALAEKRVKYDH--REE--
-D-L-WNKSSLLLEMNPVHKKIPVLIHN-GKPVCESLIQIEYIDETWP-DNNP-LLPSDP
YK-RAHAKFWADFIDKKV---NVTARRIWA----VK------GEEQ--EAA-KELIEILK
TLESELG------DKK-YFGDETFGYVDIALIGFHSWFAVYEKFGN---VSI--ESECSK
LVAWAKRC-LERES---------VAKAL-----P------ESE--KVI--TFISERRK--
--KLG---LE--------
>AT1G17180.1_ATGSTU25 318 bp
MA--------------------DEVILLD-FWPSMFGMRTRIALEEKNVKFDY--REQ--
-D-L-WNKSPILLEMNPVHKKIPVLIHN-GNPVCESLIQIEYIDEVWP-SKTP-LLPSDP
YQ-RAQAKFWGDFIDKKV---YASARLIWG----AK------GEEH--EAGKKEFIEILK
TLESELG------DKT-YFGGETFGYVDIALIGFYSWFEAYEKFGS---FSI--EAECPK
LIAWGKRC-VERES---------VAKSL-----P------DSE--KII--KFVPELRK--
--KLG---IEIE------
>AT1G78370.1_ATGSTU20 318 bp
MA--------------------NLPILLD-YWPSMFGMRARVALREKGVEFEY--REE--
-D-F-SNKSPLLLQSNPIHKKIPVLVHN-GKPVCESLNVVQYVDEAWP-EKNP-FFPSDP
YG-RAQARFWADFVDKKF---TDAQFKVWG----KK------GEEQ--EAGKKEFIEAVK
ILESELG------DKP-YFGGDSFGYVDISLITFSSWFQAYEKFGN---FSI--ESESPK
LIAWAKRC-MEKES---------VSKSL-----P------DSE--KIV--AYAAEYRK--
--NNL-------------
>AT1G78360.1_ATGSTU21 318 bp
MA--------------------AEVILLG-FWPSMFGMRTMIALEEKGVKYEY--REE--
-DVI-NNKSPLLLEMNPIHKTIPVLIHN-GKPVLESLIQIQYIDEVWS-DNNS-FLPSDP
YH-RAQALFWADFIDKKL---YVCGRKTWA----TK------GEEL--EAANKEFIEILK
TLQCELG------EKP-YFGGDKFGFVDIVLIGFYSWFPAYQKFGN---FSI--EPECLK
LIAWGKRC-MQRES---------VAKAL-----P------DSE--KVV--GYVLQLKK--
--LYG---IE--------
>AT1G78340.1_ATGSTU22 318 bp
MA--------------------DEVILLD-FWPSPFGVRARIALREKGVEFEY--REE--
-N-L-RDKSPLLLQMNPVHKKIPVLIHN-GKPVCESMNVVQYIDEVWS-DKNP-ILPSDP
YQ-RAQARFWVDFVDTKL---FEPADKIWQ----TK------GEEQ--ETAKKEYIEALK
ILETELG------DKP-YFGGDTFGFVDIAMTGYYSWFEASEKLAN---FSI--EPECPT
LMASAKRC-LQRES---------VVQSL-----H------DSE--KIL--AFAYKIRK--
--IYC---V---------
>AT1G78320.1_ATGSTU23 318 bp
ME--------------------EEIILLD-YWASMYGMRTRIALEEKKVKYEY--REE--
-D-L-SNKSPLLLQMNPIHKKIPVLIHE-GKPICESIIQVQYIDELWP-DTNP-ILPSDP
YQ-RAQARFWADYIDKKT---YVPCKALWS----ES------GEKQ--EAAKIEFIEVLK
TLDSELG------DKY-YFGGNEFGLVDIAFIGFYSWFRTYEEVAN---LSI--VLEFPK
LMAWAQRC-LKRES---------VAKAL-----P------DSD--KVL--KSVSDHRKI-
--ILG---ID--------
>AT1G17190.1_ATGSTU26 318 bp
MA-------------------NDQVILLD-YWPSMFGMRTKMALAEKGVKYEY--KET--
-D-P-WVKTPLLIEMNPIHKKIPVLIHN-GKPICESLIQLEYIDEVWS-DASP-ILPSDP
YQ-KSRARFWAEFIDKKF---YDPSWKVWA----TM------GEEH--AAVKKELLEHFK
TLETELG------DKP-YYGGEVFGYLDIALMGYYSWFKAMEKFGE---FSI--ETEFPI
LTTWTKRC-LERES---------VVKAL-----A------DSD--RII--EYVYVLRK--
--KFG---AA--------
>AT1G53680.1_ATGSTU28 318 bp
MGKE-----------------NSKVVVLD-FWASPYAMRTKVALREKGVEFEV--QEE--
-D-L-WNKSELLLKSNPVHKKVPVLIHN-NTPISESLIQVQYIDETWT-DAAS-FLPSDP
QS-RATARFWADYADKTI---FEGGRKIWG---NKK------GEEQ--EKGKKEFLESLK
VLEAELG------DKS-YFGGETFGYVDITLVPFYSWFYALEKCGD---FSV--EAECPK
IVAWGKRC-VERNS---------VAATL-----P------ESE--KVY--QQVLKLRQ--
--IFG---VE--------
>LOC_Os07g28480_OsGSTU46 318 bp
MA-------------------GGELVLLD-FWASPFGQRCRIALAEKKLPYDY--SEQ--
-ELL-GAKSDLLLRSNPIHAKVPVLLHGDGRAVCESLAILEYLDDAFP-DATPRLLPSDP
YA-RARARFWADYVDKKV---YPVGTRLWK----VK------GEER--AAAGAELVEALR
TLDGELG------EKE-FF-GGEFGFVDVALVPMMPWVYSFARYGG---FSV--EEECPR
VAAWARRC-MERDS---------VAGSL-----R------SPE--EIY--DFIGLLRK--
--HYG---IDD-------
>LOC_Os03g57200_OsGSTU1 318 bp
MA-E-----------------EKELVLLD-FWVSPFGQRCRIAMAEKGLEFEY--REE--
-D-L-GNKSDLLLRSNPVHRKIPVLLHA-GRPVSESLVILQYLDDAFP--GTPHLLPPAA
YA-RATARFWADYVDRKL---YDCGSRLWR----LK------GEPQ--AAAGREMAEILR
TLEAELG------DRE-FFGGGRLGFVDVALVPFTAWFYSYERCGG---FSV--EEVAPR
LAAWARRC-GRIDS---------VVKHL-----P------SPE--KVY--DFVGVLKK--
--KYG---VE--------
>LOC_Os09g20220_OsGSTU6 318 bp
MA--------------------DEVVLLD-LWVSPFGQRCRIALAEKGVEYEY--SEQ--
-S-L-ADKSDLLLRSNPVHKKVPVLLHA-GRPVCESLVILEYIDETWPPKESPRLLPSDP
YA-RARARFWADYVDKKL---FDCQTRLWK----LR------AGDH--EQAKRDMAEALG
TLEAELG------EGD-YFGGEAFGYLDVVLVPFVAWFHAYERLAG---FAV--AEICPR
LVAWGERC-KGRDS---------VAKTL-----T------DPE--KVY--EFALYLKA--
--KFG---AK--------
>AT3G43800.1_ATGSTU27 318 bp
MS-------------------EEEVVVLN-FWPSMFGARVIMALEEKEIKFEY--KEE--
-DVF-GQKTDLLLQSNPVNKKIPVLIHN-GKPVCESNIIVEYIDEVWK-DKTLRLLPSDP
YQ-KSQCRFWADLIDKKV---FDAGRRTWT----KR------GKEQ--EEAKQEFIEILK
VLERELG------DKV-YFGNDNVSMVDLVLISYYPWFHTWETIGG---FSV--EDHTPK
LMDWIRKC-LTRPA---------ISKSL-----P------DPL--KIF--DRVTQIIKVH
-FFYG---Y---------
>LOC_Os03g44170_OsGSTU44 318 bp
MEGE-----------------KKSVVLIN-CAVSMYGNRVRIALARKGVAYEE--KPE--
-N-L-AAKSALLLSSNPVHGQVPVLLVG-GKPVCESLVILEFIDEEFA-VGEP-LLPAGP
YE-RAQARFWASYIDAKL---APCAGRVWR---SPA------GAAV--EAARGELVAAMR
TLEAELG------GRR-YFGGEALGYVDVALAPFTAWFATYERFGG---FSV--AAECPE
LAAWAARC-VRENAC--------VAASL-----P------DPE--FVY--QFACGMRK--
--HFG---LDG-------
>SELMODRAFT_271537_SmGSTU25 318 bp
MS-------------------KDSVKLLN-FWPSMFGLRVRYALDLKGVSYDY--QEE--
-S-L-SNKSKELLEANPIYTKIPVLIHN-GKPICESLVIIDYIDSVWP-GSHK-LLPEDP
YE-KAVARFWADFGDRKL---FDAGSRLRR----AM------GEEH--KKAGEDFKWALM
KIDEALGT-IAP-GKP-FFGGDAMNFADVALAPFICWFKGYQKVGG---FVLPGPEEWPN
LYKWVDAV-NSVDA---------IKKST-----P------SPD--KVA--EFAEVLRK--
-RVLG---AA--------
>SELMODRAFT_173486_SmGSTU16 318 bp
MS-------------------KDSVKLLN-FWPSMFGLRVHYALDLKGVSYDY--QEE--
-S-L-LNKSKELLEANPIYTKIPVLIHN-GKPICESLVIVDYIDSVWP-GSHK-LLPEDP
YE-KAVARFWADFGDKKL---YDAGNRLIR----AM------GEEH--KKAGEDFKWALM
KIDEALGT-IAP-GKP-FFGGDAMNFADVGLAPFICWFKGYQKVGG---FVLPGPEEWPN
LHKWVDAV-NSVDA---------IKKST-----P------SPD--KVA--EFAEVIRK--
-RVLG---AA--------
>SELMODRAFT_270550_SmGSTU22 318 bp
MS-------------------KDSVKLLN-IWPSMFGLRVHYALDLKGVSYEY--QEE--
-S-L-SNKSKELLEANPIYAKIPVLIHN-GKPICESLVIVDYIDSVWP-GSHK-LLPEDP
YE-KAVARFWADFGDKKL---YDAGNQLIQ----AM------GEEH--KKAGEDFKWALM
KIDEALGT-IAP-GKP-FFGGDAMNFADVGLAPFICRFKGYQKVGG---FVLPGPEEWPN
LYKWVDAV-NSVDA---------IKKST-----P------SPD--EVA--EFAEVLRK--
-RVLG---AA--------
>SELMODRAFT_271536_SmGSTU24 318 bp
MS-------------------KDSVKLLN-FWPSMFGLRVHYALDLKGVSYDY--QEE--
-N-L-FNKSKELLEANPIYTKIPVLIHN-GKPICESLVIVDYIDCVWP-GSHK-LLPEDP
YE-KAVARFWADFGDKKL---YDAGSRLIR----AM------GEEH--KKAGEDLKWALM
KIDEALGT-IAP-GKP-FFGGDAMNFADVALAPFICWFKGYQKVGG---FVLPGPEEWPN
LYKWVDAV-NSVDA---------IKIST-----P------SHD--KIA--EFAEVIRK--
-RVIG---AA--------
>SELMODRAFT_168022_SmGSTU15 318 bp
MS-------------------KDSVKLLN-FWPSMFGLRVHYALDLKGVSYDY--QEE--
-S-L-SNKSKELLEANPIYTKIPVLIHN-GKPICESLVIVDYIDSVWP-GSHK-LLPEDP
YE-KAVARFWADFGDKKL---HDAGDRLIR----AM------GEEH--KKAGEDFKWALM
KIDEALGT-IAP-GKP-FFGGDAMNFADVGLAPFICWFKGYQKVGG---FVLPGPEEWPN
LYKWVDAV-NSVDA---------IKIST-----P------SDD--KVT--ESVEHYRK--
-SVTG---AA--------
>SELMODRAFT_227864_SmGSTU19 318 bp
MS-------------------KDSVKLLN-FWPSVFGLRVHYALDLKGVSYDY--QEE--
-S-L-PNKSKELLEANPIYTKIPVLIHN-GKPICESLVIVDYIDSVWP-GSHK-LLPEDP
YE-KAVARFWADFGDKKL---YDAGSRLIR----AM------GEEH--KKAGKDFKWALM
KIDEALGT-IAP-GKP-FFGGDAMNFADVALAPFICCFKSYQKVGG---FVLPGPEEWPN
LYKWVDAV-NSVDV---------IKIST-----P------SDD--KVA--EFLERYRK--
-HATR---AA--------
>SELMODRAFT_407378_SmGSTU27 318 bp
MS-------------------KDSVKLLN-FWPSMFGLRVHYALDLKGVSYDY--QEE--
-RLL-PNKSKELLEANPIYAKIPVLIHN-GKPICESLIIVDYIDSVWP-SPHK-LLPEDP
YE-KAVARFWADFGDKKL---FDAGSRLIR----AM------GEEH--KKAGEDLKWALM
KIDEALGT-IAP-GKP-FFGGDAMNFADVALAPFICCFKAYQKVGG---FVLPGPEEWPN
LYKWVDAV-NSVDA---------IKIST-----P------SPD--KVA--EFAEVIRQ--
-RVIG---TA--------
>SELMODRAFT_227866_SmGSTU20 318 bp
MS-------------------KGSAKVLS-FWSSMFGLRVHYALDLKGVSYEY--QEE--
-N-L-FNKSKELLEANPIYAKIPVLIHN-GKPICESLIIVDYIDSVWP-NPHK-LLPEDP
YK-KAVARFWADFGDRKV---YDAGSRLIR----AT------TEEE-RKKASEDLKWALM
KLDEALDT-IAP-GKP-FFGGDSMNFADVALAPFICWFKGYQKVGG---FVLPGPEELPN
LHKWVNAV-KSVEA---------IRKST-----P------SLD--KVA--EFAEVIRK--
-RAIG---SA--------
>SELMODRAFT_111522_SmGSTU7 318 bp
-SGS-----------------MDGVTLLS-SRVSHFSLRVKIALLLKGIEHDD--LPQ--
-D-L-RNKGQLLLESNPIHKKVPVLIHN-GKPIVESVIIVQYIDEVWS-GE-SPLLPTDA
FL-RAEHRFWTDFIDKKL---LDCLMRFMR------------GD------ATNEFIENYE
LLEEAFTK----LGNEPFFGG-RMAFLDVMLAPYAVWIPGIAGVMG---LKPASQEQCPR
LHNFFQAV-LAHPA---------AKLAL-----P------TVE--ALK--EFLVARSA--
-VY-------RGK-----
>SELMODRAFT_111186_SmGSTU1 318 bp
MASS-----------------DQDVTLLS-FWASPFSMRAKLALLLKGIEHED--LPQ--
-D-L-GNKSKILLESNPVHKKVPVLIHK-GKPIAESAIIVHYIDEVWP-GT-SPLLPKDA
FL-RAEHRFWTDFIDKKL---LDCLMRFMR------------GD------AKNEFIENCE
LLEGAFTK----LGNEPFFGG-RMSFLDVMLAPYAVWIPGIVGVMG---LKPANQEQCPR
LHNFFQAV-LAHPA---------AKLAL-----P------TVE--ALK--EFLVARSA--
-VY-------RGKR----
>SELMODRAFT_111506_SmGSTU5 318 bp
MASS-----------------DQDVTLLS-FWASPFSMRAKLALLLKGIEHED--LPE--
-D-L-GNKSKILLESNPVHKKVPVLIHK-GKPIAESAIIVHYIDEVWP-GT-SPLLPKDA
FL-RAEHRFWSDFIDKKV-----CSINLEK------------STRS--HAAKNEFSENYE
LLEGAFTK----LGNEPFFGG-RMAFLDVMLAPYVVWIPGIV---G---LKPASQEQCPR
LHNFFQAV-LAHPA---------AKLAL-----P------TVE--ALK--EFLVARSA--
-VY-------RGK-----
>SELMODRAFT_111351_SmGSTU3 318 bp
------------------------VTLLT-FWPSPFSMRAKLALLLKGTEHED--LPE--
-D-L-GNKSKILLESNPVHKKVPVLIHK-GKPIAESAIIVHYIDEVWP-GT-SPLLPKDA
FL-RAEHRFWSDFIDKKL---LDCLMRFVR------------GNDK--D-AANEFIANCV
LLEGALTK----LGSEPFFGG-SFSFLDVMLAPFAVWIPGIVGVMG---LKQASEEQCPR
LHKFFEAV-SEHPA---------AKGAL-----P------PVE--KLK--EFIQVRFA--
-GN-------K-------
>SELMODRAFT_177845_SmGSTU18 318 bp
MASS-----------------DQDVTLLS-FWASPFSMRAKLALLLKGIEHED--LPQ--
-D-L-GNKSKILLESNPVHKKVPVLIHK-GKPIAESAIIVHYIDEVWP-GT-SPLLPKDA
FL-RAEHRFWTDFIDKKL---LDCLMRFVR------------GNDK--D-AANEFIANCV
LLEGALTK----LGSEPFFGG-SFSFLDVMLAPYA---PGVVGVMG---LKHASEEQCPR
LHKFFEAV-SEHPA---------AKGAL-----P------PVE--KLK--ELIR------
--N-------K-------
>SELMODRAFT_111299_SmGSTU2 318 bp
MASS-----------------DQDVTLLS-FWASPFSMRAKLALLLKGIEHED--LPQ--
-D-L-GNKSKILLESNPVHKKVPVLIHK-GKPIAESAIIVHYIDEVWP-GT-SPLLPKDA
FL-RAEHRFWTDFIDKKL---LDCLMRFVH------------GNDK--D-AANEFIANCV
LLEGALTK----LGSEPFFGG-SFSFLDVMLAPYA---PGVVGVMG---LKHASEEQCPR
LHKFFEAV-SEHPA---------AKGAL-----P------PVE--KLK--ELIR------
--N-------K-------
>SELMODRAFT_78425_SmGSTU32 318 bp
MASR-----------------DQEVTLLS-AWPSVFTMRVKLALVLKGIEHED--IPQ--
-D-L-GNKSKILLESNPVHKKVPVLIHK-GKPILESAIIVHYIDEVWP-ET-SPLLPQDA
FL-RAQHRFWSDFIDKKL---FDSLIRFLR-------------SNG--DAAVNEFNQNCL
LIEGALAE----LGSEPFFGG-SMSFLDVLLAPYAVWIPGVEQVMG---LKPA---KCPR
FHKLLAAA-SEHPS---------AKAAL-----P------QVE--KLK--EFIRVRFA--
-SK---------------
>SELMODRAFT_78368_SmGSTU29 318 bp
MASR-----------------DQEVTLLS-AWPSVFTMRVKLALVLKGIEHED--LPQ--
-D-L-GNKSKILLESNPVHKKVPVLIHK-GKPILESAIIVHYIDEVWP-ET-SPLLPQDA
FL-RAQHRFWSDFIDKKL---FDSLMRFLR-------------SNG--DAAVNEFNQNCL
LLEGALAE----LGSEPFFGG-SMSFLDVLLAPYAVWIPGVEQVMG---LKPA---KCPR
FHKLLAAA-AEHPS---------AKVAL-----P------QVE--KLK--EFIRVRYA--
-SK---------------
>SELMODRAFT_78701_SmGSTU33 318 bp
MASR-----------------DQEVTLLS-AWPSPFSMRVKLALALKGIEHED--LPQ--
-D-L-GNKSKILLESNPVHKKVPVLIHK-GKPILESAIIVHYIDEVWP-ET-SPLLPQDA
FL-RAQHRFWSDFIDKKL---FDSWIRFLR-------------SNG--DAAVNEFNQNCL
LIEGALAE----LGSEPFFGG-SMSFLDVLLAPYAVWIPGVEQVMG---LKPA---KCPR
FHKLLAAA-SEHPS---------AKVAL-----P------QVE--RLK--KFIRVHFE--
-SK---------------
>SELMODRAFT_78381_SmGSTU30 318 bp
MASR-----------------DQEVTLLS-AWPSPFSMRVKLALALKGIEHED--LPQ--
-D-L-GNKSKILLESNPVHKKVPVLIHK-GKPILESAIIVHYIDEVWP-ET-SPLLPQDA
FL-RAQHRFWSDFMDKKL---FDSWIRFLR-------------SNG--DAAVNEFNQNCL
LIEGALAE----LGSEPFFGG-SMSFLDVLLAPYAVWIPGAEQVMG---LKPA---KCPR
FHKLLAAA-SEHPS---------AKVAL-----P------QVE--KLK--KFIRVHFE--
-SK---------------
>SELMODRAFT_78973_SmGSTU34 318 bp
MASR-----------------DQEVTLLS-AWPSPYSMRVKLALALKGIEHED--LPQ--
-D-L-GNKSKILLESNPVHKKIPVLIHK-GKPILESAIIVHYIDEVWP-ET-SPLLPQDA
FL-RAQHRFWSDFIDKKL---ADSWIRFLR-------------SND--DAAVNEFNQNCL
LIEGALAE----LGSEPFFGG-SMSFLDVLLAPYAVWIPGVEQVMS---LKPA---KCPR
FHKLLAAV-SEHPS---------AKAAL-----P------QVE--KLK--EFIRVRFA--
-SK---------------
>SELMODRAFT_141206_SmGSTU11 318 bp
MASR-----------------DQEVTLLS-AWPSPYSMRVKLALALKGIEHED--LPQ--
-D-L-GNKSKILLESNPVHKKIPVLIHK-GKPILESAIIVHYIDEVWP-ET-SPLLPQDA
FL-RAQHRFWSDFIDKKL---SDSWIRFLR-------------SND--DAAVNEFNQNCL
LIEGALAE----LGSEPFFGG-SMSFLDVLLAPYAVWIPGVEQVMG---LKPA---KCPR
FHKLLAAV-SEHPS---------AKAAL-----P------QVE--KLK--EFIRVRFA--
-SK---------------
>SELMODRAFT_165383_SmGSTU14 318 bp
MASR-----------------DQEVTLLS-AWPSPYSMRVKLALALKGIEHED--LPQ--
-D-L-GNKSKILLESNPVHKKIPVLIHK-GKPILESAIIIHYIDEVWP-ET-SPLLPQDA
FL-RAQHRFWSDFIDKKL---SDSLIRFFL-------------SNG--DAAVNEFNQNCL
LVEGALAE----LGSEPFFGG-SMSFLDVLLAPYAVWIPGVEQAMG---LKPA---KCPR
FHKLLTAA-SEHPS---------AKVAL-----P------QVE--KLK--EYIAGFSS--
-K----------------
>SELMODRAFT_404313_SmGSTU26 318 bp
MASR-----------------DQEVTLLS-AWPSPYSMRVKLALALKGIEHED--LPQ--
-D-L-GNKSKILLESNPVHKKIPVLIHK-GKPILESAIIIHYIDEVWP-ET-SPLLPQDA
FL-RAQHRFWSDFIDKKL---SDSLIRFLR-------------SNG--DAAVNEFNQNCL
LIEGALAE----LGSEPFFGG-SMSFLDVLLAPYAVWIPGVEQAMG---LKPA---KCPR
FHKLLAAA-SEHPS---------AKVAL-----P------QVE--KLK--EYIALRAS--
-ER---------------
>SELMODRAFT_78408_SmGSTU31 318 bp
MASR-----------------NQEVTLLS-AWASPFSMRVKLALALKGIEHKD--LPQ--
-D-L-GNKSKILLESNPVHKKVPVLIHK-GKSILESAIIVHYIDEVWP-ET-SPLLPQDA
FL-RAQHRFWSDFIDKKL---ADSWIRFLR-------------SND--DAAVNEFNQNCL
LIEGALAE----LGSEPFFGG-SMSFLDVLLAPYAVWIPGAEQVIG---LKPA---KCPR
FHKLLAAA-SEHPS---------AKVAL-----P------QVE--KLK--KFIRVHFE--
-SAMIVYKI---------
>SELMODRAFT_153457_SmGSTU12 318 bp
MACH-----------------DQDVTLLS-FWPSPFSMRVKLALLLKGIEHED--LPQ--
-D-L-GNKSKLLLESNPVHKKVPVLIHK-GKPIAESAIIVHYIDEVWP-GT-SPLLPQDA
FL-RAQHRFWTDFFEKKI---SDSLDRFIR-------------SNG---AAVNEFIQDCL
LLEGALAE----LGDEPFFGG-SMSFLDVMLAPSAVWIPALEQVMG---LKPASQEQCPR
LHKLFGAV-TEHPS---------AKVAL-----P------QIE--KLK--EFTQARLV--
-SK---------------
>SELMODRAFT_111518_SmGSTU6 318 bp
MACH-----------------DQDVTLLS-FWPSPFSMRVKLALLLKGIEHED--LPQ--
-D-L-GNKSKLLLESNPVHKKVPVLIHK-GKPIAESAIIVHYIDEVWP-GT-SPLLPQDA
FL-RAQHRFWTDFFEKKI---SDYLDRFIR-------------SNG---AAVNEFIQDCL
LLEGALAE----LGDEPFFGG-SMSFLDVMLAPSAVWIPALEQVMG---LKPASQEQCPR
LHKLFGAV-TEHPS---------AKVAL-----P------QIE--KLK--EFTQARLV--
-SK---------------
>SELMODRAFT_419375_SmGSTU28 318 bp
MACH-----------------DQDVTLLS-FWPSPFSMRVKLALLLKGIEHED--LPQ--
-D-L-GNKSKLLLESNPVHKKVPVLIHK-GKPIAESAIIVHYIDEVWP-GT-SPLLPQDA
FL-RAQHRFWTDFFEKKI---SDSLDRFIR-------------SNG---AAVNEFIQDCL
LLEGALAE----LGDEPFFGG-SMSFLDVMLAPSAVWIPALEQVMG---LKPTSQEQCPR
LHKLFGAV-TEHPS---------AKVAL-----P------QIE--KLK--EFTQARLV--
-SDHHVWIAKASP-----
>SELMODRAFT_177840_SmGSTU17 318 bp
MACH-----------------DQDVTLLS-FWPSPFSMRVKLALLLKGIEHED--LPQ--
-D-L-GNKSKLLLESNPVHKKVPVLIHK-GKPIAESAIIVHYIDEVWP-GT-SPLLPQDA
FL-RAQHRFWTDFFEKKI---SNSLDRFFR-------------SNG---AAVNEFIQDCL
LLEGALAE----LGDEPFFGG-SMSFLDVMLAPSAVWIPALEQVMG---LKPASQEQCPR
LHKLFGAV-TEPPS---------AKVAL-----P------QIE--KLK--ELIQARLV--
-SK---------------
>SELMODRAFT_111434_SmGSTU4 318 bp
---------------------------------------VKLALLLKGIEHED--LPQ--
-D-L-GNKSKLLLESNPVHKKVPVLIHK-GKPIAESAIIVHYIDEVWP-GT-SPLLPQDA
FL-RAQHRFWTDFFDKKAKGSSGSVDE-----------------------VLNEFIQDCL
LLEGALAE----LGDEPFFGG-SMSFLE----PSTVWIPALEQVVG---LKPASQEQCPR
LHKLFGAV-TEHPS---------AKVAL-----P------QIE--KLK--EFTQARLV--
-SK---------------
>SELMODRAFT_271400_SmGSTU23 318 bp
MAS---------------------VTLLT-VWASPFSMRAKLALLLKGIEHED--LPQ--
-D-L-GNKSKLLLESNPVHKKIPVLIHK-GKPVPESVIIVQYIDEVWP-ET-SPLLPQDA
FL-RAKHRFWTDFIDKKI---FDSLARFMR------------SSDG--GAAVNEFIQNCM
LLEGALAE----LGSEPFFGG-SMSFLDVMLAPYSVLIPGVEQVMG---LKPASPEQCPR
LHKLFGAV-AEHPS---------AKAAL-----P------QIE--KLK--EFIQARFA--
-RK---------------
>SELMODRAFT_233406_SmGSTU21 318 bp
MASH-----------------GQDVTLLT-VWASPFSMRAKFALLLKGIEHED--LPQ--
-D-L-DNKSKLLLESNPVHKKTPVLIHK-GKPVSESAIIVHYIDEVWP-ET-SPLLPQDA
FL-RAKHRFWTDFIDKKI---LDSLGRFVR------------SSDG--GAA---------
---GALAE----LGDEPFFGG-SMSFLDVMLAPYAVLIPGVEQVMG---LKPASREQCPR
LHKLFGAV-AEHPS---------AKVAL-----P------PID--KLK--EYIQARYG--
-SK---------------
>SELMODRAFT_93858_SmGSTU35 318 bp
MA-------------------DESVKLLC-VWSSPYSMRAMLALELKSIPYER--VEQ--
-D-V-RSKGELLLRSNPVHKKVPVLIHN-GRPIAESSVIIEYIDEQWR-DHGDEILPRDP
YA-RAQERFWADFVERKI---AESANVVFR-------------------ATGQDFLASCG
ILE---EE----LRKSPYFGG-KLGLVDIVLVSTALCSKSLVEVGG---LRLPSRDACPR
FLALLDAI-REHPL---------VRSSL-----P------SPD--KLR--DFFATAMP--
-WI-------KSLS----
>SELMODRAFT_113279_SmGSTU8 318 bp
MG-------------------EEGLKLLT-FWSSPFACRVRLALDLKGLHYDL--QEE--
-DLF-NAKSALLLESNPVHKKIPVLIHN-GKAICESMNIVEYVDEVWP-DRGTFLLPRDA
FA-RATARFWADFVDKKL---TASFKAAIS---------S--GEEK--ERANDEMIQDMV
ALERFLES----QGGV-FFSGNSMGFVDIAASFLPWWLPTYTEIGR---LRVPGPDTCPL
LHRWIAAV-KDSPE---------AKAAF-----P------DQQ--ELL--DFTKVRFE--
-KRFA-Q-----------
>AagrOXF_evm.model.utg000005l.356.1_AaGSTU1 318 bp
MG-------------------ENRVQLLT-GWFSTFGQRVEIALKFKGVPYER--VEVAG
AD-----KPKLLIDANPVHKKIPVLLHN-GRPIPESMVILEFVEEVWP---QPPLFPTDP
YD-RATARFWGDYIYQIVT----SGRKLFF----AH---S--KQER--EEAKQEFLERFT
VLNNAFLE-TSR-GR-PFFMGHSFGYVDLMFAALVYLIPSIERVGE---FKFPNQDERPR
FHEWIQAL-QEHPC---------VKPLR-----P------DED--RLV--DFFNNLHLL-
--------VAKKNSTQKH
>Mp3g08510.1_MpGSTU2 318 bp
MSEIRT--------V-----AQIPTRLLT-TKVSFFGCRVEIALREKGIPFS---RDEV-
-D-L-NCKPKLLLDLNPIYKKVPVVIHD-GKAIAESLIILEYLEEVFP-----PLYPKEP
FE-RANVRFWIDYMYKA----FHSMHAAMM---YRK---G--SLER--IAAADHSMEGLR
KIDETMTT-LSA----PFFSG-EFSILDVVLAPLVTALTSIDALGG---ITLPGFDECPR
LHKWIGFM-QTHPS---------FLASL-----P------SSD--VVF--KYLKNLAR--
--------ITMAAAASER
>LOC_Os10g38590_OsGSTU11 318 bp
MA--------------GAG--RDELKLLG-MWASPYVSRAKLALQLKGVSYEY--IEE--
-D-L-GNKSDLFLRSNPVHKTVPVLIHN-GNPICESSIIVQYIDESFP-SSAASLLPADP
YD-RAVARFWAAYIDDKVRA-VNNLTLVYF---------------R-CDAAHRVDCAASG
AVEGVQGEDGGG-GRAA--GGRAGGRTEGVLQG-----------EGRRQRRLRRRAGWPR
VVGARQRQ-LRRQALRRRRQGGRVRQEV-----P--------------------------
-FRHG---CRSTSSKLGR
>LOC_Os07g05800_OsGSTU45 318 bp
-------------------------------------MRARIALHVLQVGFGF--VEEDR
---I-RERSDLVLRMNPVHRSVPILIHR-GRPICGSINILQYIDEVWA-RVGTRLLPPDP
LK-RASARFWADFVDHEV---FSTQTRFLK----SK------GEEK--EMAKAELLDQLR
RLEGVLGD------RS-FFSGDEFGFLDIVLIPFSSMFHGY------------------K
QHMWVKRC-KERES---------VRQVL-----P------DEG--EMY--ELHKKWYG--
--------IE--------
>SELMODRAFT_125797_SmGSTU10 318 bp
MA---------------------EVTLLS-LPASPFAMSVKMALIEKGVEFET--VEENR
---A-SGKSELLVRVNPVTKQVPVLLHR-AKPIWESLVILEYVEETW--TQGTHLLPGDG
YQ-RALARFWTNFV---I---TKTGLLIMK----RV------GDEQ--LKARDQVLEMIR
LMDSEWSK-PEY-GKP-FVFGDKLSLADLALAPIASWKVTFETLGK---FEFPDARTCPR
MALWLDAI-ENHPT---------VQSAIL---AP------DLNIQKLI--KDNKIKF---
------------------
>SELMODRAFT_16302_SmGSTU13 318 bp
-----------------------EVKLLY-VFPSPFVLRVVLVLELKGITYEI--IPD--
-D-L-FNKSSLLLQLNPLYKKFPVLIHK-GQPICDSRNIIEYLDEAFP--HTPAVLPRDP
LA-RSRERFLAEFVENKV---SP----------------------R--------------
------------------------------------------------------------
---WI-------------------------------------------------------
------------------
>Mp2g03760.1_MpGSTU1 318 bp
MKINGE--------SAHQGDQTSSVKLVM-SWCSPMAHQVAISLRHKRVKFTL--IDE--
-K-I-LNRNPRTLNANPLCKKVPILIHR--RLVQDPLIIMEYMDDAMS-----QLLPSDP
FE-RCAARYWSRYIQTK------VIATVLK-----------CDQD---EGATDCLFNTFI
HLDKILSI-VAP----CFFMGDELGFVDIVFAPIIPWLQALEHLDT---IRLPTALECPH
LHKWLDAL-KRHPS---------VRPSLQ-VCSP----------ERLE--VFIAENFRD-
------QPVGQ-------
>kfl00311_0080_v1.1_KnGSTU3 318 bp
MAELSV-----------ADKKEDSLKLYG-SWFCPFVQRSWITLEEKKVDYEY--IEI--
-DPY--AKPPELMKLNP-RGLVPTLDHN-GRALYESLIVSEYVDETWP--HEP--LPDDT
FK-KAVGRIWIDHINKKI---VPTFYRILQ----LR---D--AEHE--EA-KEDYLTALR
ELSQAYEA-SSP----PFFFGPCISLVDIALAPWVLRDFVLEHYKT---FSIPWDDRLAA
YKS---AV-DNSPS---------VRKTL-----A------DPE--KLL--GTYERYAK--
--NTAT--VAKAVNAKKG
>kfl00048_0430_v1.1_KnGSTU1 318 bp
MAAQKG--------PVAPDSSEQEIVLYG-AQTCPFSQRARIAVDSKGLKYEY--RET--
-DPY--AKPEDLLAHNP-RGAVPTLVHN-GKSVYESLVVVEYVDEAWP-VHGP-FLPKDV
HL-RALARIWTTFVQDKL---VRGFFDLLA----AQ---D--ESEQ--EALKTKLLDSLR
EWTKAIQS-SPA----PFFMGEHFGIVDIAFLPFAVRFPALEHYRG---FTVPDTDEFAV
YHTWLKAA-SALPS---------VQSAM-----P------SEK--EVI--DFYSKYAK--
--RDAT--EP--------
>kfl00270_0040_v1.1_KnGSTU2 318 bp
MAHSQG--------------SHDVVRFFN-AWPSPFAQRVWIALNRKGIDYER--IDI--
-DPSYERKPPELLKANP-KGTVPTIIHK-GHSVYESSIVIEYLEDAWP--YLPALFPKEP
HL-KAQARIRINAINTEF---VPSFFSLFL----AK---T--QSEV--EKGREKFTEQLR
NVNDALKE-SSP----PFFSGPNLEAVDANLIPFAVRLFILERLRG---YKTPSEEELPR
FWQWLKAA-EKHPA---------VVPTI-----H------DQQ--EML--DFYQKYAE--
--KKGALLVPSVIVGQKE
>LOC_Os10g25590_OsGSTU34 318 bp
MAAAAE---------------GEGVRLLG-GRMSPFTMRARMALALRGVEYEL--VEEA-
---LHPRKSGRLLAANPAYGRIPVLLLP-GRAVCESAVIAQYVDDAWG-GAGAAILPVDP
YE-RAMHRFWTAYIDDKF---WPALDAISL----AP---T--PEAR--ATATASTRAALK
LLEEAFAA-RSN-GGA-FFGG-SPGLLDVALGCFLPALWACENLNG---LRLLDDDATPL
LRAWSARL-AATPA---------AMAVM-----P------ETE--EVV--AFTRFLQT--
--KFG---VAGSK-----
>LOC_Os06g12290_OsGSTU38 318 bp
MAMTTA--------AVAAAAQPKEVKLYG-AWGSAHAAMARNALELKGVRYEY--VEE--
-D-L-ERKSELLLRLNPAHAKVPVLVVVDGCPLAESLVILEYVDEVWP--QAPRLLPPSP
RA-RAAARFWARFFHGEV---SPSRAAAVL----AP---T--PEER--AEAVREMKARMA
VMEAGFERDFPSVGG-PFVHG-TPGLLDVILGSCAAGTRAISAMAG---EEVVEPDALPH
VHASMAAF-DERVA-------G-FGTSV-----P-----HELL--RLL--EREERRRA--
--------AASASA----
>Pp3c4_7330V3.1_PpTCHQD1 318 bp
------------------------MQFYHH-PLSMNSQKVRLALEEKNIDYTAFRVNPL-
-K---RNLDAEFF-QNPN-GTLPMLKIG-AHVLCESLPILQHIDKL---NEE------YK
DY-RERAEEWIKKID-EWDAPVPR---MIRKVLIARPDLAM-EEQKAVDSNRKELVLMLD
DAEHQLAGT-----E--FMAGDVFSVADAAFIPVLARIELL---LS---EEYLR--PRPK
LLDYWERM-KCRPSYKKVSQLKQLKLVV-----P---------IRNVLK-RF--------
------------------
>Mp1g01780.1_MpTCHQD1 318 bp
------LWT------VNNFIKESIMQLFHH-PLSFNSQKVRIALEEKQVDYWPTRVNPI-
-K---RNLDPDFF-QNPD-GTIPVLING-QTVMNDTLAILQYIDSI---NQG------ER
VK-RDLVHSWLLKID-AWDSPYPK---VLQRVVIARPDLEL-EARLAVTANKQQLIDILD
AADVELTNS-----K--YLCGQDFSMADVAFIPVLARIEQL---QG---ASLIE--DRKR
VSEYWLRM-KERPSYKAATKLGRVKLIV-----P---------ARRLFG-RY--------
------------------
>SELMODRAFT_267328_SmTCHQD1 318 bp
------------------------MQFYHH-PLSLQSQQARMALEEKGLDYWDYSINPL-
-K---RNLDAEFF-EHPN-GRIPVLING-NRVTRGSLAIVQYIDKF---DKG------DK
FD-CEKSLQWQRKVD-AWDPLTPK---YLQRVLIARPDLAL-EELKAIQANREHLVGLLE
DAEAELAAT----NN--YLAGESFSMADVMFSPLLARIELM---QE---KEMIH--TRPH
LMVYWAKV-KTRESYKVCKGLGKINLLL-----S---------ARTMLK-RY--------
------------------
>AT1G77290.1_AtTCHQD1 318 bp
------------------------MQLYHH-PYSIDSQRVRLALEEKGIDYTSYHVNPI-
-T---KHMDPSFF-MNPN-AKLPVFRNG-SHIILDTIEIIEYLERI---AEGI----EDA
TF-NREVVEWMRKIR-EWESLIPN---RRLKVVIARPDLDT-EDKKALRRSKDHLLRLLD
EVETKLEGT-----T--YLAGNEFSMADVMLIPVLARLSLL---LE---EEYIS--SRKN
LAEYWALV-RRRPSYKKVNGWRKYATLV-----K---------VRSLLR-KY--------
------------------
>LOC_Os04g35560_OsTCHQD1 318 bp
------------------------MQLYHH-PYSLDSQKVRMALEEKGIDYTSYHVNPL-
-T---KNMNVAFF-MNPS-AKLPVFQNG-AHVIYRAFDIIQYLDRL---SVG-----EIV
PV-NTEVYQWMQKVD-SWNPMTPK---YRTKVLIARPDLET-EDKKIMKQSEEELSKLLD
DVEAQLNNG-----K--YLAGDEFSPADSVFIPILARITLL---LD---EEYIN--CRPR
LLEYYTLV-KQRPSYKVAGGWKKYRTLF-----K---------VRTLFR-KY--------
------------------
>Pp3c2_9920V3.1_PpTCHQD2 318 bp
SSSLQLTDTGAQPAAKSSDASQGLAIFYNY-ALAFNPAKSRLALEEKNIKYVETKIDLF-
-N---QSLEPWYL-LNPS-ASAPTLVVG-DEKITESVEIIRWADRQ---GAG------DS
VD-RAFVDEWLNKVD-AWDGLSPG--AALKEVAEANPDMKNYIDENVCDANRQQLRVLLD
EAETRLATN-----K--FLAGPAYSAADAIFTPVIYRIYLL---KD---GEYLS--SRPN
IKRYYEEI-KKRPSYKKVSALASAGEVL-----P---------FATLTG-KY--------
------------------
>Pp3c14_19170V3.1_PpTCHQD3 318 bp
PSASRKAET-AQPSATGVGLARDSIIFYNY-PLAFNPAKAKLALEEKGIKYTEKKIDLF-
-N---QSLEPWYL-LNPA-ASSPTLVVG-DEKIVESADIIRWADSQ---GAG------DS
VD-RAFVKEWLEKVD-AWDGLSSS--GAIKKVAEANPDMAQ-LAEDAVEQNLRQLAGLLD
EAEARLSTN-----K--FLAGDSYSAADCIFTPVIYRLFMV---KD---KEFLE--PRPN
IQRYYDEL-KKRPSYKKVSGFCTAQTIL-----P---------LQKVTG-KY--------
------------------
>Pp3c17_19050V3.1_PpTCHQD5 318 bp
PVAKSATET-AQASGTDSDLTQGSVILYNY-SLAFNPAKAKLALEEKGIKYTEEKIDLF-
-N---QSLEPWYL-LNPA-GSSPTLVVG-SEKIVESADIIRWADKQ---GIG------DS
VD-RAFVNEWLQKVD-AWDGLSSG--AAVKEVAEANPDLKS-IERSAREKNLKQLSDLLD
EAEARLSST-----K--FLAGDAYSAADIIFTPVLFRVYQV---KD---AELLD--SRPN
IKLYYEEL-KKRPSFKPVSGLLTALIVL-----P---------FVNATG-KY--------
------------------
>Mp3g16100.1_MpTCHQD2 318 bp
-------------------MAGALPVFYTY-PLAFNPAKAKIALDECNIKYVEKKIDIL-
-S---QSLEPWFL-LNPG-AWAPTLVVG-ENVICESAEIVKWADAQ---GTG------DK
VD-RQFIDQWVQKVD-NWDGLGPG--GVLKEICEAQPDLAQ-IEENKCEANKAQLISLLD
EAESRLATT-----S--YLAGEEYSIADVIFTPCLYRIPQV---LD---KELIE--SRNN
VQKYWASL-KKRPSYKKASPLSTASTVI-----P---------LSKITK-KY--------
------------------
>Pp3c7_4180V3.1_PpTCHQD4 318 bp
MTTAIA------------NIVVEIPEFYNY-PLAFNPAKVKLALEEKSLTYTEKHIDIF-
-N---QSLTPGYM-LNPH-GWSPTLVTK-EEILTESLDIVKWADRQ---GSG------DA
VD-RTFVSEWLTKVN-AWDGLSPR--GMFRKTAESYPDLQV-LREDTVNANMAQLVALLD
EAEMRLRNF-----K--FLAGNQYSVADVIFTPVVYRLFST---KD---QEYLN--SRPH
IRTYYQDL-KTRSSYKKVTSLGTMWVVL-----P---------WTNFTR-RY--------
------------------
>kfl00007_0340_v1.1_KnTCHQD1 318 bp
MAAS---------------MALTKPLLYFF-PPSYATMKARVLMEEKGIEYDLELVHTF-
-L---ENLQRSYVQVNPK-GTVPALALP-NTILTESLEIMKWADNHD--NAG------SS
VD-RTKVDFWLDAMD-KFDGYCPPLGPILHIFVEQHAELQE-IEKKAKNSIKDEVRRLVQ
TAEKQLAST-----E--FVAGEAVSAADAMFATLLNRVEMA---LG---PELLA--DAPK
VQEYWEKF-KARKSY---------LASV-----P--------------------------
------------------
>kfl00382_0050_v1.1_KnTCHQD2 318 bp
MSSSLLLRIQAQPAQATIAMAAAKPTLVYF-PPSYAVTKVRFLMEEKDIHYDLRAVNLL-
-L---QNLKPDYVKVNPN-GTVPALVLP-DKVLTESLDIMKWADNVD--GKG------SE
VD-KEKVDFWLEKMN-DFDGYAPPVGPLLKEFVEHYPELKE-LAKAEKKKIKDEAASLLG
TAEKQLAET-----E--FVAGPVISIADAMFATLLSRTEVA--------KELIN--DYPK
VKEYWKKF-KARKSYATVQGAGAQLGLL-----P---------FKKAFG-FY--------
------------------
>Pp3c10_15380V3.1_PpGSTL1 318 bp
LVTSYLLDSSASPA-----IFDGTTRLYFS-SRCPYAQRVWVAVKYKGL-DEIECV-EI-
-S---SDKPTWYKEVYPV-GKVPALEHN-GTVTGESMDLLTYLDDH-----GPKLAPTEE
SK-KQAAAELLQYAD-TFNKGMKST-----------------PDEA--------VAPAFD
FLENALAKF--SEGP--LFLGN-FGLVDIVYAPFIERFEIAGGIRN---YDIRA--GRPR
LAKWIEAM-DNVEAYSSTTLLELYKKML-----E-------------FI-RVGV------
----AANNSSGSSVAVN-
>AT5G02780.1_ATGSTL1 318 bp
LSPPKILDASDPPA-----LFDGTTRLYIS-YTCPFAQRVWITRNLKGLQDEIKLV-PI-
-D---PNRPAWLKEVNPA-NKVPALEHN-GKITGESLDLIKYVDSN-----GPSLYPEDS
AK-REFGEELLKYVDETFVKV-KDP-----------------VKEA------------FD
HVENALKKF---DGP--FFLGE-LSLVDIAYIPFIERFQVFDEVFK---YEIII--GRPN
LAAWIEQM-NKMVAYTQTYVVNYF-KRF-----M--------------------------
------------------
>AT5G02790.1_ATGSTL3 318 bp
MAPSFILDASDPPS-----LFDGTTRLYTS-YVCPFAQRVWITRNFKGLQEKIKLV-PL-
-D---GNRPAWYKEVYPE-NKVPALEHN-GKIIGESLDLIKYLDNT-----GPSLYPEDH
AK-REFGDELLKYTD-TFVKM-KDP-----------------SKEA-----------VLD
YLENALYKF---DGP--FFLGQ-LSLVDIAYIPFIERFQTVNELFK---CDITA--ERPK
LSAWIEEI-NKSDGYAQTEIVEVFKKKF-----M--------------------------
------------------
>AT3G55040.1_ATGSTL2 318 bp
LHPTLALDSSEPVQ-----VFDGSTRLYIS-YTCPFAQRAWIARNYKGLQNKIELV-PI-
-D---KNRPAWYKEVYSA-NKVPALEHN-NRVLGESLDLIKYIDTN-----GPSLTPDGL
EK-QVVADELLSYTD-SFSKV-NTD-----------------TNAD-----------AFD
YIEQALSKF---EGP--FFLGQ-FSLVDVAYAPFIERFRLISDVMN---VDITS--GRPN
LALWIQEM-NKIEAYTETELVERYKRRV-----Q--------------------------
------------------
>LOC_Os03g17480_OsGSTL1 318 bp
AAPR--LGSSEPPR-----LFDGTTRLYIC-YFCPFAQRAWIIRNFKGLQDKIELV-GI-
-D---QDKPAWYKEVYEQ-GTVPSLEHN-GKIMGESLDLIKYIDSH-----GPALLPEDP
EK-RQFADELIAYAN-AFTKLSKDL-----------------SAEV-----------ALD
KIEAALSKF---DGP--FFLGQ-FSLVDIAYVTIIERIQIYSHIRK---YEITN--GRPN
LEKFIEEI-NRIEAYTQTYLLDLAKTHL-----K--------------------------
------------------
>LOC_Os03g17470_OsGSTL2 318 bp
AAPA--LTSSEPPP-----LFDGTTRLYVA-YHCPYAQRAWIARNYKGLQDKIKIV-AI-
-D---ADRPAWYKEVYPE-NKVPSLEHN-NQVKGESLDLVKYIDTN-----GPALLPDDS
EK-QQFAEELLAYTD-AFNKSAKDV-----------------CDEV-----------ALD
KIEAALSKF---DGP--FFLGQ-FSLVDIAYVPFIERFQIFSGIKN---YDITK--GRPN
LQKFIEEV-NKIHAYTETFLLEHTKKRL-----G--------------------------
------------------
>LOC_Os03g17460_OsGSTL3 318 bp
STITLI-------------------QIVHV-NICPYAQRAWIARNYKGLQEKIKLV-PM-
-D---NDRPAWYKEVYPK-NTLPSLEHN-NKIIGESLDLIKYIDIN-----GPRLTPDDS
EK-QRLAEELLAYSD-IFNQVSKAM-----------------TAEA-----------ALD
NIEFSLSKF---DGP--FFLGQ-FSLVDIAYAPFIDGFQTLAGIKN---YDITE--GRAN
IQIFIKEL-NKIDAYMHTEVIALTKKKL-----G---------GLSLFG-REAAYCIS--
-RKEGADNISRSMGD---
>kfl00040_0200_v1.1_KnGSTL1 318 bp
KTSTRGLKTEEAPP-----K-DGQSRFYMN-PMCPYAQRSWVGVKYKGLDNELESV-EV-
-D---RKMPQWYKDLYPV-GKVPSIEHN-GKVTGESLDVLKYLDTH-----GPKLEPASK
ED-RVTVQKLVEFCDRELVPGMKAA-----------------PHEK--------IKPVLD
VLERQLEAAEAAKGP--YLVGG-FSTADAAILPFLWRFQFIENFRG---LDLFE--DHPR
LAKYFQIV-SEQPFFAETRMHATYKTFL-----D-------------FG-KIGL------
-----APTAAAAS-----
>kfl00849_0040_v1.1_KnTCHQD3 318 bp
----------------------------------------MLVLEEKGLDYWGHVMNPF-
-D---SCLEEEYM-MNNK-GTVPTLIDH-RISLIETKTIVRYLDSM---FEK------DL
VN-RPLVNNWVQQLT-DWDDFMPSNGRYLRECIIARPSLKL-LEDRMVNENMRQLYVLLD
AAERQLAVT-----S--FLCGDALSTADCMLLPILARIELA---LT---KEILE--PRPN
LLEYLQEM-KRRPSFEKVRSFSKMKRML-----P---------WRSLVK-SY--------
------------------
>Pp3c4_13060V3.1_PpURE2p1 318 bp
-MAK--------------------IQLY-S-MATPNGQKVSIALEEMELEYEPHTINIF-
---KNDQFTPEFIAINPN-SKIPAIVDPNGMNVFESGAILLYLAEK--S--GK-FLSQDP
RL-KWETIQWVFFQMGGIGP---MFGQ-----------FGHPPVER----YTNEAKRLLG
VLEKRLEGRE-------FL-DGGYSIADIAIFPWVGCLDTG--------GRVLD--NFPN
VMAWKTRC-LERP--------KTAKGM---TVCKI-------------------------
------------------
>Mp8g10560.1_MpGSTURE2p1 318 bp
MASK--------------------IELY-S-LATPNGMKVSVALEEMGLEYNAHTIDIM-
---KGDQFTPEFIAVNPN-SKIPAITDPNGINVFESGAILLYLGEK--T--GK-FLPADP
RL-KYETIQWVFFQMGGVGP---MFGQ-----------FGHPPLQR----YSTEVKRILG
VLEKRLEGTD-------FL-GNEYTIADMASFPWVHCLDFG--------AALVS--NFPN
VVAWKERC-MARP--------ATAKGL---TVCPF-------------------------
------------------
>AagrOXF_evm.model.utg000024l.84.1_AaURE2P1 318 bp
MAAK--------------------IQLY-S-LATPNGQKIGVALEELGLEYEAHTINIM-
---KGDQFTPEFIAVNPN-SKIPAIVDPNGFSLFESGAILLYLAEK--T--GK-LISQDP
RL-KWETIQWVFFQMAGVGP---MFGQ-----------FGHTAVER----YATETKRLLG
VLETRLEGRE-------YI-DDGYSIADIAIWPWVLCLEKF--------ASLLD--SFKN
VQAWKARC-EARP--------ASVRGV---KVCST-------------------------
------------------
>AagrOXF_evm.model.utg000084l.105.1_AaURE2P2 318 bp
MASK--------------------IQLY-S-LATPNGEKISIALEEAGLEYDAHTVNIW-
---KNEQFSPEFVAVNPN-SKIPAITDPNGISVWESGAILQYIAEK--S--GK-LLPKDE
AL-KWEAIEWVYFQVAGIGP---MLGQ-----------FGHPPVER----YRTEVLRLFQ
VLETRLQGRE-------YL-GEEYTIADIASFPWLWLYYSH--------LKLIA--SLPN
VVAWLERI-AARP--------ATKRGL---GVCPF-------------------------
------------------
>kfl00742_0080_v1.1_KnURE2P1 318 bp
MASADK-----------------PIQLY-S-LATPNGQKIGIFLEESGIPYEPHLIDIG-
---KGDQFSPEFVKINPN-SKIPAIVDPNGVRVFESGAIMIYLAEKY-N--SP-LYPKDP
AK-KAETLGWLFWQVGGLGP---MLGQ-----------VGHPAKER----YLTEAKRLLT
VLDKALEGKE-------YL-GD-YSIADICCVTWVKGLSFY--------AVLID--DYPN
SKAWVERI-FARP--------QVQKGV---KVCAK-------------------------
------------------
>Cre13.g584850.t1.1_CrGSTAlC3 318 bp
RATAVS-----------------AIKLY-T-NPGSRGKIAEWYLAELAVPHELVLLDMR-
---KGEHKSPQFLAINPF-GKVPAMTDGD-LPIFESGAILLHLANK--Y--GK-L---SA
DE-LGTAAQWTLFANSTLSD---A-----------------FNASQ----RGTQMPVMLS
SLNAILSQKA-------YL-GDKFTVGDIAVGSYLLYLPLF---------DLLT--KYEH
VWDYMQRL-AARPT------KEAMEGA---LEAAA---------------------GGGG
V----F------------
>Cre15.g636750.t1.2_CrGSTAlC2 318 bp
------------------------MKLY-S-NPASRGRIIEWYVREIGKDSEVINMDMK-
--EKREHKSDWFKKVNPF-GKLPALEDGD-LKLFESGAIMLYIAEK--Y--GQ-F--NSP
AE-RARAQQWALFANSTMAN---S-----------------VVEQF----RERSMPDVFG
TLDALLAATP-------YI-GPAFTVSDVLVGAYLLYIPAF---------QVLS--PYPH
VQAYMKRL-AERPH------AARAAEK---KTETT---------------------KA--
------------------
>Cre15.g636800.t1.1_CrGSTAlC1 318 bp
------------------------MKLY-T-NPASRGCFVEWYVSEIGKESEVVNLDMG-
--DKREHKSDWYKKINPF-GKLPALEDGD-LKLFESGAIILYIAEK--Y--GQ-F--KSP
AE-RARAQQWALFANSTLTQ---A-----------------VVEEW----RDRFMPDMMT
ALDALLGASPGA-----HI-GPEFGISDVLVGGYLLYIPAY---------QVLS--PYPH
VQAYMKRL-AERPH------VASASGK---RTAAA---------------------ATAA
A-----------------
>CMR110C_CmGSTDE1 318 bp
MSTGKT--------------------LY-S-APNSRGAMVEWYIRSIKAPVEVVNLDMG-
---KGEHKSPEFLRVNPF-GKVPALEETGPWSLNESGAILYYLAEK--Y--DR-NFPKDA
HQ-RAQILQWILFANATLAQ---T-----------------AMESL----REKQLPGLLA
ALDQHFSKHT-------FA-GETFTVADVALGSYLGYIPMF--------GKVMT--PYSH
LNAYMERV-KER-------------------QAAA-------------------------
------------------
>Pp3c21_14550V3.1_PpEF1B1 318 bp
AG----------------------LVIHSQ-KVNKNSYKSLIAAEYVGVKVEIV-PDFQ-
--MGVTNKSPEFLKMNPI-GKVPVLQTPEG--IFESNAMARYVANKK-D--VG-LVGSSA
YE-KALVEQWIDFATMEIDV---NAGGWVY------PRLGFEVEAS----KISNLKRALT
FLNAHLASRT-------YL-GESITLADIVLTCNMIVLVKL--------TKETS--EFPH
VERYFWTL-VNQPNFKKISAKQKKEKA-APASAPAE-SVDDEEWKRLISGTFVTMNKVGG
FRKYAFTKVDINNEEQKA
>Pp3c18_20060V3.1_PpEF1B2 318 bp
AG----------------------LVLHSP-KVNKNAYKTLIAAEYVGVKVETT-PDFQ-
--MGVTNKTPEFLKLNPI-GKVPVLQTPDG--IFESNAMARYVANKK-D--VG-LTGSSA
YE-KALVEQWIDFSSLEVDA---NIGRWVY------PRLGYEVEAF----AISNLKRALT
CLNGHLASRT-------YL-GESVTLADIVLTCNLATLFKV--------TKETS--EYPH
VERYFWTL-VNQPNFKKISAKPKKEKA-AP---PTE-VVDEEEWKRLISGTFVTMNKVGG
FRKYAFTKVDISNEEQKT
>Pp3c19_17550V3.1_PpEF1B4 318 bp
AG----------------------LKLYAN-PVNKNAYKALIAAEYVGVKIEFTITDWS-
-----TTKSPQYLAMNPM-GKVPVLETPEG--IFESNAIARYVAGLK-D--VG-LLGVPG
YN-KAQIDQWIDFAALEIDI---NARAWVL------PHLGLEVEAF----IINNLKRALT
TLNSYLASRT-------YL-GESVTLADIVLICNLSFIWRR--------TKETA--EYPH
VERYFWTL-INQPNFKKV--KVKKEKP-AP---PVEAALDDEEWKRLISGTFVTMNKVGG
FRKYSFTKVDITNEEQKA
>Pp3c22_15010V3.1_PpEF1B3 318 bp
VG----------------------LKLHAN-KLNKNACKSLIAAEYVGFKLETT-PGFE-
--LT-DTISPEYLKMNPM-GKAPVLETPEG--ISESNAIAHYIAGLK-N--VG-LFGSTA
YE-KALVDQWIDFGSLEIDT---NALRWAY------P-------PS----SINNLKRALT
ALNAHLASRT-------YL-GESVTLADIVLSCNLSLPFYV--------TKETA--DYPH
VERYFWTL-INQPNFKKV--KVKKEKP-AP---PAETAFDDDEWKRFATGTFVTMNKVGG
FRKYSFTKVDITNEEQKT
>AT1G09640.1_AtEF1B1 318 bp
MA----------------------LVLHTY-KGNKSAEKALIAAEYVGVQIDVP-SDFQ-
--MGVTNKTPAFLKMNPI-GKVPVLETPEG--VFESNAIARYVSRLNGD--NS-LNGSSL
IE-YAQIEQWIDFSSLEIYA---SILRWFG------PRMGFAAEEG----AISTLKRALD
ALNTHLTSNT-------YL-GHSITLADIITVCNLNLGFAT--------TKKTS--EFPH
VERYFWTV-VNQPNFTKVKEPKKKEAPVAE---L-----AEEEWKRLIKGSFVTLNKVGG
FRKYSFTKVDISDEAQKE
>AT1G57720.1_AtEF1B2 318 bp
MA----------------------LVMHTY-KGNKGANKALIAAEYAGVKIEES-ADFQ-
--MGVTNKSPEFLKMNPI-GKVPVLETPEG--IFESNAIARYVSRKNGD--NS-LNGSSL
IE-YAHIEQWIDFSSLEIDA---NMLKWFA------PRMGYAAEEA----AISALKRGLE
ALNTHLASNT-------FL-GHSVTLADIVTICNLNLGFAT--------TKKTS--AFPH
VERYFWTM-VNQPEFKKVKEPKKA-APVAE---P-----AEEEWKRLIKGSFVTLNKVGG
FRKYSFTKVDISDEAQKE
>LOC_Os02g12800_OsEF1B1 318 bp
MA----------------------LVLHTF-DGNKNAFKALIAAEYSGVKVELA-KNFQ-
--MGVSNKTPEYLKMNPI-GKVPILETPDG--VFESNAIARYVTRSKSD--NP-LYGSSL
IE-YAHIEQWIDFSATEVDA---NTGKWLF------PRLGFASEEA----AIAALKRSLG
ALNTHLASNT-------YL-GHSVTLADIVMTCNLYMGFAR--------TKNTS--EFPH
VERYFWTM-VNQPNFKKVKPEAKKEAP-KE---PKK--PEEEEWKRLIKGSFVTMNKVGG
FRKYAFTKVDISDEAQKE
>LOC_Os06g37440_OsEF1B2 318 bp
MA----------------------LVLHCG-SGNKNAFKALIAAEYTGVKVELT-KNFE-
--MGVSNKTPEFLKMNPL-GKIPVLETPEG--VFESNAIARYVARLKDN--SS-LCGSSL
ID-YSHIEQWMDFSATEVDA---NIGRWLY------PRLGFPLEEF----AITSLKRSLG
ALNTHLASNT-------YL-GHSVTLADIVMTCNLYYGFVR--------IKSTS--EFPH
VERYFWTM-VNQPNFKKVKAEAKKEAP-KE---PKE--ASEEEWKRLIKGSFVTMNKVGG
FRKYAFTKVDLSDEAQKE
>Mp7g04100.1_MpEF1B1 318 bp
MA----------------------LKIYGD-GSNKNAAKALIVGEFIGVKIETL-P-VE-
--WGVTQKTPEFQKMNPI-QKIPVLVTPEG--IFESNAIARYVARTK----DQ-MLGSTL
YE-KGLVDQWCDFAVSELDH---NLLRWIY------PKMGYPVEEG----AVEASKRALG
SLNTWLTTRT-------YL-GNSITVADVVIFCNILVAVRT--------DKQLG--AFPH
VERYFWTM-ANQPQVKKV----KTKAP--PEAAPA-AAADDDEWKRLIKGSYVTLNKVGG
FRKYAFTKVDISDAAQKE
>SELMODRAFT_98733_SmEF1B1 318 bp
---------------------------------NKNAHKVLIVAEIVGVKVDLV-PDFE-
--MGVSNKTPEFLKLNPL-GKVPVLETPDG--ISESNAIARYVANLK----GK-LTGSTV
YQ-TALVDQWIDFATTEVDT---SLGRWLY------PRFGYPVEEH----AIEAIKRAFG
ALNSYLASRT-------YL-GHFVTLADVITICNLTWGFRS--------SEEMA--PFPH
VERYFWTV-SAQPAFKKI----KAEAP-KPEEAP-EAPAADEEWKRLLKGPFVTMNKVSG
FRKYAFTKADPTDHVHKE
>AagrOXF_evm.model.utg000091l.278.1_AaEF1B1 318 bp
MA----------------------LKFHGY-PGNRNAHKVLIAAEYVGVEIVTP-EGFQ-
--MGVTNTTPEFLKLNPL-GKIPLLETPEG--VFESSAIARYVARLKPE--AG-LYGKSN
ID-AAHVDQWIDFATNEIDI---NQVKILG------GRLGFAGEEV----ALAQLKRAYG
ALDKFLASTT-------YL-GDAVTLADIVLVPALALGFKY--------AKDTA--GLPH
LLRYVNTL-VNQPAFKKVKEAPPPQAS-AATPAPA--LGDEEEWKRLIKGSYVTMNKVGG
FRKYSFTKVDINDPAQKA
>kfl00169_0110_v1.1_KnEF1B1 318 bp
MA----------------------LKLYGS-VPNANVFKALIAAEYVGESIESV-P-VE-
--LGTQNKTPEFLKLNPA-GKVPVLVTPQG--IFESNAIAKYVSKLRPA--VE-LYPAKL
QD-QALVDQWVDFSQNEIRG---YVQEWVS------MRAGRKREGA----VKGKAMEGLK
TLNNYLASRT-------YL-GNKVTVADIIVACNLLGGIQN--------TSGLK--PFPH
VTRYFWTQ-VNQPEFKKVK---KKEEP---EAAPA----EDDEWKRLIKGSFMTMNKVSG
FRKHAFAKVDVNDSEQKE
>Pp3c22_5470V3.1_PpDHAR1 318 bp
LQSRSI-------IMAAAAAEAAPTEVVGH-GDCPFSHRVVLTLAEKKVPYDMKLIDVS-
-N-----KPQWFLDINPE-GKVPVIKDE-GKFVADSDVITQLLEEKYP---EPCL--KTP
EDKAS------------I---FPNFAAFLK------------KDPN---DGTEALLAELK
SLDEHLKSN----KP--FIAGEAVTAADLALAPKLHHLTVAGHYKK---WSI--PEDLTN
VLSYVEAV-HSLESFKKTKP-------------A------DEFWAKFFV-----------
------------------
>AT1G75270.1_AtDHAR3 318 bp
----------------------MALDIVGA-GDCPFSQRVLLTLEEKKLPYKTHLINVS-
-D-----KPQWFLDISPE-GKVPVVKLD-GKWVADSDVIVGLLEEKYP---EPSL--KTP
PEFAS------------I---FGAFVTFLK------------KDAN---DGSEALVDELE
ALENHLKTHS---GP--FVAGEKITAVDLSLAPKLYHLEVAGHYKN---WSV--PESLTS
VRNYAKAL-FSRESFENTKA-------------K------KEIWESKVNA----------
------------------
>AT1G19570.1_AtDHAR2 318 bp
----------------------MALEIVGA-GDCPFSQRALLTLEEKSLTYKIHLINLS-
-D-----KPQWFLDISPQ-GKVPVLKID-DKWVTDSDVIVGILEEKYP---DPPL--KTP
AEFAS------------I---FGTFGTFLK------------KDSN---DGSEALLVELE
ALENHLKSHD---GP--FIAGERVSAVDLSLAPKLYHLQVAGHFKS---WSV--PESFPH
VHNYMKTL-FSLDSFEKTKT-------------E------EKYWAPKVNP----------
------------------
>AT1G19550.1_AtDHAR1 318 bp
---------------------MLVVQI-SS------------------------------
---------EMFWDISPQ-GKVPVLKID-DKWVTDSDATVGILEEKYP---DPPL--KTP
AEFAS------------I---F-------------------------------------E
ALENHLKSHD---GP--FIAGERVSAVDLSLAPKLYHLQVAGHFKS---WSV--PESFPH
VHNYMKTL-FSLDSFEKTKT-------------E------EKCWAPKVNP----------
------------------
>LOC_Os05g02530_OsDHAR1 318 bp
LPVREK----------QVVVAAMGVEVVGH-GDCPFSQRVLLTLEEKKVPYEMKLIDVQ-
-N-----KPDWFLKISPE-GKVPVFNGD-GKWIPDSDVITQVIEEKYP---TPSL--VTP
PEYAS------------I---FSCFTTFLK------------KDPN---DGSEALLTELQ
ALEEHLKAH----GP--FINGQNISAADLSLAPKLYHLQVAEHFKG---WKI--PEDLTN
VHAYTEAL-FSRESFIKTKA-------------A------KEHWAPKVNA----------
------------------
>LOC_Os06g12630_OsDHAR2 318 bp
LTAR---------------ASAEPLEVLTV-GDCPFTQRVLLTIEEKHLPYDIKLVDLA-
-N-----KPDWFLKISPE-GKVPIVKLE-EQWVADSDVITQAIEEKYP---EPSL--ATP
PEKAS------------I---FSTFIGFLK------------KDPN---DGTEALLSELT
SFDSYLKDN----GP--FINGETISAADLSLAPKLYHMEIAGHYKN---WSV--PDSLSH
VKKYMKTI-FSMDSFVKTIA-------------L------QEDWRPKVMG----------
------------------
>AagrOXF_evm.model.utg000063l.199.1_AaDHAR2 318 bp
LTSRAA--------LVVMAAVAEPLEVSGQ-GDCPFSQRVLLTLEEKGIPYNARYVDTE-
-N-----KPEWFLEANPE-GKVPVIKHE-GSWVADSDVITALLEEKYP---EPSL--AVS
EDKAA------------L---FGAFVRFLK------------KDPA---DGTEALVDELK
ALNDFLKEN----GP--YVGGDKISAVDLSLAPKLYHLKITDHFKK---WAI--PGDLTY
LLDYIKDL-HSRESFEKTAA-------------P------APVWSKHLGA----------
------------------
>SELMODRAFT_271409_SmDHAR4 318 bp
----------------MAVATTEAVEVNGD-GDCPFSQRVLLTLEEKGIPYNSKFVDME-
-N-----KPAWFLEANPE-GKVPVIKDD-GKWVADSDVITQLIDTKFP---SPSL--VTP
PEKSS------------I---FSSFVKFLK------------KDPS---DGSEALLEELK
ALDEYLAKN----GP--FVNGSNISAVDLSLAPKLYHLKIAGHYKQ---WSV--PENLTN
LNSYMEAL-FKRESFQKTMA-------------P------AEVWAKHLSA----------
------------------
>Mp2g15490.1_MpDHAR1 318 bp
RQTRFS---SASPVQASVKSGVDSMELVGK-GDCPFSQRVMLTLEEKHIKYDATYIDVS-
-N-----KPQWFLEANPE-GKVPVIKHE-GKWIADSDVITALLEDLYP---EPSL--KVP
DEKKS------------I---FGAFIGHLK------------KDSS---DGTEALLKVLV
EFNEYLQQS----GP--FVNGEKICSVDLALAPKLFHMQVAGHYKQ---WTV--PKEVPE
VSSYMNAL-FSRESFLKTKA-------------K------EEDWEAKVLG----------
------------------
>kfl00080_0080_v1.1_KnDHAR2 318 bp
----------------------MAVEVVGN-GDCPFSQRVLITLEEKHIPYTKKLIDLS-
-N-----KPQWYLEANPA-GKVPALKTA-DGWLADSDEITKKLEQDYP---EPSL--VTP
PEKAS------------I---FPSFVGFLK------------DDPQ---DGKQALLTELE
ALDKALSEGE---GP--FIAGSKITQVDVALIPKLYHTKVAKALKG---WEI--PAKLEN
VHKYVKAA-TETESFQKTTA-------------S------DDLWLAHDGVKQI-------
------------------
>Pp3c20_23200V3.1_PpDHAR3 318 bp
-----------------MASRCQRLKVTGN-GDCPFSQRVLITCELKNIAYDVKFVDLD-
-R-----KPEWFLRINPE-GRVPVIKIN-GDYIPDSDIIVDVLEKSYP---YPPL--STC
RNITC------------I---FPAGMAFFK------------KNPR---DGTEQFVCELD
HMNHHLCNE----GP--YIAGQYVTSADIALAPQLYVLQTAAYYKN---WTN--FEQFPA
LNLFMKNM-YALPAFMQTAP-------------A------PEVWAKHWSC----------
------------------
>Pp3c15_21480V3.1_PpDHAR2 318 bp
MAANAG-----------------DLEASGS-GDCPFSQRIYIELEEKKLPYTATYIEEG-
-E-----KPDWFMEKNPK-GLMPVLRDG-DEWIQDSDKIAEHLEKKYP---EVSL--ATP
KEYKQ------------I---FQAFTTYLK------------KNAD---DQSKELLKELA
ALDQHLQTK----GP--YIAGENPTDSDYALIPKLHHMRVSAHYMG---FKI--PSEHKA
LHKYIKLL-ESRPSFQKTNS-------------P------DDMWQKKFGLDRVVEPASA-
------------------
>Mp3g09320.1_MpDHAR2 318 bp
MAA-----------RNMSGEPTEDIEVTGN-GDCPFSQRIYLELEEKSIPYKATYIQEG-
-D-----KPDWFMEKNPS-GLMPALRDG-EKWIQDSDKIAQHLEERFP---DPSL--KTP
AEFKN------------I---FQCFTQYLQ------------KKPD---DSSKELLKELK
ALDEHLKQH----GP--FIAGDKPTDSDFALIPKLKHLRVSAHYMD---FHI--PAEFSA
THKYIEML-ENRPSFKRTDV-------------P------DKMWQKKFSLDRIAQPQTA-
------------------
>AagrOXF_evm.model.utg000005l.242.1_AaDHAR1 318 bp
IASGAR--------RAMAQKP--DLEATGS-GDCPFSQSVYLELEEKGLPYTATYIQEG-
-P-----KPGWFTEKNPS-GLMPVLRDG-DFWLQDSQKIAQYLEEKYP---EPSL--KTP
EEYTK------------L---FPAFTAWLK------------KNPE---DPSKEYVKQLQ
SLDEELKKH----GP--YIAGDKPTISDFALAPKLRHARVAEHFYG---FRI--PEEFKA
VHNFVQKM-ESRPSFQKTDS-------------P------DALWQKKFELDRMLKAQAA-
------------------
>SELMODRAFT_139875_SmDHAR2 318 bp
MAS---------------QDV--DLEVTGS-GDCPFSQRVYMVLEEKHLPYKATYVEEG-
-P-----KPDWFMQHNPS-GLMPVLRDA-ADWIQDSDKIFEHVENKFK---EPSL--KTP
DEFKS------------I---FPAFTNWLK------------KDRN---APAKEFINELT
ALEEHLKKH----GP--YIAGKNPTDSDFALAPKLRHARVAKHFID---FVF--PSNLQH
VAKYIELM-ETRPSFKKTDS-------------P------DEMWQTKFDLDKIDKNSGQE
K-------V---------
>SELMODRAFT_233824_SmDHAR3 318 bp
-----------------------------------------MELEEKRLPYKATYIQEG-
-P-----KPAWFMEKNPS-GLMPVLRDG-SEWIQDSERIFEHLEAKFP---NPAL--KTP
DEFKD------------I---FPRFVEWLK------------KDQA---HPAKDLIKELL
SFNQHLQKH----GP--YIAGEKPTDSDFTVAPKLRHARVAGQIMG---FAF--PEKLEA
LHKYIELM-EARPSFIHTDS-------------P------DEMWRKKFSLEKLDYE----
------------------
>SELMODRAFT_130267_SmDHAR1 318 bp
------------------------------------------------------------
-----------FMQHNPS-GLMPVLRDG-PDWIQDSDKIIVHVEKKFK---EPSL--KTP
HEFKI------------V---FPVFTNWLK------------KDRS---APAKGVIEETL
LCNVYLVSQ----GP--YIAGKTPTDSNFALAPKLRHAGMAEHFMD---FVF--PSNLR-
------------------------------------------------------------
------------------
>kfl00025_0120_v1.1_KnDHAR1 318 bp
SASQSS---TAA-ARAMA--PTADLEVTGQ-GDCPFSQRTYLDLEEKKLQYKGTFVQEG-
-E---DSKPDWFMKNNPS-GLMPVLRDG-DQWIQDSDKIFEHLESKFP---EPSL--KPS
DSAKE------------I---FPKFMGWLQ------------KDPK---AAEKDFEAELK
SFDQHIKQN----GP--YIDGDKMTDADLSVSPKLLHARVAKYWYD---YEF--PAELTA
VRDYMHRM-EERPSFQKTRP-------------T------DDLWGMKCELSTPAAAGA--
------------------
>Cre10.g456750.t1.2_CrDHAR1 318 bp
-----------------MATPVTTIYVKGD-LDCPFCHRVLLAYEAKKLPYKMEYIDFD-
-N-----KPAWLLEAS-G-GKVPVIKPD-APYMPDSDVIVVHLEKQHP---EPSL--QSS
VP-AE------------L---FPNFRAILI------------PAAE---VADKALEEQLA
GMDDYLRQHEA-QGP--LFGGQHLNGTDCSLAPKLYHAVVAKHFKG---WEL--PARFTA
LHKYLAAL-KALPEWQHVDY-------------G------TEAWERHIKH---AAAGTGH
H-----------------
>kfl00304_0120_v1.1 318 bp
-----------------VKTSKRSTAVQGMTTLCPYAHRVALTLIEKGVQAETIHIDLS-
-N-----KPAWYRKVNPR-GLVPALVHG-GKTLTESLDLCQYVEEQFP---GPALVPATT
EERRE------------IGR-VSAGLQFLS------------PSSGVKKTGSEAFERELV
WLEETLQRHG---GP--FFMGVKITLVDLVYFPFVDRFALAPAFVD---SSV--CALFGA
LQMFLKGI-RERDSYRLTSA-------------A------PSDLKKYRSLDYFDYVSASM
E-----------------
>kfl00075_0100_v1.1_KnGTT1L1 318 bp
MADG-------------------DILVY---HCPPTRSRVVFLLEELGLPYKVKRVPNP-
-EHRGVLRNDEFSRINPE-GRLPTIKDG-DIVMEESIAIMEYLLEQYD-RE--HLAPPVP
---RADFLKWLTWSETSLSVL----GGWLRH-----VAL---EEERMYQN---ATIDALR
ALEG-LEESP-------GVVGGDFTAVDISLLFVY--------LAENPRVKVLNQENYPR
TYEWYQRV-KERPA---------AKKAY------------D-------------------
------------------
>CMO318C_CmGTT1L1 318 bp
-----------------------MITLH---YLNQSRARVWWLLEELEVPYDVKRYQRD-
-E---TMLAPELKRVHPL-GKSPVIEDD-GQVIAESGAIIEYLTGKYD-KK---LVPPTP
E--RLRYTFWLHYAEGSLMPLLAGPSPWIVR-----PLL---ISRR-VQE---SFVDPQV
QLHG-YVEQELT--R--WFAGDQFTAADIQMGFLL--------AKSQ---KALD-DRYPH
IMDFLKRM-RERPA---------YQRAL------------EKSGDEI-------------
------------------
>CMM003C_CmEF1By 318 bp
------------------------MKLY--YPNNPRAYKALI-------QYEVV------
PDFLEDNRKPEFLRLNPF-GQVPLLDDG--KAVFESNAIARYILESSN-RQ--DMLGGDA
VQ-RAQVAAFGDVALGRIDP---LGRPLVY------PAF---PDKR--EEALEQFRAVIG
GFERHLTDHT-------FL-GERITLADITVSMSLFWFFEY----------LLDPEEYRA
LKRWFYTC-IGQPEFVKVSD---FKPCLKR---P-AEVTEDDQAKRLMNQELSKTFMSAN
LRKYLFKPVATGKNFK--
>Cre12.g508850.t1.1_Cr1 318 bp
MLTARS--------RTVCHVSASKAKLF--VPVSNNGARNRFIIRKKGL--EG-QIDIVT
-QTIGGLKSPEYLALNPQ-GKMPLLVES-GWPLPESEVISQYLLDKYA-SHSPSLVANTP
E--RARANLATRIHDVYIVP-IQCMYRTMD------------VETR----AKQQIAFQLN
VLEG-IVQ-----GP--FVAGSEITAADAALFPFV------PTYFG---WKVFA--GKPK
LKSWWENM-DAEGA----KIYEEIRGGLQG---A------NNNWRDQIT-DHVANSAY--
--KWAY------------
>Pp3c4_26900V3.1_PpGSTI1 318 bp
LSVSSI---SRAAFVVRLTAMEASVELFE-SSWCPYCQRVWLQLEEKKIPYQVEKINMRY
-----GDKPAWFTKV-PS-GLLPVIED--GRIITESMDIMILIEKRFP-EFNP-LLPAGP
EE-RRLAGAWMNRLRSS-------------------------PDM--------AFENTMD
KVNSALQTF----GG-PFL-GSKFSLVDAVYAPFLERTAASPYWPG-----VVRGNDRNA
VNLWFDAM-DSRPSYQAMKSDFTHTHDLE----P-PCYSAPAGRDKILPLTLISNHEKVV
GLHLVA-QVAVAAAYLRD
>AagrOXF_evm.model.utg000024l.23.1_AaGSTI1 318 bp
PTGAYE---SRRGP--ALGASMAAVELFG-SAWCPYCERVWLQLEEKQVSYAVEKINMRY
-----GPKPDWFTRV-PS-GLLPVVKD--GNVVTESLDIMLLLEKRFP-DRNP-LLPATP
EE-RVLMGGWLSCIKSF-------------------------DTS--------EFSNSLD
KVDAALRTF----GG-PFL-GSKFSLVDAVYAPFLERIAASPYWAG-----LVRGSSRPA
LNAWYDAM-DTRPIYQAMKSDFTITHTLE----P-PTNSKSKGREKVLPLALAGNHHAAV
GFRHAA-QVAVAAAYLRD
>SELMODRAFT_90536_SmGSTI1 318 bp
---------------------MAST-LFG-SSWCPYCQRVWLQLEEKRIPYKVEKINMNY
-----GPKPAWYLEV-PS-GLLPALEK--GRLLTESLDIMLILEEAFP-ERHP-LLPPSP
KE-RLLAGAWLSRLRSF-------------------------TKP--------QFERAMD
DVDGALAKF----GG-PFL-GDTFSLVDAVYAPFLERIAASPYWQG-----VIRGETRPH
LQAWFDAM-DAKPSYQAVKSDYTITHTLE----P-ACRALPAGRAKVLPLTLVDNNAAVV
GFRCVAREVAKAAAYLRD
>Mp1g12540.1_MpGSTI1 318 bp
LTCRAW---NRAPR--GGGAAAAGLRLFG-SAWCPYCERLWLLLEEKQLNYTVEKINMWY
-----GQKPEWYTRV-PS-GLLPAVVD--GKLLTESLDIMLLLESKFS-DKNP-MLPRSP
QE-RRLFGAWLSRLKG---------------------------KS--------AFDSTMD
TVNAALNKF----GG-PFL-GPEFSLIDAVYAPFLERIAASPYWPG-----LVRGNDRPA
VNRWYDAM-DSRPAYQAIKSDFYIVHNLE----P-ACRSEPQGRAHILPLCFIKNHEAVV
GFRYVADAVAGAAQFLMN
>kfl00468_0110_v1.1_KnGSTI1 318 bp
LSSLSL---SPMPP--KNAVSGALNQLFGLSSWCPYCERVWLQLEEKQVPYKVEKINMRY
-----GPKPEWYTRV-PS-GLLPAVKD--GELITESMDIMLRLEQEFP-ERS--LLPPSQ
EE-RQLFGSWLRFITSG-------------------------GDAN--GQ---RFEETMA
DVDGALRRF----GG-PFL-GKEFSMIDAVYAPFLERIAASPYYKG-----LVR-NNKSA
VNGWYDAM-DSRPAYHAMKSDFTHVHDLP----P-ECYHNDASWALVLPLSLVTNHAAVV
RFRYVA-QVKKAVEHLRD
>Cre01.g044700.t1.2_CrGSTI1 318 bp
----------------GGSAAPAAPQLFG-ASWCPYCHKVWMQLEEKRIPYEIEKINMRY
-----GDKPASFMAV-PN-GLLPVIED--GRVVTESAVIMNLLEQAFP-DNKP-LMPPTP
EE-RRFFSDWLGWLTSD-------------------------NHAG--KA---QFEATVD
AVAAELERA----GG-PFL-GSDISLVDITFAPMLERAAASTYYKG-----FLRGQGRPA
VDRWFAAM-ESRPTYLGTRSYYTHAHDLP----P-GCAMHEEGAAALLPLKLVRNHDAVV
RLRHVAAAVVLAADYLRD
>CMQ168C_CmGSTI1 318 bp
LSCEGL--------EVAQCNRSAAVKLFD-ALWCPYCQRVQFYLEERKIPYRTVHIPMRY
TE--ENPKPRWYLDV-PS-GLLPAVKQPSGALLTESMDIMEFFEEQYP-AAYA-RSPA--
EE-RRLFSDWLRYLTGS-------------------------FLSR-LRE---QFLQTMD
AVEYALRES----PR-FFLAGNEHGLVDCAIAPFLERIEYSPFWKG-----IIRGNARPR
LEAWFQAI-EERPSY--LKAAYSTVLNLP----P-RCTTARSEATRVVLHAIIRNFSRIV
NLCSVAPVARGALEHIRQ
>Pp3c14_3240V3.1_PpGHR3 318 bp
MSRTSLTHDFKRKEGAEFPPEADRYHLY--SYACPWASRCLAFLKLKGLPWGETKPS--D
KDSLNNAKSILYEIASTGYKTVPVLWDINN----ESSEITKMFNDEFNDAKHPDLFPE--
-HLKASIDSVNSW-------TYNAINNGVY---------GF-TKQ----EAFNQLFEALD
RCEEILS------KQR-YIAGNELTEADIRLFMTLIRFDEV-----KTNKKFIR--EYPN
LFNYTKDLF-QVPG---------IGATVNMGIVPVYSAPHDRD--RF------SKESA--
------------------
>Mp6g11410.1_MpGHR2 318 bp
MAKSAIVENFKRSPDAEFPPEAGRYHLY--SYACPWASRCYMFLKLKGLSWVKTKEDP-D
PDPLNGAKFVLYDIADPTFKTVPILWDKNN----ESSEITKMLNDEFNDAKHPTLFPE--
-HLKSKIDEVNSW-------TYNSINNGVY---------GF-TQQ----KAANELFEALD
KCEDILS------KQR-YIAGNEFTEADVRLFVTLIRFDEV-----KTNRKCIR--EYPN
LFNYTKDVY-QIPG---------VAETVVMKIISVYSAPHDRD--RF------HISSL--
------------------
>AT4G19880.2_ATGHR1 318 bp
MARSAVTSDFQRTANSQFPAESGRYHLY--SYACPWASRCLSYLKIKGLPWGRTKET--D
PDHLNGAKSVLYEIASPNYKTVPVLWDKNN----ESAEIIRMFNTEFNHAGNPDLYPS--
-HLQAKIDETNEW-------IYNGINNGVY---------GF-KKQ----EAVEQVYEALD
RCEEILG------KHR-YICGNTLTETDIRLFVTLIRFDEV-----KCNKKLIR--EYPN
LFNYTKDIF-QIPG---------MSSTVNMGIIPHYTSPHDRH--RF------SK-----
------------------
>AT5G45020.1_AtGHR4 318 bp
MARSGVTSEFVRTADSQFPAESGRYHLY--SYACPWACRCLSYLKIKGLAWGRTKET--D
PDYLNGAKSVLYEIASPNYKTVPVLWDKNN----ESSEIIRMFNTEFNGAKTPDLYPS--
-HLRDVINETNGW-------VFNGINNGVY---------GF-RKQ----EAVNQLYEAVD
RCEEVLG------KQR-YICGNTFTEADIRLFVTLIRFDEV-----KCNKRLLR--EYPN
IFNYIKDIY-QIHG---------MSSTVNMGIIPHYSSPHDRD--RF------SS-----
------------------
>LOC_Os02g21460_OsGHR1 318 bp
MARSALVTDFDRSPSARFPAVPGRYHLY--SYACPWASRCLAYLKLKGLPFERTRET--D
PDPFNGAKTILYEIASPNYKTVPVLWDKNN----ESSEIIRMLNTEFNEAKNPDLYPA--
-HLQTSVNEINEL-------VYDAINNGVY---------GF-KKQ----EAVTRLYEALD
KCEEILS------RQR-YICGNQLTEADVRLFVTLIRFDEV-----KCNKRLLR--EYPN
LFNYTKDIY-QIPG---------ISSTVNMGIIPAYNAPHDRE--RF------SA-----
------------------
>SELMODRAFT_79804_SmGHR4 318 bp
MGKTAITSTFKRTEGCDIPAVADRYHLY--SYACPWASRCFATLKLKGLPWERTKEG--E
PDPINDAKTVLYDIANPNYKTVPVLWDKNN----ESSDIIRMLNSEFNHAKRPDLYPR--
-DLQAKIDEVNAW-------VYDSINNGVY---------GF-TKQ----EAFEALFNALD
RCEDILS------KQR-YLCGNVFTEADLRLFKTLIRFDEV-----KCNKKLIR--EYPN
LFNFVKDVY-QMDG---------ISDTVRMGVIPVYSTPHDRH--KF------NT-----
------------------
>SELMODRAFT_230204_SmGHR2 318 bp
MGKTAITSTFKRTEGCDIPAVADRYHLY--SYACPWASRCFATLKLKGLPWERTKEG--E
PDPINNAKTVLYDIANPNYKTVPVLWDKNN----ESSDIIRMLNSKFNHAKRPDLYPR--
-DLQAKIDEVNAW-------VYDSINNGVY---------GF-TKQ----EAFEALFNALD
RCEDILS------KQR-YLCGNVFTEADLRLFKTLIRFDEV-----KCNKKLIR--EYPN
LFNFVKDVY-QMDG---------ISDTVRMGVIPVYSTPHDRH--KF------NT-----
------------------
>SELMODRAFT_266696_SmGHR3 318 bp
MGKTAITSTFKRTEGCDIPAVADRYHLY--SYACPWASRCFATLKLKGLPWERTKEG--E
PDPINDAKTVLYDIANPNYKTVPVLWDKNN----ESSDIIRMLNSEFNHAKRPDLYPR--
-DLQAKIDEVNAW-------VYDSINNGVY---------GF-TKQ----EAFEALFNALD
RCEDILS------KQR-YLCGNVFTEADLRLFKTLIRFDEV-----KCNKKLIR--EYPN
LFNFVKDVY-QMDR---------ISDTVRMGVIPVYSTPHDRH--KF------NT-----
------------------
>SELMODRAFT_80092_SmGHR5 318 bp
-----------------IPAMADRYHLY--SYACPWASRCFATLKLKGLPWERTKEG--E
PDTINNAKTVLYDIANPNYKTVPVLWDKNN----ESSDIIRMLNSEFNHAKRPDLYPR--
-DLQAKIDEVNAW-------VYDSINNGVY---------GF-TKQ----EAFEALFNALD
RCEDILS------KQR-YLCGNVFTEADLRLFKTLIRFDEV-----KCNKKLIR--EYPN
LFNFVKDVY-QMDG---------ISDTVRMGVIPVYSTPHDRH--KF------NT-----
------------------
>AT5G44990.1_AtGHR3 318 bp
MATPMENPNFARTADSQFPAESGRYHLY--SYACPWASRCLAILKLKGLPWRNTKEN--D
RDHINGAKSVLYDIASSNYKTVPVLWDKNN----ESSEILRMFNTEFNHAENPDLYPP--
-NLRAIIDETNEW-------IHDGINNGVY---------GF-TNQ----VEVKRLYEALD
RCEDILR------KQR-FLCGNTLTESDIRLFVTVIRFDEA-----KCDKRLVR--EYYH
LFNYTKDIY-QIAG---------MSSTVKMEIIAHYSLPHDRH--RF------SLESDYT
R------ELFESASFVCE
>AagrOXF_evm.model.utg000017l.163.1_AaGHR1 318 bp
PGKTTLLKDFKRPAGAEFPPVAGRYHLY--SYACPWASRCYAAIKLKGLAWERTKEN--D
LDPLFGSKSILYDRADPKYRTVPVLWDKNN----ESSEIVRMFNSEFNHAKNPDLYPE--
-PLRKEIDEVNEW-------VYPSINNGVY---------GF-TKQ----EAFHDVFNALE
RVEGILG------RQR-YLVGNTLTEADIRLFVTLIRFDEV-----KCNKHFIR--EYPN
LINYTKDIY-QTNG---------VADTVKMGIIPVYSAPHDRD--RF------K------
------------------
>kfl00233_0060_v1.1_KnGHR3 318 bp
KGRSALMDTFKRTDSSGFPAVAGRYHLY--SYACPWASRCLAFLKLKGLPWERSRPDNPD
PDPLEGAKFILYEIADPS-KTVPVLWDKNN----ESAEITRMFNKEFNAAEHPDLYPA--
-ELQKEIDSVNEW-------VYDTINNGVY---------GF-TKQ----EAVTALFNSLD
RVEEILS------KQR-YLAGNVLTEADVRLFMTLIRFDEV-----KCNKKLIR--EYPN
IFNYTKELF-QMKP---------IGDTVNMGIVPIFSAPHDRE-KKF------PSKK---
------------------
>Cre03.g154950.t1.2_CrGHR1 318 bp
KP------------DGRFKPEAGRYHLY--CLGCPFACRCLAVLYMKGLPFQRTRPDDHD
PDTVNGVRFVLYEMAGAK-TSVPVLWDKNN----ESPEIMRMLNSAFNAAKHPDLYPE--
-ALQSTIDDTAAW-------VGPHINMAVY---------GF-PDQ----AGFKDLFAGLD
RAESVLG------GRR-YLTGDTLTEVDIKLFMTLIRFDEA-----KTNKKLIR--DYPN
LCNYVRDLY-HVPG---------IGRTVDLVIIPGWAQPHDRA-DKFLAGAAASAAAA--
--------LVAGAALGSS
>Cre12.g538100.t1.2_CrGHR2 318 bp
KARTALTSKFKRTDGTRFEPEAGRYHLY--SLACPWACRCLAVLHMKGLPWQRTRPEDPD
PDSINGATTVLYDMANDT-KSVPVLWDKNN----ESSEIIRMFNTAFNDAKNPDLYPE--
-ALRAAIDDLNAW-------TYPAINNGVY---------GF-TSQ----AAFEELFSALD
RVEGILS------RQR-YLAGEVLTEADVRLFQTLIRFDEV-----KTNKRFLR--EYPN
IAGYVRELY-QESG---------MKPAVDMAVVPRWEQPHDRA-AKF------PAAGK--
--------L---------
>Pp3c10_14096V3.1_PpGHR2 318 bp
MAQLAPPTDYSRPTPSS-AK-PGQYHLY--ALACPWAHRTAIVHSLKRLP---------G
LDRANGQKLVVYKSQQGGYRTVPMLWDSNN----ESSDIIEILNSDFNHAENPDLAPA--
-DLKSQIEEWNEF-------IYPNINNGVY---------GF-QSQ----SAVESLFNALD
KLEAHLA------GSR-YLCQDTFTLADVRLFTTLFRFDAV-----KCSKQKLK--EYPN
LEGYMRDIY-QIPG---------VASTCDMGISPALLEPHNRQ--KV-----ADLVVGQ-
------------------
>Pp3c10_14090V3.1_PpGHR1 318 bp
MAQLAPPTDYSRPTPSS-AK-PGQYHLY--ALACPWAHRTAIVHSLKRLP---------G
LDRANGQKLVVYKSQQGGYRTVPMLWDSNN----ESSDIIEILNSDFNHAENPDLAPA--
-DLKSQIEEWNEF-------IYPNINNGVY---------GF-QSQ----SAVESLFNALD
KLEAHLA------GSR-YLCQDTFTLADVRLFTTLFRFDAV-----KCSKQKLK--EYPN
LEGYMRDIY-QIPG---------VASTCDMGISPALLEPHNRQ--KV-----ADLVVGQ-
------------------
>Mp5g16210.1_MpGHR1 318 bp
MGQLAPSGEYDRPQPGA-PVIPGNFHLY--ATTCPWAHRALIVHTLKGLP---------G
KDRANGQSRLAYKMRKEGYRTVPMLWDQNN----ESADIIEILNSDFNEAKNPDLAPS--
-LLKAEIDRWNSL-------IYHDVNNGVY---------GF-QGQ----AAVEGLFKTLN
MLEEHLA------ASR-YLCGDSLTLADIRLFTTLYRFDSV-----KCSKQKLF--EFPN
LYGYLRDIY-QIPG---------VESTCDMSICPVLTQPHGRE--KL-----SKVAVGAI
L-----------------
>SELMODRAFT_231328_SmGHR1 318 bp
MQQLAPSGDYRRPEPVS-VEHAGRYHLY--SPVCPWAHRALIVHSLKGLP---------G
PDKAHNCSRLVYRMNSGGFRTVPMLWDRNN----ESADIIAMLNSDFNAAENQDLAPA--
-SLGQEMDRWNQL-------VYANINNGVY---------GF-QSQ----HAVHNLFSALE
TVEKHLQ------CSR-FLCGDSLTLADIRLFTTLYRFDAV-----KCSKRKLS--EFSN
LYGYMRQIY-QIPG---------VSSTCNLGIQPALYNQ---------------------
------------------
>AagrOXF_evm.model.utg000024l.203.1_AaGHR1 318 bp
MAQLAPSASYRRPSPVQ-EAERGRYHLY--ALTCPWAHRTAMVHTLKGLP---------G
EDRANGLPRLVYRSRKGGYRTVPMLWDSNN----ESADIIQILNSDFNQATNPDLAPS--
-SLREDIERWNQD-------IYLNINNGVY---------GF-QGQ----GAVESLFATLD
KLEQHLS------TSR-YLCGHTFTLADVRLFTTLYRFDPV-----KCSKQKLS--EYPN
LFAYMRDIY-QVP-----------------------------------------------
------------------
>kfl00012_0200_v1.1_KnGHR1 318 bp
MSQLAPSNDYKRPEGGRFPPEKGRYHLY--ALTCPWAHRTLIVHAIKGLP---------G
IDRGAGKKTLVYKSQTGGYRTVPMLWDTNN----ESADIIEILNEAFNDAAHPDLAPK--
-HVAADISRWNDL-------IYDTVNNGVY---------GF-TSQ----IAVAALFDTLD
AIDAHLQ------RSR-YLCGDQLTLADVRLFTTILRFDPV-----KCSRQRIS--EYKY
LYPYLRDMY-QHPG---------VAATCDLGLVPVLLQPHSRG--KL-----LSSPVLQS
A-----------------
>AT5G44000.1_AtGHR2 318 bp
MTQLAPSDSYTRPTPTQFSAASSELHLY--GLPCPWAHRTLIVRALKGLP---------G
LDKANRCRNLVYKSRSGGYRTVPMLWDLCN----ESYDIIEFFNSGLNKARNDDLSPP--
-ELKEMIQGWNQI-------VYPKVNNGVY---------GF-QSQ----GAVNELFSTLD
EIEDHLG------SNR-YLCGERLTLADVCLFTTLIRFDSV-----KCTKKKLV--EYPN
LYGYLREIY-QIPG---------VAATCDIGIQPALWRPHNRD--LV-----GKAIEAQL
S-----------------
>LOC_Os02g56970_OsGHR2 318 bp
MRQLAPDPAFTRTPPSA------RLHLY--GLPCPWAHRALLVRALLGLP---------G
PDALYGKRKLVYASRRGGFRSVPLLWDACN----ESIEITKFLCDLAAAGSAGDLWPP--
-ELRQDIDRWYSF-------IYPSVNNGVY---------GF-QSQ----AAAGELFAALD
RLEDHLS------GSR-YLCGDTLTLADVCLFTTLVRFDLV-----RCTRRKLV--EYAS
LHAYTRDIY-QMPG---------VAGTCDMGILPLLLEPHGRE--AL-----SSSAAADA
G-----RQLEATSASN--
>Cre14.g611517.t1.1_CrGHR3 318 bp
MRELAPQSKYTRPTEAEFPAEAGRYHLY--GNACPWCHRVALAAVLRGLAYTRLEDDPTA
PDPVFGAADLVYDTVSPGFRTAPLLVDRCN----ESADIVRGLDAA-NLGATTQLRPP--
-ALAAQIDVLNAR-------IYSAINNGVY---------GF-TTQ----AVQAELWGALD
EMEGRLS------ASR-FLLGDKLTECDVWLFPTIVRLDAM-----KCSRRRIFPADYPH
LAGWARDIWLQVPG------LVQISDTLDLGIVPADLQLGSRA-------RGGSSVLEEV
C------HLRRAAE----
>AT5G42150.1_AtPGES1 318 bp
FSAAAVGQEKEM----AQKFNPKEVVLY--YEACPFCNKVKAFLDYNK-PYKVVEVNPIK
-----------YKK-------VPIL--TVD----SSV-IIDSLFQKMH----PSKSED--
----DEETKWRKWVDNHLSPIYRNTSEALE---------EY-TTHKIT-DERAALYDAAE
TWVDALK------ERP-YLGGSKPNLGDLAVFGVLRPIRY------RSGKDMVD--NT-R
IGEWYSRME-NTVG------PSRIKE----------------------------------
------------------
>LOC_Os04g17050_OsmPGES1 318 bp
FSLTFAAAEKERP---PMDLLPQNVVLY--YQACPFCNKVRAFLDYHD-PYKVVEVNPLK
-----------YKK-------VPIL--MVD----SSD-IINILQQRVR----PDKATN--
----EEEEKWRRWVDEHLSPIYRTTSEALE---------DY-SKHKIT-DARASLYDAAN
TWMEALD------GRD-FLGGSKPNLADLAVFGVLRPIRY------TAGKDMVE--HT-Q
IGDWYQRME-DAIG------PSRIQE----------------------------------
------------------
>Mp4g19640.1_MpPGES1 318 bp
ASFAFSAALKERV---VPERMPEEVILY--YEACPFCNKVKAFLDYHD-PYRVVEVNPVK
-----------YKK-------LPVL--VND----STA-IITSLNSRLG---APSEEQR--
----KEEDQWRRWVDDHLSPIYRSTSEALE---------DY-AENKIT-DERAALYEAAE
TWMTALG------GRR-FLGGEKPNLADLAVFGVLRPIRH------RAGEDMVK--NT-N
IGVWYKNME-EAVG------SSRLPSNFQM---PV-----------------QSTVTS--
------------------
>SELMODRAFT_103322_SmPGES1 318 bp
--------------------MPKEVILY--YEACPFCNKVKAFLDYYD-PYRIVEVNPLK
-----------YKK-------VPIL--MND----STGEIISTLDGKLNPKRSPTAAAK--
----EEEEKWRKWVDGHLSPIYRSTKEALQ---------DY-TREKIT-DERAALYEAAN
TWVEALD------NRN-FSGGSKPNLADLAVFGVLRPIRN------DSGNDMIA--NS-K
IGAWYSRME-QAVG------SARVLA--QE---PV-----------------EMST----
------------------
>AagrOXF_evm.model.utg000008l.169.1_AaPGES1 318 bp
AARRELSTVKDRP---PSELLPKEVILY--YEACPFCNKVKAFLDYHD-PYQVVEVNPLK
-----------YKK-------VPVL--VND----STA-IISSLHQRFG-SRSEDSSAR--
----EEEEKWRTWVDEHLSPIYRTPSEALE---------DY-ATNKII-DARASLYEALD
VWIEALD------GRK-FMGGSKPNLADLAVFGVLRPIRH------QAGKDMIS--NT-G
IGAWYEQME-AAVG------PSRLNGG------SV-----------------PQAVAETL
K-----------------
>kfl00166_0100_v1.1_KnPGES1 318 bp
VA---VSGVKEKA---PLA-LPGEVVLY--YEACPFCNKVKAFLDYHD-SYKVVEVNPIK
-----------YKK-------VPVL--VND----STN-IISLLDERIYGKDKK--ASN--
----TEEEKWRSWVDDYLSPIYRTPSEALE---------DY-TTNKIE-DERRDLFQAAD
KWVDAVG------GRQ-FMGGEKPNLADLAVFGVLRPIRN------QTGRDLMA--NS-K
IGPWYARME-AEVG------SNRLSDAPHV------------------------------
------------------
>CMH214C_CmPGES1 318 bp
VAPLSDPATKQLPD-SLAELRKADIVLY--YETCPFCNKLRAYLDYWR-PYKVVEVNPVK
-----------YRK-------VPIL--VND----SAA-IIKAL---------ATDPDR--
----ALNTQWFDWIDSWLPPIYRTRHEALE---------DY-TEKRIV-DERQALYDACR
DWLQAVGW----PERR-FLGGARPCAADLAMFGVLRSIEG------TAFHELAA--NVPE
IVQWYRIMK-DQVG------SARIDS----------------------------------
------------------
>CMM110C_CmPGES2 318 bp
VAPLSDPATKQLPD-SLAELRKADIVLY--YETCPFCNKLRAYLDYWR-PYKVVEVNPVK
-----------YRK-------VPIL--VND----SAA-IIKAL---------ATDPDR--
----PLNTQWFDWIDSWLPPIYRTRHEALE---------DY-TEKRIV-DERQALYDACR
DWLQAVGW----PERR-FLGGARPCAADLAMFGVLRSIEG------TAFHELAA--NVPE
IVQWYRIMK-DQVG------SARIDS----------------------------------
------------------
>Cre07.g319100.t1.1_CrPGES1 318 bp
VGATVASTPASDPYPAAARPLPDHVTLY--YEVCPYCCKVRAMLDYYK-PYTVIEVNPLK
-----------YKK-------VPVV--KVD----SSA-IMSRLAVDVAAAAAPAKAAGDQ
ADAVSEEVRWRKWVDEKLTAIYRNWDESVD---------KY-TDQKIEGDLRVALYDTAN
DFVDALA-----GGKK-FAGGERPNLADLAAFGVIRAVRQ------GAFRDLMA--NS-R
IAPWFAAME-EAVG------SARVATTGAK------------------------------
------------------
>Cre05.g247550.t1.2_CrGSTT1 318 bp
------------------SGRAAEVRLY--DFMSQPSRCVVIFSRVNG-P---VEVRPI-
---IHKGETRAYLALNP--K-VPLLEDTSSLRLPESAAIMSYLADRFPGAEHPDLAHR--
----ARVEAALHW-------YQGNIRAGAA---------SF-K--KVALDALKTLQLALS
ALQDWLGG----GVRR-FMTGELPCAADLLACCELEQLRML-----GTDMEALM--PYPQ
VLAWQQRVR-DATS------HYAQVHRVLMKAAPA-----------------GSGAVAGA
G-----SKL---------
>kfl00086_0280_v1.1_KnGHR2 318 bp
------ERGPEKPKPAGDGGSDSEIKL----LACPFSHRAIISLKL--VPHKGWFVGPE-
-----DERYPVYLASDKDYRSVPVLWDT-GRVVSNSGDISEMFEEA-----GPDYYPP--
-HLRSEIDAISDWLGPELNMVYR----------------GF-TQE-DYEAACRRVFAALD
RCESILAKQR-------YLSGASVTLADVRLFATLIRFDIV-----KCMLR-IA--DYPN
LQTYMEDLYN--PS---------VATTVSFQLVPRSPAAAEASVISMVPHEYFEALDRVE
CHRYLLPGVKEASNFDHC
>CMK074C_CmGHR1 318 bp
MTLKSSTCGRRRPPPNRRNSRRTQLPLYG--IECPWCHRCLLAFHLTDVPYEGKVLRPVS
-NEDANERLPIYRNADPSFRTAPLLVDA-GLIVSNSADIVRFATEQTP---G-DPFPA--
-EYQSQIEADKTWIHDNLNNVYK----------------GF-TQA-AYEDAERSVFQTLA
ELEQRLAGQR-------YV--SGTSESDIFLFPTLIRFDSV-----RCCQR-IT--EFPN
LHAWMRDMITYAAE---------VSHTFDVGIVPK--------LGRLVPH----------
-QREQL------------
>Pp3c12_12510V3.1_PpGSTM1 318 bp
MMDMVS------------SSSGSDLVLFGL-TACPACLPAYLYLRLAGARFHV-------
--------TA----VEPD-SDLPSVE---GGFASEN-GVVEFLDAGLNEAETKAMMQS--
-A-DAAYEVWMRDNS-RYFS-LPGLVQALDRAVMQR---EI-TPENTMTRTEELYKKASN
AYSA-LSILLS--DQK-YF-ND--TSLDALVLGLLFHLRV------PLEVSTLKEAKYQN
LVDYAEHWSSIDSS----KT-------------PHEKERREKDFKKRVIAQVTAVLMYVV
F-------YGVDDDG-ED
>Pp3c4_10660V3.1_PpGSTM2 318 bp
------------------SSGDSDLVLFGM-TVCPACLPVYLYLRLAAVSFQV-------
--------SA----VEPD-SDLPCVE---GGFSSEN-GVIEFLDADLSDAETKAMMES--
-A-DAAFEVWTRDND-RYFS-LPGLVQALDRAVMQR---GI-TPENTVARSEELFRKASN
AYSA-LSVLLS--DRK-FF-NN--TSLDALVLGLIFHLRV------PFEISTLKGEKYQN
LVDYAESWGLANPA----KA-------------PPKKARSESDLKKRLIAQFLAVLMYIF
I-------YEVDD---ED
>Mp1g19620.1_MpGSTM1 318 bp
MTD---------------ATMADGLVLWGL-TACPACLPVYMYLKLARVAFQY-------
--------AT----FQPD-SNLPVLE---GGYGSDT-GIIGVLDEGLPDADATSIVNS--
-A-DALYELWLKENG-AYLS-LPPINKAIDRSVQVH---GI-NTENASERAAELYRKAAA
AYEA-LSVRLQ--DQT-YF-AG--TSLDAVVLGILFIQHA------PLELSILKEEKHRA
LIVYAENLK-LPPT----KA----------SPPPTPKKRTEKDFRKRVIAQVAAVLLYVV
F-------IEVEDDGMED
>AagrOXF_evm.model.utg000050l.565.1_AaGSTM1 318 bp
MAEGDG------------EQQREPVVLWGL-SGCPECLEALLHLKLGDVAFRY-------
--------TA----VQPD-AEVPYVE---KGFANET-GVEEFLDSGLADSDAKEMVHS--
-A-DAAYELWLKENE-RYFA-LPPVNKALYQAVLGR---GC-KSEASSEAVGDLYRKAGA
AYES-LAVRLR--SQR-FF-ND--TSLDAALLALLFVLKA------PFESSRLKEEKHSN
LVQYAENLEAAAPS----KT----------SR-PSPKKRNEKDFRKRIVAQFLSVAFYVA
L-------IDFGE-GMDD
>SELMODRAFT_405344_SmGSTM3 318 bp
------------------EKKNNGMALFGL-TACPKCLASLLYLRLANITFEY-------
--------SA----AMPD-SDLPMVE---GGFASEP-GVEEFLDADLAESEAKSLLVP--
-S-DAQLELWSRENE-SYVS-LPPINRAIERKLMNR---GV-NKENAKDREAEIYKCAFD
AYEA-FSAKKQ-MDSL-YL-SD--TSLDAMLLAILFVLSV------PLVGSILKDEKHPL
LVQYAESMKEPSPS----KS-------------PPKRKQTPKEFRKRVMAQLAALMAYIV
Y-------LPFEEDDGDD
>AT2G19080.1_AtGSTM1 318 bp
MEGD----------------QETVYTLFDL-TACPNCLPAYIYLKLAQLPFAF-------
--------NS----TFPD-SELPYFE---DAYNNED-GVIEKLDSQLQSSDSKALIVS--
-E-EATYEIWVGTEG-IYYS-LPVISKVLFTLAKNR---GI-TKENAEQREKQIYKRASE
AYEA-LSTRLG--EQK-FL-ED--SSLDAFLLSILFIIQA------LPVTSVLRCKEHSN
LVRYAEKLKSSSPS----HS-------------PSKVEKTEEEFKKRLAAQFLAVVIYVS
V-------GGSSD-ELEY
>LOC_Os06g07160_OsGSTM1 318 bp
MASAAA------------EWEEARKVLFGL-TACPTCLPVLLYLRMCNVPFHV-------
--------DS----SFPD-AHIPYVE---GAFNNEK-GVIEYLNSKHPSSDSKAMVMT--
-S-DAQYELWLASDG-SYFS-LSPIGKILYTEVKQQ---GI-TKLNAAEKEEEIYQKANA
AYDA-LSTRLG--DQI-FL-DN--TDVDALFLGALFVLNV------LPDTSVLRSCKYDN
LVNFTKHLKSDSSA----GS----------DPSSSKKERTEEEFRRKLATQLVAVLLFLS
L-------GADSS-ELDD
>Cre03.g177900.t1.2_CrGSTM1 318 bp
--------------------MSGVCILWGL-SLSPACIQAEAYLRLAGAQFEA-------
-------PTS----SSSP-TQLPALE---DSPAEPDEAVLAYLDAPLSLADATSLVEN--
-N-VALMTCWCEPRGFEYGN-LPPLSQLIPQEVRRR---PA-HV-----EPDQAFADAAA
VLDA-LADRLRSSGAA-FF-GS--SSLDALLAGLLFYRVS------PAAAPVLQDKSQPV
LCEYLDRL-FALPA----AA----------EQGAGKVEPSAAEFRRHLLGAGAAVAAYVL
L-QFATHAAESLDDDGDD
>kfl00358_0110_v1.1_KnGSTM1 318 bp
-----------------------VFTLWNL-SIDVACIEAQVYLRLAGAAFED-------
--------VP----TRVG-AQIPALE---GVMASES-GIPAYLDSALTAADASALAHL--
-R-AAHYSLWLEEANYKYAP-LPPLNRVLAHQADAQ---QT-GEVDAAHVRAEVYRQAER
AYAA-LATRLG--EQR-YF-GN--SRVDAAVFALLFLEKA------PLVETSLKTSSHPN
LVKYVKRLEPDMPR----PF----------RT-PGEDTRSEEELTSRVGAQVAAVIAYVV
F-------LEVEEVELEE
>Pp3c3_21020V3.1_PpGSTH1 318 bp
MGGCC-SAVWASSP-AYEEGTR-KVKLVGD-VTCPYTQRVRIALLEKGVPVEAV------
DD-LRGCKGEDLGT-SPD-GKFPVFQHGTG-----SVSILAYVEENFE---N-SLLPN--
--LEKEVAQWVSYIRDHFSN---VIEDALHN-----------GD--YAQDSLERLNESLA
HLDS-LELHHKE-GKH-FL-GSKFTLVDVYLIPFLSLMDL-TYIRGKSSIELLEQEERPA
LETADQALTRDLPVMNGIRE--DIKGIMSLEQLP-GFATNKQQHSRLLEAQYLGIMKSST
SLNN--QHTKLQYRPSMA
>Pp3c13_16840V3.1_PpGSTH2 318 bp
MGGCC-SVVRVSPPQVNKADEV-KVKLVGD-ITCPYTQRVRIALLEKSVPAETV------
ED-LMGGKGDNLAA-SPD-GKFPVFQHGTG-----SVSILTYIEENFE---N-PLLPS--
--LEKDVAQWVSYIRDIFSN---VIEDALHN-----------GD--YAQDSLERLNESLA
CLDD-LELHHKE-GKH-FL-GSNFTLVDVYLIPFLSLMDL-TYIRGQSSIDLVELEERPA
LETADQALTRDLPVMNGIRE--DIKGIMSLEQLP-GFGTSKQQHSRLLEGQYLGIMKLST
ALNN--PLTSVQGRPGMA
>Pp3c12_15440V3.1_PpGSTH3 318 bp
MGACL-AAIWASSP-GYIDDEG-RVKLVGD-VTCPYTQRVRIALLHKNIPVNAV------
DD-LRSYRAENLSA-SPD-GKYPVFQHGTG-----SVAMLAYIEETFE---NPPLLPN--
--LEKEVARWVSYIRDTFTV---NVLDILHN-----------GD--YAQDSLERLNESLA
RLDS-IK---PQ-GKH-FL-GSKFTLVDVYLIPFLSLVDL-TYVRGKSSIELLEQEERPA
LEMADQALTRDLPVMNGIRE--DIKGVMSLEQLP-GFGTKKQQHSRLLEGQYLGIMKSTS
SLNN--QYTKGQSRPSMD
>Pp3c16_23080V3.1_PpGSTH4 318 bp
MGICFPSAVSSSPIHSYSAESNLRVQLIGD-MLCPFTLRVQIALQFKGVIVDPL------
VD-LTNP---KLVN-SPN-GKYPVLHYGSG-----STAMLDYIEETFE---DPTLIPK--
--VETEVMQWVAFIRDELTP---IVGQLLYD-----------GS--LVQQELEKLESCFM
KLDS-IWEHGKQ-GRF-FF-GNQFTLVDVYLIPILLLVDV-KFFRGKTLVESLDQEERPA
IESTEEGMSRDLPVMNGIRE--DIKGVMALDLLP-GLGNKKQEHGRLLQGQYFGLLHSLF
DLKNADSNEKTVGL----
>Pp3c25_11830V3.1_PpGSTH7 318 bp
MGICFPSAVSSSPIQSYSAESNLRVQLIGD-MLCPFTLRVQIALQFKGVVVDPL------
AD-LTNP---KLVN-SPT-GKYPVLHYESG-----STAMLDYIEETFE---VPTLIPK--
--VEAEVMQWVAFIRDELTP---IVGQLLYD-----------GS--LVQQELEKLESCFM
KLDS-IWEHGKQ-GRF-FF-GNQFTFVDVYLIPILLLVDV-KFFRGKTLVELLDQEERPA
IESTEEGMSRDLPVMNGIRE--DIKGVMALDLLP-GLGNKKQEHGRLLQGQYIGLLHSSC
DLKNADSIDKAAGSYCLL
>Pp3c6_4750V3.1_PpGSTH6 318 bp
MGVCCPSAVSSSPTMTYAAESNLRVQLIGD-VLCLFTLRVLIALQFKGVVVDAL------
AD-LTNP---KVVN-SPD-GKYPVLKYGVH-----STVMLEYIEETFQ---DPTLIPS--
--IRSEVMNWVAFIRDEFTP---IVGQLVYD-----------GS--LVQQELRNLESAFA
KLDS-KLVHGKQ-GRF-FF-GNHFTLVDVYLIPALLLVDV-KFFRGKVLDELVDQEERPA
IDCTEEGMSRDLPVMNGIRE--DIKGVMALDLLP-DIGRDKQEHGRLLQGQYLGLFQKSF
ELENADAKDNA-------
>Pp3c16_23090V3.1_PpGSTH8 318 bp
MGICCPSTVSSCPTTTYAAK-RIRVQLIGD-KFCPFTLRVLIALQFKGIHVDAL------
ED-LRNP--NRIIT-SPN-GKYPVLQNGIS-----STAMLDYIEETFQ---YPTLIPS--
--IKGEVIKWASFIRDEFTP---TLAQLIHD-----------GN--VVQQRMTDLKSAFA
ELNN-KRQHGKQ-GRF-FS-GSQFTLVDVYLIPTLLQVDV-KFFRGKLLFELVDQEERPA
IDSRGQGMTRDLPVMNGIRE--DIKGVMALDLLP-DLATKKQDHGRLLQGQYLELLKKSF
ELENADENAKTAGS----
>Pp3c25_11860V3.1_PpGSTH5 318 bp
MGICWPSTVSSSTTANRAAKRNIGVELIGD-LLCPFTLRVLIALQFKGILVNPL------
AD-LKNP--NRIII-SPN-GKYPVLQYGIG-----STTMLDYIEETFQ---DPPLIPR--
--IRDEVMKWVAFIRDEFTP---ILVQLIYD-----------GS--LEQHKMTNLESAFA
ELNN-KCEHGKH-GRY-FL-GNQFTLVDVYLIPSLLLVDV-KFFRG-----LVVQEEMPA
IDSTDEGMSRDLPVMNGIRE--DIKGVMALDLLP-DLGCKKQEHERLLQGQYLGLLQKSF
VLKNLD------------
>Mp6g11150.1_MpGSTH1 318 bp
MGSCWSSAVSDSPSKIQIEEQEIEVRLYGD-PMCPLTMQILLALRYKDVHYECL------
KE-WTQKQ-EWAAR-GSE-LKLAVLQHGSG-----SPAILQYIESSFP---DKPLVPQ--
-EVAKKVEEWTAYLRDTLGP---LVSQLLYD-----------GE--SIQEELAELDLALA
KVNG-LQKFYGD-GPC-FF-GEQFTMADVLLIPTLALLDP-KEFRGTKLEQLVEQEERPA
IEHYNPGVTRDLPITNGIRE--EIKSLVSLEFLP-AFGKEQVEHGHLLSGQYMMVLHKSL
AVRNADKMTTAGA-----
>AAagrOXF_evm.model.utg000117l.114.1_AaGSTH1 318 bp
MGACFASPIS---------------RLFGF-RLCPFTARIRLAIQAKGVKFEQE------
ED-WFNF--DWVGA-RTS-QKVLALQHGTG-----SPAIIEYIDETFK---EPPLIPS--
-DVEEPVREWTSYVRDKFSP---LVSQLLCD-----------GS--ATQQELVKLDAVFG
RLDH-MWLHGKG-GPF-FF-GSQFTMTDVYLIPFLDLVQL-TYFRGKKLLDLVEQEERPA
LENVDTGVTRQLPIMNGIRE--DIKSITALKLLP-GLGVKHQEHSHLLSTQYMTVAQKCL
GLKAADWDCAAGS-----
>SELMODRAFT_420348_SmGSTH1 318 bp
MGACFSSSVAEISG---------FVRLSGL-AISPFTARVRIALQFKGI-----------
PD-LVEPQLQDPSA-LDF-ERFPVLEHGSG-----SSAILDYIDRKFK---QPPLIPS--
-KLKKKIRQWIAFVRDVFTP---LVLEAWKN-----------KD--RLDNDFHKFSAAFG
KLNA-IAENSSG-GKF-FM-GAAMTMVDVYLVPFLELVEP-KFLHGKELEDLLAQEEKPA
LEKAERGVTRDFPMMNGVRE--DIKTVMVLELLP-GVDARKQEHSHLLSAQYMVLLQRSF
RLRS-DSVVASP------
>Cre16.g670973.t1.1_CrGSTAlA2 318 bp
MSL----------------------KIYPV--------RAEVRLCSIGIPYEDV------
YTTFGEAKPK----F-PF-GQVPVLEPD-GKMLAQSGAIDRYTAK------G--LYPEDP
IQ-AAFADQAVFLLND-FSSYLP-------------------LEEKARQDMLAKGGEKLK
LLEK-LVASI---GDK-YLAGAKLSYADLALFVSFSTMIC-GQLDG---KDLFK--NYPA
LKAFRSRI-ATEPGVKAFKNSEGFRAAFK----P------DA------------------
------------------
>Cre16.g688550.t1.2_CrGSTAlA4 318 bp
MAP----------------------KLYAI--------RGEVRLLHIGVQFEDV------
IDTWPEQKSK----F-PF-GQVPVLEDD-GRMLAQSGAIGRYVAK------G--LYPEDP
IQ-AAFADQAVFLVQD-LMPFLP-------------------AEEKARQDALAKGGDKLK
QMEK-LLEPVEKSGGW-VAGGDKMSFADLEIYVSLSNLVC-GMFDG---KNLLD--SYPV
LKAYRNRV-AQVPAIKAFKDGEGVRAAFR----P------DA------------------
------------------
>Cre16.g682725.t1.1_CrGSTAlA3 318 bp
MPL----------------------KLYAG--------RAEVRLLTIGVPFEDV------
YTTFAEFKAK----T-PF-GQVPVLEED-GSMLAQSGAIDRYVAK------G--LYPEDP
KD-AAFADMVVFHVTD-FMPWMP-------------------AEEKARQDILAKGGDKLK
QLEK-IIEKANAEGGG-WLAGGKLSFADVVVFTYLSGITS-PIMEG---KDLLN--SYPA
IKAFRNKI-ANLPAVKAYDKTEESRASYK----P------DP------------------
------------------
>Cre17.g742450.t1.1_CrGSTAlA7 318 bp
---------------------------------------MKLALAAVK-QFEFEQVEYS-
-----TMKAH-----QPF-GQCPRLVD--GIDLVQSNAILRYLARHYK------LYGKDE
KEGL--VDMIMEGVES-LRV---KYLALVY------------QEK-LADAAMD--GAHLV
FFS-RLQRNAAGAGKV-FV-G-GLTMADLCVFDIV----------------LNRPDVYPE
LLAFHDHV-AALPG---------IKEYLAS---P------KR------------------
--------VAAVNGNNLG
>Cre17.g742300.t1.1_CrGSTAlA6 318 bp
---------------------MSPV-IY--A-------VLRLAIVAGG-DFDVVDVNYQ-
-----EQKSD-----KPF-GQCPRLVD--GLNIVQSNTIARYLARKYK------LQGKDE
TEVA--VDEIMEGVES-LRV---KYVNLIY------------NDK-LEEAAKD--GAHMV
YLA-NLAKN---GGKH-TV-G-GLTIADLCLWEIL----------------LLREDEYPE
LVVFHDHI-ASQPG---------IKEYLAS---P------KR------------------
--------LAAPNANTLG
>Cre17.g721350.t1.2_CrGSTALA5 318 bp
MTIHKT--------DGEYTATSTPV-LY--A-------PIRLVLAFAG-QWSIRQIQ-A-
-----IQRRE-----GPF-RQLPRFIDEHGVDLVQGGAILRHLARKYD------LYGGER
GDVAARVDMMLDGVAD-LRV---KLRDLVV------------SKQ-LAQAAVAMMGPGLA
CLE-YLANSRFSEAGW-FV-G-RPSVVDFAAFDLV----------------LLAEDRFPL
LVEHHDRV-AGLAG---------VREYLAS---D------SRHWIRS-------------
------AGSGAAGGNA--
>Cre02.g142200.t1.2_CrGSTAlA1 318 bp
MSAQSP-------------------QLY---WPGMKGRYVRLVFEEAGVPYDMAIVEWV-
-N------------TGPV-RAPPAVRRG-DFTLSGTPVLMAYLGRQFG------LMPTDP
EE-AAHVEQLLAVVTDGFHP-----------DFYAS------TQEEYIEQGKQRLPKYMS
YWEE-LTKNPHQ-----FL-GD--SVADLAVYQYM-----A--------AQ-------QH
YRRWYDDV--EAPAAKAHRP--RLAAYLAS---PR-----DSD-------SMM-------
------------------
>SELMODRAFT_403021_SmGSTM2 318 bp
MGSLGESAIAQANK----QLEKKPIKIYGLVLHAPAGDRILGALELEEIEYELALIDPT-
WD---SSRSDKFMRLRPSHAKKPFLVHS-NLPLVDSTVMCDLLNE----GEAASLRPL--
-D-DADLELWTKRQCRKFSLALPPINKLVARRAMTR---GI-KNER----QKEIYGRALR
AYKD-LSSVKQL-NKD-YLCG---TSLDAMLLAIL-----V-----RISLEILRAAEHPE
LIEYSDLGIAEVQG----KQVSIIAESRAPGMQPAAFSGVDGPEVKL---QFIVQVEK--
------------------
>SELMODRAFT_403024_SmGSTM4 318 bp
---------------------MKPIKIYGLVVHAPAGDRILGALELEEIEYELALIDPT-
WD---SLRSDKFVRLRPSHAKKPFIVHS-NFPIIDSTVMCDLLSE----AEAASLRPL--
-D-DADLELWTKCQSKKFSS-------LVAKKTMS----GI-GNQR----QTKIYGRALR
AYKD-ISLVIQV-NKD--------------------------------------------
---------------------------------PI----ADKP-----------------
------------------
>SELMODRAFT_422696_SmGSTM1 318 bp
--------------------------------------R------------ELALIDPT-
WD---SSRSDKFVRLRPSHAKKPFIVHS-NFLIIESTVMCDFLSE----EEKST------
--------------CHRMA-----------QKTMSR---G---NQR----QTEIYGRALR
SYKD-LSLVIQV-NKD-YLCG---TSLDAMLITIL-----V-----RVSLEILRAAAHPE
LINYANLGI---QS----K---IILQS------------------KL---RVV-------
------------------
>CMT103C_CmGSTMu1 318 bp
MPTVRV-----------------RVKV-G--ERSPPAGSIVV---IRGLPYDFV------
-D--------RYVQ-DPFH-NLPYLIDA-GIAITETLAILRHLARTYG-HQ-SEALGADP
YDMIA-----------NLNG---ATARACY---------GSQADQQVYTE---MMVPKLV
ALESHVAACAK--GSDPFLGGE--SYADLFLAELLDHIET---LPG------LK--AFPH
LSQLRQNVHLNSPS----RAACNNKIAL--KMPP---------PGKLLKLEAIAAARDAV
IER---------------
