# Supplementary material for: Genes encoding cytochrome P450 monooxygenases and glutathione S-transferases associated with herbicide resistance evolved before the origin of land plants
Source: PLoS One. 2023 Feb 17;18(2):e0273594. doi: 10.1371/journal.pone.0273594 (PMC9937507; doi:10.1371/journal.pone.0273594)
Supplement: S9 Text — (TXT) [file pone.0273594.s018.txt]

>Pp3c15_23900V3.1_PpGSTF1 166 bp
MAI--------------TLA-ELN-GVHKSPFLK-KG-QIPVLAIIRYP-LLGK-KA-LV
SQWLEVESQ-N---PTAQIVRVFS-S-CN-EKLEKVLDVYE-ALSNN---SLADLSHLP-
YT--AAGPHVSAWWNDI--SS-----------GMNEFNKK------
>Mp7g11560.1_MpGSTF17 166 bp
MTF--------------ALY-EKN-GEHKSPFLK-NG-QIPFIAICRYP-LYGA-AA-LT
EQWLEVEAQ-N---PIAALVLVFA-P-RD-DKLEAVLDVYE-QLSES---SLADLAHMT-
YT--MAHPHVKAWVAEL--FA-----------ALPGHLH-------
>Mp7g13390.1_MpGSTF18 166 bp
MGI--------------TLF-EKN-GEHKSPFLK-SG-QIPYIAIARYP-LYGS-AA-LT
EQWLEVESQ-S---PISTIVLVFA-T-TD-EKLEAVLDVYE-KLSES---SLADLSHIT-
YT--VAQPHVKAWIADL--FS-----------KEAGFAK-------
>Mp7g00790.1_MpGSTF15 166 bp
MAI--------------TLF-EKN-REHKSPFLK-HG-ETPYVAIARTA-LYGS-EA-LV
EQWLEVEAQ-H---AISKIVLLFY-P-CD-HKFEAVLDVYE-KLSES---SLADLSHIT-
YT--IAHPHVKAWIADL--FA-----------KLGGHIP-------
>Mp5g16180.1_MpGSTF13 166 bp
MTI--------------TLF-EKE-LEHKTPYLK-SG-QIPFIAIARYP-LYGQ-HA-LT
EQWLEVESH-H---PVHDVVVCFA-K-CD-DKLEAVLDVYE-DLSAT---GLADMSHIP-
FT--LAHPHVNAWVAKI--HS-----------NMAGLAK-------
>AagrOXF_evm.model.utg000024l.258.1_AaGSTF6 166 bp
MAP--------------TLY-EKG-GEHKQPFLK-LG-VIPVYAIARHL-LYGE-TA-LT
EQWLEVESQ-N---LVSSIVLVFI-Q-TD-EQLEKVLDIYE-ELSKS---SLADLSHLP-
YT--ICGKHVNAWWEDI--SS-----------ELSKH---------
>AagrOXF_evm.model.utg000008l.270.1_AaGSTF2 166 bp
MAP--------------TLY-EKG-GEHKKPFLK-KG-VIPVYAIARYK-LYGE-KA-LT
EQWLEVESQ-N---LVSSIVLVFI-Q-TD-EQLEKVLDIYD-ELSKS---SLADLSHLP-
YT--IAGKHVNAWWEDI--SS-----------ELSKH---------
>AagrOXF_evm.model.utg000014l.42.1_AaGSTF5 166 bp
TAPA-----------PIAIF-EKE-GEHKQPFLT-KG-QIPVLAINRYD-LLGK-KA-LV
ENWLEVESQ-N---PIKSIVLVFT-E-TD-PKLEAVLDIYE-ALSKS---SLAEVAHLP-
YL--VGQKHVNAWFQDI--TS-----------ALASAQ--------
>SELMODRAFT_142654_SmGSTF1 166 bp
MAI--------------TLK-EKS-GEHKHPFLA-KG-QIPVLAISRYP-LYGK-RA-LV
EQWLEVESQ-N---PISTIVLVFS-T-PD-QKLDSVLAIYE-SLASQ---SLADLSHVP-
YL--VAKKNVSAWWEKI--SS-----------AAAAAAP-------
>kfl00043_0220_v1.1_KnGSTF1 166 bp
MAP-------------LTCL-EKN-GAHKAPFLA-LG-QVPVLAMARYD-LFGK-RA-LV
DTWLEVEGQ-N---PVATIVVVFA-Q-TD-MKLEKVLDVYE-DLAKN---TLADLSHLP-
YT--TDAAHLKAWWERI--ST-----------GTESARNVVDPAEK
>kfl00151_0140_v1.1_KnGSTF2 166 bp
MAP-------------VALE-EKN-GEGKQPHLA-RG-QVPALAIVRYD-LLGK-KA-LT
DTWTEVESQ-N---PISVIVRVFR-Q-AD-EKLEKVLAVYD-ALADK---SAADLSHLP-
NT--KGGPNVWAWWQRI--SS-----------AMN-----------
>kfl00151_0280_v1.1_KnGSTF3 166 bp
MAP-------------VTLE-EKS-GAHKQPHLA-RG-QIPAFAIARYD-LLGK-KA-LT
DTWVEVEAQ-N---PLSTIVKVFL-Q-TD-EKLEKVLAVYD-ALADK---SAADLSHLA-
YT--KGGPNVWAWWQRI--SS-----------AMY-----------
>Mp7g02980.1_MpGSTF16 166 bp
MKL--------------TAA-EKG-GDQKKPYLA-IG-QVPALAVIRYP-LYGS-RA-LV
EQWLEVESH-N---HISIVLLVFT-D-PD-TRLDRVLDVYE-ALSRQ---SLADLSHLP-
TI--VAKPHVLTWWQLI--SN-----------PSIMTVTK------
>Mp5g04090.1_MpGSTF11 166 bp
MGV--------------VLM-EKE-LGHKSPHLA-MG-KVPVYAINRYP-LLGS-QA-LV
QQWMEVEGQ-S---PCGALVLFFN-G-PD-PKFNAVLDIYE-ALSES---SLADIGHLA-
HT--HTGKHVAAWWKDI--ST-----------SYGQ----------
>Mp5g04090.2_MpGSTF12 166 bp
MGV--------------VLM-EKE-LGHKSPHLA-MG-KVPVYAINRYP-LLGS-QA-LV
QQWMEVEGQ-S---PCGALVLFFN-G-PD-PKFNAVLDIYE-ALSES---SLADIGHLA-
HT--HTGKHVAAWWKDI--ST-----------RHV-----------
>AT2G30860.1_ATGSTF9 166 bp
MVL--------------TLI-EKG-GEHKQPYLA-LG-TVPAVAVMRYD-LLGK-RG-QV
EQWLDVEAT-T---PLLNLTIMFA-P-SD-EKLAGVLDVYE-ALSKS---SLADLAHLP-
FT--PIGKHVSAWWDDI--SS-----------AKYSFPA-------
>AT2G30870.1_ATGSTF10 166 bp
MVL--------------TLV-EKG-GEQRQPYLA-IG-KIPVLAIMRYD-LLGK-RG-QV
EQWLDVEAT-S---PLLALTIVFA-P-AD-EKLAEVLDVYE-ALSKN---SLADLAHLP-
FT--PIGKHVSAWWDKI--SS-----------AKYSLPV-------
>Mp1g26760.1_MpGSTF1 166 bp
MATAS--------P-KVCLM-EKQTQDHKKPFLA-MG-MIPVLAIVRYP-LYGT-RA-MV
EQWLEVEAQ-N---AIAPAVLVHA-Q-GD-PKLEKV------------------------
----------------------------------------------
>Mp5g00330.1_MpGSTF9 166 bp
MPLCG-------PP-KCTLM-EKETKEYKEPYLA-LG-KTPLFAIIRYH-LYGT-RT-MV
DQWLEVEAQ-N---AIAPAVLVFA-I-GD-IRLEKVLDIYE-ALMKT---SLADLSHLP-
FT--HAGPFLKAWWEDI--FS-----------AKA------DPNE-
>Pp3c15_5310V3.1_PpGSTF9 166 bp
MAEG-------------ALL-EKG-GEGKTPHKA-LG-LIPVLAIIRYP-IYGS-KA-LV
EQWLEVEGQ-N---ACKECLAA---P-VD-QKFSKVLDIYE-ALSDT---SLADLSHLT-
TG--KYKPHVKAWWAAI--SS-----------EMI-----------
>Pp3c7_13080V3.1_PpGSTF7 166 bp
MAP--------------VML-EKE-GEHRKPYLA-KG-LVPLLAIMRYPKLYGS-RA-LV
EQWMEVEVG-T---HMQVLVLIFT-P-TN-QKLQKVMDTYE-ALTKH---SIADLVHLP-
VS--EYGPRVAAWWEAI--TS-----------KNSGADWEVKAAKS
>Pp3c7_13090V3.1_PpGSTF8 166 bp
MAT--------------VML-EKE-GEHKKPYMT-LG-LVPLLAIMRYPKLYGS-RA-LV
EQWMEVESG-T---LMRTLVLIYG-A-TD-QKLNKVLDVYE-ALTKH---SIADLGHLP-
LS--VLGPRVAAWWGAI--LS-----------SFAGADYEVKAAKS
>Mp2g02670.1_MpGSTF2 166 bp
MAI--------------VLY-EKGSSDQHSDYMA-MG-KHPAVAIVRYN-LLGS-RA-LV
DQWTEVQGQ-I---PILKINLYLG-N-TD-LKLELILDIYD-ALAKN---SMADLIHIP-
ML--HTDKHVYAWYRDI--SC-----------ETQI----------
>Mp5g16930.1_MpGSTF14 166 bp
MAI--------------AMS-EMNEDDMHSPYLA-KG-KHPAVAILRYH-LLGS-KA-MV
DQWFEVQGC-N---PVRR-------V-PD-VKFEKLLNIYD-ALAKT---SMADLAHIP-
LL--SSGKHVNAWYETI--TS-----------EQYPDV--------
>Mp2g18340.1_MpGSTF5 166 bp
MAI--------------AMS-EMNEDDMHSPYLA-KG-KHPAVAILRYH-LLGS-KA-MV
DQWFEVQGC-N---PVRR-------V-PD-VKFEKLLNIYD-ALAKT---SMADLAHIP-
LL--SSGKHVNAWYETI--TS-----------EQYPDV--------
>Mp2g24970.1_MpGSTF8 166 bp
MAI--------------AMS-EMNEDDMHSPYLA-KG-KHPAVAILRYH-LLGS-KA-MV
DQWFEVQGC-Y---PVRSIVLYFF-V-PD-VKFEKLLNIYD-ALAKT---SMADLAHIP-
ML--SSGKHVNAWYETI--TS-----------EQYPDV--------
>Mp2g22410.1_MpGSTF7 166 bp
MAI--------------AMS-EMNEDDMRSPYLA-KG-KHPAVAILRYH-LLGS-KA-MV
DQWVEVQGC-Y---PVRSLVLYFF-V-PD-VKFEKLLNIYD-ALAKT---SMADLAHIP-
ML--SSGKHVNAWYETI--TS-----------EQYPDVKF------
>Mp2g22390.1_MpGSTF6 166 bp
MAI--------------AMS-EMNEDDMRSPYLA-KG-KHPAVAILRYH-LLGS-KA-MV
DQWVEVQGC-Y---PVRSLVLYFF-V-PD-VKFEKLLNIYD-ALAKT---SMADLAHIP-
ML--SSGKHVNAWYETI--TS-----------EQYPDV--------
>AT3G03190.1_ATGSTF11 166 bp
MVV--------------CFL-EKD-LEQKKPHLL-RG-QVPAIAIARYD-LLGK-RA-IV
DQWVEVENN-Y---VALPLVVVFK-P-CD-VKFDKVLDVYE-NLATN---TLADLSHMP-
GM--ETSENLNRWWNEI--SA-----------ELAAY---------
>AT5G17220.1_ATGSTF12 166 bp
MVV--------------CFL-EKG-FEQKKPHLL-RG-QVPAIAIARYN-LLGK-RA-IV
DQWADVETY-Y---LAQPLVLIIK-K-CD-VKLGVVLDIYN-NLSSN---TMADLTHMP-
AM--ITDGSFNRWWEEI--SD-----------VLAGH---------
>LOC_Os03g04260_OsGSTF3 166 bp
APV--------------CLL-EKD-GEHKSPFLK-LG-QVPAFAICRYKTLMGR-RA-AI
EKWIEAEGQ-S---PSLAMALAFA-A-TD-MKLVKVLDVYE-QLGEN---SLADLVHMP-
NT--KTNKNLARWWDEV--SA-----------ELQNVPRP------
>Mp2g02680.1_MpGSTF3 166 bp
MVI--------------GLY-ERN------PLVT-NG-KVPGVAILKYN-LMGS-KA-KV
DMWIDLETM-I---AVMALNLYNR-E-TN-QKVEKILDVYD-ALAKN---SIADMIHIP-
PL--KSREHLKAWWEDI--SS-----------ENNTEDCE------
>AagrOXF_evm.model.utg000002l.559.1_AaGSTF1 166 bp
MTI--------------TLW-EKE-GAHKQPYLA-HG-QIPYLAVAKYE-LYPK-RG-KV
DQWIEVEAH-N---PAIAIAKYYA-P-GN-EKLGEVLDIYE-ALAKH---SLADVTHIV-
PT--AAPPHVQAWWDDV--SS-----------ELASPYFP------
>AagrOXF_evm.model.utg000061l.110.1_AaGSTF7 166 bp
MTI--------------TLW-EKE-GAHKQPYVA-HG-QIPYLAVARYE-LYPK-RG-KI
DQWIEVEAH-N---PANAIVRFFA-P-AD-EKLGELFDIYE-SLAKQ---SLADVAHIV-
PT--AAPPHVQAWWEDV--TS-----------ELTTPYWS------
>AagrOXF_evm.model.utg000118l.53.1_AaGSTF8 166 bp
MTI--------------ILW-EKD-GANKQPHLA-LG-QIPVIAIARYD-VYPT-RS-LV
NQWIDVEAH-N---HVQVLARFTS-P-GD-EKLEETLDVYE-ALSKR---TIADLGHVI-
AF--LSPKHLQAWWGDV--SS-----------ELSPIGIP------
>AagrOXF_evm.model.utg000118l.75.1_AaGSTF9 166 bp
MVI--------------TLW-EKD-GAHKQLHLA-KG-KVPCIAIVRYD-VYPQ-RG-AV
NQWMEVESH-S---FGFNIAKFYA-P-GD-EKLEEVLDIYE-ALSKH---SLADIAHIA-
ST--IAPKHVQAWWEDI--TS-----------ELAGPSYP------
>AagrOXF_evm.model.utg000118l.76.1_AaGSTF10 166 bp
MTI--------------SLW-EKD-RAHKQPHLQ-MG-QMPYIAIASY------------
------------------IVKFHP-Q-GD-EKLEAVLDIYE-ALSKH---SLADLSHFG-
PT--TYP--------GV--EQ-----------VGGSQC--------
>AagrOXF_evm.model.utg000118l.77.1_AaGSTF11 166 bp
MTI--------------SLW-EKH-RAHKQPHLQ-MG-QLPCIAIASY------------
--------------------KF----------------------------EL--------
-----YP--------DL--KA-------------------------
>AagrOXF_evm.model.utg000008l.273.1_AaGSTF3 166 bp
MTI--------------VLY-ELG-GEHKDPYLK-LG-QIPVLAIMRYS-LLGE-KA-LV
QQWLEVEAQ-N---PVHKVLKFNP---PD-AKLGQVLDIYD-ALAEN---SLADLAHLP-
ST--CSEKHVSAWLTDL--NS-----------ADLAPHMK------
>AT4G02520.1_ATGSTF2 166 bp
MAG-------------IALH-EKN-GEHKKEFLS-RG-QVPAFAITQYN-LLQTQYA-IM
AIGMQVEDH-Q---VASKLAQIFK-T-TD-EKLAKVLDVYE-ALKEF---TLTDLHHIP-
AI--TPTPRVNEWVAEI--TK-------------------------
>AT2G02930.1_ATGSTF3 166 bp
MAG-------------IALH-EKN-GEHKKEFLS-RG-QVPAFAITQYN-LLPAQYA-IM
SIGIQVEAH-Q---VASKLAQVFK-N-TD-QKLAKVLDVYE-ALKEF---TLTDLHHIP-
VI--TPTPRVNEWVAEI--TK-------------------------
>AT1G02930.1_AtGSTF6 166 bp
MAG-------------IALH-EKN-GEHKKEFIL-RG-KVPAFAITQYN-LLST--A-II
AMGIEIESH-E---VGSKLVQVLK-T-TD-KKLAKVLDVYE-HLGES---TLVDLHTIP-
VI--TPTPHVSAWVADI--TS-------------------------
>AT1G02920.1_ATGSTF7 166 bp
MAG-------------IALH-EKN-GEHKKEFIF-RG-KVPAFAITQYQ-LVSL--A-GI
AMGIEIESH-E---VGSKLVQVLK-T-TD-KKLAKVLDVYE-HLGES---TLVDLHTIP-
VI--TPTPHVSAWVADI--TS-------------------------
>AT1G02950.1_ATGSTF4 166 bp
VAG-------------YVLH-EKR-GEHKTEFLS-LG-QVPVFAITQYQ-LLNL-MA-TL
TMWMEIEAH-Q---PASKLTQVIK-E-TD-QILEKVLNIYE-KLEES---TLVDLHHLP-
NI--TPTSKVRKWVDEI--TS-----------DQEKSW--NKPRN-
>AT2G47730.1_ATGSTF8 166 bp
MAS-------------ITLY-EKD-GAHKQEHLA-LG-QIPALAITQYK-LISQ-KA-TT
NVWLQVEGQ-Q---NASKLARVFK-T-TD-PKLQKVLDVYE-ALAKS---TLADLHHLP-
AI--TDSPKVSEWIKKI--SA-----------DLQKQ---------
>AT1G02940.1_ATGSTF5 166 bp
KDE-------------YVLH-EKG-GDQKKPFLA-IG-QVPVFAISEYQ-LLNY-MG-TQ
RMWMAIESF-E---LTSTLTQSIK-K-TD-YKLEKVLDIYE-ELKNS---TMADLYHLP-
NI--THTPSVRRWVAEI--TA-----------DV-KAW--HKKKN-
>AT1G49860.1_ATGSTF14 166 bp
MAD-------------SCIN-EKG-GEAKTKFLSTLG-EVPVLAITRYN-LLPD--A-IM
SMWMEVDSN-Q---IASTLILIIN-A-TD-DKLSEVLNIYE-TLGES---SLADLHHLA-
PI--TDEPNVAAWVEKM--KM-----------DLMKQRR-VAQKNA
>AT3G62760.1_ATGSTF13 166 bp
MA--------------MCLH-EKN-CHHKLPFLS-MG-KVPALAITAYD-LTRH-AA-IV
KLWSEVEAH-H---AISAVILIVV-S-PN-ANLGKILDVYE-ELGKT---TLADLHHVP-
YT--TIHPNVKAWWEDL--CS-----------PGLTVAPT------
>LOC_Os01g27360_OsGSTF1 166 bp
MTP-------------VCLE-EVG-MEHKSPHLK-RG-QIPAFAIGKYD-LLRE-AA-MV
DVWTEVETH-Q---AISPIVCIIN-P-TN-QKLKKVLEVYE-ALSQS---SFADLNHFP-
YT--TPYPHVKAWWERL--MA-----------AVMA-PQG------
>LOC_Os01g27340_OsGSTF8 166 bp
MAP-------------VCLE-EVG-MEHKSPHLK-RG-QMPAFAVGRYN-LLRE-AA-MV
DIGIEVEIH-Q---VISSIVCLFN-P-TN-QKLKKVLEVYE-ALSQN---SFVDLSHFP-
FT--TPYPHVKAWWDGL--AA-----------AAMVLPLK------
>LOC_Os01g27260_OsGSTF7 166 bp
MSP-------------VCLE-EVG-GEQNSPHVE-RG-KIPALAIAKYD-LLRE-AA-LV
DVWTEVEAH-Q---ALSPIVCIIF-P-TN-QKLKKVLETYE-ALSGS---SFADLNHFP-
FT--TPCPHVKAWWEGL--MS-----------ANM--PTK------
>LOC_Os01g27380_OsGSTF9 166 bp
MAP-------------VCLE-EVG-GEQKSPHLA-RG-QVPAF-----D-LLKE-SAIMV
DVWLEVESQ-T---AMSAITCLTI-I-AD-DKLKKALEVYE-ASCRF---SLADLSHFP-
MT--TPHPHVKSWINDL--MK-----------ELMEA---------
>LOC_Os01g27390_OsGSTF10 166 bp
MAP-------------ACLE-EVG-GEHKRPHIS-RG-QVPAFAISKYD-LLRE-SA-MV
DVWLEVESS-H---AMSPIICFIV-A-TD-IKLKKALEVYE-ALSKS---SLADISHFP-
TV--SAHPRVKAWIDDV--MQ-----------EALKMPSA------
>LOC_Os01g27630_OsGSTF12 166 bp
MA--------------MCLE-EAG-AEHKSPHTS-RG-QVPALAISKYE-LLKE-AA-KV
DVWLEAESH-H---PMSVVICLIL-Q-TD-AKLKKTFQVYE-ELCKF---SLADLSHFP-
TA--TPHPLVKAWIDGM--LA-----------EMMKATA-------
>LOC_Os01g55830_OsGSTF2 166 bp
MAP-------------MVLE-EAG-GEHKAPHLA-RG-QVPALAICKYE-LLKD-SA-MV
DVWLEVESN-Q---ALNPILCLIR-P-PD-EKLKKVLEVYE-ALTKC---SVADLSHVA-
GT--TPHPHVKAWWTDL--MA-----------SLMKPPA-------
>LOC_Os05g05620_OsGSTF17 166 bp
MV--------------ACLE-EAG-GENRSRHLA-RG-KIPAFAIQRYD-LLRE-SA-MV
DMWMEVEAH-H---AIFHIICVIK-A-RD-QKLRKVLEVYE-RLSES---SVADLNHFP-
YT--TEYTNVKA--------------------EIMGI---------
>LOC_Os01g27480_OsGSTF13 166 bp
MSP-------------VCLE-EVG-REHKGPHLA-RG-QVPAFAICRYN-LLRE-SA-VV
DAWLDVEAL-R---SVHAVFRRVV-E-PD-ERLRETLAVYE-ALEAT---SLADLSHFP-
YT--MPYPRVTAWWERL--LT-----------AMMSGGEG------
>LOC_Os01g27210_OsGSTF5 166 bp
MAP-------------MALE-EAG-GDHRRPHLA-RG-EIPVLAIARYG-LGEG-SA-MV
DVWLDVEAH-Q---AVRPILCIIN-D-RD-QKLEKVLGVYE-ALSGS---SLADLSHFS-
NM--TEYPHVKAWWEAL--LA-----------AGMPPDFG------
>LOC_Os01g25100_OsGSTF11 166 bp
-----------------ARR-EAG-GDHRRPHLA-RG-QIPVLAIARYG-LGEG-SA-MV
DMWLEVETH-Q---AVKPIVCLVH-V-RD-QKLRAVLEVYE-ALSSSSAGSLADLSHVP-
LM--TEYPRVKAWWEAL--LA-----------AGMPTDFG------
>LOC_Os01g70770_OsGSTF4 166 bp
MAG----------E-GRVLN-EKG-AAHKQPFLA-LG-QIPVLAINRYD-LLPA-PA-KL
EVWLEVESH-H---AISGLVLLIK-A-TD-TALAQVLDVYD-ALAGS---SLADANHMS-
YL--TPMPHVKAWWDDI--SS-----------AAIPFPPA------
>LOC_Os10g39740_OsGSTF6 166 bp
MPGA------------VCLF-EKD-GSKRMPYLK-LG-EALTFKIIRHPDLIGM-RS-SI
EQWLQTEAQ-S---PSADVVLAYL-K-ND-DELSKVLDIYE-QLEEA---TLADLSHLP-
NA--DPRRNVSRWWADV--SG-----------SLNRPPSA------
>LOC_Os03g04220_OsGSTF14 166 bp
APAS------------VCLF-EKD-GTQRMPYLK-LG-EALTFGILRHPDLIGT-RA-SI
EQWLQTEAQ-S---PSAEMVLAFL-Q-ND-NDLEKLLDIYE-QLEEA---TIADLSHLP-
NA--DPRKNVSRWWNNI--SS-----------SLQRPPSAVENYNN
>LOC_Os03g04250_OsGSTF16 166 bp
MAAG------------LCLF-EKD-REHKLPFIK-LG-Q-VTFAICRYKTLYGT-RA-SI
EQWLQAEAQ-N---PSSALVLAFA-P-QD-HKLQQVLNVYD-ELSKN---TLADLSHLP-
NS--SERKNVARWYDQI--SK-----------KMQR----------
>LOC_Os03g04240_OsGSTF15 166 bp
MAAG------------LCLF-EKN-KEHKLPFIK-LG-Q-VTFAICRYRTIYGT-RA-SI
EQWLQAEAQ-S---PSSELVLAFA-P-AD-EKLQQMLNVYD-ELAKN---TLADLSHLP-
NS-RSPRKHVARWYEEI--SN-----------KMQS----------
>AagrOXF_evm.model.utg000008l.276.1_AaGSTF4 166 bp
MAPST------SRS-SIALL-EKK-GEHKRPYQA-KG-QVPCLAIIRYS-LYGR-RA-YV
EQWVEVCGQ-N---NVVEVNAAFS-P-RN-ERLGGILDVYE-RLEVS---SLADLSHIP-
YT-HSAARHVKAWWQDI--TS-----------KLQAHVPSLVAQN-
>Pp3c3_31590V3.2_PpGSTF2 166 bp
MDP--GPR-RNLFV-KLPQFSENQ-GHFLLPYKA-KG-LIPCLAIARYP-LLGK-RA-II
NQWAESEAQ-N---AIGPMVAFVA-P-VD-EKLDQVLDVYE-ALAKGT--SLADLFHTV-
YM-----PHLSAWIHDI--TT-----------ENASPIQ-------
>Pp3c23_20550V3.1_PpGSTF6 166 bp
MS-----------------------GHFLLPYKA-KG-LIPCLAIARYP-LLGK-RA-II
NQWADSEAQ-N---ATGPMVAFVA-P-VD-EKLDQVLDVCE-ALAKGT--SLADLFHTV-
YM-----PHLSAWIHDI--TT-----------ENASPIQ-------
>Pp3c17_5790V3.1_PpGSTF4 166 bp
MV--------------MPLF-EAQ-GQFRLPYKA-KG-LIPFLAIARYP-LLGK-RA-TI
NQWAESEAQ-N---AIAPMVLFLA-P-VN-EKLDKVLDVYE-VLAKGT--SMADLFHTV-
YM-----PHLSAWIHDI--TT-----------ENASPIE-------
>Pp3c17_6090V3.1_PpGSTF3 166 bp
MA--------------MPLF-EAE-AQHRQPYTT-KG-QIPFFAIARYP-LLGK-RA-II
YQWIESEGQ-N---CVGPVVMFVA-P-VN-EKLNNVLNVYE-ALAKGS--SLADAFHTP-
YM-----PHVSAWVEAI--TS-----------ENAAALE-------
>Pp3c17_6080V3.1_PpGSTF5 166 bp
MV--------------MPLF-EAG-HDNDKPFLA-KG-LIPYLAIARYP-NMGR-RA-AI
NQWVETEAH-V---PLAPMLLYVA-P-LD-EALVKVLDVYE-ALVKGS--NFADACHTP-
YL-----PYVWAYTDAI--TE-----------DNAPSLE-------
>Mp5g00690.1_MpGSTF10 166 bp
MANT-------------TLY-EKGVSDYKSAYKATLG-KVPSFAIARYP-LFGT-TA-LA
EQWLEIHSH-H---PLNVIG-----S-TD-PAQGKTLDVYE-ALSES---TLADLVHLP-
IF--LDEPHLNAWFEDM--KS-----------QPSSSYTN------
>Mp2g04220.1_MpGSTF4 166 bp
MTM--------------TCY-ETD----RTPFKA-KG-TMPALAISRYS-LLGS-QA-LV
NVWIDVEAQ-T---PMKDAA-----V-PD-AKLGKILDIYE-DLTKH---SLADIFNAT-
LV-SNPEPHVHAWLQSI--YA-----------SFLKKT--------
>LOC_Os08g43680_OsGSTF19 166 bp
MAG------GAGAP-VVCLY-EKNQASRSVP----V-------AICRYPFLLGK-RA-SI
EQWLRHEEH-A---PSRALFLAF--Q-DD-DKLEEVLEVYE-QLGES---TLADLVHLP-
NT--S-EKNVQRWWDTI--SN-----------ELEQQEEQ------
>LOC_Os09g37240_OsGSTF18 166 bp
MAG------GTGAP-IVCLY-EKDQASTHAP----V-------EICRYPFLLGK-RA-SI
EQWLHHEEH-A---PSRALFLAF-----D-QKLDEVLEVYE-QLSDS---TLADLVHLP-
NS--SGKKNVQRWWNAI--ST-----------ELEKQKQQ------
>Pp3c12_16890V3.1_PpGSTF10 166 bp
MSLIVGFK-GRGAM-GIALL-EFG-GEHDAPWTS-MK-QVPVFAIVRYS-LFGS-QA-IV
DQWSEAEAY-Q---------FSFL-P-LN-EKLATFFDICE-SLSKT---SVVDLNIAP-
SL-----KHVKRWYDSL--AS-----------ALNPSPAE------
>Pp3c26_14940V3.1_PpGSTT1 166 bp
MAP---------SG-NLCR--VNN-GDHKTPFKA-IG-KVPCIAIMEYH-WYPT-RS-KI
NSVLDWHHL-N---GSMTLVKVLA-K-AD-PILQQSLQVLE-TWLQEGY-SIADLSLVC-
EI--LGEERVTAWIAA-KKAT-----------RAAANVSK---VSK
>AT5G41210.1_ATGSTT1 166 bp
MK--------------LCK--VNG-RQQLSPFKD-IG-KVPAIAILIYH-WYPN-RA-KI
HSVLDWHHT-N---GAAGYVSVLG-P-LN-PLLTKSLSTLE-TWLKGNA-SIADLSLVC-
EL--LDDKKVEQWIEN-KKAT-----------KVKEGFQK------
>AT5G41220.1_ATGSTT3 166 bp
MK--------------LCK--VNE-RQQLSPFKD-IG-KVPAIAILIYH-WYPT-RA-RI
HSVLDWHHT-N---GAAGYVSVLG-P-LN-PLLTKSLTTLD-TWLKGNA-SIADLSLVC-
EL--LDDKNVEQWIEN-RKAT-----------RAKDRCQKIEEQKK
>AT5G41240.1_ATGSTT2 166 bp
MK--------------LCK--VNE-RQQLSPFKE-IG-KVPAIAILIYH-WYPN-RA-KI
HSVLDWHHT-N---GASGYVSVLA-P-LN-PILTNSLSTLE-TWLKGSA-SIADLSLVC-
EL--LDDKKVEQWIES-RKAT-----------RAKDRFQKIEEQKK
>LOC_Os11g37730_OsGSTT1 166 bp
MQP------------LLCR--VNR-REHLSPFKK-IG-QVPAIAILRYH-WYPA-RA-KL
EAILDWHHS-N---GAATFITVLA-P-SS-PVLFRSLGLIE-SWLKGNA-SIADLSLVC-
EI--LGDEKIRSWVQN-KKAT-----------KMKERMAALKTASK
>AagrOXF_evm.model.utg000059l.75.1_AaGSTT1 166 bp
AAPPPLRF-AVMDG-KLCR--MNN-GENRTEFKA-IA-QVPAIAILRYH-WYPT-RA-RI
DSVLDWHHS-N---GSAAVVLVIN-P-SN-ETLRSSLLKME-TWLKGET-SIADLSLAC-
EL--LDSQKIKRWMSA-QTAM-----------KAAKNAERYIVRSK
>SELMODRAFT_74927_SmGSTT1 166 bp
MAPPH-------DS-KLCQ--INN-GQQRTPFKA-IG-QVPAIAILRYH-WYPS-RA-RI
DSILDWHHA-N---GAAGLVLVLA-S-KD-PLLRSSLSKIE-DWLQGGT-SIADLSLCC-
EI--LSAPKLRQWLID-EEAT-----------KAASNYEAF--KSK
>SELMODRAFT_270213_SmGSTT2 166 bp
-------------M-ALCR--VNN-REHQTPYKA-VG-QVPAIAILRYN-WYPS-RA-RI
DSVLDWHHG-N---GAAGLFEVLA-P-KD-ETLQASVDTIE-NWLEEGG-TIADLILAC-
EI--L-KDKLKKWMLD-EEAA-----------AATAK---------
>SELMODRAFT_402877_SmGSTT3 166 bp
------------KK-DLCK--LNN-GEHKTTFKA-IG-QVPAIAILKYN-WYPS-RA-QI
DSILDWHHG-N---GATGLFEVIF-P-KD-TTLQSALSNIE-DWLDGNT-SVADLILSC-
EI--LGEQKIRKWLGN-KETL-----------RAFQNKT-------
>kfl00029_0250_v1.1_KnGSTT1 166 bp
---------------MLCK--ANG-LAHVKPFAE-IK-KLPAIAIMRYH-WYPK-RA-QI
DAVLDWHHL-N---GSMETVAFLA-T-PD-LTLKNALRDLE-KWLRDPG-SIADLSIVC-
EL--LDAPRVRALMAA-EKAT-----------KLGKVAQA---GSK
>Mp1g12720.1_MpGSTT1 166 bp
-------------M-VLLE--VNL-REHKSPFLA-IG-QIPALTILRYH-WYPA-RA-RV
DALLDWYHT-N---TAKYVFALQV-PEPT-YDMTDALNYLE-TLLTREG-SIADVLIGC-
EV--LPKPRIRNWLQE-EIAL-----------STAKFLES------
>Mp4g23710.1_MpGSTT2 166 bp
-------------M-TLLR--ANN-GEHLTSMKA-LG-QVPFITIMRYH-WYPA-RT-GV
DTLLDWYHS-N---TSGYVFGMQV-SPPR-EIMLMSLKILE-EYLTEEG-SIADVLLGC-
EV--LDEPKIAKWLAA-EETT-----------STAKEMEA---KKH
>Pp3c7_26710V3.1_PpGSTT3 166 bp
------------------M--VNK-LENRTPFRK-IG-LVPCIAIMRYH-WYPK-RA-LV
DAALDWHHL-N---YGSQLVRVLVKE-TR-KTLPQILDALE--LMLEHG-SIADLSLCC-
EL--LDKKRITTWMAD-KDAT-----------NYSKHVEE------
>Pp3c7_5320V3.1_PpGSTT2 166 bp
-----------------CKH-AAT-GQSLIALRT-VA-VFPTIAILRYH-WYPK-RA-LI
DSVVDWHHL-H---NAFLLVRVISLPEHD-EGLDHALDYID-TLLKGPN-SIADLSLVC-
EITSL-------WLASRRSSS-----------SLH-----------
>Pp3c1_32920V3.1_PpGSTZ1 166 bp
MAAAG----GTDVG-AVALG-LKGSNGEHKTFRK-I--YVPAVAIIMYP-LLPA-RA-TV
RQVVYLIAS-NLQ-N-LGTLMIEAQ--AD-AHIIIGFTALE-QLQN----TLADVVLVPQ
IG-----PIIDRIGKALELPE-----VQASLP--------------
>Mp5g10060.1_MpGSTZ1 166 bp
MADTG----KAECG-KVALG-LKGLTREHLSFKK-I--LVPVLAILEYP-LLPS-RA-AV
RTVVNMIAS-SIQ-N-ARVLGIEKL--PD-AYITRGFTALE-SLEK----TLADVLLIPQ
MN-----PTLVRLRDTLELEL-----VQESTVEHTKEAKKVAVDET
>SELMODRAFT_271365_SmGSTZ2 166 bp
----------------MALA-LKGFANGRLDFSK-I--MVPALAIVEYP-LLPK-RA-TI
RQIVNLVAS-NLQ-SGGRVMMIKEK--DE-EWVVIGFNALE-EVKK----TLADVFVIPQ
IG-----PTLRRLKEELKLEE-----VRQSVPE-------------
>SELMODRAFT_170109_SmGSTZ1 166 bp
----------------MALA-LKGFANGLLDFSK-I--MVPALAIVEYP-LLPK-RA-TI
RQIVNLIAS-NLQ-NGGRVLMIKEK--DE-EWIVIGFNALE-EVKK----TLADVFVIPQ
IG-----PTLRRLKEELKLEE-----VRQSVPE-------------
>AagrOXF_evm.model.utg000116l.28.1_AaGSTZ1 166 bp
MAEE-----------KIALA-FKGVTGEQFRFTK-L--MVPVLAIVEFP-LLPR-RA-DV
RQAVAVVSS-GLQ-N-LRVGWVEEK--AE-EWISTGFKALE-GVRL----TLADVVLIPQ
LA-----PTLTRIAQALELPE-----VRDSVPR-------------
>AagrOXF_evm.model.utg000124l.20.1_AaGSTZ2 166 bp
MAEAA-----------VALA-LKGRREHQFTFNR-L--KVPVLACLEFP-LLPR-RA-AV
RAAVAVVVS-GFQ-N-GRLLEVEAR--EE-AYVQEGFAALE-RVAE----TLADVVLVPQ
VY-----PTLRRISDALQLPE-----VQATAP--------------
>AT2G02380.1_ATGSTZ2 166 bp
VT-------DFYQA-KLALT-LKGLKGDQSDFKK-I--TVPALAIIMYP-LLPS-RA-VN
YQATSIVMS-GHQ-N-MALFYLEDK--AE-EAITKGFTALE-KLVS----YLADLFLAPQ
IH-----PTLARFYESYELPA-----FQNAVP--------------
>AT2G02390.1_ATGSTZ1 166 bp
MA-------NSGEE-KLALA-LKGLKGDQFDFKK-I--TVPALAIIMYP-LLPR-RA-VN
YQAMSIVLS-GHQ-N-LAVIYIEEK--VE-EAITKGFTALE-KLVN----YLADLFLAPQ
IH-----PTLAKCYESYELPA-----FQNALP--------------
>LOC_Os12g10730_OsGSTZ2 166 bp
MA-------S---S-KPVLN-LKG---PRTDYEK-I--YIPALAIALYA-LLPK-KA-LN
LQIANIVCS-SLQ-G-YAVILHEGK--PD-EYIDKGFKAIE-KLEG----QLGDVFLAPQ
IH-----PNLARLHDTYEIPA-----FQAALP--------------
>LOC_Os12g10720_OsGSTZ1 166 bp
MA-------AAEKT-KPALN-LKG----RGDYGK-I--YVPALAIILYP-LLPQ-KA-LN
MQIANIVCS-SLQ-C-YAVILADGK--AN-EYTDKGFRAIE-KLEG----QLADVFLAPQ
IH-----PILARFYKAYELPA-----FQAAVP--------------
>LOC_Os11g14040_OsGSTZ4 166 bp
MASSGAGA-AAPER-RLALS-LKGLANEQSHFEK-L--YVPALAILLYP-LLPQ-KA-LN
IQIASIVGS-SLQ-N-NSVLFIEEK--SQ-EHLNRGFTALE-KLKG----QLGDLFLEPQ
IY-----PTLARLHEAYEHPA-----FQAALP--------------
>LOC_Os02g35590.1_OsGSTZ3 166 bp
MA---AGA-AVAPA-KLALN-LKGLKGEHSDFMK-V--FVPALAIALYP-LLPQ-KA-LN
LQIASIVCS-GLH-N-LTVLFIEKK--TG-EQIDRGFAAAE-NVKG----RLADVFLAPQ
IY-----PTLARLHEEYKHPA-----FQAALP--------------
>CMF123C_CmGSTZ1 166 bp
ME-------------RAVLN-LKKLKLSQGEFLR-L--QVPTLAICEYK-LLPE-RA-QV
RRVVEIVNS-GLH-N-SAVLYLSSK--DA-AWIHKGLIQLE-TLQH----TLADAFLVPQ
IG-----PTLRKIYHTLELPE-----FAAAHP--------------
>kfl00119_0110_v1.1_KnGSTZ1 166 bp
MAHQ-----KHAPG-EVGLH-FKGAAGETATFLA-I--QLPALAILEYP-LLPK-RA-IV
RKLVETINA-GLQ-N-TYVLTLVEM--PG-AWIRRGLQAFE-DISK----TMADVFLIPQ
LY-----PTCLRIEKDLAHAA-----IKSGRP--------------
>AT2G29490.1_ATGSTU1 166 bp
MAEK--------EE-SVALK-LKGL-PNKTPLLE-LK-KVPVLLILEY--ILPQ-KA-MA
RFWAKFIDD-QLTLGFRSLV---A---EK-GETRELLMFLE--------KGFLDMIAGSM
IPWKGIGPELNRWIKNLEVEA-----VRGCI-ERMTKIAEIKSA--
>AT2G29480.1_ATGSTU2 166 bp
MAKK--------EE-SVALK-LKGL-PKKSTLLE-LK-KVPVLVILEY--ILPH-KA-MV
RFWAKFVDE-QLPVGFMPLV---A---EK-GEIREMLMFLE--------KGFLDMVAGSM
IPWECLGPELNRWIKNLEVEI-----VRECI-ERMKKIIEAKSTF-
>AT2G29460.1_ATGSTU4 166 bp
MAEK--------EE-DVAFK-LKGI-VNKSPLLQ-IK-KVPVLVILEY--ILPQ-KA-MA
LFWAKFVDE-QGPVAFMSVA---A---EK-GEAQELFMFLE--------KGFLDLVAGSM
IPWEGMGPELNRWIKNLEIEI-----VRECI-EHMKKVVEIKSA--
>AT2G29470.1_ATGSTU3 166 bp
MAEK--------EE-GVALK-LKGL-VVKSPLLQ-LK-KVPVLLILEY--ILPQ-KA-MA
RFWAKFVDE-QTMIGLRSLV---S---EK-REVQELIMLLE--------NGFLDMVVGSM
IPWEGMGPELNRWIKNLEIEI-----VRECI-EHMMKIVGIKAV--
>AT2G29450.1_ATGSTU5 166 bp
MAEK--------EE--VALK-LKGL-ENKSPLLA-LK-KVPVLVILEY--ILPQ-RS-KA
RFFAKLVDE-QMNVGFISMA---A--DEK-GQVRELIMYLE--------KGFLDFVAGSL
IPWEGIGPEFKRWVRNLKVEI-----VKDCV-EHMNYMAEVRSS--
>AT2G29440.1_ATGSTU6 166 bp
MGKN--------EE--VALK-LKGL-ENKSSLLA-LK-KIPVLVILEY--ILPQ-RS-KA
RVLAKLVDE-KVNVGFASLA---T---EK-GQTRELIMCLE--------KGFLDFVAGSM
IPWEGMGPEYNKWVKKLEVEI-----VVDCI-EHMNNMAEIRSA--
>AT2G29420.1_ATGSTU7 166 bp
MAERS------SEE--VALT-LKGI-TNKSSLLQ-LK-MIPVLVILEY--ILPQ-RT-MA
RFWSKFVDE-QYVTAMKVVG---T---GK-EATRDLLMFLE--------KGFVDIVA-TL
VAEEIVGPEIHRWVKNLGNDV-----IKKCI-KYIRARMEIKSA--
>AT3G09270.1_ATGSTU8 166 bp
MNQ---------EE-HVVLK-LKGY-GNRSPLLK-YK-KVPVLVIVEY--ILPQ-RA-MA
RFWAKYVDE-K----MLAVK---AC-PES-EEAYEGLKCLE--------KGFVDIAA-DF
IGQEASGPKLQRWSEDFGNNF-----IKEVL-AVLKAMFGVTSN--
>AT5G62480.1_ATGSTU9 166 bp
MDEEV-------EN-KVALR-LKSL-QNKSQLLR-YK-KIPVLFIIEYH-ILPE-RS-KV
RFWANYIQL-HYDLVIKVVK---E---GE-EEVKEKLSVIE--------KSLVDIVMCTL
LSEEVLGPGVYGWINAIETSV-----VKDLS-EILRAFRQLSPVLE
>AT1G74590.1_ATGSTU10 166 bp
-MEEK-------KS-KVALK-LKGL-QNKSELIQ-LK-KIPVLVILEYR-FFPE-RA-QV
RFWVSYINQ-QFEVMGQVMS---E---GE-AEARKRFKVLD---------GLLEITIIAT
LGREAIGPTLYNWIERLDLSV-----IKEVE-TFIQKYRQLQQAAN
>AT1G69930.1_ATGSTU11 166 bp
MNR---SK-N--DE-YVALN-LKNL-SSES-VLN-YK-QIPILNIVMYP-ILPS-RA-VA
RFWDVYIDE-HFT-SINGVA---AK--EE-NKLEQCMALLE-EFQE-CSKGFIDIGFGS-
MLEKFTGPGLFHWADRFAHEA-----VKPVM-QFARL---TSIFK-
>AT1G69920.1_ATGSTU12 166 bp
MAQ---NG-S--NT-TVALH-LKSL-KGKSDLIK-SK-KVPVLNIVQYS-ILPT-RA-FA
RFWAHFVDG-KFE-SIDAVA---AK--DA-ANLMENLAALE-EFQK-SSKGFVDITVGA-
IVEAFSGPGLIQWAEKFAHEA-----VKPYM-EFAKK---V-----
>AT1G27130.1_ATGSTU13 166 bp
MAQ---------ND-TVALH-LKSL-KEKSELLK-SK-KVPVLNVVQYS-ILPS-RA-SA
RFWAQYIDD-KFA-AVDAVV---AK--DE-GKLMECLAILE-EFQK-SSKGYLDIACSA-
LLEAFSGPGLIKWAERFAHEA-----VKPYM-AFAKQ---VQ----
>AT1G27140.1_ATGSTU14 166 bp
MAQ---------ND-TVALH-LKSL-GEKSQLLK-SK-KTPVLNIVQYS-ILPS-RA-SA
RFWAQYIDD-KFE-AANALT---AN--DE-EKLTECLAILE-EFQK-SSKGYLDIACAA-
LLEMFSAPGLIQWAVRFAHEA-----VRPYM-ELVKQRIEVSTSEY
>AT1G59670.1_ATGSTU15 166 bp
GE----------RE-EVALR-LKSF-GSKSELLK-SK-KVPVLNIVEYS-ILPS-RA-LA
RFWSVFVDD-KLP-TLMAAV---AK--EE-AEVEEGLLQLE-AFIA-LSKGFIDICLGS-
FLEKLKNPSLYRWANQFSNEM-----VKNVV-KFIEEFED---YIR
>AT1G59700.1_ATGSTU16 166 bp
GE----------KE-EVALR-LKSF-GSKSELLK-SK-KVPVLNIVEYS-ILPS-RA-LA
RFWSDFVDN-KFP-ALRMAA---TK--ED-AEVEEGLLQLE-DFVS-ISKGFMDICFGS-
FVEKFKAPSLCKWADRFSDET-----VKNVA-EFLQELEV---SAA
>AT1G10370.1_ATGSTU17 166 bp
MA----------SS-DVALN-LKSF-GSKSELLK-SK-KIPVLIIVEYS-ILPS-RA-MA
RFWAAYIDE-KFV-ALRGFL---AG--EE-EQLEEGNAFLE-KFID-CSKGYLDIALGC-
FLELAVSPSLSKWAENFNDPA-----VKPVM-EFAKKIFP---A--
>AT1G10360.1_ATGSTU18 166 bp
MA----------TE-DVALH-LKSY-GSKSELLK-SK-KMPVLIIVHYS-ILPS-RA-IA
RFWAAYIDD-QFI-SVRSIL---AQ--DE-EQVEERTKLLE-KFND-CSQGYLDIALGS-
FLELDANPSLVKWAERFDDPA-----VKPIM-EFARKLFP---A--
>LOC_Os10g38710_OsGSTU13 166 bp
MA----GK-D---D-DVALN-IKGI-FNKSELLT-SK-KVPVLVIVQYS-VLPA-RA-VA
RFWAAYVDN-NFP-GMAGVL---AA--EE-EETLAALAQLE-KFAE-CAGGYVDLALGS-
NLRRLFGPLLAAWAKRFEAEA-----AKGVV-ELGKKLQAAA-AAS
>LOC_Os10g38700_OsGSTU23 166 bp
MA----GK-D---D-DVALK-LKGL-ANKSELLS-SK-KIPVLVIVQYS-ILPA-RA-VA
RFWAAYVDD-KVP-GMVGVL---AA--EE-EETLAAMAQLE-KFAE-VAAGYVDLALGC-
NLRRLHGPLLAAWAERFEVEA-----AKGVV-EFARKVQAAA-AAS
>LOC_Os10g38670_OsGSTU26 166 bp
MA----GG-G---D-ELVFH-LKGL-KNKSELLK-SK-KVPVLIIVEYS-VVPT-RA-VA
RFWVSYIDN-KVA-PWFQVF---SK--ME-EQIFVAVMVLE-EFKE-CSKGIVDIALGS-
QLQALSGPLLAAWAERFALDA-----AKASM-EYAKMRQAAANAAA
>LOC_Os10g38660_OsGSTU27 166 bp
MA----GG-G---D-ELVFH-LKGL-KNKSELLK-SK-KVPVLVIVEYS-VVPA-RA-VA
RFWVSYIDN-KVA-PWFQVF---GK--KE-EQMFEATAVME-VFRE-CSKGIVDVALGS-
QLETLSGPLLLAWAERFALDA-----AKASM-AYAKMRQAAANASK
>LOC_Os10g38160_OsGSTU22 166 bp
MA----GG-G---D-ELALS-FKGF-KNKSELLS-SK-KVPVLVIVQYT-LLPA-RA-VA
RFWASYIDE-KFG-AWIPVF---GK--EE-EQTFAVAEKLE-GLSE-CCKGYVDVVLGG-
FVEEVFGPLLAAWLERFELDA-----AKEAM-ELEKMRQA---AAV
>LOC_Os10g38340_OsGSTU19 166 bp
MA----GG-G---E-ELALS-FKGF-KNKSDLLS-SK-KVPVLVIVQYT-LLPA-RA-VA
RFWAAYIDE-KFS-AWILVF---SK--EE-EQTFAVVEKLE-GLSE-CSKGYVDVVLGG-
FVEEVFGPLLAAWLERFELDA-----VKEVM-ELAKMRQA---GAA
>LOC_Os10g38350_OsGSTU20 166 bp
MA----GG-G---D-DLALS-FKGL-HNKSDLVS-SK-RTPVVVIVQYA-LLPS-RA-VA
RFWASYVDD-KFS-AWKMVF---GK--EE-EQTFAVAETLE-GLRE-CSKGYVDVALGG-
FVEELFGPLLAAWLERVELEA-----YKAVM-EFKK-KQA---AAE
>LOC_Os10g38580_OsGSTU18 166 bp
MAA--GGG-G--GD-ELALS-FKGL-HNKSELLS-SK-KVPVLIIVEYS-LLPS-RA-VA
RFWAAYIND-KMP-AWQKAS---GL--EE-EQMLAAIENLE-TFKE-LSKGYLDVTLGA-
VVEVLFGPLLAAWMERFALDA-----VKAVL-EYGKMRMAAALAAA
>LOC_Os10g38489_OsGSTU29 166 bp
MA----GA-G---D-ELALS-FKGL-SNKSELLS-SK-KVPVLVIVQYP-LLPS-RA-VA
RFWAAYIDD-KLK-SWLQAS---CK--EQ-EETFAAVANLE-AFKE-CSKGYVDVTLGA-
VIEAVHGPLLDAWLDRFALDA-----AKAVL-EYAKMKQA---AAA
>LOC_Os10g38540_OsGSTU14 166 bp
MA----GE-G--DD-QLALS-FKGL-SNKSELLS-TK-KVPVLVIVQYS-LLPS-RA-IA
RFWAAYIND-KMP-SWLQSS---GK--EE-EQTLEAVANLE-TFKE-CSKGYLDVSLGA-
MIEALHGPLLNAWMERFALDA-----AKAAM-EFVRVRR----AAA
>LOC_Os10g38360_OsGSTU12 166 bp
MA----GG-G---D-ELALS-LKGL-KNKSELLS-SK-KVPVLIILQYT-LLPA-RA-VA
RFWAAFCDD-TAK-ASQQAS---GK--EE-EKVVEALEKME-VLSE-CSKGYVDIVLGS-
FLDAMKGPLLAAWAERFELDV-----AKAAM-ELAMARMA---AAA
>LOC_Os10g38470_OsGSTU24 166 bp
MA----GG-G---D-ELALS-LKGL-MNKSDLLS-SK-KVPVLVILQYT-LLPA-RA-VA
RFWAAFNDD-TVE-ASQAAS---GK--EE-EKVVEALEKME-VLRE-CSKGYLDVVLGG-
FLDVMRGPLLAAWAERFELDA-----AKAVM-EFGKVLQA---AAA
>LOC_Os10g38630_OsGSTU2 166 bp
MA-------A--EG-ELALH-LKGF-NNKSELLS-SK-KVPVMIIMEYP-LLPA-RA-VA
RFWAAYIDD-KVP-SWKQAF---GK--GE-EHMLAAVDALE-AMEW-SYKGFLDVALGG-
LLEELCGPLLSAWARRFEMDA-----AKVAL-EFAKMKRVAAMAAT
>LOC_Os10g38640_OsGSTU25 166 bp
MA-------A--ED-ELALH-LKGF-TNKSELLS-CA-KVPVLVIVQYT-LLPA-RA-AA
RFWAAYIDD-KLP-PWVHAY---GK--DE-EQTLAVVDALE-TMEE-CSKGYVDVALGG-
LLEELCGPLLSAWARRFELDA-----ANAAL-EFCKMRHVAAEAAA
>LOC_Os10g38610_OsGSTU9 166 bp
MA-------G--HD-ELALH-LKGL-RNKSDLLA-SK-TVPVLIIVQYS-ILPA-RA-VA
RFWAAYIDD-KLA-PWKKVF---AK--EE-EQMFVAVDVLE-GLKE-CSKGYVDVVLGG-
AVDMITGPLLAAWLERFELDA-----AKAVL-EHTKVRYAA-TAAN
>LOC_Os10g38600_OsGSTU30 166 bp
MA---GGG-G--AG-ELALH-LKGL-RNKSDLLA-SK-TVPVLIIVQYS-LLPA-RA-VA
RFWTAYIED-KVA-PWEKVF---AK--EE-EQMFVAVEALE-GLKE-CSKGYVDVVLGG-
GVDVITGPLLAEWLGRFELDA-----AKAVL-EYTKVLYAATTAAN
>LOC_Os10g38690_OsGSTU28 166 bp
MA----GR-N--NH-ELALG-LKGI-RDKSELVV-SK-KVPVLIIVQYS-LLPS-RA-VA
RFWATYIDD-EAT-KFRAMG---AK--EE-EQVFAALETLE-EM-----KGYVDVALGG-
FLEALAGPLLAAWAARFALEA-----AKEAI-EFHGAMHA---AAA
>LOC_Os01g49720_OsGSTU39 166 bp
MAGR--GG-G---G-ELALG-MKGL-SSKSDLLR-SE-KVPVLVVLEYQ-LLPA-RA-TA
RFWTNYVND-TFP-SWKVLF---ST--AE-QNVVPRVEALE-RFGE-CSKGLVDVALGS-
HLDEVAGPGLAAWAERFAVDA-----VRQVM-KQYKGFLAAG-AGS
>LOC_Os01g49710_OsGSTU40 166 bp
MAGRGGGG-G---G-ELALG-LKGL-FGKSELLK-SK-KVPVLVVLEYP-LLPA-RA-TA
RFWATYFDS-TFP-PWRALM---AT--AE-QNAVPQVEVLE-RFVE-CSKGLVDVVVGG-
FVDEVAGPGLAAWAERFAVDA-----VREAM-EHYKGFLASP-AGS
>LOC_Os10g38780_OsGSTU53 166 bp
-----MAG-D---G-ELVLN-LKSL-GDKSDLLA-SK-TVPVLVILQYA-VLPS-RA-VA
RFWAAYVDD-KRL-AWLGIL---RS-TEE-EQADAALETLE-GLRE-CSGGLVDVVLGG-
YLKKLIGPALAAWEDLFATDA-----ARGVL-EFRQTALA---SKK
>LOC_Os10g38740_OsGSTU50 166 bp
-----MAG-S---G-ELVLN-LKSL-GDKSDLLA-SK-SVPVLVIVQYS-VMPS-RA-VA
RFWAAYVDD-KRP-AWLAIL---GS-TEE-EQAVAALETLE-GFGE-CSKGFVDVVLGG-
YLDKLIGPALAAWEERFATDA-----AKGVV-EFRQTLLR---SKA
>LOC_Os10g38730_OsGSTU49 166 bp
MV--VAGG-G---D-ELVLN-LKGL-MNKSDLLG-SK-KVPVLVIVEYS-VLPS-RA-VA
RFWAAYVDD-KGS-PWYTIL---AR--RG-ERAISALETVEAGFRDRSSEGFVDVVLGS-
YLEKMIGPRLAAWAERFAADA-----VRGVL-DFLQAFLH------
>LOC_Os07g07320_OsGSTU55 166 bp
MAA-GGGD-G--GG-ELALN-LKGG-GGKSELLA-SK-KVPVLVIVQYD-LLPS-RA-VA
RFWAAYIDA-EFA-PWNRSF---TA--EE-ERAAAALATIE-RFAE-LSRGFVDVVLGG-
FVGTAVGPLLVAWAERVALDA-----ARGVI-ELSRYARK------
>LOC_Os01g37750_OsGSTU7 166 bp
MAAAGAGG-G--GE-QLALN-LKGL-AGKSDLLA-AA-KVPVLLIVEYT-ILPA-RA-VA
RFWAAFVDG-ELS-GWMGIY---GG-TGE-ERTRAALDALE-GLRE-RAGGLVDVALGG-
FVEPTTGPLLAAWVERFALEE-----AKAAM-AAGKKRYAAAAAAS
>LOC_Os10g22070_OsGSTU33 166 bp
MAAAAGGG-GSPDH-ELALA-LRGL-DRKTDLLA-AA-KVPVLVILEYP-LLPP-RA-AA
RFWAAHVDD-EVA-SWRPAY---GS--EG-ERMAAAVGALE-GLA--AAEGLVDVTLGS-
VIEALTGPLLAAWAERFELDA-----ARKVL-EYLETRLRVVIARK
>LOC_Os10g38720_OsGSTU48 166 bp
MA-----------E-ELALA-VKGL-TRKSKLLD-SK-SVPVLVIVEYA-LLPA-RA-VA
RFWAAFIDS-KFP-PCLAIL---TAEAEE-EETVEALQLVE-GFGE-CSKGYLDVVLGC-
YLSEIAGPQLAAWAARFAADA-----VGCSV-AYLNNVLKAAAAAS
>LOC_Os10g34020_OsGSTU47 166 bp
-----------------ALR-LKGM-GKKSELLA-SK-KIPVLVIVQYS-ILPR-AA-IH
RFWGQYIDD-MFP-PRIRIL---GT--PG-DEMTTALLYLE-EFVE-CSKGYLDIALGS-
HLERIAGPNLAAWADRFGHPA-----VVDVM-EFT-----------
>LOC_Os10g38150_OsGSTU21 166 bp
MSSS-SGS-AEPAA-AVALK-LKGR-GKKSELLR-SK-KIPVLIIVEYA-ILPR-RA-VE
RFWAQYIDD-KFP-RGTRVL---GT--AG-----------E-EWLK-C------------
----------------------------------------------
>LOC_Os10g38140_OsGSTU15 166 bp
MSSTNSG---EPPP-AVALK-LKGV-GKKSELLR-SK-KFPVLVIVEYA-ILPR-RA-VE
RFWARYVDD-KIL-PGLRVL---GS--AG-DEMSTTLQRLE-EFVK-CSQGYLDIALGS-
FLEKIAGPILAVWADRFAHPA-----VVDVV-EFTVQYGS------
>LOC_Os10g38189_OsGSTU31 166 bp
MSST-SG---D-PA-AVALK-LKGV-GKKSELLR-SK-KIP------YS-ILPR-RA-VE
RFWAKYIDD-KIP-PGIRVL---GS--EE-DEMSTALQHLE-EFVK-CSQGYLDIALGS-
FLEKIAGPNLAAWADRFAHPA-----VVDVV-EFTVQHAA------
>LOC_Os01g72130_OsGSTU35 166 bp
--M---------GE-RVALR-LKGL-RNKSDLLN-HK-LVPVLVILEYP-ILPT-RA-VA
RFWAQFIDQ-KGRFNFWIPF---QM--GN-MEAKENLALLE-GLKG----GFLDIAACL-
IAEEVCGPALCEWRRRYNDEA-----VKPCL-AYYRERKEMIKAAG
>LOC_Os01g72160_OsGSTU41 166 bp
---------------MVALR-LKGL-RSKSDLLA-HK-LVPVLVVVQYP-LLPA-RA-QA
RFWAQFIDD-KSR-PFWLSF---ME--GE-KEAKENLRPLE-ALDGG---GLVDIAASG-
LAEEVTGPALCRWSQRYNDGA-----VRQCL-ALFTANKETLLAKA
>LOC_Os01g72150_OsGSTU37 166 bp
--M---------AD-PVALQ-LKGL-ENKSNLLA-SK-KVPVLVIVEYP-ILPA-RA-TA
RFWAQFIDH-KTL-PLLLAL---L---GE-EETKENLSLLE-ALEG----GYLDVAAGG-
MAEEVTGPSLQRWIKEYNIDA-----VKLSL-AFYTRNKDKMMFRA
>LOC_Os01g72140_OsGSTU36 166 bp
--M---------AD-PVALR-LKGL-DNKSDLLA-KK-KVPVLVIVEYP-ILPT-RA-MA
RFWAHFIEH-KSR-SSWLAL---L---GE-EETKENLALLE-ALHG----GYLDIVASG-
LAEEVTGPALRRWAKEYTDET-----VMQCL-AFFAAKKDKMVAKA
>LOC_Os03g39850_OsGSTU43 166 bp
--M---------AN-LVALR-LKGL-NNKSDLLA-KK-KVPVLVIVEYP-LLPA-RA-MA
RFWAHFIDH-KTR-PSWLAL---L---GE-EETKENLALLE-ALGG----GYLDIAAGG-
LAEEVTGPALRRWTNEYANDA-----VKLCL-AFFTP-KDKIMARA
>LOC_Os01g72120_OsGSTU8 166 bp
MNS---------SE-PVALR-LKGM-GNKSELLA-HK-MVPVLVIVEYP-LLPA-RA-MA
RFWVHFLDE-NLK-PLRPAL---G---GE-EETREGLTVAE-ALRG----GLADIAGGGV
LAQEVAGPALRRWAKDYANES-----VMECL-SYFTGIKQVSVAKS
>LOC_Os01g72170_OsGSTU42 166 bp
SPA---------PA-PVALR-LKGL-RNKSDLLT-HK-KVPVLVIVEYL-LLPA-RA-AA
RFWARFIDD-KTK-PFWLAL---ST--GE-VEIKENLKLLE-ALKG----GYLDLAASG-
YAEEVAGPDLCRWAKEYADDR-----IKACL-EHFTAMKEMATARS
>LOC_Os09g29200_OsGSTU17 166 bp
MAA---------DK-GVALR-LKGL-ANKSELLR-HK-KVPVLVIVEYP-IMPS-RA-QA
RFWARFAEE-KNA-ALYPIF---T---GE-EEAQQCLKTLE-TLEG----GYLDIVTGW-
FAEEACGPLMKAWFDRVAVDA-----VKAVL-ALNKARRELSA---
>LOC_Os05g34150_OsGSTU16 166 bp
GGE---------AP-ELALR-LKAL-GNKSELLR-LK-KVPVLIILQYP-LLPS-RA-LA
RFWCHFADD-KGP-AVGAVF---L---GR-EQVHDNLALLE-ALREGAFKGLLDVVLGC-
GSEEVTGPLFHAWLRDFAQEE-----VKETI-EYARGLRQLALAAG
>LOC_Os11g03210_OsGSTU51 166 bp
MDHQEEG-----AE-KMALR-IKHL-RNKGNLLE-CQ-KVPVLVIIEF-------SG-QG
RIYST-----QSP-PIWKWF---TQ--GK-E-----------------------------
----------------------------------------------
>LOC_Os12g02960_OsGSTU52 166 bp
-----------------ALR-IKGL-RNKSNLLE-CK-KVPVLVILEFR-ILPE-CA-MA
RFWSKFGLD-KSP-PIWKWF---TQ--GK-EAAMEQLLVLE-KLDE----GFVDLSLGS-
LSEDITGPWLSAWMEGFGLPL-----VKEHL-PRYQAIREAFLSK-
>AT1G78380.1_ATGSTU19 166 bp
MA-----------N-EVALR-EKGL-RNKSPLLQ-MK-KIPVLIQVQY--ILPS-RA-QA
RFWADFIDK-KYD-AQRKVW---TK--GE-EDFIEILKTLE-SLG-----GYVDIALIG-
FYEKFANPKLIAWVKKCQRES-----VAKSL-EFVSELRKPE----
>AT1G17170.1_ATGSTU24 166 bp
MA-----------D-EVALA-EKRL-WNKSSLLE-MK-KIPVLIQIEY--LLPS-RA-HA
KFWADFIDK-KNV-TARRIW---VK--GE-EELIEILKTLE-SLG-----GYVDIALIG-
FHEKFGNSKLVAWAKRCERES-----VAKAL-TFISERRKLE----
>AT1G17180.1_ATGSTU25 166 bp
MA-----------D-EVALE-EKNL-WNKSPLLE-MK-KIPVLIQIEY--LLPS-RA-QA
KFWGDFIDK-KYA-SARLIW---AK--GE-EEFIEILKTLE-SLG-----GYVDIALIG-
FYEKFGSPKLIAWGKRCERES-----VAKSL-KFVPELRKIEIE--
>AT1G78370.1_ATGSTU20 166 bp
MA-----------N-LPALR-EKGF-SNKSPLLQ-SK-KIPVLNVVQY--FFPS-RA-QA
RFWADFVDK-KTD-AQFKVW---KK--GE-EEFIEAVKILE-SLG-----GYVDISLIT-
FSEKFGNPKLIAWAKRCEKES-----VSKSL-AYAAEYRK------
>AT1G78360.1_ATGSTU21 166 bp
MA-----------A-EVALE-EKGI-NNKSPLLE-MK-TIPVLIQIQY--FLPS-RA-QA
LFWADFIDK-KYV-CGRKTW---TK--GE-EEFIEILKTLQ-CLG-----GFVDIVLIG-
FYQKFGNLKLIAWGKRCQRES-----VAKAL-GYVLQLKKIE----
>AT1G78340.1_ATGSTU22 166 bp
MA-----------D-EVALR-EKGL-RDKSPLLQ-MK-KIPVLNVVQY--ILPS-RA-QA
RFWVDFVDT-KFE-PADKIW---TK--GE-EEYIEALKILE-TLG-----GFVDIAMTG-
YYEKLANPTLMASAKRCQRES-----VVQSL-AFAYKIRKV-----
>AT1G78320.1_ATGSTU23 166 bp
ME-----------E-EIALE-EKKL-SNKSPLLQ-MK-KIPVLIQVQY--ILPS-RA-QA
RFWADYIDK-KYV-PCKALW---ES--GE-KEFIEVLKTLD-SLG-----GLVDIAFIG-
FYEEVANPKLMAWAQRCKRES-----VAKAL-KSVSDHRKID----
>AT1G17190.1_ATGSTU26 166 bp
MA----------ND-QVALA-EKGP-WVKTPLIE-MK-KIPVLIQLEY--ILPS-KS-RA
RFWAEFIDK-KYD-PSWKVW---TM--GE-EELLEHFKTLE-TLG-----GYLDIALMG-
YYEKFGEPILTTWTKRCERES-----VVKAL-EYVYVLRKAA----
>AT1G53680.1_ATGSTU28 166 bp
MGKE--------NS-KVALR-EKGL-WNKSELLK-SK-KVPVLIQVQY--FLPS-RA-TA
RFWADYADK-TFE-GGRKIW--NKK--GE-EEFLESLKVLE-ALG-----GYVDITLVP-
FYEKCGDPKIVAWGKRCERNS-----VAATL-QQVLKLRQVE----
>LOC_Os07g28480_OsGSTU46 166 bp
MA----------GG-ELALA-EKKL-GAKSDLLR-SA-KVPVLAILEYR-LLPS-RA-RA
RFWADYVDK-KYP-VGTRLW---VK--GE-EELVEALRTLD-GLG-----GFVDVALVP-
MMARYGGPRVAAWARRCERDS-----VAGSL-DFIGLLRKIDD---
>LOC_Os03g57200_OsGSTU1 166 bp
MA-E--------EK-ELAMA-EKGL-GNKSDLLR-SR-KIPVLVILQYH-LLPP-RA-TA
RFWADYVDR-KYD-CGSRLW---LK--GE-PEMAEILRTLE-ALG-----GFVDVALVP-
FTERCGGPRLAAWARRCRIDS-----VVKHL-DFVGVLKKVE----
>LOC_Os09g20220_OsGSTU6 166 bp
MA-----------D-EVALA-EKGL-ADKSDLLR-SK-KVPVLVILEYR-LLPS-RA-RA
RFWADYVDK-KFD-CQTRLW---LR--AG-DDMAEALGTLE-ALG-----GYLDVVLVP-
FVERLAGPRLVAWGERCGRDS-----VAKTL-EFALYLKAAK----
>AT3G43800.1_ATGSTU27 166 bp
MS----------EE-EVALE-EKEF-GQKTDLLQ-SK-KIPVLIIVEYR-LLPS-KS-QC
RFWADLIDK-KFD-AGRRTW---KR--GK-EEFIEILKVLE-RLG-----SMVDLVLIS-
YYETIGGPKLMDWIRKCTRPA-----ISKSL-DRVTQIIKY-----
>LOC_Os03g44170_OsGSTU44 166 bp
MEGE--------KK-SVALA-RKGL-AAKSALLS-SG-QVPVLVILEF--LLPA-RA-QA
RFWASYIDA-KAP-CAGRVW--SPA--GA-AELVAAMRTLE-ALG-----GYVDVALAP-
FTERFGGPELAAWAARCRENAC----VAASL-QFACGMRKLDG---
>SELMODRAFT_271537_SmGSTU25 166 bp
MS----------KD-SVALD-LKGL-SNKSKLLE-AT-KIPVLVIIDY--LLPE-KA-VA
RFWADFGDR-KFD-AGSRLR---AM--GE-EDFKWALMKID-ELGT-IAPNFADVALAP-
FIQKVGGPNLYKWVDAVSVDA-----IKKST-EFAEVLRKAA----
>SELMODRAFT_173486_SmGSTU16 166 bp
MS----------KD-SVALD-LKGL-LNKSKLLE-AT-KIPVLVIVDY--LLPE-KA-VA
RFWADFGDK-KYD-AGNRLI---AM--GE-EDFKWALMKID-ELGT-IAPNFADVGLAP-
FIQKVGGPNLHKWVDAVSVDA-----IKKST-EFAEVIRKAA----
>SELMODRAFT_270550_SmGSTU22 166 bp
MS----------KD-SVALD-LKGL-SNKSKLLE-AA-KIPVLVIVDY--LLPE-KA-VA
RFWADFGDK-KYD-AGNQLI---AM--GE-EDFKWALMKID-ELGT-IAPNFADVGLAP-
FIQKVGGPNLYKWVDAVSVDA-----IKKST-EFAEVLRKAA----
>SELMODRAFT_271536_SmGSTU24 166 bp
MS----------KD-SVALD-LKGL-FNKSKLLE-AT-KIPVLVIVDY--LLPE-KA-VA
RFWADFGDK-KYD-AGSRLI---AM--GE-EDLKWALMKID-ELGT-IAPNFADVALAP-
FIQKVGGPNLYKWVDAVSVDA-----IKIST-EFAEVIRKAA----
>SELMODRAFT_168022_SmGSTU15 166 bp
MS----------KD-SVALD-LKGL-SNKSKLLE-AT-KIPVLVIVDY--LLPE-KA-VA
RFWADFGDK-KHD-AGDRLI---AM--GE-EDFKWALMKID-ELGT-IAPNFADVGLAP-
FIQKVGGPNLYKWVDAVSVDA-----IKIST-ESVEHYRKAA----
>SELMODRAFT_227864_SmGSTU19 166 bp
MS----------KD-SVALD-LKGL-PNKSKLLE-AT-KIPVLVIVDY--LLPE-KA-VA
RFWADFGDK-KYD-AGSRLI---AM--GE-EDFKWALMKID-ELGT-IAPNFADVALAP-
FIQKVGGPNLYKWVDAVSVDV-----IKIST-EFLERYRKAA----
>SELMODRAFT_407378_SmGSTU27 166 bp
MS----------KD-SVALD-LKGL-PNKSKLLE-AA-KIPVLIIVDY--LLPE-KA-VA
RFWADFGDK-KFD-AGSRLI---AM--GE-EDLKWALMKID-ELGT-IAPNFADVALAP-
FIQKVGGPNLYKWVDAVSVDA-----IKIST-EFAEVIRQTA----
>SELMODRAFT_227866_SmGSTU20 166 bp
MS----------KG-SAALD-LKGL-FNKSKLLE-AA-KIPVLIIVDY--LLPE-KA-VA
RFWADFGDR-KYD-AGSRLI---AT--TE-EDLKWALMKLD-ELDT-IAPNFADVALAP-
FIQKVGGPNLHKWVNAVSVEA-----IRKST-EFAEVIRKSA----
>SELMODRAFT_111522_SmGSTU7 166 bp
-SGS--------MD-GVALL-LKGL-RNKGQLLE-SK-KVPVLIIVQYP-LLPT-RA-EH
RFWTDFIDK-KLD-CLMRFM-------GD--EFIENYELLE-EFTK----AFLDVMLAP-
YAAGVMGPRLHNFFQAVAHPA-----AKLAL-EFLVARSA--RGK-
>SELMODRAFT_111186_SmGSTU1 166 bp
MASS--------DQ-DVALL-LKGL-GNKSKLLE-SK-KVPVLIIVHYP-LLPK-RA-EH
RFWTDFIDK-KLD-CLMRFM-------GD--EFIENCELLE-GFTK----SFLDVMLAP-
YAVGVMGPRLHNFFQAVAHPA-----AKLAL-EFLVARSA--RGKR
>SELMODRAFT_111506_SmGSTU5 166 bp
MASS--------DQ-DVALL-LKGL-GNKSKLLE-SK-KVPVLIIVHYP-LLPK-RA-EH
RFWSDFIDK-K---CSINLE-------ST-REFSENYELLE-GFTK----AFLDVMLAP-
YVV---GPRLHNFFQAVAHPA-----AKLAL-EFLVARSA--RGK-
>SELMODRAFT_111351_SmGSTU3 166 bp
----------------VALL-LKGL-GNKSKLLE-SK-KVPVLIIVHYP-LLPK-RA-EH
RFWSDFIDK-KLD-CLMRFV-------GN-DEFIANCVLLE-GLTK----SFLDVMLAP-
FAVGVMGPRLHKFFEAVEHPA-----AKGAL-EFIQVRFA--K---
>SELMODRAFT_177845_SmGSTU18 166 bp
MASS--------DQ-DVALL-LKGL-GNKSKLLE-SK-KVPVLIIVHYP-LLPK-RA-EH
RFWTDFIDK-KLD-CLMRFV-------GN-DEFIANCVLLE-GLTK----SFLDVMLAP-
YAVGVMGPRLHKFFEAVEHPA-----AKGAL-ELIR------K---
>SELMODRAFT_111299_SmGSTU2 166 bp
MASS--------DQ-DVALL-LKGL-GNKSKLLE-SK-KVPVLIIVHYP-LLPK-RA-EH
RFWTDFIDK-KLD-CLMRFV-------GN-DEFIANCVLLE-GLTK----SFLDVMLAP-
YAVGVMGPRLHKFFEAVEHPA-----AKGAL-ELIR------K---
>SELMODRAFT_78425_SmGSTU32 166 bp
MASR--------DQ-EVALV-LKGL-GNKSKLLE-SK-KVPVLIIVHYP-LLPQ-RA-QH
RFWSDFIDK-KFD-SLIRFL--------S-NEFNQNCLLIE-GLAE----SFLDVLLAP-
YAEQVMGPRFHKLLAAAEHPS-----AKAAL-EFIRVRFA------
>SELMODRAFT_78368_SmGSTU29 166 bp
MASR--------DQ-EVALV-LKGL-GNKSKLLE-SK-KVPVLIIVHYP-LLPQ-RA-QH
RFWSDFIDK-KFD-SLMRFL--------S-NEFNQNCLLLE-GLAE----SFLDVLLAP-
YAEQVMGPRFHKLLAAAEHPS-----AKVAL-EFIRVRYA------
>SELMODRAFT_78701_SmGSTU33 166 bp
MASR--------DQ-EVALA-LKGL-GNKSKLLE-SK-KVPVLIIVHYP-LLPQ-RA-QH
RFWSDFIDK-KFD-SWIRFL--------S-NEFNQNCLLIE-GLAE----SFLDVLLAP-
YAEQVMGPRFHKLLAAAEHPS-----AKVAL-KFIRVHFE------
>SELMODRAFT_78381_SmGSTU30 166 bp
MASR--------DQ-EVALA-LKGL-GNKSKLLE-SK-KVPVLIIVHYP-LLPQ-RA-QH
RFWSDFMDK-KFD-SWIRFL--------S-NEFNQNCLLIE-GLAE----SFLDVLLAP-
YAEQVMGPRFHKLLAAAEHPS-----AKVAL-KFIRVHFE------
>SELMODRAFT_78973_SmGSTU34 166 bp
MASR--------DQ-EVALA-LKGL-GNKSKLLE-SK-KIPVLIIVHYP-LLPQ-RA-QH
RFWSDFIDK-KAD-SWIRFL--------S-NEFNQNCLLIE-GLAE----SFLDVLLAP-
YAEQVMSPRFHKLLAAVEHPS-----AKAAL-EFIRVRFA------
>SELMODRAFT_141206_SmGSTU11 166 bp
MASR--------DQ-EVALA-LKGL-GNKSKLLE-SK-KIPVLIIVHYP-LLPQ-RA-QH
RFWSDFIDK-KSD-SWIRFL--------S-NEFNQNCLLIE-GLAE----SFLDVLLAP-
YAEQVMGPRFHKLLAAVEHPS-----AKAAL-EFIRVRFA------
>SELMODRAFT_165383_SmGSTU14 166 bp
MASR--------DQ-EVALA-LKGL-GNKSKLLE-SK-KIPVLIIIHYP-LLPQ-RA-QH
RFWSDFIDK-KSD-SLIRFF--------S-NEFNQNCLLVE-GLAE----SFLDVLLAP-
YAEQAMGPRFHKLLTAAEHPS-----AKVAL-EYIAGFSS------
>SELMODRAFT_404313_SmGSTU26 166 bp
MASR--------DQ-EVALA-LKGL-GNKSKLLE-SK-KIPVLIIIHYP-LLPQ-RA-QH
RFWSDFIDK-KSD-SLIRFL--------S-NEFNQNCLLIE-GLAE----SFLDVLLAP-
YAEQAMGPRFHKLLAAAEHPS-----AKVAL-EYIALRAS------
>SELMODRAFT_78408_SmGSTU31 166 bp
MASR--------NQ-EVALA-LKGL-GNKSKLLE-SK-KVPVLIIVHYP-LLPQ-RA-QH
RFWSDFIDK-KAD-SWIRFL--------S-NEFNQNCLLIE-GLAE----SFLDVLLAP-
YAEQVIGPRFHKLLAAAEHPS-----AKVAL-KFIRVHFEI-----
>SELMODRAFT_153457_SmGSTU12 166 bp
MACH--------DQ-DVALL-LKGL-GNKSKLLE-SK-KVPVLIIVHYP-LLPQ-RA-QH
RFWTDFFEK-KSD-SLDRFI--------S-NEFIQDCLLLE-GLAE----SFLDVMLAP-
SAEQVMGPRLHKLFGAVEHPS-----AKVAL-EFTQARLV------
>SELMODRAFT_111518_SmGSTU6 166 bp
MACH--------DQ-DVALL-LKGL-GNKSKLLE-SK-KVPVLIIVHYP-LLPQ-RA-QH
RFWTDFFEK-KSD-YLDRFI--------S-NEFIQDCLLLE-GLAE----SFLDVMLAP-
SAEQVMGPRLHKLFGAVEHPS-----AKVAL-EFTQARLV------
>SELMODRAFT_419375_SmGSTU28 166 bp
MACH--------DQ-DVALL-LKGL-GNKSKLLE-SK-KVPVLIIVHYP-LLPQ-RA-QH
RFWTDFFEK-KSD-SLDRFI--------S-NEFIQDCLLLE-GLAE----SFLDVMLAP-
SAEQVMGPRLHKLFGAVEHPS-----AKVAL-EFTQARLVAKASP-
>SELMODRAFT_177840_SmGSTU17 166 bp
MACH--------DQ-DVALL-LKGL-GNKSKLLE-SK-KVPVLIIVHYP-LLPQ-RA-QH
RFWTDFFEK-KSN-SLDRFF--------S-NEFIQDCLLLE-GLAE----SFLDVMLAP-
SAEQVMGPRLHKLFGAVEPPS-----AKVAL-ELIQARLV------
>SELMODRAFT_111434_SmGSTU4 166 bp
-----------------ALL-LKGL-GNKSKLLE-SK-KVPVLIIVHYP-LLPQ-RA-QH
RFWTDFFDK-KSG-SVDE-------------EFIQDCLLLE-GLAE----SFLE----P-
STEQVVGPRLHKLFGAVEHPS-----AKVAL-EFTQARLV------
>SELMODRAFT_271400_SmGSTU23 166 bp
MAS-------------VALL-LKGL-GNKSKLLE-SK-KIPVLIIVQYP-LLPQ-RA-KH
RFWTDFIDK-KFD-SLARFM-------SS-DEFIQNCMLLE-GLAE----SFLDVMLAP-
YSEQVMGPRLHKLFGAVEHPS-----AKAAL-EFIQARFA------
>SELMODRAFT_233406_SmGSTU21 166 bp
MASH--------GQ-DVALL-LKGL-DNKSKLLE-SK-KTPVLIIVHYP-LLPQ-RA-KH
RFWTDFIDK-KLD-SLGRFV-------SS-D-----------GLAE----SFLDVMLAP-
YAEQVMGPRLHKLFGAVEHPS-----AKVAL-EYIQARYG------
>SELMODRAFT_93858_SmGSTU35 166 bp
MA----------DE-SVALE-LKSV-RSKGELLR-SK-KVPVLVIIEYE-ILPR-RA-QE
RFWADFVER-KAE-SANVVF-----------DFLASCGILE---EE----GLVDIVLVS-
TAVEVGGPRFLALLDAIEHPL-----VRSSL-DFFATAMP--KSLS
>SELMODRAFT_113279_SmGSTU8 166 bp
MG----------EE-GLALD-LKGF-NAKSALLE-SK-KIPVLNIVEYF-LLPR-RA-TA
RFWADFVDK-KTAASFKAAI-------GE-EEMIQDMVALE-RLES----GFVDIAASF-
LPTEIGRPLLHRWIAAVDSPE-----AKAAF-DFTKVRFE------
>AagrOXF_evm.model.utg000005l.356.1_AaGSTU1 166 bp
MG----------EN-RVALK-FKG----KPKLID-AK-KIPVLVILEFP-LFPT-RA-TA
RFWGDYIYQ-I---SGRKLF---AH--KQ-EEFLERFTVLN-NFLE-TSRGYVDLMFAA-
LVERVGEPRFHEWIQALEHPC-----VKPLR-DFFNNLHLVAKKNS
>Mp3g08510.1_MpGSTU2 166 bp
MSEIR------AQI-PTALR-EKGL-NCKPKLLD-LK-KVPVVIILEYP-LYPK-RA-NV
RFWIDYMYK-AFH-SMHAAM--YRK--SL-EHSMEGLRKID-EMTT-LSASILDVVLAP-
LVDALGGPRLHKWIGFMTHPS-----FLASL-KYLKNLARITMAAA
>LOC_Os10g38590_OsGSTU11 166 bp
MA----GA-G--RD-ELALQ-LKGL-GNKSDFLR-SK-TVPVLIIVQYS-LLPA-RA-VA
RFWAAYIDD-KVNCNLTLVY-----------VDCAASGAVENGQGEDGGGGRTEGVLQG-
-----EGPRVVGARQRQRRQALRRRRVRQEV---------CRSTSS
>LOC_Os07g05800_OsGSTU45 166 bp
-----------------ALH-VLQI-RERSDVLR-MR-SVPILNILQYR-LLPP-RA-SA
RFWADFVDH-EFS-TQTRFL---SK--GE-EELLDQLRRLE-GLGD----GFLDIVLIP-
FS------KQHMWVKRCERES-----VRQVL-ELHKKWYGIE----
>SELMODRAFT_125797_SmGSTU10 166 bp
MA-------------EVALI-EKGA-SGKSELVR-VK-QVPVLVILEYH-LLPG-RA-LA
RFWTNFV----TK-TGLLIM---RV--GD-EQVLEMIRLMD-SWSK-PEYSLADLALAP-
IAETLGKPRMALWLDAINHPT-----VQSAILKDNKIKF-------
>SELMODRAFT_16302_SmGSTU13 166 bp
---------------EVVLE-LKGL-FNKSSLLQ-LK-KFPVLNIIEYA-VLPR-RS-RE
RFLAEFVEN-KSP-----------------------------------------------
------------WI--------------------------------
>Mp2g03760.1_MpGSTU1 166 bp
MKINGAHQ-GDQTS-SVSLR-HKRI-LNRNPTLN-AK-KVPILIIMEYQ-LLPS-RC-AA
RYWSRYIQT-K---VIATVL-----CVDQ-DCLFNTFIHLD-KLSI-VAPGFVDIVFAP-
IIEHLDTPHLHKWLDALRHPS-----VRPSLQVFIAENFRVGQ---
>kfl00311_0080_v1.1_KnGSTU3 166 bp
MAELS--A-DKKED-SLTLE-EKKY--AKPPLMK-LG-LVPTLIVSEY---LPD-KA-VG
RIWIDHINK-KVP-TFYRIL---LR--AE-HDYLTALRELS-QYEA-SSPSLVDIALAP-
WVEHYKTAAYKS---AVNSPS-----VRKTL-GTYERYAKVAKAVN
>kfl00048_0430_v1.1_KnGSTU1 166 bp
MAAQKVAP-DSSEQYEIAVD-SKGY--AKPELLA-HG-AVPTLVVVEY--FLPK-RA-LA
RIWTTFVQD-KVR-GFFDLL---AQ--ES-EKLLDSLREWT-KIQS-SPAGIVDIAFLP-
FAEHYRGAVYHTWLKAAALPS-----VQSAM-DFYSKYAKEP----
>kfl00270_0040_v1.1_KnGSTU2 166 bp
MAHSQ------SHD-VVALN-RKGSYERKPPLLK-AG-TVPTIIVIEYA-LFPK-KA-QA
RIRINAINT-EVP-SFFSLF---AK--QS-EKFTEQLRNVN-DLKE-SSPEAVDANLIP-
FAERLRGPRFWQWLKAAKHPA-----VVPTI-DFYQKYAEVPSVIV
>LOC_Os10g25590_OsGSTU34 166 bp
MAAAA-------GE-GVALA-LRGLHPRKSGLLA-AG-RIPVLVIAQYA-ILPV-RA-MH
RFWTAYIDD-KWP-ALDAIS---AP--PE-ASTRAALKLLE-EFAA-RSNGLLDVALGC-
FLENLNGPLLRAWSARLATPA-----AMAVM-AFTRFLQTVAGSK-
>LOC_Os06g12290_OsGSTU38 166 bp
MAMTTVAA-AAQPK-EVALE-LKGL-ERKSELLR-LAGKVPVLVILEYR-LLPP-RA-AA
RFWARFFHG-ESPLSRAAAV---AP--PE-EEMKARMAVME-AFERDFPSGLLDVILGS-
CASAMAGPHVHASMAAFERVA-----FGTSV-EREERRRAAASASA
>Pp3c4_7330V3.1_PpTCHQD1 166 bp
----------------MALE-EKN--RNLDAFF-RQG-TLPMLPILQH-------RE-RA
EEWIKKID--EVPDR---MIVLIAR--EE-QELVLMLDDAE-HLAGT---SVADAAFIP-
VL---LSPKLLDYWERMCRPSYKKVQLKLVV-RF------------
>Mp1g01780.1_MpTCHQD1 166 bp
-----VNN-FIKES-IMALE-EKQ--RNLDPFF-RQG-TIPVLAILQY-------RD-LV
HSWLLKID--AYPEK---VLVVIAR--EA-RQLIDILDAAD-VLTNS---SMADVAFIP-
VL---QGKRVSEYWLRMERPSYKAARVKLIV-RY------------
>SELMODRAFT_267328_SmTCHQD1 166 bp
----------------MALE-EKG--RNLDAFF-REG-RIPVLAIVQY-------CE-KS
LQWQRKVD--ATPPK---YLVLIAR--EE-LHLVGLLEDAE-ALAAT---SMADVMFSP-
LL---QEPHLMVYWAKVTRESYKVCKINLLL-RY------------
>AT1G77290.1_AtTCHQD1 166 bp
----------------MALE-EKG--KHMDPFF-RMA-KLPVFEIIEY-----E-NR-EV
VEWMRKIR--EIPDN---RRVVIAR--ED-KHLLRLLDEVE-TLEGT---SMADVMLIP-
VL---LEKNLAEYWALVRRPSYKKVKYATLV-KY------------
>LOC_Os04g35560_OsTCHQD1 166 bp
----------------MALE-EKG--KNMNVFF-RMA-KLPVFDIIQY-----E-NT-EV
YQWMQKVD--STPIK---YRVLIAR--ED-KELSKLLDDVE-ALNNG---SPADSVFIP-
IL---LDPRLLEYYTLVQRPSYKVAKYRTLF-KY------------
>Pp3c2_9920V3.1_PpTCHQD2 166 bp
SSSLQKSS-DASQG-LAALE-EKN--QSLEPYL-RLA-SAPTLEIIRW-------RA-FV
DEWLNKVD--ASPAG--AALVAEANY-ID-EQLRVLLDEAE-TLATN---SAADAIFTP-
VI---KDPNIKRYYEEIKRPSYKKVSAGEVL-KY------------
>Pp3c14_19170V3.1_PpTCHQD3 166 bp
PSASRTGV-GLARD-SIALE-EKG--QSLEPYL-KLA-SSPTLDIIRW-------RA-FV
KEWLEKVD--ASSSS--GAIVAEAN--LA-EQLAGLLDEAE-ALSTN---SAADCIFTP-
VI---KDPNIQRYYDELKRPSYKKVTAQTIL-KY------------
>Pp3c17_19050V3.1_PpTCHQD5 166 bp
PVAKSTDS-DLTQG-SVALE-EKG--QSLEPYL-KLG-SSPTLDIIRW-------RA-FV
NEWLQKVD--ASSSG--AAVVAEAN--IE-RQLSDLLDEAE-ALSST---SAADIIFTP-
VL---KDPNIKLYYEELKRPSFKPVTALIVL-KY------------
>Mp3g16100.1_MpTCHQD2 166 bp
----------MAGA-LPALD-ECN--QSLEPFL-KLA-WAPTLEIVKW-------RQ-FI
DQWVQKVD--NGPAG--GVLICEAQ--IE-EQLISLLDEAE-SLATT---SIADVIFTP-
CL---LDNNVQKYWASLKRPSYKKATASTVI-KY------------
>Pp3c7_4180V3.1_PpTCHQD4 166 bp
MTTAI----NIVVE-IPALE-EKS--QSLTPYM-RLG-WSPTLDIVKW-------RT-FV
SEWLTKVN--ASPAR--GMFTAESY--LR-EQLVALLDEAE-MLRNF---SVADVIFTP-
VV---KDPHIRTYYQDLTRSSYKKVTMWVVL-RY------------
>kfl00007_0340_v1.1_KnTCHQD1 166 bp
MAAS------MALT-KPLME-EKG--ENLQRYVQKVG-TVPALEIMKW-------RT-KV
DFWLDAMD--KCPPPLGPILFVEQH--IE-KEVRRLVQTAE-KLAST---SAADAMFAT-
LL---LGPKVQEYWEKFARKSY-----LASV---------------
>kfl00382_0050_v1.1_KnTCHQD2 166 bp
MSSSLATI-AMAAA-KPLME-EKD--QNLKPYVKKVG-TVPALDIMKW-------KE-KV
DFWLEKMN--DAPSPVGPLLFVEHY--LA-KEAASLLGTAE-KLAET---SIADAMFAT-
LL-----PKVKEYWKKFARKSYATVAQLGLL-FY------------
>Pp3c10_15380V3.1_PpGSTL1 166 bp
LVTSY-----IFDG-TTAVK-YKG--SDKPTYKEKVG-KVPALDLLTYK-LAPT-KQ-AA
AELLQYAD--TMKSST-----------PD-E-VAPAFDFLE-NLAKF--SGLVDIVYAP-
FIGGIRNPRLAKWIEAMNVEAYSSTLYKKML-RVGV----SSGSSV
>AT5G02780.1_ATGSTL1 166 bp
LSPPK-----LFDG-TTTRN-LKG--PNRPALKEKVN-KVPALDLIKYS-LYPE-RE-FG
EELLKYVDE-T-KGDP-----------VK-E-----FDHVE-NLKKF---SLVDIAYIP-
FIDEVFKPNLAAWIEQMKMVAYTQTYF-KRF---------------
>AT5G02790.1_ATGSTL3 166 bp
MAPSF-----LFDG-TTTRN-FKG--GNRPAYKEKVN-KVPALDLIKYS-LYPE-RE-FG
DELLKYTD--T-KGDP-----------SK-E----VLDYLE-NLYKF---SLVDIAYIP-
FINELFKPKLSAWIEEIKSDGYAQTVFKKKF---------------
>AT3G55040.1_ATGSTL2 166 bp
LHPTL-----VFDG-STARN-YKG--KNRPAYKEKVN-KVPALDLIKYS-LTPD-QV-VA
DELLSYTD--S-NGTD-----------TN-A----AFDYIE-QLSKF---SLVDVAYAP-
FISDVMNPNLALWIQEMKIEAYTETRYKRRV---------------
>LOC_Os03g17480_OsGSTL1 166 bp
AAPR------LFDG-TTIRN-FKG--QDKPAYKEKVG-TVPSLDLIKYA-LLPE-RQ-FA
DELIAYAN--ASKADL-----------SA-E----ALDKIE-ALSKF---SLVDIAYVT-
IISHIRKPNLEKFIEEIRIEAYTQTLAKTHL---------------
>LOC_Os03g17470_OsGSTL2 166 bp
AAPA------LFDG-TTARN-YKG--ADRPAYKEKVN-KVPSLDLVKYA-LLPD-QQ-FA
EELLAYTD--AAKGDV-----------CD-E----ALDKIE-ALSKF---SLVDIAYVP-
FISGIKNPNLQKFIEEVKIHAYTETHTKKRL---------------
>LOC_Os03g17460_OsGSTL3 166 bp
STITL------------ARN-YKG--NDRPAYKE-VN-TLPSLDLIKYR-LTPD-QR-LA
EELLAYSD--ISKDAM-----------TA-E----ALDNIE-FLSKF---SLVDIAYAP-
FIAGIKNANIQIFIKELKIDAYMHTLTKKKL-REAAYCISISRSMG
>kfl00040_0200_v1.1_KnGSTL1 166 bp
KTSTR-----K-DG-QSGVK-YKG--RKMPQYKD-LG-KVPSIDVLKYK-LEPA-RV-TV
QKLVEFCDR-EMKDAA-----------PH-E-IKPVLDVLE-RLEAAEAASTADAAILP-
FLENFRGPRLAKYFQIVEQPFFAETTYKTFL-KIGL----AAAAS-
>kfl00849_0040_v1.1_KnTCHQD3 166 bp
-----------------VLE-EKG--SCLEEYM-KMG-TVPTLTIVRY-------RP-LV
NNWVQQLT--DMPGSNGRYLCIIAR--LE-DQLYVLLDAAE-RLAVT---STADCMLLP-
IL---LTPNLLEYLQEMRRPSFEKVKMKRML-SY------------
>Pp3c4_13060V3.1_PpURE2p1 166 bp
-MAK------------IALE-EMEKNDQFTPFIA-IS-KIPAIAILLY--FLSQ-KW-ET
IQWVFFQMG-G---MFGQ-------PYPV-EEAKRLLGVLE-KLEGRE--SIADIAIFP-
WV-----PNVMAWKTRCERP-----TAKGM----------------
>Mp8g10560.1_MpGSTURE2p1 166 bp
MASK------------IALE-EMGKGDQFTPFIA-VS-KIPAIAILLY--FLPA-KY-ET
IQWVFFQMG-G---MFGQ-------PYPL-QEVKRILGVLE-KLEGTD--TIADMASFP-
WV-----PNVVAWKERCARP-----TAKGL----------------
>AagrOXF_evm.model.utg000024l.84.1_AaURE2P1 166 bp
MAAK------------IALE-ELGKGDQFTPFIA-VS-KIPAIAILLY--LISQ-KW-ET
IQWVFFQMA-G---MFGQ-------TYAV-EETKRLLGVLE-TLEGRE--SIADIAIWP-
WV-----KNVQAWKARCARP-----SVRGV----------------
>AagrOXF_evm.model.utg000084l.105.1_AaURE2P2 166 bp
MASK------------IALE-EAGKNEQFSPFVA-VS-KIPAIAILQY--LLPK-KW-EA
IEWVYFQVA-G---MLGQ-------PYPV-EEVLRLFQVLE-TLQGRE--TIADIASFP-
WL-----PNVVAWLERIARP-----TKRGL----------------
>kfl00742_0080_v1.1_KnURE2P1 166 bp
MASAD----------PIFLE-ESGKGDQFSPFVK-IS-KIPAIAIMIY--LYPK-KA-ET
LGWLFWQVG-G---MLGQ-------PYAK-EEAKRLLTVLD-KLEGKE--SIADICCVT-
WV-----PNSKAWVERIARP-----VQKGV----------------
>Cre13.g584850.t1.1_CrGSTAlC3 166 bp
RATAV----------AIYLA-ELAKGEHKSPFLA-IG-KVPAMAILLH--L----LG-TA
AQWTLFANS-T---A----------FFNA-SQMPVMLSSLN-ALSQKA--TVGDIAVGS-
YL-----EHVWDYMQRLARPT----AMEGA--------GG------
>Cre15.g636750.t1.2_CrGSTAlC2 166 bp
----------------MYVR-EIGKREHKSDFKK-VG-KLPALAIMLY--F--N-RA-RA
QQWALFANS-T---S----------VFVE-QSMPDVFGTLD-ALAATP--TVSDVLVGA-
YL-----PHVQAYMKRLERPH----RAAEK--------KA------
>Cre15.g636800.t1.1_CrGSTAlC1 166 bp
----------------MYVS-EIGKREHKSDYKK-IG-KLPALAIILY--F--K-RA-RA
QQWALFANS-T---A----------VFVE-EFMPDMMTALD-ALGASPGAGISDVLVGG-
YL-----PHVQAYMKRLERPH----SASGK--------AT------
>CMR110C_CmGSTAlC1 166 bp
MSTGK------------YIR-SIKKGEHKSPFLR-VG-KVPALAILYY--NFPK-RA-QI
LQWILFANA-T---T----------AFME-SQLPGLLAALD-QFSKHT--TVADVALGS-
YL-----SHLNAYMERVER---------------------------
>Pp3c21_14550V3.1_PpEF1B1 166 bp
AG--------------LAAE-YVGGVTNKSPFLK-MG-KVPVLAMARY--LVGS-KA-LV
EQWIDFATM-E---NAGGWV-----EEVE-ANLKRALTFLN-ALASRT--TLADIVLTC-
NM-----PHVERYFWTLNQPNFKKIKKEKA-ATFVTMNKVVDINNE
>Pp3c18_20060V3.1_PpEF1B2 166 bp
AG--------------LAAE-YVGGVTNKTPFLK-LG-KVPVLAMARY--LTGS-KA-LV
EQWIDFSSL-E---NIGRWV-----EEVE-ANLKRALTCLN-GLASRT--TLADIVLTC-
NL-----PHVERYFWTLNQPNFKKIKKEKA-ATFVTMNKVVDISNE
>Pp3c19_17550V3.1_PpEF1B4 166 bp
AG--------------LAAE-YVG--TTKSPYLA-MG-KVPVLAIARY--LLGV-KA-QI
DQWIDFAAL-E---NARAWV-----EEVE-ANLKRALTTLN-SLASRT--TLADIVLIC-
NL-----PHVERYFWTLNQPNFKKVKKEKP-ATFVTMNKVVDITNE
>Pp3c22_15010V3.1_PpEF1B3 166 bp
VG--------------LAAE-YVGT-DTISPYLK-MG-KAPVLAIAHY--LFGS-KA-LV
DQWIDFGSL-E---NALRWA----------PNLKRALTALN-ALASRT--TLADIVLSC-
NL-----PHVERYFWTLNQPNFKKVKKEKP-ATFVTMNKVVDITNE
>AT1G09640.1_AtEF1B1 166 bp
MA--------------LAAE-YVGGVTNKTPFLK-MG-KVPVLAIARY--LNGS-YA-QI
EQWIDFSSL-E---SILRWF-----APAE-ETLKRALDALN-TLTSNT--TLADIITVC-
NL-----PHVERYFWTVNQPNFTKVKKEAPVASFVTLNKVVDISDE
>AT1G57720.1_AtEF1B2 166 bp
MA--------------LAAE-YAGGVTNKSPFLK-MG-KVPVLAIARY--LNGS-YA-HI
EQWIDFSSL-E---NMLKWF-----APAE-EALKRGLEALN-TLASNT--TLADIVTIC-
NL-----PHVERYFWTMNQPEFKKVKA-APVASFVTLNKVVDISDE
>LOC_Os02g12800_OsEF1B1 166 bp
MA--------------LAAE-YSGGVSNKTPYLK-MG-KVPILAIARY--LYGS-YA-HI
EQWIDFSAT-E---NTGKWL-----AVSE-EALKRSLGALN-TLASNT--TLADIVMTC-
NL-----PHVERYFWTMNQPNFKKVKKEAP-KSFVTMNKVVDISDE
>LOC_Os06g37440_OsEF1B2 166 bp
MA--------------LAAE-YTGGVSNKTPFLK-MG-KIPVLAIARY--LCGS-YS-HI
EQWMDFSAT-E---NIGRWL-----PVLE-ESLKRSLGALN-TLASNT--TLADIVMTC-
NL-----PHVERYFWTMNQPNFKKVKKEAP-KSFVTMNKVVDLSDE
>Mp7g04100.1_MpEF1B1 166 bp
MA--------------LVGE-FIGGVTQKTPFQK-MQ-KIPVLAIARY--MLGS-KG-LV
DQWCDFAVS-E---NLLRWI-----PNVE-EASKRALGSLN-TLTTRT--TVADVVIFC-
NI-----PHVERYFWTMNQPQVKKVKTKAP--SYVTLNKVVDISDA
>SELMODRAFT_98733_SmEF1B1 166 bp
-----------------VAE-IVGGVSNKTPFLK-LG-KVPVLAIARY--LTGS-TA-LV
DQWIDFATT-E---SLGRWL-----PEVE-EAIKRAFGALN-SLASRT--TLADVITIC-
NL-----PHVERYFWTVAQPAFKKIKAEAP-KPFVTMNKVADPTDH
>AagrOXF_evm.model.utg000091l.278.1_AaEF1B1 166 bp
MA--------------LAAE-YVGGVTNTTPFLK-LG-KIPLLAIARY--LYGK-AA-HV
DQWIDFATN-E---NQVKIL-----AKGE-EQLKRAYGALD-KLASTT--TLADIVLVP-
AL-----PHLLRYVNTLNQPAFKKVPPQAS-ASYVTMNKVVDINDP
>kfl00169_0110_v1.1_KnEF1B1 166 bp
MA--------------LAAE-YVGGTQNKTPFLK-LG-KVPVLAIAKY--LYPA-QA-LV
DQWVDFSQN-E---YVQEWV-----KTRE-GKAMEGLKTLN-NLASRT--TVADIIVAC-
NL-----PHVTRYFWTQNQPEFKKVKKEEP--SFMTMNKVVDVNDS
>Pp3c22_5470V3.1_PpDHAR1 166 bp
LQSRSAAA-AAEAA-PTTLA-EKK----KPQFLD-IG-KVPVIVITQLC-L--KKAS---
-----------FP-NFAAFL-------KD-PALLAELKSLD-ELKSN---TAADLALAP-
KLGHYKKTNVLSYVEAVSLESFKKT---------------------
>AT1G75270.1_AtDHAR3 166 bp
-------------M-ALTLE-EKK----KPQFLD-IG-KVPVVVIVGLS-L--KFAS---
-----------FG-AFVTFL-------KD-AALVDELEALE-NLKTHS--TAVDLSLAP-
KLGHYKNTSVRNYAKALSRESFENT---------------------
>AT1G19570.1_AtDHAR2 166 bp
-------------M-ALTLE-EKS----KPQFLD-IG-KVPVLVIVGIP-L--KFAS---
-----------FG-TFGTFL-------KD-SALLVELEALE-NLKSHD--SAVDLSLAP-
KLGHFKSPHVHNYMKTLSLDSFEKT---------------------
>AT1G19550.1_AtDHAR1 166 bp
------------ML-VV-------------EFWD-IG-KVPVLATVGIP-L--KFAS---
-----------F-------------------------EALE-NLKSHD--SAVDLSLAP-
KLGHFKSPHVHNYMKTLSLDSFEKT---------------------
>LOC_Os05g02530_OsDHAR1 166 bp
LPVRE-QV-VVAAM-GVTLE-EKK----KPDFLK-IG-KVPVFVITQVS-L--VYAS---
-----------FS-CFTTFL-------KD-PALLTELQALE-ELKAH---SAADLSLAP-
KLEHFKGTNVHAYTEALSRESFIKT---------------------
>LOC_Os06g12630_OsDHAR2 166 bp
LTAR------ASAE-PLTIE-EKH----KPDFLK-IG-KVPIVVITQAS-L--AKAS---
-----------FS-TFIGFL-------KD-PALLSELTSFD-SLKDN---SAADLSLAP-
KLGHYKNSHVKKYMKTISMDSFVKT---------------------
>AagrOXF_evm.model.utg000063l.199.1_AaDHAR2 166 bp
LTSRAVVM-AAVAE-PLTLE-EKG----KPEFLE-AG-KVPVIVITALS-L--AKAA---
-----------FG-AFVRFL-------KD-PALVDELKALN-DLKEN---SAVDLSLAP-
KLDHFKKTYLLDYIKDLSRESFEKT---------------------
>SELMODRAFT_271409_SmDHAR4 166 bp
------MA-VATTE-AVTLE-EKG----KPAFLE-AG-KVPVIVITQLS-L--VKSS---
-----------FS-SFVKFL-------KD-PALLEELKALD-ELAKN---SAVDLSLAP-
KLGHYKQTNLNSYMEALKRESFQKT---------------------
>Mp2g15490.1_MpDHAR1 166 bp
RQTRFASV-KSGVD-SMTLE-EKH----KPQFLE-AG-KVPVIVITALS-L--KKKS---
-----------FG-AFIGHL-------KD-SALLKVLVEFN-ELQQS---CSVDLALAP-
KLGHYKQPEVSSYMNALSRESFLKT---------------------
>kfl00080_0080_v1.1_KnDHAR2 166 bp
-------------M-AVTLE-EKH----KPQYLE-AG-KVPALEITKKS-L--VKAS---
-----------FP-SFVGFL-------DD-PALLTELEALD-KLSEGE--TQVDVALIP-
KLKALKGENVHKYVKAAETESFQKT-------KQI-----------
>Pp3c20_23200V3.1_PpDHAR3 166 bp
-------M-ASRCQ-RLTCE-LKN----KPEFLR-IG-RVPVIIIVDVP-L--SITC---
-----------FP-AGMAFF-------KN-PQFVCELDHMN-HLCNE---TSADIALAP-
QLAYYKNPALNLFMKNMALPAFMQT---------------------
>Pp3c15_21480V3.1_PpDHAR2 166 bp
MAANA----------DLELE-EKK----KPDFME-KG-LMPVLKIAEHS-L--AYKQ---
-----------FQ-AFTTYL-------KN-AELLKELAALD-QLQTK---TDSDYALIP-
KLAHYMGKALHKYIKLLSRPSFQKT-------DRVVEPAS------
>Mp3g09320.1_MpDHAR2 166 bp
MAA--NMS-GEPTE-DIELE-EKS----KPDFME-KG-LMPALKIAQHS-L--KFKN---
-----------FQ-CFTQYL-------KK-PELLKELKALD-ELKQH---TDSDFALIP-
KLAHYMDSATHKYIEMLNRPSFKRT-------DRIAQPQT------
>AagrOXF_evm.model.utg000005l.242.1_AaDHAR1 166 bp
IASGAAMA-QKP---DLELE-EKG----KPGFTE-KG-LMPVLKIAQYS-L--KYTK---
-----------FP-AFTAWL-------KN-PEYVKQLQSLD-ELKKH---TISDFALAP-
KLEHFYGKAVHNFVQKMSRPSFQKT-------DRMLKAQA------
>SELMODRAFT_139875_SmDHAR2 166 bp
MAS------QDV---DLVLE-EKH----KPDFMQ-HG-LMPVLKIFEHS-L--KFKS---
-----------FP-AFTNWL-------KD-REFINELTALE-ELKKH---TDSDFALAP-
KLKHFIDQHVAKYIELMTRPSFKKT-------DKIDKNSGV-----
>SELMODRAFT_233824_SmDHAR3 166 bp
-----------------ELE-EKR----KPAFME-KG-LMPVLRIFEHA-L--KFKD---
-----------FP-RFVEWL-------KD-QDLIKELLSFN-QLQKH---TDSDFTVAP-
KLGQIMGEALHKYIELMARPSFIHT-------EKLDYE--------
>SELMODRAFT_130267_SmDHAR1 166 bp
-------------------------------FMQ-HG-LMPVLKIIVHS-L--KFKI---
-----------FP-VFTNWL-------KD-RGVIEETLLCN-VLVSQ---TDSNFALAP-
KLEHFMDR--------------------------------------
>kfl00025_0120_v1.1_KnDHAR1 166 bp
SASQSAMA---PTA-DLDLE-EKK--DSKPDFMK-NG-LMPVLKIFEHS-L--KAKE---
-----------FP-KFMGWL-------KD-PDFEAELKSFD-QIKQN---TDADLSVSP-
KLKYWYDTAVRDYMHRMERPSFQKT-------STPAAAGA------
>Cre10.g456750.t1.2_CrDHAR1 166 bp
-------M-ATPVT-TIAYE-AKK----KPALLE-AG-KVPVIVIVVHS-L--Q-AE---
-----------FP-NFRAIL-------PA-AALEEQLAGMD-DLRQHEA-NGTDCSLAP-
KLKHFKGTALHKYLAALALPEWQHV----------AAAGT------
>kfl00304_0120_v1.1_KnGSTKn1 166 bp
-------V-KTSKR-STTLI-EKG----KPAYRK-VG-LVPALDLCQYA-LVPARRE---
-----------VS-AGLQFL-------PS-SAFERELVWLE-ELQRHG--TLVDLVYFP-
FVPAFVDGALQMFLKGIERDSYRLT-------DYFDYVSA------
>kfl00075_0100_v1.1_KnGSTAlB1 166 bp
MADG-----------DILLE-ELGRGVLRNDFSR-IG-RLPTIAIMEYHKLAPP-RA-DF
LKWLTWSET-S-----GGWL-------EE-EATIDALRALEQGLEESP--TAVDISLLFA
VY--LAEPRTYEWYQRVERPA-----AKKAY---------------
>CMO318C_CmGSTAlB1 166 bp
---------------MILLE-ELE--TMLAPLKR-VG-KSPVIAIIEY-GLVPP-RL-RY
TFWLHYAEG-SLATGPSPWI-------IS-RSFVDPQVQLHLGYVEQELTTAADIQMGFP
LL--AKSPHIMDFLKRMERPA-----YQRAL---------------
>CMM003C_CmEF1By 166 bp
----------------M-------LEDNRKPFLR-LG-QVPLLAIARYD-MLGG-RA-QV
AAFGDVALG-R---LGRPLV-------PD-KQFRAVIGGFE-RLTDHT--TLADITVSM-
SL-----RALKRWFYTCGQPEFVKV-FKPCLKELSKTFMSVATGKN
>Cre12.g508850.t1.1_CrGSTCr1 166 bp
MLTARTVC-HVSAS-KAIIR-KKGIGGLKSPYLA-LG-KMPLLVISQYS-LVAN-RA-RA
NLATRIHDV-YIQGCMYRTM-------VE-TQIAFQLNVLE-GIVQ----TAADAALFPT
FVPTYFGPKLKSWWENMAEGA----EIRGGLQDHVANSAY------
>Pp3c4_26900V3.1_PpGSTI1 166 bp
LSVSSVRL-TAMEA-SVQLE-EKK--GDKPAFTKMVG-LLPVIDIMIL--LLPA-RR-LA
GAWMNRLRS-S----------------PD-MAFENTMDKVN-SLQTF---SLVDAVYAP-
FLPYWPGNAVNLWFDAMSRPSYQAMTHTHDLETLISNHEKVAVAAA
>AagrOXF_evm.model.utg000024l.23.1_AaGSTI1 166 bp
PTGAY-AL-GASMA-AVQLE-EKQ--GPKPDFTRMVG-LLPVVDIMLL--LLPA-RV-LM
GGWLSCIKS-F----------------DT-SEFSNSLDKVD-ALRTF---SLVDAVYAP-
FLPYWAGPALNAWYDAMTRPIYQAMTITHTLEALAGNHHAVAVAAA
>SELMODRAFT_90536_SmGSTI1 166 bp
------------MA-STQLE-EKR--GPKPAYLEKVG-LLPALDIMLI--LLPP-RL-LA
GAWLSRLRS-F----------------TK-PQFERAMDDVD-GLAKF---SLVDAVYAP-
FLPYWQGPHLQAWFDAMAKPSYQAVTITHTLETLVDNNAAVAKAAA
>Mp1g12540.1_MpGSTI1 166 bp
LTCRA-GG-GAAAA-GLLLE-EKQ--GQKPEYTRMVG-LLPAVDIMLL--MLPR-RR-LF
GAWLSRLKG-------------------K-SAFDSTMDTVN-ALNKF---SLIDAVYAP-
FLPYWPGPAVNRWYDAMSRPAYQAIYIVHNLECFIKNHEAVAGAAQ
>kfl00468_0110_v1.1_KnGSTI1 166 bp
LSSLS-KN-AVSGA-LNQLE-EKQ--GPKPEYTRMVG-LLPAVDIMLR--LLPP-RQ-LF
GSWLRFITS-G----------------GD-ARFEETMADVD-GLRRF---SMIDAVYAP-
FLPYYKGSAVNGWYDAMSRPAYHAMTHVHDLPSLVTNHAAVKKAVE
>Cre01.g044700.t1.2_CrGSTI1 166 bp
------GG-SAAPA-APQLE-EKR--GDKPAFMAKVG-LLPVIVIMNL--LMPP-RR-FF
SDWLGWLTS-D----------------NH-AQFEATVDAVA-ALERA---SLVDITFAP-
MLTYYKGPAVDRWFAAMSRPTYLGTTHAHDLPKLVRNHDAVVLAAD
>CMQ168C_CmGSTI1 166 bp
LSCEGVAQ-CNRSA-AVYLE-ERK-ENPKPRYLDMVG-LLPAVDIMEF--RSPA-RR-LF
SDWLRYLTG-S----------------FL-SQFLQTMDAVE-YLRES---GLVDCAIAP-
FLPFWKGPRLEAWFQAIERPSY--LSTVLNLPAIIRNFSRARGALE
>Pp3c14_3240V3.1_PpGHR3 166 bp
MSRTSAEF-PPEAD-RYFLK-LKGLNNAKSIYEI-AKYTVPVLEITKMD-LFPELKA-SI
DSVNSW-----YN-AINNGV-------TK-QQLFEALDRCE-ELS-----TEADIRLFM-
TL-----PNLFNYTKDLQVPG-----IGATVN---SKESA------
>Mp6g11410.1_MpGHR2 166 bp
MAKSAAEF-PPEAG-RYFLK-LKGLNGAKFVYDI-AKYTVPILEITKMT-LFPELKS-KI
DEVNSW-----YN-SINNGV-------TQ-QELFEALDKCE-DLS-----TEADVRLFV-
TL-----PNLFNYTKDVQIPG-----VAETVV---HISSL------
>AT4G19880.2_ATGHR1 166 bp
MARSASQF-PAESG-RYYLK-IKGLNGAKSVYEI-AKYTVPVLEIIRMD-LYPSLQA-KI
DETNEW-----YN-GINNGV-------KK-QQVYEALDRCE-ELG-----TETDIRLFV-
TL-----PNLFNYTKDIQIPG-----MSSTVN---SK---------
>AT5G45020.1_AtGHR4 166 bp
MARSGSQF-PAESG-RYYLK-IKGLNGAKSVYEI-AKYTVPVLEIIRMD-LYPSLRD-VI
NETNGW-----FN-GINNGV-------RK-QQLYEAVDRCE-ELG-----TEADIRLFV-
TL-----PNIFNYIKDIQIHG-----MSSTVN---SS---------
>LOC_Os02g21460_OsGHR1 166 bp
MARSAARF-PAVPG-RYYLK-LKGFNGAKTIYEI-AKPTVPVLEIIRMD-LYPALQT-SV
NEINEL-----YD-AINNGV-------KK-QRLYEALDKCE-ELS-----TEADVRLFV-
TL-----PNLFNYTKDIQIPG-----ISSTVN---SA---------
>SELMODRAFT_79804_SmGHR4 166 bp
MGKTACDI-PAVAD-RYTLK-LKGINDAKTVYDI-AKYTVPVLDIIRMD-LYPRLQA-KI
DEVNAW-----YD-SINNGV-------TK-QALFNALDRCE-DLS-----TEADLRLFK-
TL-----PNLFNFVKDVQMDG-----ISDTVR---NT---------
>SELMODRAFT_230204_SmGHR2 166 bp
MGKTACDI-PAVAD-RYTLK-LKGINNAKTVYDI-AKYTVPVLDIIRMD-LYPRLQA-KI
DEVNAW-----YD-SINNGV-------TK-QALFNALDRCE-DLS-----TEADLRLFK-
TL-----PNLFNFVKDVQMDG-----ISDTVR---NT---------
>SELMODRAFT_266696_SmGHR3 166 bp
MGKTACDI-PAVAD-RYTLK-LKGINDAKTVYDI-AKYTVPVLDIIRMD-LYPRLQA-KI
DEVNAW-----YD-SINNGV-------TK-QALFNALDRCE-DLS-----TEADLRLFK-
TL-----PNLFNFVKDVQMDR-----ISDTVR---NT---------
>SELMODRAFT_80092_SmGHR5 166 bp
-------I-PAMAD-RYTLK-LKGINNAKTVYDI-AKYTVPVLDIIRMD-LYPRLQA-KI
DEVNAW-----YD-SINNGV-------TK-QALFNALDRCE-DLS-----TEADLRLFK-
TL-----PNLFNFVKDVQMDG-----ISDTVR---NT---------
>AT5G44990.1_AtGHR3 166 bp
MATPMSQF-PAESG-RYILK-LKGINGAKSVYDI-AKYTVPVLEILRMD-LYPPLRA-II
DETNEW-----HD-GINNGV-------TN-QRLYEALDRCE-DLR-----TESDIRLFV-
TV-----YHLFNYTKDIQIAG-----MSSTVK---SLESDLFESAS
>AagrOXF_evm.model.utg000017l.163.1_AaGHR1 166 bp
PGKTTAEF-PPVAG-RYAIK-LKGLFGSKSIYDR-ARYTVPVLEIVRMD-LYPELRK-EI
DEVNEW-----YP-SINNGV-------TK-QDVFNALERVE-GLG-----TEADIRLFV-
TL-----PNLINYTKDIQTNG-----VADTVK---K----------
>kfl00233_0060_v1.1_KnGHR3 166 bp
KGRSASGF-PAVAG-RYFLK-LKGLEGAKFIYEI-AKFTVPVLEITRMD-LYPALQK-EI
DSVNEW-----YD-TINNGV-------TK-QALFNSLDRVE-ELS-----TEADVRLFM-
TL-----PNIFNYTKELQMKP-----IGDTVN---PSKK-------
>Cre03.g154950.t1.2_CrGHR1 166 bp
KP---GRF-KPEAG-RYVLY-MKGVNGVRFVYEM-ATFSVPVLEIMRMD-LYPELQS-TI
DDTAAW-----GP-HINMAV-------PD-QDLFAGLDRAE-SLG-----TEVDIKLFM-
TL-----PNLCNYVRDLHVPG-----IGRTVDAAASAAAALVAGAA
>Cre12.g538100.t1.2_CrGHR2 166 bp
KARTATRF-EPEAG-RYVLH-MKGINGATTVYDM-AKYSVPVLEIIRMD-LYPELRA-AI
DDLNAW-----YP-AINNGV-------TS-QELFSALDRVE-GLS-----TEADVRLFQ-
TL-----PNIAGYVRELQESG-----MKPAVD---PAAGKL-----
>Pp3c10_14096V3.1_PpGHR2 166 bp
MAQLASS--AK-PG-QYVHS-LKRANGQKLVYKS-QRSTVPMLDIIEID-LAPALKS-QI
EEWNEF-----YP-NINNGV-------QS-QSLFNALDKLE-ALA-----TLADVRLFT-
TL-----PNLEGYMRDIQIPG-----VASTCD--ADLVVG------
>Pp3c10_14090V3.1_PpGHR1 166 bp
MAQLASS--AK-PG-QYVHS-LKRANGQKLVYKS-QRSTVPMLDIIEID-LAPALKS-QI
EEWNEF-----YP-NINNGV-------QS-QSLFNALDKLE-ALA-----TLADVRLFT-
TL-----PNLEGYMRDIQIPG-----VASTCD--ADLVVG------
>Mp5g16210.1_MpGHR1 166 bp
MGQLAGA--PVIPG-NFVHT-LKGANGQSRLYKM-RRATVPMLDIIEID-LAPSLKA-EI
DRWNSL-----YH-DVNNGV-------QG-QGLFKTLNMLE-ELA-----TLADIRLFT-
TL-----PNLYGYLRDIQIPG-----VESTCD--SKVAVG------
>SELMODRAFT_231328_SmGHR1 166 bp
MQQLAVS--VEHAG-RYVHS-LKGAHNCSRLYRM-NRATVPMLDIIAMD-LAPALGQ-EM
DRWNQL-----YA-NINNGV-------QS-QNLFSALETVE-KLQ-----TLADIRLFT-
TL-----SNLYGYMRQIQIPG-----VSSTCN--------------
>AagrOXF_evm.model.utg000024l.203.1_AaGHR1 166 bp
MAQLAVQ--EAERG-RYVHT-LKGANGLPRLYRS-RRCTVPMLDIIQID-LAPSLRE-DI
ERWNQD-----YL-NINNGV-------QG-QSLFATLDKLE-QLS-----TLADVRLFT-
TL-----PNLFAYMRDIQVP--------------------------
>kfl00012_0200_v1.1_KnGHR1 166 bp
MSQLAGRF-PPEKG-RYVHA-IKGGAGKKTLYKS-QRSTVPMLDIIEID-LAPKVAA-DI
SRWNDL-----YD-TVNNGV-------TS-QALFDTLDAID-ALQ-----TLADVRLFT-
TI-----KYLYPYLRDMQHPG-----VAATCD--LSSPVL------
>AT5G44000.1_AtGHR2 166 bp
MTQLATQFTSAASS-ELVRA-LKGANRCRNLYKS-RRCTVPMLDIIEFD-LSPPLKE-MI
QGWNQI-----YP-KVNNGV-------QS-QELFSTLDEIE-DLG-----TLADVCLFT-
TL-----PNLYGYLREIQIPG-----VAATCD--GKAIEA------
>LOC_Os02g56970_OsGHR2 166 bp
MRQLASA--------RLVRA-LLGLYGKRKLYASARRASVPLLEITKFD-LWPPLRQ-DI
DRWYSF-----YP-SVNNGV-------QS-QELFAALDRLE-DLS-----TLADVCLFT-
TL-----ASLHAYTRDIQMPG-----VAGTCD--SSSAAALEATSA
>Cre14.g611517.t1.1_CrGHR3 166 bp
MRELAAEF-PAEAG-RYAAV-LRGVFGAADLYDT-VRCTAPLLDIVRGQ-LRPPLAA-QI
DVLNAR-----YS-AINNGV-------TT-QELWGALDEME-GLS-----TECDVWLFP-
TI-----PHLAGWARDIQVPG----QISDTLDRGGSSVLELRRAAE
>AT5G42150.1_AtPGES1 166 bp
FSAAA-AQ-KFNPK-EVFLD-YNK-------YKK-----VPIL-IIDSS-KSED--D-EE
TKWRKWVDN-HYR-NTSEAL-------TT-HALYDAAETWV-DLK-----NLGDLAVFG-
VL------RIGEWYSRMNTVG----RIKE-----------------
>LOC_Os04g17050_OsmPGES1 166 bp
FSLTF-PM-DLLPQ-NVFLD-YHD-------YKK-----VPIL-IINID-KATN--E-EE
EKWRRWVDE-HYR-TTSEAL-------SK-HSLYDAANTWM-ELD-----NLADLAVFG-
VL------QIGDWYQRMDAIG----RIQE-----------------
>Mp4g19640.1_MpPGES1 166 bp
ASFAF-VP-ERMPE-EVFLD-YHD-------YKK-----LPVL-IITSS-EEQR--K-EE
DQWRRWVDD-HYR-STSEAL-------AE-NALYEAAETWM-TLG-----NLADLAVFG-
VL------NIGVWYKNMEAVG----RLPSNFQ--QSTVTS------
>SELMODRAFT_103322_SmPGES1 166 bp
-----------MPK-EVFLD-YYD-------YKK-----VPILEIISTT-AAAK--E-EE
EKWRKWVDG-HYR-STKEAL-------TR-EALYEAANTWV-ELD-----NLADLAVFG-
VL------KIGAWYSRMQAVG----RVLA--Q--EMST--------
>AagrOXF_evm.model.utg000008l.169.1_AaPGES1 166 bp
AARRE-PS-ELLPK-EVFLD-YHD-------YKK-----VPVL-IISSD-SSAR--E-EE
EKWRTWVDE-HYR-TPSEAL-------AT-NSLYEALDVWI-ELD-----NLADLAVFG-
VL------GIGAWYEQMAAVG----RLNGG----PQAVAE------
>kfl00166_0100_v1.1_KnPGES1 166 bp
VA----PL-A-LPG-EVFLD-YHD-------YKK-----VPVL-IISL---ASN--T-EE
EKWRSWVDD-YYR-TPSEAL-------TT-NDLFQAADKWV-DVG-----NLADLAVFG-
VL------KIGPWYARMAEVG----RLSDAPH--------------
>CMH214C_CmPGES1 166 bp
VAPLSSLA-ELRKA-DIYLD-YWR-------YRK-----VPIL-IIKAT-DPDR--A-LN
TQWFDWIDS-WYR-TRHEAL-------TE-KALYDACRDWL-QVGW----CAADLAMFG-
VL-----PEIVQWYRIMDQVG----RIDS-----------------
>CMM110C_CmPGES2 166 bp
VAPLSSLA-ELRKA-DIYLD-YWR-------YRK-----VPIL-IIKAT-DPDR--P-LN
TQWFDWIDS-WYR-TRHEAL-------TE-KALYDACRDWL-QVGW----CAADLAMFG-
VL-----PEIVQWYRIMDQVG----RIDS-----------------
>Cre07.g319100.t1.1_CrPGES1 166 bp
VGATVAAA-RPLPD-HVMLD-YYK-------YKK-----VPVV-IMSRA-KAAGAVS-EE
VRWRKWVDE-KYR-NWDESV-------TD-QALYDTANDFV-DLA-----NLADLAAFG-
VI------RIAPWFAAMEAVG----RVATTGA--------------
>Cre05.g247550.t1.2_CrGSTT1 166 bp
---------SGRAA-EVFSR-VNGIHKGETRYLA-LK--VPLLAIMSYD-LAHR--A-RV
EAALHW-----QG-NIRAGA-------K---TLQLALSALQ-DLGG----CAADLLACC-
EL-----PQVLAWQQRVDATS----AQVHRVL--GSGAVAL-----
>kfl00086_0280_v1.1_KnGHR2 166 bp
-----AGD-GGSDSSEISLKGL----DERYPYLA-SRVSVPVLDISEMD-YYPPLRS-EI
DAISDWLGP-EYR--------------TQ-ERVFAALDRCE-SLAKQR--TLADVRLFA-
TL-----PNLQTYMEDL--PS-----VATTVSEYFEALDRVKEASN
>CMK074C_CmGHR1 166 bp
MTLKSNRR-NSRRTRQLAFHRLTDDANERLPYRN-ARATAPLLDIVRFD-PFPAYQS-QI
EADKTWIHD-NYK--------------TQ-ASVFQTLAELE-QLAGQR--SESDIFLFP-
TL-----PNLHAWMRDMYAAE-----VSHTFD--------------
>Pp3c12_12510V3.1_PpGSTM1 166 bp
MMDMV----SSSGSADLYLR-LAG-----TA----VSEDLPSVGVVEFA-MMQS-DASAY
EVWMRDNS--RLPWGLVQALAVMQR--TP-ELYKKASNAYS-ALSILLS-TSLDALVLGH
LL-----QNLVDYAEHWIDSS-----------QVTAVLMYYGVDDD
>Pp3c4_10660V3.1_PpGSTM2 166 bp
---------SSGDSVDLYLR-LAA-----SA----VSVDLPCVGVIEFA-MMES-DASAF
EVWTRDND--RLPWGLVQALAVMQR--TP-ELFRKASNAYS-ALSVLLS-TSLDALVLGH
LI-----QNLVDYAESWANPA-----------QFLAVLMYYEVDD-
>Mp1g19620.1_MpGSTM1 166 bp
MTD------ATMADRGLYLK-LAR-----AT----FSDNLPVLGIIGVS-IVNS-DALLY
ELWLKENG--ALPWPINKAISVQVH--NT-ELYRKAAAAYE-ALSVRLQ-TSLDAVVLGH
IL-----RALIVYAENLLPPT-----------QVAAVLLYIEVEDD
>AagrOXF_evm.model.utg000050l.565.1_AaGSTM1 166 bp
MAEGD----EQQRELPVHLK-LGD-----TA----VAEEVPYVGVEEFE-MVHS-DAAAY
ELWLKENE--RLPWPVNKALAVLGR--KSGELYRKAGAAYE-SLAVRLR-TSLDAALLAH
LL-----SNLVQYAENLAAPS-----------QFLSVAFYIDFGE-
>SELMODRAFT_405344_SmGSTM3 166 bp
---------EKKNNGGMYLR-LAN-----SA----ASDDLPMVGVEEFS-LLVP-DALQL
ELWSRENE--SLPWPINRAIKLMNR--NK-EIYKCAFDAYE-AFSAKKQ-TSLDAMLLAH
IL-----PLLVQYAESMPSPS-----------QLAALMAYLPFEED
>AT2G19080.1_AtGSTM1 166 bp
MEGD-------QETNVYYLK-LAQ-----NS----TSDELPYFGVIEKA-LIVS-EALTY
EIWVGTEG--ILPWVISKVLLAKNR--TK-EIYKRASEAYE-ALSTRLG-SSLDAFLLSH
IL-----SNLVRYAEKLSSPS-----------QFLAVVIYGGSSD-
>LOC_Os06g07160_OsGSTM1 166 bp
MASAA----EWEEAERKYLR-MCN-----DS----SADHIPYVGVIEYA-MVMT-DALQY
ELWLASDG--SLSWPIGKILEVKQQ--TK-LIYQKANAAYD-ALSTRLG-TDVDALFLGH
AL-----DNLVNFTKHLDSSA-----------QLVAVLLFGADSS-
>Cre03.g177900.t1.2_CrGSTM1 166 bp
-----------MSGNVCYLR-LAG----PTS----STGQLPALAVLAYS-LVEN-VATLM
TCWCEPRGFAELPFPLSQLIEVRRR--HV--AFADAAAVLD-ALADRLRSSSLDALLAGH
LL-----PVLCEYLDRLALPA-----------AGAAVAAYAESLDD
>kfl00358_0110_v1.1_KnGSTM1 166 bp
--------------MVFYLR-LAG-----VP----TAEQIPALGIPAYA-LAHL-AALHY
SLWLEEANY-KLPFPLNRVLQADAQ--GE-VVYRQAERAYA-ALATRLG-SRVDAAVFAH
LL-----PNLVKYVKRLDMPR-----------QVAAVIAYLEVEEV
>Pp3c3_21020V3.1_PpGSTH1 166 bp
MGGCCAYEDEGTR--KVALL-EKGLRGCKGELGT--G-KFPVFSILAYS-LLPNLEK-EV
AQWVSYIRD-H---VIEDAL-------GD--RLNESLAHLD-SLELHHKETLVDVYLIP-
FLTYIRGPALETADQALDLPVMNGIDIKGIMSQYLGIMKSTKLQYR
>Pp3c13_16840V3.1_PpGSTH2 166 bp
MGGCCVNKDADEV--KVALL-EKSLMGGKGDLAA--G-KFPVFSILTYP-LLPSLEK-DV
AQWVSYIRD-I---VIEDAL-------GD--RLNESLACLD-DLELHHKETLVDVYLIP-
FLTYIRGPALETADQALDLPVMNGIDIKGIMSQYLGIMKLTSVQGR
>Pp3c12_15440V3.1_PpGSTH3 166 bp
MGACLGYIDDDEG--RVALL-HKNLRSYRAELSA--G-KYPVFAMLAYP-LLPNLEK-EV
ARWVSYIRD-T---NVLDIL-------GD--RLNESLARLD-SIK---PQTLVDVYLIP-
FLTYVRGPALEMADQALDLPVMNGIDIKGVMSQYLGIMKSTKGQSR
>Pp3c16_23080V3.1_PpGSTH4 166 bp
MGICFSYSEAESNLPRVALQ-FKGLTNP---LVN--G-KYPVLAMLDYT-LIPKVET-EV
MQWVAFIRD-E---IVGQLL-------GS--KLESCFMKLD-SIWEHGKQTLVDVYLIP-
ILKFFRGPAIESTEEGMDLPVMNGIDIKGVMAQYFGLLHSEKTVGL
>Pp3c25_11830V3.1_PpGSTH7 166 bp
MGICFSYSEAESNLPRVALQ-FKGLTNP---LVN--G-KYPVLAMLDYT-LIPKVEA-EV
MQWVAFIRD-E---IVGQLL-------GS--KLESCFMKLD-SIWEHGKQTFVDVYLIP-
ILKFFRGPAIESTEEGMDLPVMNGIDIKGVMAQYIGLLHSDKAAGS
>Pp3c6_4750V3.1_PpGSTH6 166 bp
MGVCCTYADAESNLPRVALQ-FKGLTNP---VVN--G-KYPVLVMLEYT-LIPSIRS-EV
MNWVAFIRD-E---IVGQLV-------GS--NLESAFAKLD-SKLVHGKQTLVDVYLIP-
ALKFFRGPAIDCTEEGMDLPVMNGIDIKGVMAQYLGLFQKDNA---
>Pp3c16_23090V3.1_PpGSTH8 166 bp
MGICCTYAEAK-RIPRVALQ-FKGLRNP--NIIT--G-KYPVLAMLDYT-LIPSIKG-EV
IKWASFIRD-E---TLAQLI-------GN--DLKSAFAELN-NKRQHGKQTLVDVYLIP-
TLKFFRGPAIDSRGQGMDLPVMNGIDIKGVMAQYLELLKKAKTAGS
>Pp3c25_11860V3.1_PpGSTH5 166 bp
MGICWNRAEAKRNIPGVALQ-FKGLKNP--NIII--G-KYPVLTMLDYP-LIPRIRD-EV
MKWVAFIRD-E---ILVQLI-------GS--NLESAFAELN-NKCEHGKHTLVDVYLIP-
SLKFFRGPAIDSTDEGMDLPVMNGIDIKGVMAQYLGLLQK------
>Mp6g11150.1_MpGSTH1 166 bp
MGSCWIQIQEEQEIKEVALR-YKDWTQKQ-EAAR--L-KLAVLAILQYP-LVPQVAK-KV
EEWTAYLRD-T---LVSQLL-------GE--ELDLALAKVN-GLQKFYGDTMADVLLIP-
TLKEFRGPAIEHYNPGVDLPITNGIEIKSLVSQYMMVLHKTTAGA-
>AAagrOXF_evm.model.utg000117l.114.1_AaGSTH1 166 bp
MGACF------------AIQ-AKGWFNF--DVGA--Q-KVLALAIIEYP-LIPSVEE-PV
REWTSYVRD-K---LVSQLL-------GS--KLDAVFGRLD-HMWLHGKGTMTDVYLIP-
FLTYFRGPALENVDTGVQLPIMNGIDIKSITAQYMTVAQKCAAGS-
>SELMODRAFT_420348_SmGSTH1 166 bp
MGACF----------FVALQ-FKGLVEPQLQPSA--E-RFPVLAILDYP-LIPSLKK-KI
RQWIAFVRD-V---LVLEAW-------KD--KFSAAFGKLN-AIAENSSGTMVDVYLVP-
FLKFLHGPALEKAERGVDFPMMNGVDIKTVMVQYMVLLQRVASP--
>Cre16.g670973.t1.1_CrGSTAlA2 166 bp
MSL--------------RLCLSIGFGEAKPK----FG-QVPVLAIDRY--LYPE-AA-FA
DQAVFLLND--LP--------------LE-EKGGEKLKLLE-KLVASI--SYADLALFV-
SFGQLDGPALKAFRSRITEPGVKAFGFRAAFK--------------
>Cre16.g688550.t1.2_CrGSTAlA4 166 bp
MAP--------------RLLFHIGWPEQKSK----FG-QVPVLAIGRY--LYPE-AA-FA
DQAVFLVQD--LP--------------AE-EKGGDKLKQME-KLLEPVEKSFADLEIYV-
SLGMFDGPVLKAYRNRVQVPAIKAFGVRAAFR--------------
>Cre16.g682725.t1.1_CrGSTAlA3 166 bp
MPL--------------RLLFTIGFAEFKAK----TG-QVPVLAIDRY--LYPE-AA-FA
DMVVFHVTD--MP--------------AE-EKGGDKLKQLE-KIIEKANASFADVVVFT-
YLPIMEGPAIKAFRNKINLPAVKAYESRASYK--------------
>Cre17.g742450.t1.1_CrGSTAlA7 166 bp
-----------------ALA-AVK--TMKAH-----G-QCPRLAILRY--LYGKGL---V
DMIMEGVES-----KYLALV-------QE-K--GAHLVFFS--LQRNAAGTMADLCVFD-
IV-----PELLAFHDHVALPG-----IKEYLA--------VAAVNG
>Cre17.g742300.t1.1_CrGSTAlA6 166 bp
------------MSRPVAIV-AGG--EQKSD-----G-QCPRLTIARY--LQGKVA---V
DEIMEGVES-----KYVNLI-------ND-K--GAHMVYLA--LAKN---TIADLCLWE-
IL-----PELVVFHDHISQPG-----IKEYLA--------LAAPNA
>Cre17.g721350.t1.2_CrGSTAlA5 166 bp
MTIHKGEYATATSTLPVVLA-FAG--IQRRE-----R-QLPRFAILRH--LYGGVAAARV
DMMLDGVAD-----KLRDLV-------SK-QMMGPGLACLE--LANSRFSSVVDFAAFD-
LV-----PLLVEHHDRVGLAG-----VREYLA--------SGAAGG
>Cre02.g142200.t1.2_CrGSTAlA1 166 bp
MSAQS------------VFE-EAG-----------TR-APPAVVLMAY--LMPT-AA-HV
EQLLAVVTD-G---------DFYAS--TQVERLPKYMSYWE-ELTKNPHQSVADLAVYQ-
YM-----QHYRRWYDDVEAPAAKAHRLAAYLASMM-----------
>SELMODRAFT_403021_SmGSTM2 166 bp
MGSLG----QLEKK-PIALEVLEE--SSRSDFMR-LA-KKPFLVMCDLS-LRPL-DALDL
ELWTKRQCRKKLPWPINKLVRAMTR--KNSEIYGRALRAYK-DLSSVKQLTSLDAMLLAH
IL-----PELIEYSDLGEVQG----IIAESRAQFIVQVEK------
>SELMODRAFT_403024_SmGSTM4 166 bp
------------MK-PIALEVLEE--SLRSDFVR-LA-KKPFIVMCDLS-LRPL-DALDL
ELWTKCQSKRK-------LVKTMS---GNSQIYGRALRAYK-DISLVIQV----------
----------------------------------------------
>SELMODRAFT_422696_SmGSTM1 166 bp
--------------------------SSRSDFVR-LA-KKPFIVMCDFT-----------
-------CHGR---------KTMSR---NSQIYGRALRSYK-DLSLVIQVTSLDAMLITH
IL-----PELINYANLG--QS----IILQS--RVV-----------
>CMT103C_CmGSTAlA1 166 bp
MPTVR----------RV----IRG-------YVQ----NLPYLAILRHEYALGAMIA---
----------N---ATARAC-----QSAD-QMMVPKLVALE-SVAACAK-SYADLFLAE-
LL--LPGPHLSQLRQNVNSPS----NNKIAL-EAIAAARD------
