# Supplementary material for: Genes encoding cytochrome P450 monooxygenases and glutathione S-transferases associated with herbicide resistance evolved before the origin of land plants
Source: PLoS One. 2023 Feb 17;18(2):e0273594. doi: 10.1371/journal.pone.0273594 (PMC9937507; doi:10.1371/journal.pone.0273594)
Supplement: S10 Text — (TXT) [file pone.0273594.s019.txt]

>Pp3c15_23900V3.1_PpGSTF1 53 bp
-------------KA-LVSQWLEVESQ-NKLEKVLDVYE-ASLADLSHLP-YT
>Mp7g11560.1_MpGSTF17 53 bp
-------------AA-LTEQWLEVEAQ-NKLEAVLDVYE-QSLADLAHMT-YT
>Mp7g13390.1_MpGSTF18 53 bp
-------------AA-LTEQWLEVESQ-SKLEAVLDVYE-KSLADLSHIT-YT
>Mp7g00790.1_MpGSTF15 53 bp
-------------EA-LVEQWLEVEAQ-HKFEAVLDVYE-KSLADLSHIT-YT
>Mp5g16180.1_MpGSTF13 53 bp
-------------HA-LTEQWLEVESH-HKLEAVLDVYE-DGLADMSHIP-FT
>AagrOXF_evm.model.utg000024l.258.1_AaGSTF6 53 bp
-------------TA-LTEQWLEVESQ-NQLEKVLDIYE-ESLADLSHLP-YT
>AagrOXF_evm.model.utg000008l.270.1_AaGSTF2 53 bp
-------------KA-LTEQWLEVESQ-NQLEKVLDIYD-ESLADLSHLP-YT
>AagrOXF_evm.model.utg000014l.42.1_AaGSTF5 53 bp
----------PI-KA-LVENWLEVESQ-NKLEAVLDIYE-ASLAEVAHLP-YL
>SELMODRAFT_142654_SmGSTF1 53 bp
-------------RA-LVEQWLEVESQ-NKLDSVLAIYE-SSLADLSHVP-YL
>kfl00043_0220_v1.1_KnGSTF1 53 bp
-----------L-RA-LVDTWLEVEGQ-NKLEKVLDVYE-DTLADLSHLP-YT
>kfl00151_0140_v1.1_KnGSTF2 53 bp
-----------V-KA-LTDTWTEVESQ-NKLEKVLAVYD-ASAADLSHLP-NT
>kfl00151_0280_v1.1_KnGSTF3 53 bp
-----------V-KA-LTDTWVEVEAQ-NKLEKVLAVYD-ASAADLSHLA-YT
>Mp7g02980.1_MpGSTF16 53 bp
-------------RA-LVEQWLEVESH-NRLDRVLDVYE-ASLADLSHLP-TI
>Mp5g04090.1_MpGSTF11 53 bp
-------------QA-LVQQWMEVEGQ-SKFNAVLDIYE-ASLADIGHLA-HT
>Mp5g04090.2_MpGSTF12 53 bp
-------------QA-LVQQWMEVEGQ-SKFNAVLDIYE-ASLADIGHLA-HT
>AT2G30860.1_ATGSTF9 53 bp
-------------RG-QVEQWLDVEAT-TKLAGVLDVYE-ASLADLAHLP-FT
>AT2G30870.1_ATGSTF10 53 bp
-------------RG-QVEQWLDVEAT-SKLAEVLDVYE-ASLADLAHLP-FT
>Mp1g26760.1_MpGSTF1 53 bp
--------P-KV-RA-MVEQWLEVEAQ-NKLEKV-------------------
>Mp5g00330.1_MpGSTF9 53 bp
-------PP-KC-RT-MVDQWLEVEAQ-NRLEKVLDIYE-ASLADLSHLP-FT
>Pp3c15_5310V3.1_PpGSTF9 53 bp
-------------KA-LVEQWLEVEGQ-NKFSKVLDIYE-ASLADLSHLT-TG
>Pp3c7_13080V3.1_PpGSTF7 53 bp
-------------RA-LVEQWMEVEVG-TKLQKVMDTYE-ASIADLVHLP-VS
>Pp3c7_13090V3.1_PpGSTF8 53 bp
-------------RA-LVEQWMEVESG-TKLNKVLDVYE-ASIADLGHLP-LS
>Mp2g02670.1_MpGSTF2 53 bp
-------------RA-LVDQWTEVQGQ-IKLELILDIYD-ASMADLIHIP-ML
>Mp5g16930.1_MpGSTF14 53 bp
-------------KA-MVDQWFEVQGC-NKFEKLLNIYD-ASMADLAHIP-LL
>Mp2g18340.1_MpGSTF5 53 bp
-------------KA-MVDQWFEVQGC-NKFEKLLNIYD-ASMADLAHIP-LL
>Mp2g24970.1_MpGSTF8 53 bp
-------------KA-MVDQWFEVQGC-YKFEKLLNIYD-ASMADLAHIP-ML
>Mp2g22410.1_MpGSTF7 53 bp
-------------KA-MVDQWVEVQGC-YKFEKLLNIYD-ASMADLAHIP-ML
>Mp2g22390.1_MpGSTF6 53 bp
-------------KA-MVDQWVEVQGC-YKFEKLLNIYD-ASMADLAHIP-ML
>AT3G03190.1_ATGSTF11 53 bp
-------------RA-IVDQWVEVENN-YKFDKVLDVYE-NTLADLSHMP-GM
>AT5G17220.1_ATGSTF12 53 bp
-------------RA-IVDQWADVETY-YKLGVVLDIYN-NTMADLTHMP-AM
>LOC_Os03g04260_OsGSTF3 53 bp
-------------RA-AIEKWIEAEGQ-SKLVKVLDVYE-QSLADLVHMP-NT
>Mp2g02680.1_MpGSTF3 53 bp
-------------KA-KVDMWIDLETM-IKVEKILDVYD-ASIADMIHIP-PL
>AagrOXF_evm.model.utg000002l.559.1_AaGSTF1 53 bp
-------------RG-KVDQWIEVEAH-NKLGEVLDIYE-ASLADVTHIV-PT
>AagrOXF_evm.model.utg000061l.110.1_AaGSTF7 53 bp
-------------RG-KIDQWIEVEAH-NKLGELFDIYE-SSLADVAHIV-PT
>AagrOXF_evm.model.utg000118l.53.1_AaGSTF8 53 bp
-------------RS-LVNQWIDVEAH-NKLEETLDVYE-ATIADLGHVI-AF
>AagrOXF_evm.model.utg000118l.75.1_AaGSTF9 53 bp
-------------RG-AVNQWMEVESH-SKLEEVLDIYE-ASLADIAHIA-ST
>AagrOXF_evm.model.utg000118l.76.1_AaGSTF10 53 bp
-----------------------------KLEAVLDIYE-ASLADLSHFG-PT
>AagrOXF_evm.model.utg000118l.77.1_AaGSTF11 53 bp
-----------------------------------------EL----------
>AagrOXF_evm.model.utg000008l.273.1_AaGSTF3 53 bp
-------------KA-LVQQWLEVEAQ-NKLGQVLDIYD-ASLADLAHLP-ST
>AT4G02520.1_ATGSTF2 53 bp
-----------IQYA-IMAIGMQVEDH-QKLAKVLDVYE-ATLTDLHHIP-AI
>AT2G02930.1_ATGSTF3 53 bp
-----------IQYA-IMSIGIQVEAH-QKLAKVLDVYE-ATLTDLHHIP-VI
>AT1G02930.1_AtGSTF6 53 bp
-----------I--A-IIAMGIEIESH-EKLAKVLDVYE-HTLVDLHTIP-VI
>AT1G02920.1_ATGSTF7 53 bp
-----------I--A-GIAMGIEIESH-EKLAKVLDVYE-HTLVDLHTIP-VI
>AT1G02950.1_ATGSTF4 53 bp
-----------Y-MA-TLTMWMEIEAH-QILEKVLNIYE-KTLVDLHHLP-NI
>AT2G47730.1_ATGSTF8 53 bp
-----------I-KA-TTNVWLQVEGQ-QKLQKVLDVYE-ATLADLHHLP-AI
>AT1G02940.1_ATGSTF5 53 bp
-----------Y-MG-TQRMWMAIESF-EKLEKVLDIYE-ETMADLYHLP-NI
>AT1G49860.1_ATGSTF14 53 bp
-----------S--A-IMSMWMEVDSN-QKLSEVLNIYE-TSLADLHHLA-PI
>AT3G62760.1_ATGSTF13 53 bp
-----------M-AA-IVKLWSEVEAH-HNLGKILDVYE-ETLADLHHVP-YT
>LOC_Os01g27360_OsGSTF1 53 bp
-----------V-AA-MVDVWTEVETH-QKLKKVLEVYE-ASFADLNHFP-YT
>LOC_Os01g27340_OsGSTF8 53 bp
-----------V-AA-MVDIGIEVEIH-QKLKKVLEVYE-ASFVDLSHFP-FT
>LOC_Os01g27260_OsGSTF7 53 bp
-----------V-AA-LVDVWTEVEAH-QKLKKVLETYE-ASFADLNHFP-FT
>LOC_Os01g27380_OsGSTF9 53 bp
-----------V-SAIMVDVWLEVESQ-TKLKKALEVYE-ASLADLSHFP-MT
>LOC_Os01g27390_OsGSTF10 53 bp
-----------A-SA-MVDVWLEVESS-HKLKKALEVYE-ASLADISHFP-TV
>LOC_Os01g27630_OsGSTF12 53 bp
-----------M-AA-KVDVWLEAESH-HKLKKTFQVYE-ESLADLSHFP-TA
>LOC_Os01g55830_OsGSTF2 53 bp
-----------M-SA-MVDVWLEVESN-QKLKKVLEVYE-ASVADLSHVA-GT
>LOC_Os05g05620_OsGSTF17 53 bp
-----------A-SA-MVDMWMEVEAH-HKLRKVLEVYE-RSVADLNHFP-YT
>LOC_Os01g27480_OsGSTF13 53 bp
-----------V-SA-VVDAWLDVEAL-RRLRETLAVYE-ASLADLSHFP-YT
>LOC_Os01g27210_OsGSTF5 53 bp
-----------M-SA-MVDVWLDVEAH-QKLEKVLGVYE-ASLADLSHFS-NM
>LOC_Os01g25100_OsGSTF11 53 bp
-------------SA-MVDMWLEVETH-QKLRAVLEVYE-ASLADLSHVP-LM
>LOC_Os01g70770_OsGSTF4 53 bp
--------E-GR-PA-KLEVWLEVESH-HALAQVLDVYD-ASLADANHMS-YL
>LOC_Os10g39740_OsGSTF6 53 bp
-----------V-RS-SIEQWLQTEAQ-SELSKVLDIYE-QTLADLSHLP-NA
>LOC_Os03g04220_OsGSTF14 53 bp
-----------V-RA-SIEQWLQTEAQ-SDLEKLLDIYE-QTIADLSHLP-NA
>LOC_Os03g04250_OsGSTF16 53 bp
-----------L-RA-SIEQWLQAEAQ-NKLQQVLNVYD-ETLADLSHLP-NS
>LOC_Os03g04240_OsGSTF15 53 bp
-----------L-RA-SIEQWLQAEAQ-SKLQQMLNVYD-ETLADLSHLP-NS
>AagrOXF_evm.model.utg000008l.276.1_AaGSTF4 53 bp
------SRS-SI-RA-YVEQWVEVCGQ-NRLGGILDVYE-RSLADLSHIP-YT
>Pp3c3_31590V3.2_PpGSTF2 53 bp
GPR-RNLFV-KL-RA-IINQWAESEAQ-NKLDQVLDVYE-ASLADLFHTV-YM
>Pp3c23_20550V3.1_PpGSTF6 53 bp
-------------RA-IINQWADSEAQ-NKLDQVLDVCE-ASLADLFHTV-YM
>Pp3c17_5790V3.1_PpGSTF4 53 bp
-----------M-RA-TINQWAESEAQ-NKLDKVLDVYE-VSMADLFHTV-YM
>Pp3c17_6090V3.1_PpGSTF3 53 bp
-----------M-RA-IIYQWIESEGQ-NKLNNVLNVYE-ASLADAFHTP-YM
>Pp3c17_6080V3.1_PpGSTF5 53 bp
-----------M-RA-AINQWVETEAH-VALVKVLDVYE-ANFADACHTP-YL
>Mp5g00690.1_MpGSTF10 53 bp
-------------TA-LAEQWLEIHSH-HAQGKTLDVYE-ATLADLVHLP-IF
>Mp2g04220.1_MpGSTF4 53 bp
-------------QA-LVNVWIDVEAQ-TKLGKILDIYE-DSLADIFNAT-LV
>LOC_Os08g43680_OsGSTF19 53 bp
----GAGAP-VV-RA-SIEQWLRHEEH-AKLEEVLEVYE-QTLADLVHLP-NT
>LOC_Os09g37240_OsGSTF18 53 bp
----GTGAP-IV-RA-SIEQWLHHEEH-AKLDEVLEVYE-QTLADLVHLP-NS
>Pp3c12_16890V3.1_PpGSTF10 53 bp
GFK-GRGAM-GI-QA-IVDQWSEAEAY-QKLATFFDICE-SSVVDLNIAP-SL
>Pp3c26_14940V3.1_PpGSTT1 53 bp
-------SG-NL-RS-KINSVLDWHHL-NILQQSLQVLE-TSIADLSLVC-EI
>AT5G41210.1_ATGSTT1 53 bp
-----------L-RA-KIHSVLDWHHT-NLLTKSLSTLE-TSIADLSLVC-EL
>AT5G41220.1_ATGSTT3 53 bp
-----------L-RA-RIHSVLDWHHT-NLLTKSLTTLD-TSIADLSLVC-EL
>AT5G41240.1_ATGSTT2 53 bp
-----------L-RA-KIHSVLDWHHT-NILTNSLSTLE-TSIADLSLVC-EL
>LOC_Os11g37730_OsGSTT1 53 bp
----------LL-RA-KLEAILDWHHS-NVLFRSLGLIE-SSIADLSLVC-EI
>AagrOXF_evm.model.utg000059l.75.1_AaGSTT1 53 bp
LRF-AVMDG-KL-RA-RIDSVLDWHHS-NTLRSSLLKME-TSIADLSLAC-EL
>SELMODRAFT_74927_SmGSTT1 53 bp
-------DS-KL-RA-RIDSILDWHHA-NLLRSSLSKIE-DSIADLSLCC-EI
>SELMODRAFT_270213_SmGSTT2 53 bp
--------M-AL-RA-RIDSVLDWHHG-NTLQASVDTIE-NTIADLILAC-EI
>SELMODRAFT_402877_SmGSTT3 53 bp
-------KK-DL-RA-QIDSILDWHHG-NTLQSALSNIE-DSVADLILSC-EI
>kfl00029_0250_v1.1_KnGSTT1 53 bp
----------ML-RA-QIDAVLDWHHL-NTLKNALRDLE-KSIADLSIVC-EL
>Mp1g12720.1_MpGSTT1 53 bp
--------M-VL-RA-RVDALLDWYHT-NDMTDALNYLE-TSIADVLIGC-EV
>Mp4g23710.1_MpGSTT2 53 bp
--------M-TL-RT-GVDTLLDWYHS-NIMLMSLKILE-ESIADVLLGC-EV
>Pp3c7_26710V3.1_PpGSTT3 53 bp
-------------RA-LVDAALDWHHL-NTLPQILDALE--SIADLSLCC-EL
>Pp3c7_5320V3.1_PpGSTT2 53 bp
-------------RA-LIDSVVDWHHL-HGLDHALDYID-TSIADLSLVC-EI
>Pp3c1_32920V3.1_PpGSTZ1 53 bp
----GTDVG-AV-RA-TVRQVVYLIAS-NHIIIGFTALE-QTLADVVLVPQIG
>Mp5g10060.1_MpGSTZ1 53 bp
----KAECG-KV-RA-AVRTVVNMIAS-SYITRGFTALE-STLADVLLIPQMN
>SELMODRAFT_271365_SmGSTZ2 53 bp
-----------M-RA-TIRQIVNLVAS-NWVVIGFNALE-ETLADVFVIPQIG
>SELMODRAFT_170109_SmGSTZ1 53 bp
-----------M-RA-TIRQIVNLIAS-NWIVIGFNALE-ETLADVFVIPQIG
>AagrOXF_evm.model.utg000116l.28.1_AaGSTZ1 53 bp
----------KI-RA-DVRQAVAVVSS-GWISTGFKALE-GTLADVVLIPQLA
>AagrOXF_evm.model.utg000124l.20.1_AaGSTZ2 53 bp
-----------V-RA-AVRAAVAVVVS-GYVQEGFAALE-RTLADVVLVPQVY
>AT2G02380.1_ATGSTZ2 53 bp
----DFYQA-KL-RA-VNYQATSIVMS-GAITKGFTALE-KYLADLFLAPQIH
>AT2G02390.1_ATGSTZ1 53 bp
----NSGEE-KL-RA-VNYQAMSIVLS-GAITKGFTALE-KYLADLFLAPQIH
>LOC_Os12g10730_OsGSTZ2 53 bp
----S---S-KP-KA-LNLQIANIVCS-SYIDKGFKAIE-KQLGDVFLAPQIH
>LOC_Os12g10720_OsGSTZ1 53 bp
----AAEKT-KP-KA-LNMQIANIVCS-SYTDKGFRAIE-KQLADVFLAPQIH
>LOC_Os11g14040_OsGSTZ4 53 bp
AGA-AAPER-RL-KA-LNIQIASIVGS-SHLNRGFTALE-KQLGDLFLEPQIY
>LOC_Os02g35590.1_OsGSTZ3 53 bp
AGA-AVAPA-KL-KA-LNLQIASIVCS-GQIDRGFAAAE-NRLADVFLAPQIY
>CMF123C_CmGSTZ1 53 bp
----------RA-RA-QVRRVVEIVNS-GWIHKGLIQLE-TTLADAFLVPQIG
>kfl00119_0110_v1.1_KnGSTZ1 53 bp
----KHAPG-EV-RA-IVRKLVETINA-GWIRRGLQAFE-DTMADVFLIPQLY
>AT2G29490.1_ATGSTU1 53 bp
-------EE-SV-KA-MARFWAKFIDD-QETRELLMFLE--GFLDMIAGSMIP
>AT2G29480.1_ATGSTU2 53 bp
-------EE-SV-KA-MVRFWAKFVDE-QEIREMLMFLE--GFLDMVAGSMIP
>AT2G29460.1_ATGSTU4 53 bp
-------EE-DV-KA-MALFWAKFVDE-QEAQELFMFLE--GFLDLVAGSMIP
>AT2G29470.1_ATGSTU3 53 bp
-------EE-GV-KA-MARFWAKFVDE-QEVQELIMLLE--GFLDMVVGSMIP
>AT2G29450.1_ATGSTU5 53 bp
-------EE--V-RS-KARFFAKLVDE-QQVRELIMYLE--GFLDFVAGSLIP
>AT2G29440.1_ATGSTU6 53 bp
-------EE--V-RS-KARVLAKLVDE-KQTRELIMCLE--GFLDFVAGSMIP
>AT2G29420.1_ATGSTU7 53 bp
------SEE--V-RT-MARFWSKFVDE-QATRDLLMFLE--GFVDIVA-TLVA
>AT3G09270.1_ATGSTU8 53 bp
-------EE-HV-RA-MARFWAKYVDE-KEAYEGLKCLE--GFVDIAA-DFIG
>AT5G62480.1_ATGSTU9 53 bp
-------EN-KV-RS-KVRFWANYIQL-HEVKEKLSVIE--SLVDIVMCTLLS
>AT1G74590.1_ATGSTU10 53 bp
-------KS-KV-RA-QVRFWVSYINQ-QEARKRFKVLD--GLLEITIIATLG
>AT1G69930.1_ATGSTU11 53 bp
-SK-N--DE-YV-RA-VARFWDVYIDE-HKLEQCMALLE-EGFIDIGFGS-ML
>AT1G69920.1_ATGSTU12 53 bp
-NG-S--NT-TV-RA-FARFWAHFVDG-KNLMENLAALE-EGFVDITVGA-IV
>AT1G27130.1_ATGSTU13 53 bp
-------ND-TV-RA-SARFWAQYIDD-KKLMECLAILE-EGYLDIACSA-LL
>AT1G27140.1_ATGSTU14 53 bp
-------ND-TV-RA-SARFWAQYIDD-KKLTECLAILE-EGYLDIACAA-LL
>AT1G59670.1_ATGSTU15 53 bp
-------RE-EV-RA-LARFWSVFVDD-KEVEEGLLQLE-AGFIDICLGS-FL
>AT1G59700.1_ATGSTU16 53 bp
-------KE-EV-RA-LARFWSDFVDN-KEVEEGLLQLE-DGFMDICFGS-FV
>AT1G10370.1_ATGSTU17 53 bp
-------SS-DV-RA-MARFWAAYIDE-KQLEEGNAFLE-KGYLDIALGC-FL
>AT1G10360.1_ATGSTU18 53 bp
-------TE-DV-RA-IARFWAAYIDD-QQVEERTKLLE-KGYLDIALGS-FL
>LOC_Os10g38710_OsGSTU13 53 bp
-GK-D---D-DV-RA-VARFWAAYVDN-NETLAALAQLE-KGYVDLALGS-NL
>LOC_Os10g38700_OsGSTU23 53 bp
-GK-D---D-DV-RA-VARFWAAYVDD-KETLAAMAQLE-KGYVDLALGC-NL
>LOC_Os10g38670_OsGSTU26 53 bp
-GG-G---D-EL-RA-VARFWVSYIDN-KQIFVAVMVLE-EGIVDIALGS-QL
>LOC_Os10g38660_OsGSTU27 53 bp
-GG-G---D-EL-RA-VARFWVSYIDN-KQMFEATAVME-VGIVDVALGS-QL
>LOC_Os10g38160_OsGSTU22 53 bp
-GG-G---D-EL-RA-VARFWASYIDE-KQTFAVAEKLE-GGYVDVVLGG-FV
>LOC_Os10g38340_OsGSTU19 53 bp
-GG-G---E-EL-RA-VARFWAAYIDE-KQTFAVVEKLE-GGYVDVVLGG-FV
>LOC_Os10g38350_OsGSTU20 53 bp
-GG-G---D-DL-RA-VARFWASYVDD-KQTFAVAETLE-GGYVDVALGG-FV
>LOC_Os10g38580_OsGSTU18 53 bp
GGG-G--GD-EL-RA-VARFWAAYIND-KQMLAAIENLE-TGYLDVTLGA-VV
>LOC_Os10g38489_OsGSTU29 53 bp
-GA-G---D-EL-RA-VARFWAAYIDD-KETFAAVANLE-AGYVDVTLGA-VI
>LOC_Os10g38540_OsGSTU14 53 bp
-GE-G--DD-QL-RA-IARFWAAYIND-KQTLEAVANLE-TGYLDVSLGA-MI
>LOC_Os10g38360_OsGSTU12 53 bp
-GG-G---D-EL-RA-VARFWAAFCDD-TKVVEALEKME-VGYVDIVLGS-FL
>LOC_Os10g38470_OsGSTU24 53 bp
-GG-G---D-EL-RA-VARFWAAFNDD-TKVVEALEKME-VGYLDVVLGG-FL
>LOC_Os10g38630_OsGSTU2 53 bp
----A--EG-EL-RA-VARFWAAYIDD-KHMLAAVDALE-AGFLDVALGG-LL
>LOC_Os10g38640_OsGSTU25 53 bp
----A--ED-EL-RA-AARFWAAYIDD-KQTLAVVDALE-TGYVDVALGG-LL
>LOC_Os10g38610_OsGSTU9 53 bp
----G--HD-EL-RA-VARFWAAYIDD-KQMFVAVDVLE-GGYVDVVLGG-AV
>LOC_Os10g38600_OsGSTU30 53 bp
GGG-G--AG-EL-RA-VARFWTAYIED-KQMFVAVEALE-GGYVDVVLGG-GV
>LOC_Os10g38690_OsGSTU28 53 bp
-GR-N--NH-EL-RA-VARFWATYIDD-EQVFAALETLE-EGYVDVALGG-FL
>LOC_Os01g49720_OsGSTU39 53 bp
-GG-G---G-EL-RA-TARFWTNYVND-TNVVPRVEALE-RGLVDVALGS-HL
>LOC_Os01g49710_OsGSTU40 53 bp
GGG-G---G-EL-RA-TARFWATYFDS-TNAVPQVEVLE-RGLVDVVVGG-FV
>LOC_Os10g38780_OsGSTU53 53 bp
MAG-D---G-EL-RA-VARFWAAYVDD-KQADAALETLE-GGLVDVVLGG-YL
>LOC_Os10g38740_OsGSTU50 53 bp
MAG-S---G-EL-RA-VARFWAAYVDD-KQAVAALETLE-GGFVDVVLGG-YL
>LOC_Os10g38730_OsGSTU49 53 bp
AGG-G---D-EL-RA-VARFWAAYVDD-KRAISALETVEAGGFVDVVLGS-YL
>LOC_Os07g07320_OsGSTU55 53 bp
GGD-G--GG-EL-RA-VARFWAAYIDA-ERAAAALATIE-RGFVDVVLGG-FV
>LOC_Os01g37750_OsGSTU7 53 bp
AGG-G--GE-QL-RA-VARFWAAFVDG-ERTRAALDALE-GGLVDVALGG-FV
>LOC_Os10g22070_OsGSTU33 53 bp
GGG-GSPDH-EL-RA-AARFWAAHVDD-ERMAAAVGALE-GGLVDVTLGS-VI
>LOC_Os10g38720_OsGSTU48 53 bp
--------E-EL-RA-VARFWAAFIDS-KETVEALQLVE-GGYLDVVLGC-YL
>LOC_Os10g34020_OsGSTU47 53 bp
-------------AA-IHRFWGQYIDD-MEMTTALLYLE-EGYLDIALGS-HL
>LOC_Os10g38150_OsGSTU21 53 bp
SGS-AEPAA-AV-RA-VERFWAQYIDD-K---------E-E------------
>LOC_Os10g38140_OsGSTU15 53 bp
SG---EPPP-AV-RA-VERFWARYVDD-KEMSTTLQRLE-EGYLDIALGS-FL
>LOC_Os10g38189_OsGSTU31 53 bp
SG---D-PA-AV-RA-VERFWAKYIDD-KEMSTALQHLE-EGYLDIALGS-FL
>LOC_Os01g72130_OsGSTU35 53 bp
-------GE-RV-RA-VARFWAQFIDQ-KEAKENLALLE-GGFLDIAACL-IA
>LOC_Os01g72160_OsGSTU41 53 bp
----------MV-RA-QARFWAQFIDD-KEAKENLRPLE-AGLVDIAASG-LA
>LOC_Os01g72150_OsGSTU37 53 bp
-------AD-PV-RA-TARFWAQFIDH-KETKENLSLLE-AGYLDVAAGG-MA
>LOC_Os01g72140_OsGSTU36 53 bp
-------AD-PV-RA-MARFWAHFIEH-KETKENLALLE-AGYLDIVASG-LA
>LOC_Os03g39850_OsGSTU43 53 bp
-------AN-LV-RA-MARFWAHFIDH-KETKENLALLE-AGYLDIAAGG-LA
>LOC_Os01g72120_OsGSTU8 53 bp
-------SE-PV-RA-MARFWVHFLDE-NETREGLTVAE-AGLADIAGGGVLA
>LOC_Os01g72170_OsGSTU42 53 bp
-------PA-PV-RA-AARFWARFIDD-KEIKENLKLLE-AGYLDLAASG-YA
>LOC_Os09g29200_OsGSTU17 53 bp
-------DK-GV-RA-QARFWARFAEE-KEAQQCLKTLE-TGYLDIVTGW-FA
>LOC_Os05g34150_OsGSTU16 53 bp
-------AP-EL-RA-LARFWCHFADD-KQVHDNLALLE-AGLLDVVLGC-GS
>LOC_Os11g03210_OsGSTU51 53 bp
EG-----AE-KM-SG-QGRIYST-----Q------------------------
>LOC_Os12g02960_OsGSTU52 53 bp
-------------CA-MARFWSKFGLD-KAAMEQLLVLE-KGFVDLSLGS-LS
>AT1G78380.1_ATGSTU19 53 bp
--------N-EV-RA-QARFWADFIDK-KDFIEILKTLE-SGYVDIALIG-FY
>AT1G17170.1_ATGSTU24 53 bp
--------D-EV-RA-HAKFWADFIDK-KELIEILKTLE-SGYVDIALIG-FH
>AT1G17180.1_ATGSTU25 53 bp
--------D-EV-RA-QAKFWGDFIDK-KEFIEILKTLE-SGYVDIALIG-FY
>AT1G78370.1_ATGSTU20 53 bp
--------N-LP-RA-QARFWADFVDK-KEFIEAVKILE-SGYVDISLIT-FS
>AT1G78360.1_ATGSTU21 53 bp
--------A-EV-RA-QALFWADFIDK-KEFIEILKTLQ-CGFVDIVLIG-FY
>AT1G78340.1_ATGSTU22 53 bp
--------D-EV-RA-QARFWVDFVDT-KEYIEALKILE-TGFVDIAMTG-YY
>AT1G78320.1_ATGSTU23 53 bp
--------E-EI-RA-QARFWADYIDK-KEFIEVLKTLD-SGLVDIAFIG-FY
>AT1G17190.1_ATGSTU26 53 bp
-------ND-QV-KS-RARFWAEFIDK-KELLEHFKTLE-TGYLDIALMG-YY
>AT1G53680.1_ATGSTU28 53 bp
-------NS-KV-RA-TARFWADYADK-TEFLESLKVLE-AGYVDITLVP-FY
>LOC_Os07g28480_OsGSTU46 53 bp
-------GG-EL-RA-RARFWADYVDK-KELVEALRTLD-GGFVDVALVP-MM
>LOC_Os03g57200_OsGSTU1 53 bp
-------EK-EL-RA-TARFWADYVDR-KEMAEILRTLE-AGFVDVALVP-FT
>LOC_Os09g20220_OsGSTU6 53 bp
--------D-EV-RA-RARFWADYVDK-KDMAEALGTLE-AGYLDVVLVP-FV
>AT3G43800.1_ATGSTU27 53 bp
-------EE-EV-KS-QCRFWADLIDK-KEFIEILKVLE-RSMVDLVLIS-YY
>LOC_Os03g44170_OsGSTU44 53 bp
-------KK-SV-RA-QARFWASYIDA-KELVAAMRTLE-AGYVDVALAP-FT
>SELMODRAFT_271537_SmGSTU25 53 bp
-------KD-SV-KA-VARFWADFGDR-KDFKWALMKID-ENFADVALAP-FI
>SELMODRAFT_173486_SmGSTU16 53 bp
-------KD-SV-KA-VARFWADFGDK-KDFKWALMKID-ENFADVGLAP-FI
>SELMODRAFT_270550_SmGSTU22 53 bp
-------KD-SV-KA-VARFWADFGDK-KDFKWALMKID-ENFADVGLAP-FI
>SELMODRAFT_271536_SmGSTU24 53 bp
-------KD-SV-KA-VARFWADFGDK-KDLKWALMKID-ENFADVALAP-FI
>SELMODRAFT_168022_SmGSTU15 53 bp
-------KD-SV-KA-VARFWADFGDK-KDFKWALMKID-ENFADVGLAP-FI
>SELMODRAFT_227864_SmGSTU19 53 bp
-------KD-SV-KA-VARFWADFGDK-KDFKWALMKID-ENFADVALAP-FI
>SELMODRAFT_407378_SmGSTU27 53 bp
-------KD-SV-KA-VARFWADFGDK-KDLKWALMKID-ENFADVALAP-FI
>SELMODRAFT_227866_SmGSTU20 53 bp
-------KG-SA-KA-VARFWADFGDR-KDLKWALMKLD-ENFADVALAP-FI
>SELMODRAFT_111522_SmGSTU7 53 bp
-------MD-GV-RA-EHRFWTDFIDK-KEFIENYELLE-EAFLDVMLAP-YA
>SELMODRAFT_111186_SmGSTU1 53 bp
-------DQ-DV-RA-EHRFWTDFIDK-KEFIENCELLE-GSFLDVMLAP-YA
>SELMODRAFT_111506_SmGSTU5 53 bp
-------DQ-DV-RA-EHRFWSDFIDK-KEFSENYELLE-GAFLDVMLAP-YV
>SELMODRAFT_111351_SmGSTU3 53 bp
-----------V-RA-EHRFWSDFIDK-KEFIANCVLLE-GSFLDVMLAP-FA
>SELMODRAFT_177845_SmGSTU18 53 bp
-------DQ-DV-RA-EHRFWTDFIDK-KEFIANCVLLE-GSFLDVMLAP-YA
>SELMODRAFT_111299_SmGSTU2 53 bp
-------DQ-DV-RA-EHRFWTDFIDK-KEFIANCVLLE-GSFLDVMLAP-YA
>SELMODRAFT_78425_SmGSTU32 53 bp
-------DQ-EV-RA-QHRFWSDFIDK-KEFNQNCLLIE-GSFLDVLLAP-YA
>SELMODRAFT_78368_SmGSTU29 53 bp
-------DQ-EV-RA-QHRFWSDFIDK-KEFNQNCLLLE-GSFLDVLLAP-YA
>SELMODRAFT_78701_SmGSTU33 53 bp
-------DQ-EV-RA-QHRFWSDFIDK-KEFNQNCLLIE-GSFLDVLLAP-YA
>SELMODRAFT_78381_SmGSTU30 53 bp
-------DQ-EV-RA-QHRFWSDFMDK-KEFNQNCLLIE-GSFLDVLLAP-YA
>SELMODRAFT_78973_SmGSTU34 53 bp
-------DQ-EV-RA-QHRFWSDFIDK-KEFNQNCLLIE-GSFLDVLLAP-YA
>SELMODRAFT_141206_SmGSTU11 53 bp
-------DQ-EV-RA-QHRFWSDFIDK-KEFNQNCLLIE-GSFLDVLLAP-YA
>SELMODRAFT_165383_SmGSTU14 53 bp
-------DQ-EV-RA-QHRFWSDFIDK-KEFNQNCLLVE-GSFLDVLLAP-YA
>SELMODRAFT_404313_SmGSTU26 53 bp
-------DQ-EV-RA-QHRFWSDFIDK-KEFNQNCLLIE-GSFLDVLLAP-YA
>SELMODRAFT_78408_SmGSTU31 53 bp
-------NQ-EV-RA-QHRFWSDFIDK-KEFNQNCLLIE-GSFLDVLLAP-YA
>SELMODRAFT_153457_SmGSTU12 53 bp
-------DQ-DV-RA-QHRFWTDFFEK-KEFIQDCLLLE-GSFLDVMLAP-SA
>SELMODRAFT_111518_SmGSTU6 53 bp
-------DQ-DV-RA-QHRFWTDFFEK-KEFIQDCLLLE-GSFLDVMLAP-SA
>SELMODRAFT_419375_SmGSTU28 53 bp
-------DQ-DV-RA-QHRFWTDFFEK-KEFIQDCLLLE-GSFLDVMLAP-SA
>SELMODRAFT_177840_SmGSTU17 53 bp
-------DQ-DV-RA-QHRFWTDFFEK-KEFIQDCLLLE-GSFLDVMLAP-SA
>SELMODRAFT_111434_SmGSTU4 53 bp
-------------RA-QHRFWTDFFDK-KEFIQDCLLLE-GSFLE----P-ST
>SELMODRAFT_271400_SmGSTU23 53 bp
-----------V-RA-KHRFWTDFIDK-KEFIQNCMLLE-GSFLDVMLAP-YS
>SELMODRAFT_233406_SmGSTU21 53 bp
-------GQ-DV-RA-KHRFWTDFIDK-K-----------GSFLDVMLAP-YA
>SELMODRAFT_93858_SmGSTU35 53 bp
-------DE-SV-RA-QERFWADFVER-KDFLASCGILE--GLVDIVLVS-TA
>SELMODRAFT_113279_SmGSTU8 53 bp
-------EE-GL-RA-TARFWADFVDK-KEMIQDMVALE-RGFVDIAASF-LP
>AagrOXF_evm.model.utg000005l.356.1_AaGSTU1 53 bp
-------EN-RV-RA-TARFWGDYIYQ-IEFLERFTVLN-NGYVDLMFAA-LV
>Mp3g08510.1_MpGSTU2 53 bp
------AQI-PT-RA-NVRFWIDYMYK-AHSMEGLRKID-ESILDVVLAP-LV
>LOC_Os10g38590_OsGSTU11 53 bp
-GA-G--RD-EL-RA-VARFWAAYIDD-KVDCAASGAVENGGRTEGVLQG---
>LOC_Os07g05800_OsGSTU45 53 bp
-------------RA-SARFWADFVDH-EELLDQLRRLE-GGFLDIVLIP-FS
>SELMODRAFT_125797_SmGSTU10 53 bp
----------EV-RA-LARFWTNFV----QVLEMIRLMD-SSLADLALAP-IA
>SELMODRAFT_16302_SmGSTU13 53 bp
----------EV-RS-RERFLAEFVEN-K------------------------
>Mp2g03760.1_MpGSTU1 53 bp
AHQ-GDQTS-SV-RC-AARYWSRYIQT-KCLFNTFIHLD-KGFVDIVFAP-II
>kfl00311_0080_v1.1_KnGSTU3 53 bp
--A-DKKED-SL-KA-VGRIWIDHINK-KDYLTALRELS-QSLVDIALAP-WV
>kfl00048_0430_v1.1_KnGSTU1 53 bp
VAP-DSSEQYEI-RA-LARIWTTFVQD-KKLLDSLREWT-KGIVDIAFLP-FA
>kfl00270_0040_v1.1_KnGSTU2 53 bp
------SHD-VV-KA-QARIRINAINT-EKFTEQLRNVN-DEAVDANLIP-FA
>LOC_Os10g25590_OsGSTU34 53 bp
-------GE-GV-RA-MHRFWTAYIDD-KSTRAALKLLE-EGLLDVALGC-FL
>LOC_Os06g12290_OsGSTU38 53 bp
VAA-AAQPK-EV-RA-AARFWARFFHG-EEMKARMAVME-AGLLDVILGS-CA
>Pp3c4_7330V3.1_PpTCHQD1 53 bp
-----------M-RE-RAEEWIKKID--EELVLMLDDAE-HSVADAAFIP-VL
>Mp1g01780.1_MpTCHQD1 53 bp
VNN-FIKES-IM-RD-LVHSWLLKID--AQLIDILDAAD-VSMADVAFIP-VL
>SELMODRAFT_267328_SmTCHQD1 53 bp
-----------M-CE-KSLQWQRKVD--AHLVGLLEDAE-ASMADVMFSP-LL
>AT1G77290.1_AtTCHQD1 53 bp
-----------M-NR-EVVEWMRKIR--EHLLRLLDEVE-TSMADVMLIP-VL
>LOC_Os04g35560_OsTCHQD1 53 bp
-----------M-NT-EVYQWMQKVD--SELSKLLDDVE-ASPADSVFIP-IL
>Pp3c2_9920V3.1_PpTCHQD2 53 bp
KSS-DASQG-LA-RA-FVDEWLNKVD--AQLRVLLDEAE-TSAADAIFTP-VI
>Pp3c14_19170V3.1_PpTCHQD3 53 bp
TGV-GLARD-SI-RA-FVKEWLEKVD--AQLAGLLDEAE-ASAADCIFTP-VI
>Pp3c17_19050V3.1_PpTCHQD5 53 bp
TDS-DLTQG-SV-RA-FVNEWLQKVD--AQLSDLLDEAE-ASAADIIFTP-VL
>Mp3g16100.1_MpTCHQD2 53 bp
-----MAGA-LP-RQ-FIDQWVQKVD--NQLISLLDEAE-SSIADVIFTP-CL
>Pp3c7_4180V3.1_PpTCHQD4 53 bp
----NIVVE-IP-RT-FVSEWLTKVN--AQLVALLDEAE-MSVADVIFTP-VV
>kfl00007_0340_v1.1_KnTCHQD1 53 bp
-----MALT-KP-RT-KVDFWLDAMD--KEVRRLVQTAE-KSAADAMFAT-LL
>kfl00382_0050_v1.1_KnTCHQD2 53 bp
ATI-AMAAA-KP-KE-KVDFWLEKMN--DEAASLLGTAE-KSIADAMFAT-LL
>Pp3c10_15380V3.1_PpGSTL1 53 bp
-----IFDG-TT-KQ-AAAELLQYAD--T-VAPAFDFLE-NGLVDIVYAP-FI
>AT5G02780.1_ATGSTL1 53 bp
-----LFDG-TT-RE-FGEELLKYVDE-T-----FDHVE-NSLVDIAYIP-FI
>AT5G02790.1_ATGSTL3 53 bp
-----LFDG-TT-RE-FGDELLKYTD--T----VLDYLE-NSLVDIAYIP-FI
>AT3G55040.1_ATGSTL2 53 bp
-----VFDG-ST-QV-VADELLSYTD--S----AFDYIE-QSLVDVAYAP-FI
>LOC_Os03g17480_OsGSTL1 53 bp
-----LFDG-TT-RQ-FADELIAYAN--A----ALDKIE-ASLVDIAYVT-II
>LOC_Os03g17470_OsGSTL2 53 bp
-----LFDG-TT-QQ-FAEELLAYTD--A----ALDKIE-ASLVDIAYVP-FI
>LOC_Os03g17460_OsGSTL3 53 bp
-------------QR-LAEELLAYSD--I----ALDNIE-FSLVDIAYAP-FI
>kfl00040_0200_v1.1_KnGSTL1 53 bp
-----K-DG-QS-RV-TVQKLVEFCDR-E-IKPVLDVLE-RSTADAAILP-FL
>kfl00849_0040_v1.1_KnTCHQD3 53 bp
-------------RP-LVNNWVQQLT--DQLYVLLDAAE-RSTADCMLLP-IL
>Pp3c4_13060V3.1_PpURE2p1 53 bp
-----------I-KW-ETIQWVFFQMG-GEAKRLLGVLE-KSIADIAIFP-WV
>Mp8g10560.1_MpGSTURE2p1 53 bp
-----------I-KY-ETIQWVFFQMG-GEVKRILGVLE-KTIADMASFP-WV
>AagrOXF_evm.model.utg000024l.84.1_AaURE2P1 53 bp
-----------I-KW-ETIQWVFFQMA-GETKRLLGVLE-TSIADIAIWP-WV
>AagrOXF_evm.model.utg000084l.105.1_AaURE2P2 53 bp
-----------I-KW-EAIEWVYFQVA-GEVLRLFQVLE-TTIADIASFP-WL
>kfl00742_0080_v1.1_KnURE2P1 53 bp
----------PI-KA-ETLGWLFWQVG-GEAKRLLTVLD-KSIADICCVT-WV
>Cre13.g584850.t1.1_CrGSTAlC3 53 bp
----------AI-LG-TAAQWTLFANS-TQMPVMLSSLN-ATVGDIAVGS-YL
>Cre15.g636750.t1.2_CrGSTAlC2 53 bp
-----------M-RA-RAQQWALFANS-TSMPDVFGTLD-ATVSDVLVGA-YL
>Cre15.g636800.t1.1_CrGSTAlC1 53 bp
-----------M-RA-RAQQWALFANS-TFMPDMMTALD-AGISDVLVGG-YL
>CMR110C_CmGSTAlC1 53 bp
-------------RA-QILQWILFANA-TQLPGLLAALD-QTVADVALGS-YL
>Pp3c21_14550V3.1_PpEF1B1 53 bp
-----------L-KA-LVEQWIDFATM-ENLKRALTFLN-ATLADIVLTC-NM
>Pp3c18_20060V3.1_PpEF1B2 53 bp
-----------L-KA-LVEQWIDFSSL-ENLKRALTCLN-GTLADIVLTC-NL
>Pp3c19_17550V3.1_PpEF1B4 53 bp
-----------L-KA-QIDQWIDFAAL-ENLKRALTTLN-STLADIVLIC-NL
>Pp3c22_15010V3.1_PpEF1B3 53 bp
-----------L-KA-LVDQWIDFGSL-ENLKRALTALN-ATLADIVLSC-NL
>AT1G09640.1_AtEF1B1 53 bp
-----------L-YA-QIEQWIDFSSL-ETLKRALDALN-TTLADIITVC-NL
>AT1G57720.1_AtEF1B2 53 bp
-----------L-YA-HIEQWIDFSSL-EALKRGLEALN-TTLADIVTIC-NL
>LOC_Os02g12800_OsEF1B1 53 bp
-----------L-YA-HIEQWIDFSAT-EALKRSLGALN-TTLADIVMTC-NL
>LOC_Os06g37440_OsEF1B2 53 bp
-----------L-YS-HIEQWMDFSAT-ESLKRSLGALN-TTLADIVMTC-NL
>Mp7g04100.1_MpEF1B1 53 bp
-----------L-KG-LVDQWCDFAVS-EASKRALGSLN-TTVADVVIFC-NI
>SELMODRAFT_98733_SmEF1B1 53 bp
-------------TA-LVDQWIDFATT-EAIKRAFGALN-STLADVITIC-NL
>AagrOXF_evm.model.utg000091l.278.1_AaEF1B1 53 bp
-----------L-AA-HVDQWIDFATN-EQLKRAYGALD-KTLADIVLVP-AL
>kfl00169_0110_v1.1_KnEF1B1 53 bp
-----------L-QA-LVDQWVDFSQN-EKAMEGLKTLN-NTVADIIVAC-NL
>Pp3c22_5470V3.1_PpDHAR1 53 bp
AAA-AAEAA-PTKAS--------------ALLAELKSLD-ETAADLALAP-KL
>AT1G75270.1_AtDHAR3 53 bp
--------M-ALFAS--------------ALVDELEALE-NTAVDLSLAP-KL
>AT1G19570.1_AtDHAR2 53 bp
--------M-ALFAS--------------ALLVELEALE-NSAVDLSLAP-KL
>AT1G19550.1_AtDHAR1 53 bp
-------ML-VVFAS--------------------EALE-NSAVDLSLAP-KL
>LOC_Os05g02530_OsDHAR1 53 bp
-QV-VVAAM-GVYAS--------------ALLTELQALE-ESAADLSLAP-KL
>LOC_Os06g12630_OsDHAR2 53 bp
-----ASAE-PLKAS--------------ALLSELTSFD-SSAADLSLAP-KL
>AagrOXF_evm.model.utg000063l.199.1_AaDHAR2 53 bp
VVM-AAVAE-PLKAA--------------ALVDELKALN-DSAVDLSLAP-KL
>SELMODRAFT_271409_SmDHAR4 53 bp
-MA-VATTE-AVKSS--------------ALLEELKALD-ESAVDLSLAP-KL
>Mp2g15490.1_MpDHAR1 53 bp
ASV-KSGVD-SMKKS--------------ALLKVLVEFN-ECSVDLALAP-KL
>kfl00080_0080_v1.1_KnDHAR2 53 bp
--------M-AVKAS--------------ALLTELEALD-KTQVDVALIP-KL
>Pp3c20_23200V3.1_PpDHAR3 53 bp
--M-ASRCQ-RLITC--------------QFVCELDHMN-HTSADIALAP-QL
>Pp3c15_21480V3.1_PpDHAR2 53 bp
----------DLYKQ--------------ELLKELAALD-QTDSDYALIP-KL
>Mp3g09320.1_MpDHAR2 53 bp
NMS-GEPTE-DIFKN--------------ELLKELKALD-ETDSDFALIP-KL
>AagrOXF_evm.model.utg000005l.242.1_AaDHAR1 53 bp
AMA-QKP---DLYTK--------------EYVKQLQSLD-ETISDFALAP-KL
>SELMODRAFT_139875_SmDHAR2 53 bp
----QDV---DLFKS--------------EFINELTALE-ETDSDFALAP-KL
>SELMODRAFT_233824_SmDHAR3 53 bp
------------FKD--------------DLIKELLSFN-QTDSDFTVAP-KL
>SELMODRAFT_130267_SmDHAR1 53 bp
------------FKI--------------GVIEETLLCN-VTDSNFALAP-KL
>kfl00025_0120_v1.1_KnDHAR1 53 bp
AMA---PTA-DLAKE--------------DFEAELKSFD-QTDADLSVSP-KL
>Cre10.g456750.t1.2_CrDHAR1 53 bp
--M-ATPVT-TI-AE--------------ALEEQLAGMD-DNGTDCSLAP-KL
>kfl00304_0120_v1.1_KnGSTKn1 53 bp
--V-KTSKR-STRRE--------------AFERELVWLE-ETLVDLVYFP-FV
>kfl00075_0100_v1.1_KnGSTAlB1 53 bp
----------DI-RA-DFLKWLTWSET-SATIDALRALEQGTAVDISLLFAVY
>CMO318C_CmGSTAlB1 53 bp
----------MI-RL-RYTFWLHYAEG-SSFVDPQVQLHLGTAADIQMGFPLL
>CMM003C_CmEF1By 53 bp
-----------M-RA-QVAAFGDVALG-RQFRAVIGGFE-RTLADITVSM-SL
>Cre12.g508850.t1.1_CrGSTCr1 53 bp
TVC-HVSAS-KA-RA-RANLATRIHDV-YQIAFQLNVLE-GTAADAALFPTFV
>Pp3c4_26900V3.1_PpGSTI1 53 bp
VRL-TAMEA-SV-RR-LAGAWMNRLRS-SAFENTMDKVN-SSLVDAVYAP-FL
>AagrOXF_evm.model.utg000024l.23.1_AaGSTI1 53 bp
-AL-GASMA-AV-RV-LMGGWLSCIKS-FEFSNSLDKVD-ASLVDAVYAP-FL
>SELMODRAFT_90536_SmGSTI1 53 bp
-------MA-ST-RL-LAGAWLSRLRS-FQFERAMDDVD-GSLVDAVYAP-FL
>Mp1g12540.1_MpGSTI1 53 bp
-GG-GAAAA-GL-RR-LFGAWLSRLKG--AFDSTMDTVN-ASLIDAVYAP-FL
>kfl00468_0110_v1.1_KnGSTI1 53 bp
-KN-AVSGA-LN-RQ-LFGSWLRFITS-GRFEETMADVD-GSMIDAVYAP-FL
>Cre01.g044700.t1.2_CrGSTI1 53 bp
-GG-SAAPA-AP-RR-FFSDWLGWLTS-DQFEATVDAVA-ASLVDITFAP-ML
>CMQ168C_CmGSTI1 53 bp
VAQ-CNRSA-AV-RR-LFSDWLRYLTG-SQFLQTMDAVE-YGLVDCAIAP-FL
>Pp3c14_3240V3.1_PpGHR3 53 bp
AEF-PPEAD-RYLKA-SIDSVNSW-----QLFEALDRCE-ETEADIRLFM-TL
>Mp6g11410.1_MpGHR2 53 bp
AEF-PPEAG-RYLKS-KIDEVNSW-----ELFEALDKCE-DTEADVRLFV-TL
>AT4G19880.2_ATGHR1 53 bp
SQF-PAESG-RYLQA-KIDETNEW-----QVYEALDRCE-ETETDIRLFV-TL
>AT5G45020.1_AtGHR4 53 bp
SQF-PAESG-RYLRD-VINETNGW-----QLYEAVDRCE-ETEADIRLFV-TL
>LOC_Os02g21460_OsGHR1 53 bp
ARF-PAVPG-RYLQT-SVNEINEL-----RLYEALDKCE-ETEADVRLFV-TL
>SELMODRAFT_79804_SmGHR4 53 bp
CDI-PAVAD-RYLQA-KIDEVNAW-----ALFNALDRCE-DTEADLRLFK-TL
>SELMODRAFT_230204_SmGHR2 53 bp
CDI-PAVAD-RYLQA-KIDEVNAW-----ALFNALDRCE-DTEADLRLFK-TL
>SELMODRAFT_266696_SmGHR3 53 bp
CDI-PAVAD-RYLQA-KIDEVNAW-----ALFNALDRCE-DTEADLRLFK-TL
>SELMODRAFT_80092_SmGHR5 53 bp
--I-PAMAD-RYLQA-KIDEVNAW-----ALFNALDRCE-DTEADLRLFK-TL
>AT5G44990.1_AtGHR3 53 bp
SQF-PAESG-RYLRA-IIDETNEW-----RLYEALDRCE-DTESDIRLFV-TV
>AagrOXF_evm.model.utg000017l.163.1_AaGHR1 53 bp
AEF-PPVAG-RYLRK-EIDEVNEW-----DVFNALERVE-GTEADIRLFV-TL
>kfl00233_0060_v1.1_KnGHR3 53 bp
SGF-PAVAG-RYLQK-EIDSVNEW-----ALFNSLDRVE-ETEADVRLFM-TL
>Cre03.g154950.t1.2_CrGHR1 53 bp
GRF-KPEAG-RYLQS-TIDDTAAW-----DLFAGLDRAE-STEVDIKLFM-TL
>Cre12.g538100.t1.2_CrGHR2 53 bp
TRF-EPEAG-RYLRA-AIDDLNAW-----ELFSALDRVE-GTEADVRLFQ-TL
>Pp3c10_14096V3.1_PpGHR2 53 bp
SS--AK-PG-QYLKS-QIEEWNEF-----SLFNALDKLE-ATLADVRLFT-TL
>Pp3c10_14090V3.1_PpGHR1 53 bp
SS--AK-PG-QYLKS-QIEEWNEF-----SLFNALDKLE-ATLADVRLFT-TL
>Mp5g16210.1_MpGHR1 53 bp
GA--PVIPG-NFLKA-EIDRWNSL-----GLFKTLNMLE-ETLADIRLFT-TL
>SELMODRAFT_231328_SmGHR1 53 bp
VS--VEHAG-RYLGQ-EMDRWNQL-----NLFSALETVE-KTLADIRLFT-TL
>AagrOXF_evm.model.utg000024l.203.1_AaGHR1 53 bp
VQ--EAERG-RYLRE-DIERWNQD-----SLFATLDKLE-QTLADVRLFT-TL
>kfl00012_0200_v1.1_KnGHR1 53 bp
GRF-PPEKG-RYVAA-DISRWNDL-----ALFDTLDAID-ATLADVRLFT-TI
>AT5G44000.1_AtGHR2 53 bp
TQFTSAASS-ELLKE-MIQGWNQI-----ELFSTLDEIE-DTLADVCLFT-TL
>LOC_Os02g56970_OsGHR2 53 bp
SA--------RLLRQ-DIDRWYSF-----ELFAALDRLE-DTLADVCLFT-TL
>Cre14.g611517.t1.1_CrGHR3 53 bp
AEF-PAEAG-RYLAA-QIDVLNAR-----ELWGALDEME-GTECDVWLFP-TI
>AT5G42150.1_AtPGES1 53 bp
-AQ-KFNPK-EV--D-EETKWRKWVDN-HALYDAAETWV-DNLGDLAVFG-VL
>LOC_Os04g17050_OsmPGES1 53 bp
-PM-DLLPQ-NV--E-EEEKWRRWVDE-HSLYDAANTWM-ENLADLAVFG-VL
>Mp4g19640.1_MpPGES1 53 bp
-VP-ERMPE-EV--K-EEDQWRRWVDD-HALYEAAETWM-TNLADLAVFG-VL
>SELMODRAFT_103322_SmPGES1 53 bp
------MPK-EV--E-EEEKWRKWVDG-HALYEAANTWV-ENLADLAVFG-VL
>AagrOXF_evm.model.utg000008l.169.1_AaPGES1 53 bp
-PS-ELLPK-EV--E-EEEKWRTWVDE-HSLYEALDVWI-ENLADLAVFG-VL
>kfl00166_0100_v1.1_KnPGES1 53 bp
-PL-A-LPG-EV--T-EEEKWRSWVDD-YDLFQAADKWV-DNLADLAVFG-VL
>CMH214C_CmPGES1 53 bp
SLA-ELRKA-DI--A-LNTQWFDWIDS-WALYDACRDWL-QCAADLAMFG-VL
>CMM110C_CmPGES2 53 bp
SLA-ELRKA-DI--P-LNTQWFDWIDS-WALYDACRDWL-QCAADLAMFG-VL
>Cre07.g319100.t1.1_CrPGES1 53 bp
AAA-RPLPD-HVAVS-EEVRWRKWVDE-KALYDTANDFV-DNLADLAAFG-VI
>Cre05.g247550.t1.2_CrGSTT1 53 bp
----SGRAA-EV--A-RVEAALHW-----TLQLALSALQ-DCAADLLACC-EL
>kfl00086_0280_v1.1_KnGHR2 53 bp
AGD-GGSDSSEILRS-EIDAISDWLGP-ERVFAALDRCE-STLADVRLFA-TL
>CMK074C_CmGHR1 53 bp
NRR-NSRRTRQLYQS-QIEADKTWIHD-NSVFQTLAELE-QSESDIFLFP-TL
>Pp3c12_12510V3.1_PpGSTM1 53 bp
----SSSGSADL-DASAYEVWMRDNS--RLYKKASNAYS-ATSLDALVLGHLL
>Pp3c4_10660V3.1_PpGSTM2 53 bp
----SSGDSVDL-DASAFEVWTRDND--RLFRKASNAYS-ATSLDALVLGHLI
>Mp1g19620.1_MpGSTM1 53 bp
----ATMADRGL-DALLYELWLKENG--ALYRKAAAAYE-ATSLDAVVLGHIL
>AagrOXF_evm.model.utg000050l.565.1_AaGSTM1 53 bp
----EQQRELPV-DAAAYELWLKENE--RLYRKAGAAYE-STSLDAALLAHLL
>SELMODRAFT_405344_SmGSTM3 53 bp
----EKKNNGGM-DALQLELWSRENE--SIYKCAFDAYE-ATSLDAMLLAHIL
>AT2G19080.1_AtGSTM1 53 bp
------QETNVY-EALTYEIWVGTEG--IIYKRASEAYE-ASSLDAFLLSHIL
>LOC_Os06g07160_OsGSTM1 53 bp
----EWEEAERK-DALQYELWLASDG--SIYQKANAAYD-ATDVDALFLGHAL
>Cre03.g177900.t1.2_CrGSTM1 53 bp
------MSGNVC-VATLMTCWCEPRGFAEAFADAAAVLD-ASSLDALLAGHLL
>kfl00358_0110_v1.1_KnGSTM1 53 bp
---------MVF-AALHYSLWLEEANY-KVYRQAERAYA-ASRVDAAVFAHLL
>Pp3c3_21020V3.1_PpGSTH1 53 bp
AYEDEGTR--KVLEK-EVAQWVSYIRD-HRLNESLAHLD-STLVDVYLIP-FL
>Pp3c13_16840V3.1_PpGSTH2 53 bp
VNKDADEV--KVLEK-DVAQWVSYIRD-IRLNESLACLD-DTLVDVYLIP-FL
>Pp3c12_15440V3.1_PpGSTH3 53 bp
GYIDDDEG--RVLEK-EVARWVSYIRD-TRLNESLARLD-STLVDVYLIP-FL
>Pp3c16_23080V3.1_PpGSTH4 53 bp
SYSEAESNLPRVVET-EVMQWVAFIRD-EKLESCFMKLD-STLVDVYLIP-IL
>Pp3c25_11830V3.1_PpGSTH7 53 bp
SYSEAESNLPRVVEA-EVMQWVAFIRD-EKLESCFMKLD-STFVDVYLIP-IL
>Pp3c6_4750V3.1_PpGSTH6 53 bp
TYADAESNLPRVIRS-EVMNWVAFIRD-ENLESAFAKLD-STLVDVYLIP-AL
>Pp3c16_23090V3.1_PpGSTH8 53 bp
TYAEAK-RIPRVIKG-EVIKWASFIRD-EDLKSAFAELN-NTLVDVYLIP-TL
>Pp3c25_11860V3.1_PpGSTH5 53 bp
NRAEAKRNIPGVIRD-EVMKWVAFIRD-ENLESAFAELN-NTLVDVYLIP-SL
>Mp6g11150.1_MpGSTH1 53 bp
IQIQEEQEIKEVVAK-KVEEWTAYLRD-TELDLALAKVN-GTMADVLLIP-TL
>AAagrOXF_evm.model.utg000117l.114.1_AaGSTH1 53 bp
------------VEE-PVREWTSYVRD-KKLDAVFGRLD-HTMTDVYLIP-FL
>SELMODRAFT_420348_SmGSTH1 53 bp
----------FVLKK-KIRQWIAFVRD-VKFSAAFGKLN-ATMVDVYLVP-FL
>Cre16.g670973.t1.1_CrGSTAlA2 53 bp
-------------AA-FADQAVFLLND--KGGEKLKLLE-KSYADLALFV-SF
>Cre16.g688550.t1.2_CrGSTAlA4 53 bp
-------------AA-FADQAVFLVQD--KGGDKLKQME-KSFADLEIYV-SL
>Cre16.g682725.t1.1_CrGSTAlA3 53 bp
-------------AA-FADMVVFHVTD--KGGDKLKQLE-KSFADVVVFT-YL
>Cre17.g742450.t1.1_CrGSTAlA7 53 bp
------------GL---VDMIMEGVES----GAHLVFFS--TMADLCVFD-IV
>Cre17.g742300.t1.1_CrGSTAlA6 53 bp
-------MSRPVVA---VDEIMEGVES----GAHMVYLA--TIADLCLWE-IL
>Cre17.g721350.t1.2_CrGSTAlA5 53 bp
GEYATATSTLPVVAAARVDMMLDGVAD--MMGPGLACLE--SVVDFAAFD-LV
>Cre02.g142200.t1.2_CrGSTAlA1 53 bp
-------------AA-HVEQLLAVVTD-GRLPKYMSYWE-ESVADLAVYQ-YM
>SELMODRAFT_403021_SmGSTM2 53 bp
----QLEKK-PI-DALDLELWTKRQCRKKIYGRALRAYK-DTSLDAMLLAHIL
>SELMODRAFT_403024_SmGSTM4 53 bp
-------MK-PI-DALDLELWTKCQSKRKIYGRALRAYK-D------------
>SELMODRAFT_422696_SmGSTM1 53 bp
-------------------------CHGRIYGRALRSYK-DTSLDAMLITHIL
>CMT103C_CmGSTAlA1 53 bp
----------RVMIA-------------NMMVPKLVALE-SSYADLFLAE-LL
